# Supplementary material for: Genome Wide Analysis Points towards Subtype-Specific Diseases in Different Genetic Forms of Amyotrophic Lateral Sclerosis
Source: Int J Mol Sci. 2020 Sep 21;21(18):6938. doi: 10.3390/ijms21186938 (PMC7555318; doi:10.3390/ijms21186938)
Supplement: Supplementary file 1 [file ijms-21-06938-s001.zip]

Archive with 8 entries (7 files):
- Supplement Figures_revision_20200914-final-clean_BD.docx
- Suppliment Tables S1-S5/
- Suppliment Tables S1-S5/Table S1.xlsx
- Suppliment Tables S1-S5/Table S2.xlsx
- Suppliment Tables S1-S5/Table S3.xlsx
- Suppliment Tables S1-S5/Table S4.xlsx
- Suppliment Tables S1-S5/Table S5.xlsx
- IJMS-REvision 20200914-clean-BD.docx
