# Supplementary material for: Genome Wide Analysis Points towards Subtype-Specific Diseases in Different Genetic Forms of Amyotrophic Lateral Sclerosis
Source: Int J Mol Sci. 2020 Sep 21;21(18):6938. doi: 10.3390/ijms21186938 (PMC7555318; doi:10.3390/ijms21186938)
Supplement: Supplementary file 1 [file ijms-21-06938-s001.zip › Suppliment Tables S1-S5/Table S1.xlsx]

## Sheet: Sheet1
Supplementary table S1 - Differentially Expressed Genes identified in the gene expression FUS-ALS datasets of iPSC-derived motor neurons and compared to healthy controls (present study)
Genotype: FUS-ALS disease patients _vs_ control subjects (2 clones: pR521C and pR521L)
Microarray Platform: HuGene-2_0-st array
Validation method for DEGs: Benjamini-Hochberg Step-up multiple test correction (p < 0.05, FC ≥1.5)
Column #	Column ID	gene_assignment	Gene Symbol	RefSeq	p-value(Attribute)	stepup(p-value(Attribute))	p-value(FUS vs. Ctrl)	stepup(p-value(FUS vs. Ctrl))	Ratio(FUS vs. Ctrl)	Fold-Change(FUS vs. Ctrl)	Fold-Change(FUS vs. Ctrl) (Description)	F(Attribute)	SS(Attribute)	SS(Error)	F(Error)
13722	16762154	NM_005691 // ABCC9 // ATP binding cassette subfamily C member 9 // 12p12.1 // 10060 ///	ABCC9	NM_005691	0.0259912	0.0498762	0.0259912	0.0498762	0.31227	-3.20235	FUS down vs Ctrl	8.636	5.63897	3.91777	1
13819	16763182	NM_005164 // ABCD2 // ATP binding cassette subfamily D member 2 // 12q12 // 225 /// XM_	ABCD2	NM_005164	0.00765848	0.0498762	0.00765848	0.0498762	0.526644	-1.89882	FUS down vs Ctrl	15.4932	1.71162	0.662854	1
27378	16896049	NM_004304 // ALK // anaplastic lymphoma receptor tyrosine kinase // 2p23 // 238 /// ENS	ALK	NM_004304	0.0467711	0.0498762	0.0467711	0.0498762	0.495664	-2.0175	FUS down vs Ctrl	6.23077	2.05058	1.97463	1
22282	16846016	XM_011524877 // ARL17A // ADP-ribosylation factor like GTPase 17A // 17q21.31 // 51326	ARL17A	XM_011524877	0.0167455	0.0498762	0.0167455	0.0498762	0.535754	-1.86653	FUS down vs Ctrl	10.7825	1.62129	0.902173	1
22697	16850322	NM_001103154 // ARL17B // ADP-ribosylation factor like GTPase 17B // 17q21.31 // 100506	ARL17B	NM_001103154	0.0219242	0.0498762	0.0219242	0.0498762	0.617229	-1.62015	FUS down vs Ctrl	9.42881	0.969175	0.616732	1
22280	16845996	NM_001039083 // ARL17B // ADP-ribosylation factor like GTPase 17B // 17q21.31 // 100506	ARL17B	NM_001039083	0.0242942	0.0498762	0.0242942	0.0498762	0.628298	-1.5916	FUS down vs Ctrl	8.94506	0.899086	0.603073	1
22281	16846006	NM_001039083 // ARL17B // ADP-ribosylation factor like GTPase 17B // 17q21.31 // 100506	ARL17B	NM_001039083	0.027426	0.0498762	0.027426	0.0498762	0.630648	-1.58567	FUS down vs Ctrl	8.39515	0.884698	0.632292	1
27424	16896579	NM_001135673 // ATL2 // atlastin GTPase 2 // 2p22.3 // 64225 /// NM_001308076 // ATL2 /	ATL2	NM_001135673	0.0170101	0.0498762	0.0170101	0.0498762	1.54956	1.54956	FUS up vs Ctrl	10.7003	0.798492	0.44774	1
29827	16920585	NM_001719 // BMP7 // bone morphogenetic protein 7 // 20q13 // 655 /// ENST00000395863 /	BMP7	NM_001719	0.0166739	0.0498762	0.0166739	0.0498762	0.665576	-1.50246	FUS down vs Ctrl	10.8051	0.6899	0.383098	1
18001	16801299	NM_001198784 // C15orf65 // chromosome 15 open reading frame 65 // 15q21.3 // 145788 //	C15orf65	NM_001198784	0.0266759	0.0498762	0.0266759	0.0498762	0.620607	-1.61133	FUS down vs Ctrl	8.5189	0.94737	0.667248	1
4225	16663931	NM_001145636 // C1orf228 // chromosome 1 open reading frame 228 // 1p34.1 // 339541 ///	C1orf228	NM_001145636	0.0316184	0.0498762	0.0316184	0.0498762	0.655557	-1.52542	FUS down vs Ctrl	7.77863	0.742265	0.572542	1
30350	16925127	NM_001162495 // C21orf62 // chromosome 21 open reading frame 62 // 21q22.11 // 56245 //	C21orf62	NM_001162495	0.00973486	0.0498762	0.00973486	0.0498762	0.353084	-2.83219	FUS down vs Ctrl	13.9141	4.51152	1.94545	1
40381	17025507	NM_144980 // C6orf118 // chromosome 6 open reading frame 118 // 6q27 // 168090 /// XM_0	C6orf118	NM_144980	0.0104821	0.0498762	0.0104821	0.0498762	0.489484	-2.04297	FUS down vs Ctrl	13.4525	2.12454	0.947574	1
45338	17078943	NM_004929 // CALB1 // calbindin 1 // 8q21.3 // 793 /// ENST00000265431 // CALB1 // calb	CALB1	NM_004929	0.0496351	0.0498762	0.0496351	0.0498762	0.480191	-2.0825	FUS down vs Ctrl	6.0138	2.24008	2.23494	1
28395	16906285	NM_001271751 // CALCRL // calcitonin receptor like receptor // 2q32.1 // 10203 /// NM_0	CALCRL	NM_001271751	0.0156427	0.0498762	0.0156427	0.0498762	0.495881	-2.01661	FUS down vs Ctrl	11.1449	2.04803	1.10258	1
8712	16709760	NR_026939 // CASC2 // cancer susceptibility candidate 2 (non-protein coding) // 10q26.1	CASC2	NR_026939	0.00701845	0.0498762	0.00701845	0.0498762	0.563222	-1.7755	FUS down vs Ctrl	16.1001	1.37191	0.511267	1
21199	16834873	NM_001258395 // CCDC103 // coiled-coil domain containing 103 // 17q21.31 // 388389 ///	CCDC103	NM_001258395	0.0402396	0.0498762	0.0402396	0.0498762	0.628357	-1.59145	FUS down vs Ctrl	6.80056	0.898722	0.792925	1
12597	16749537	NM_018318 // CCDC91 // coiled-coil domain containing 91 // 12p11.22 // 55297 /// XM_005	CCDC91	NM_018318	0.0102228	0.0498762	0.0102228	0.0498762	1.6849	1.6849	FUS up vs Ctrl	13.6075	1.133	0.499576	1
37121	16994703	NM_001167667 // CDH18 // cadherin 18, type 2 // 5p14.3 // 1016 /// NM_001291956 // CDH1	CDH18	NM_001167667	0.0463224	0.0498762	0.0463224	0.0498762	0.464651	-2.15215	FUS down vs Ctrl	6.2664	2.4455	2.34154	1
8313	16705844	NM_001171930 // CDH23 // cadherin-related 23 // 10q22.1 // 64072 /// NM_001171931 // CD	CDH23	NM_001171930	0.0309261	0.0498762	0.0309261	0.0498762	2.52883	2.52883	FUS up vs Ctrl	7.8726	3.58301	2.73074	1
38843	17010830	NM_001031743 // CFAP206 // cilia and flagella associated protein 206 // 6q15 // 154313	CFAP206	NM_001031743	0.0168453	0.0498762	0.0168453	0.0498762	0.528081	-1.89365	FUS down vs Ctrl	10.7513	1.69711	0.947105	1
17846	16799577	NM_130468 // CHST14 // carbohydrate (N-acetylgalactosamine 4-0) sulfotransferase 14 //	CHST14	NM_130468	0.0454786	0.0498762	0.0454786	0.0498762	0.424228	-2.35722	FUS down vs Ctrl	6.33467	3.06078	2.89907	1
7133	16694701	NM_001199723 // CRABP2 // cellular retinoic acid binding protein 2 // 1q21.3 // 1382 //	CRABP2	NM_001199723	0.0383756	0.0498762	0.0383756	0.0498762	2.15912	2.15912	FUS up vs Ctrl	6.98653	2.46617	2.11793	1
40185	17023646	NM_001901 // CTGF // connective tissue growth factor // 6q23.1 // 1490 /// ENST00000367	CTGF	NM_001901	0.0318175	0.0498762	0.0318175	0.0498762	0.191047	-5.23431	FUS down vs Ctrl	7.75211	11.4051	8.82735	1
22397	16846964	NM_001271875 // CUEDC1 // CUE domain containing 1 // 17q23.2 // 404093 /// NM_001292025	CUEDC1	NM_001271875	0.028813	0.0498762	0.028813	0.0498762	0.463289	-2.15848	FUS down vs Ctrl	8.17789	2.46427	1.808	1
20807	16830782	NM_144607 // CYB5D1 // cytochrome b5 domain containing 1 // 17p13.1 // 124637 /// XM_00	CYB5D1	NM_144607	0.0344742	0.0498762	0.0344742	0.0498762	0.593426	-1.68513	FUS down vs Ctrl	7.4184	1.1336	0.916852	1
4260	16664388	NM_178033 // CYP4X1 // cytochrome P450, family 4, subfamily X, polypeptide 1 // 1p33|1	CYP4X1	NM_178033	0.0457617	0.0498762	0.0457617	0.0498762	0.532549	-1.87776	FUS down vs Ctrl	6.31157	1.65261	1.57103	1
6468	16687827	ENST00000485760 // DAB1 // Dab, reelin signal transducer, homolog 1 (Drosophila) // 1p3	DAB1	ENST00000485760	5.68736e-05	0.00642672	5.68736e-05	0.00642672	1.7435	1.7435	FUS up vs Ctrl	100.641	1.28637	0.0766906	1
22748	16850663	NR_119377 // DLGAP1-AS2 // DLGAP1 antisense RNA 2 // 18p11.31 // 84777 /// AK091102 //	DLGAP1-AS2	NR_119377	0.0452378	0.0498762	0.0452378	0.0498762	0.583199	-1.71468	FUS down vs Ctrl	6.35447	1.21038	1.14287	1
47388	17098974	NM_014908 // DOLK // dolichol kinase // 9q34.11 // 22845 /// ENST00000372586 // DOLK //	DOLK	NM_014908	0.048232	0.0498762	0.048232	0.0498762	0.626279	-1.59673	FUS down vs Ctrl	6.11792	0.911578	0.894008	1
44980	17075628	NM_022659 // EBF2 // early B-cell factor 2 // 8p21.2 // 64641 /// ENST00000408929 // EB	EBF2	NM_022659	0.0450188	0.0498762	0.0450188	0.0498762	0.285674	-3.50049	FUS down vs Ctrl	6.3726	6.53452	6.15246	1
37485	16997816	NM_001278642 // EDIL3 // EGF-like repeats and discoidin I-like domains 3 // 5q14 // 100	EDIL3	NM_001278642	0.0183655	0.0498762	0.0183655	0.0498762	0.491348	-2.03522	FUS down vs Ctrl	10.3045	2.102	1.22393	1
8704	16709690	NM_001242699 // ENO4 // enolase family member 4 // 10q25.3 // 387712 /// XM_005269815 /	ENO4	NM_001242699	0.0454737	0.0498762	0.0454737	0.0498762	0.387654	-2.57962	FUS down vs Ctrl	6.33507	3.73824	3.54052	1
6134	16683920	NM_052943 // FAM46B // family with sequence similarity 46, member B // 1p36.11 // 11557	FAM46B	NM_052943	0.0367073	0.0498762	0.0367073	0.0498762	0.537062	-1.86198	FUS down vs Ctrl	7.16362	1.60864	1.34734	1
34858	16973247	NM_004477 // FRG1 // FSHD region gene 1 // 4q35 // 2483 /// XR_938715 // FRG1 // FSHD r	FRG1	NM_004477	0.0334899	0.0498762	0.0334899	0.0498762	1.55412	1.55412	FUS up vs Ctrl	7.53787	0.809234	0.644135	1
20665	16829242	NM_000512 // GALNS // galactosamine (N-acetyl)-6-sulfatase // 16q24.3 // 2588 /// XM_00	GALNS	NM_000512	0.0243051	0.0498762	0.0243051	0.0498762	0.636296	-1.57159	FUS down vs Ctrl	8.94297	0.850806	0.570821	1
37906	17001961	NM_000171 // GLRA1 // glycine receptor alpha 1 // 5q32 // 2741 /// NM_001146040 // GLRA	GLRA1	NM_000171	0.0498762	0.0498762	0.0498762	0.0498762	1.99591	1.99591	FUS up vs Ctrl	5.99631	1.98821	1.98943	1
42285	17048450	NM_004126 // GNG11 // guanine nucleotide binding protein (G protein), gamma 11 // 7q21	GNG11	NM_004126	0.0125521	0.0498762	0.0125521	0.0498762	0.20463	-4.88688	FUS down vs Ctrl	12.3749	10.4782	5.08041	1
26499	16886677	NM_000408 // GPD2 // glycerol-3-phosphate dehydrogenase 2 // 2q24.1 // 2820 /// NM_0010	GPD2	NM_000408	0.0364161	0.0498762	0.0364161	0.0498762	0.642279	-1.55696	FUS down vs Ctrl	7.19565	0.815949	0.680369	1
48376	17107765	NM_004224 // GPR50 // G protein-coupled receptor 50 // Xq28 // 9248 /// XM_011531216 //	GPR50	NM_004224	0.0176614	0.0498762	0.0176614	0.0498762	0.173723	-5.75631	FUS down vs Ctrl	10.505	12.7527	7.28375	1
37383	16997010	OTTHUMT00000372630 // GTF2H2 // general transcription factor IIH subunit 2 // 5q13.2 //	GTF2H2	OTTHUMT00000372630	0.00034776	0.0196484	0.00034776	0.0196484	2.16384	2.16384	FUS up vs Ctrl	52.6779	2.4802	0.282494	1
37384	16997013	NM_001515 // GTF2H2 // general transcription factor IIH subunit 2 // 5q13.2 // 2966 ///	GTF2H2	NM_001515	0.00139111	0.0392989	0.00139111	0.0392989	1.91569	1.91569	FUS up vs Ctrl	31.2702	1.75917	0.337543	1
30831	16929920	NM_005318 // H1F0 // H1 histone family, member 0 // 22q13.1 // 3005 /// ENST00000340857	H1F0	NM_005318	0.043294	0.0498762	0.043294	0.0498762	4.38557	4.38557	FUS up vs Ctrl	6.51966	9.09737	8.37224	1
38343	17005865	NM_003521 // HIST1H2BM // histone cluster 1, H2bm // 6p22.1 // 8342 /// ENST00000621112	HIST1H2BM	NM_003521	0.0490786	0.0498762	0.0490786	0.0498762	0.157278	-6.35816	FUS down vs Ctrl	6.05462	14.243	14.1145	1
3791	16659501	XM_005245795 // KAZN // kazrin, periplakin interacting protein // 1p36.21 // 23254 ///	KAZN	XM_005245795	0.0467574	0.0498762	0.0467574	0.0498762	1.77682	1.77682	FUS up vs Ctrl	6.23185	1.37548	1.3243	1
19711	16819813	NR_046242 // LINC00920 // long intergenic non-protein coding RNA 920 // --- // 10050586	LINC00920	NR_046242	0.0393968	0.0498762	0.0393968	0.0498762	0.653872	-1.52935	FUS down vs Ctrl	6.88317	0.751341	0.654937	1
34847	16973180	NR_033869 // LINC01060 // long intergenic non-protein coding RNA 1060 // 4q35.2 // 4011	LINC01060	NR_033869	0.0324362	0.0498762	0.0324362	0.0498762	1.51079	1.51079	FUS up vs Ctrl	7.67113	0.708769	0.554366	1
46474	17090188	AK125285 // LOC100129785 // uncharacterized LOC100129785 // 9q34.11 // 100129785	LOC100129785	AK125285	0.00722877	0.0498762	0.00722877	0.0498762	1.52566	1.52566	FUS up vs Ctrl	15.8928	0.742826	0.280439	1
4786	16669626	XM_005276143 // LOC100996720 // uncharacterized LOC100996720 // --- // 100996720 /// XM	LOC100996720	XM_005276143	0.0383479	0.0498762	0.0383479	0.0498762	0.608084	-1.64451	FUS down vs Ctrl	6.98939	1.03006	0.884253	1
22288	16846042	XR_243711 // LOC101927060 // uncharacterized LOC101927060 // --- // 101927060 /// XR_25	LOC101927060	XR_243711	0.0309007	0.0498762	0.0309007	0.0498762	0.601794	-1.6617	FUS down vs Ctrl	7.8761	1.07358	0.817851	1
31383	16935620	XR_938283 // LOC101927372 // uncharacterized LOC101927372 // --- // 101927372	LOC101927372	XR_938283	0.0412045	0.0498762	0.0412045	0.0498762	0.220655	-4.53196	FUS down vs Ctrl	6.70879	9.50599	8.50167	1
48465	17108856	XR_921276 // LOC101930105 // zinc finger protein 839-like // --- // 101930105 /// XR_95	LOC101930105	XR_921276	0.0313759	0.0498762	0.0313759	0.0498762	0.493021	-2.02831	FUS down vs Ctrl	7.81123	2.08194	1.59919	1
5707	16679345	XR_921418 // LOC105373230 // uncharacterized LOC105373230 // --- // 105373230 /// XR_92	LOC105373230	XR_921418	0.0371563	0.0498762	0.0371563	0.0498762	1.54635	1.54635	FUS up vs Ctrl	7.11491	0.790936	0.666997	1
31493	16937090	XR_936590 // LOC105376944 // uncharacterized LOC105376944 // --- // 105376944 /// XR_94	LOC105376944	XR_936590	0.00861576	0.0498762	0.00861576	0.0498762	0.152305	-6.56577	FUS down vs Ctrl	14.702	14.7421	6.01637	1
31491	16937079	XR_936590 // LOC105376944 // uncharacterized LOC105376944 // --- // 105376944 /// XR_94	LOC105376944	XR_936590	0.0425966	0.0498762	0.0425966	0.0498762	0.170192	-5.87572	FUS down vs Ctrl	6.58139	13.0536	11.9005	1
36281	16986943	XR_948521 // LOC105379057 // uncharacterized LOC105379057 // --- // 105379057 /// XR_94	LOC105379057	XR_948521	0.0426539	0.0498762	0.0426539	0.0498762	0.472162	-2.11792	FUS down vs Ctrl	6.57627	2.34424	2.13882	1
36094	16984725	NR_034107 // LOC257396 // uncharacterized LOC257396 // 5q11.2 // 257396 /// NR_104654 /	LOC257396	NR_034107	0.00724099	0.0498762	0.00724099	0.0498762	0.600376	-1.66562	FUS down vs Ctrl	15.881	1.08357	0.409385	1
18909	16811577	NR_027073 // LOC283731 // uncharacterized LOC283731 // 15q24.1 // 283731 /// ENST000005	LOC283731	NR_027073	0.0472204	0.0498762	0.0472204	0.0498762	0.582718	-1.71609	FUS down vs Ctrl	6.19557	1.21408	1.17576	1
27812	16900183	NR_027238 // LOC654342 // lymphocyte-specific protein 1 pseudogene // 2p11.1 // 654342	LOC654342	NR_027238	0.0217796	0.0498762	0.0217796	0.0498762	0.0917907	-10.8944	FUS down vs Ctrl	9.46058	23.7431	15.0581	1
36184	16985748	XR_948446 // LOC728093 // putative POM121-like protein 1-like // 5q21.1 // 728093 /// X	LOC728093	XR_948446	0.00931335	0.0498762	0.00931335	0.0498762	1.9383	1.9383	FUS up vs Ctrl	14.1959	1.82326	0.770614	1
34629	16971406	AK096995 // LOC729558 // uncharacterized LOC729558 // 4q31.3 // 729558	LOC729558	AK096995	0.0490362	0.0498762	0.0490362	0.0498762	2.2903	2.2903	FUS up vs Ctrl	6.05775	2.85861	2.83135	1
38727	17009676	NM_018214 // LRRC1 // leucine rich repeat containing 1 // 6p12.1 // 55227 /// XM_011514	LRRC1	NM_018214	0.0323824	0.0498762	0.0323824	0.0498762	1.59435	1.59435	FUS up vs Ctrl	7.67808	0.905773	0.707812	1
21236	16835322	NM_033413 // LRRC46 // leucine rich repeat containing 46 // 17q21.32 // 90506 /// XM_00	LRRC46	NM_033413	0.037365	0.0498762	0.037365	0.0498762	0.516358	-1.93664	FUS down vs Ctrl	7.09254	1.81854	1.53842	1
28498	16907604	NM_001039845 // MDH1B // malate dehydrogenase 1B // 2q33.3 // 130752 /// NM_001282940 /	MDH1B	NM_001039845	0.0111089	0.0498762	0.0111089	0.0498762	0.38969	-2.56614	FUS down vs Ctrl	13.098	3.69704	1.69356	1
42453	17050591	NM_000245 // MET // MET proto-oncogene, receptor tyrosine kinase // 7q31 // 4233 /// NM	MET	NM_000245	0.0204748	0.0498762	0.0204748	0.0498762	0.255806	-3.90922	FUS down vs Ctrl	9.7607	7.73723	4.75615	1
33804	16963428	NM_005929 // MFI2 // antigen p97 (melanoma associated) identified by monoclonal antibod	MFI2	NM_005929	0.00871764	0.0498762	0.00871764	0.0498762	1.57205	1.57205	FUS up vs Ctrl	14.6247	0.851886	0.349499	1
24852	16870774	NR_036053 // MIR1270 // microRNA 1270 // --- // 100302179 /// ENST00000459320 // MIR127	MIR1270	NR_036053	0.00251917	0.0474444	0.00251917	0.0474444	1.75667	1.75667	FUS up vs Ctrl	24.7312	1.32143	0.320589	1
24854	16870780	NR_036053 // MIR1270 // microRNA 1270 // --- // 100302179 /// ENST00000459320 // MIR127	MIR1270	NR_036053	0.00251917	0.0474444	0.00251917	0.0474444	1.75667	1.75667	FUS up vs Ctrl	24.7312	1.32143	0.320589	1
28032	16902046	NR_031632 // MIR1302-3 // microRNA 1302-3 // 2q13 // 100302128 /// ENST00000408128 // M	MIR1302-3	NR_031632	0.0100879	0.0498762	0.0100879	0.0498762	0.445309	-2.24563	FUS down vs Ctrl	13.6903	2.72434	1.19399	1
15689	16780151	NR_039722 // MIR4500 // microRNA 4500 // 13q31.2 // 100616182 /// ENST00000579472 // MI	MIR4500	NR_039722	0.0254851	0.0498762	0.0254851	0.0498762	0.267102	-3.74388	FUS down vs Ctrl	8.72528	7.25451	4.98861	1
15688	16780140	NR_033829 // MIR4500HG // MIR4500 host gene // 13q31.2 // 642345 /// ENST00000436290 //	MIR4500HG	NR_033829	0.0253064	0.0498762	0.0253064	0.0498762	0.342146	-2.92273	FUS down vs Ctrl	8.75736	4.78838	3.2807	1
19656	16819244	OTTHUMT00000434321 // MT1CP // metallothionein 1C, pseudogene // 16q12.2 // 441771	MT1CP	OTTHUMT00000434321	0.0475015	0.0498762	0.0475015	0.0498762	0.659832	-1.51554	FUS down vs Ctrl	6.17377	0.71959	0.699337	1
19658	16819252	NM_001301272 // MT1F // metallothionein 1F // 16q13 // 4494 /// NM_005949 // MT1F // me	MT1F	NM_001301272	0.0313654	0.0498762	0.0313654	0.0498762	0.417295	-2.39639	FUS down vs Ctrl	7.81265	3.17954	2.44184	1
19661	16819264	NM_005952 // MT1X // metallothionein 1X // 16q13 // 4501 /// ENST00000394485 // MT1X //	MT1X	NM_005952	0.0296686	0.0498762	0.0296686	0.0498762	0.523282	-1.91101	FUS down vs Ctrl	8.05076	1.74598	1.30123	1
20499	16827679	NM_000903 // NQO1 // NAD(P)H dehydrogenase, quinone 1 // 16q22.1 // 1728 /// NM_0010254	NQO1	NM_000903	0.0124053	0.0498762	0.0124053	0.0498762	0.408995	-2.44502	FUS down vs Ctrl	12.4432	3.3274	1.60444	1
28230	16903897	NM_006186 // NR4A2 // nuclear receptor subfamily 4, group A, member 2 // 2q22-q23 // 49	NR4A2	NM_006186	0.0436681	0.0498762	0.0436681	0.0498762	0.215136	-4.64822	FUS down vs Ctrl	6.4871	9.82732	9.08941	1
11201	16735545	NM_020645 // NRIP3 // nuclear receptor interacting protein 3 // 11p15.3 // 56675 /// XM	NRIP3	NM_020645	0.0438813	0.0498762	0.0438813	0.0498762	1.81871	1.81871	FUS up vs Ctrl	6.46871	1.48924	1.38133	1
12294	16746290	NM_001012393 // OPCML // opioid binding protein/cell adhesion molecule-like // 11q25 //	OPCML	NM_001012393	0.0493047	0.0498762	0.0493047	0.0498762	0.475968	-2.10098	FUS down vs Ctrl	6.03796	2.29435	2.27993	1
17751	16798609	NR_037599 // PDCD6IPP2 // PDCD6IP pseudogene 2 // 15q13.1 // 646278	PDCD6IPP2	NR_037599	0.0299268	0.0498762	0.0299268	0.0498762	0.641516	-1.55881	FUS down vs Ctrl	8.01336	0.820331	0.614223	1
12089	16744393	NM_001082619 // PIH1D2 // PIH1 domain containing 2 // 11q23.1 // 120379 /// NM_138789 /	PIH1D2	NM_001082619	0.0440223	0.0498762	0.0440223	0.0498762	0.519569	-1.92467	FUS down vs Ctrl	6.45661	1.78459	1.65839	1
49434	17117463	NM_001282736 // PLXDC2 // plexin domain containing 2 // 10p12.31 // 84898 /// NM_032812	PLXDC2	NM_001282736	0.0426889	0.0498762	0.0426889	0.0498762	0.26274	-3.80604	FUS down vs Ctrl	6.57315	7.43662	6.78818	1
43654	17063005	NM_001105543 // PLXNA4 // plexin A4 // 7q32.3 // 91584 /// NM_020911 // PLXNA4 // plexi	PLXNA4	NM_001105543	0.0381772	0.0498762	0.0381772	0.0498762	0.418584	-2.38901	FUS down vs Ctrl	7.00704	3.15714	2.7034	1
8216	16704977	NM_001098512 // PRKG1 // protein kinase, cGMP-dependent, type I // 10q11.2 // 5592 ///	PRKG1	NM_001098512	0.020528	0.0498762	0.020528	0.0498762	0.637675	-1.5682	FUS down vs Ctrl	9.74798	0.842678	0.518679	1
30664	16927887	NM_004914 // RAB36 // RAB36, member RAS oncogene family // 22q11.22 // 9609 /// XM_0052	RAB36	NM_004914	0.0336299	0.0498762	0.0336299	0.0498762	0.604198	-1.65509	FUS down vs Ctrl	7.52059	1.05678	0.843112	1
7367	16697004	NM_021133 // RNASEL // ribonuclease L (2,5-oligoisoadenylate synthetase-dependent) // 1	RNASEL	NM_021133	0.0416815	0.0498762	0.0416815	0.0498762	0.430367	-2.3236	FUS down vs Ctrl	6.6645	2.95906	2.66402	1
39002	17011980	NM_001010892 // RSPH4A // radial spoke head 4 homolog A (Chlamydomonas) // 6q22.1 // 34	RSPH4A	NM_001010892	0.0256236	0.0498762	0.0256236	0.0498762	0.30162	-3.31543	FUS down vs Ctrl	8.70062	5.98025	4.12402	1
27692	16899224	NM_001015055 // RTKN // rhotekin // 2p13.1 // 6242 /// NM_001015056 // RTKN // rhotekin	RTKN	NM_001015055	0.0356128	0.0498762	0.0356128	0.0498762	0.565431	-1.76856	FUS down vs Ctrl	7.28581	1.35326	1.11444	1
34135	16966582	NM_152679 // SLC10A4 // solute carrier family 10, member 4 // 4p11 // 201780 /// ENST00	SLC10A4	NM_152679	0.0225856	0.0498762	0.0225856	0.0498762	0.425455	-2.35043	FUS down vs Ctrl	9.28697	3.04019	1.96417	1
17883	16800095	NM_003825 // SNAP23 // synaptosome associated protein 23kDa // 15q14 // 8773 /// NM_130	SNAP23	NM_003825	0.0254361	0.0498762	0.0254361	0.0498762	0.551166	-1.81434	FUS down vs Ctrl	8.73404	1.47728	1.01484	1
43127	17057413	NR_003697 // SNHG15 // small nucleolar RNA host gene 15 // 7p13 // 285958 /// AK096179	SNHG15	NR_003697	0.0464414	0.0498762	0.0464414	0.0498762	1.54406	1.54406	FUS up vs Ctrl	6.25691	0.785587	0.75333	1
11307	16736224	NR_000022 // SNORD14A // small nucleolar RNA, C/D box 14A // 11p15 // 26822 /// ENST000	SNORD14A	NR_000022	0.0238649	0.0498762	0.0238649	0.0498762	1.85423	1.85423	FUS up vs Ctrl	9.02785	1.58713	1.05482	1
14079	16766281	NR_002737 // SNORD59A // small nucleolar RNA, C/D box 59A // 12p13.3 // 26789 /// ENST0	SNORD59A	NR_002737	0.0384094	0.0498762	0.0384094	0.0498762	1.85375	1.85375	FUS up vs Ctrl	6.98305	1.58578	1.36254	1
33913	16964799	NM_020777 // SORCS2 // sortilin-related VPS10 domain containing receptor 2 // 4p16.1 //	SORCS2	NM_020777	0.0476624	0.0498762	0.0476624	0.0498762	1.90461	1.90461	FUS up vs Ctrl	6.16137	1.72791	1.68266	1
11985	16743342	ENST00000525928 // TAF1D // TATA box binding protein associated factor 1D // 11q21 // 7	TAF1D	ENST00000525928	0.0133482	0.0498762	0.0133482	0.0498762	1.7141	1.7141	FUS up vs Ctrl	12.022	1.20885	0.603321	1
43044	17056625	NM_001077653 // TBX20 // T-box 20 // 7p14.3 // 57057 /// NM_001166220 // TBX20 // T-box	TBX20	NM_001077653	0.0490553	0.0498762	0.0490553	0.0498762	0.230219	-4.34369	FUS down vs Ctrl	6.05634	8.97966	8.89613	1
44715	17073234	NM_016647 // THEM6 // thioesterase superfamily member 6 // 8q24.3 // 51337 /// XM_00525	THEM6	NM_016647	0.000677259	0.0255101	0.000677259	0.0255101	0.45932	-2.17713	FUS down vs Ctrl	41.1502	2.51969	0.367389	1
32734	16950825	NM_003256 // TIMP4 // TIMP metallopeptidase inhibitor 4 // 3p25 // 7079 /// ENST0000028	TIMP4	NM_003256	0.0100599	0.0498762	0.0100599	0.0498762	0.439214	-2.27679	FUS down vs Ctrl	13.7076	2.81795	1.23345	1
34730	16972198	NM_001204760 // TLL1 // tolloid like 1 // 4q32.3 // 7092 /// NM_012464 // TLL1 // tollo	TLL1	NM_001204760	0.0203626	0.0498762	0.0203626	0.0498762	0.647886	-1.54348	FUS down vs Ctrl	9.78772	0.784221	0.480738	1
38964	17011735	NR_034108 // TRAF3IP2-AS1 // TRAF3IP2 antisense RNA 1 // 6q21 // 643749 /// NR_034109 /	TRAF3IP2-AS1	NR_034108	0.0196636	0.0498762	0.0196636	0.0498762	1.52608	1.52608	FUS up vs Ctrl	9.96055	0.743788	0.44804	1
28357	16905521	NM_152275 // TTC30A // tetratricopeptide repeat domain 30A // 2q31.2 // 92104 /// ENST0	TTC30A	NM_152275	0.0364981	0.0498762	0.0364981	0.0498762	0.661226	-1.51234	FUS down vs Ctrl	7.1866	0.712302	0.594692	1
8308	16705810	NM_001244889 // UNC5B // unc-5 netrin receptor B // 10q22.1 // 219699 /// NM_170744 //	UNC5B	NM_001244889	0.0264717	0.0498762	0.0264717	0.0498762	2.03694	2.03694	FUS up vs Ctrl	8.5534	2.10701	1.47802	1
30035	16922143	NR_026845 // URB1-AS1 // URB1 antisense RNA 1 (head to head) // 21q22.11 // 84996 /// E	URB1-AS1	NR_026845	0.0220914	0.0498762	0.0220914	0.0498762	1.66224	1.66224	FUS up vs Ctrl	9.3924	1.07495	0.686692	1
11585	16738933	NM_152718 // VWCE // von Willebrand factor C and EGF domains // 11q12.2 // 220001 /// X	VWCE	NM_152718	0.035785	0.0498762	0.035785	0.0498762	1.66084	1.66084	FUS up vs Ctrl	7.26624	1.0714	0.884695	1
48661	17110771	NM_001029896 // WDR45 // WD repeat domain 45 // Xp11.23 // 11152 /// NM_007075 // WDR45	WDR45	NM_001029896	0.0485383	0.0498762	0.0485383	0.0498762	0.539498	-1.85357	FUS down vs Ctrl	6.09485	1.5853	1.56063	1
24847	16870746	NM_001099269 // ZNF506 // zinc finger protein 506 // 19p13.11 // 440515 /// NM_00114540	ZNF506	NM_001099269	0.0310976	0.0498762	0.0310976	0.0498762	4.96286	4.96286	FUS up vs Ctrl	7.84906	10.683	8.16635	1
24276	16864849	NM_032423 // ZNF528 // zinc finger protein 528 // 19q13 // 84436 /// XM_005259323 // ZN	ZNF528	NM_032423	0.0400935	0.0498762	0.0400935	0.0498762	1.76202	1.76202	FUS up vs Ctrl	6.81471	1.33573	1.17604	1
25324	16875044	NR_125345 // ZNF528-AS1 // ZNF528 antisense RNA 1 // 19q13.41 // 102724105 /// AK097590	ZNF528-AS1	NR_125345	0.0494458	0.0498762	0.0494458	0.0498762	2.73089	2.73089	FUS up vs Ctrl	6.02762	4.20136	4.1821	1
23981	16861481	NM_001204835 // ZNF568 // zinc finger protein 568 // 19q13.12 // 374900 /// NM_00120483	ZNF568	NM_001204835	0.0168667	0.0498762	0.0168667	0.0498762	1.61494	1.61494	FUS up vs Ctrl	10.7447	0.956287	0.534007	1
25418	16875881	NM_022103 // ZNF667 // zinc finger protein 667 // 19q13.43 // 63934 /// NR_030740 // ZN	ZNF667	NM_022103	0.0406322	0.0498762	0.0406322	0.0498762	3.71166	3.71166	FUS up vs Ctrl	6.76287	7.15983	6.35218	1
33162	16956356	NM_001290210 // ZNF717 // zinc finger protein 717 // 3p12.3 // 100131827 /// XM_0052647	ZNF717	NM_001290210	0.0478782	0.0498762	0.0478782	0.0498762	4.19252	4.19252	FUS up vs Ctrl	6.14482	8.55175	8.3502	1
42098	17046433	NM_001170905 // ZNF736 // zinc finger protein 736 // 7q11.21 // 728927 /// NM_001294255	ZNF736	NM_001170905	0.0280638	0.0498762	0.0280638	0.0498762	1.62015	1.62015	FUS up vs Ctrl	8.29344	0.969184	0.701169	1
24718	16869036	NM_001080493 // ZNF823 // zinc finger protein 823 // 19p13.2 // 55552 /// NM_001297610	ZNF823	NM_001080493	0.0493724	0.0498762	0.0493724	0.0498762	1.60951	1.60951	FUS up vs Ctrl	6.03299	0.942892	0.937736	1
24974	16871740	NM_001037232 // ZNF829 // zinc finger protein 829 // 19q13.12 // 374899 /// NM_00117197	ZNF829	NM_001037232	0.0196942	0.0498762	0.0196942	0.0498762	2.27151	2.27151	FUS up vs Ctrl	9.95282	2.80207	1.68921	1

## Sheet: Sheet2
Supplementary table S1 - Differentially Expressed Genes identified in the gene expression SOD1-ALS datasets of iPSC-derived motor neurons and compared to healthy controls (present study)
Genotype: SOD1-ALS disease patients _vs_ control subjects (2 clones: pR115G and pD90A)
Microarray Platform: HuGene-2_0-st array
Validation method for DEGs: Benjamini-Hochberg Step-up multiple test correction (p < 0.05, FC ≥1.5)
Column #	Column ID	gene_assignment	Gene Symbol	RefSeq	p-value(Attribute)	stepup(p-value(Attribute))	p-value(SOD1 vs. Ctrl)	stepup(p-value(SOD1 vs. Ctrl))	Ratio(SOD1 vs. Ctrl)	Fold-Change(SOD1 vs. Ctrl)	Fold-Change(SOD1 vs. Ctrl) (Description)	F(Attribute)	SS(Attribute)	SS(Error)	F(Error)
46348	17088579	NR_024408 // PSMD5-AS1 // PSMD5 antisense RNA 1 (head to head) // 9q33.2 // 253039 ///	PSMD5-AS1	NR_024408	0.000251148	0.0241102	0.000251148	0.0241102	0.184759	-5.41246	SOD1 down vs Ctrl	85.1305	10.1751	0.597618	1
48376	17107765	NM_004224 // GPR50 // G protein-coupled receptor 50 // Xq28 // 9248 /// XM_011531216 //	GPR50	NM_004224	0.00143339	0.0451021	0.00143339	0.0451021	0.27308	-3.66193	SOD1 down vs Ctrl	40.2848	6.0114	0.746113	1
18911	16811583	NM_001142617 // STRA6 // stimulated by retinoic acid 6 // 15q24.1 // 64220 /// NM_00114	STRA6	NM_001142617	0.00181356	0.0451021	0.00181356	0.0451021	1.65887	1.65887	SOD1 up vs Ctrl	36.2875	0.914038	0.125944	1
19419	16816948	NM_006043 // HS3ST2 // heparan sulfate (glucosamine) 3-O-sulfotransferase 2 // 16p12 //	HS3ST2	NM_006043	0.00313567	0.0451021	0.00313567	0.0451021	2.51893	2.51893	SOD1 up vs Ctrl	28.3211	3.04524	0.537628	1
14460	16769882	NM_213596 // FOXN4 // forkhead box N4 // 12q24.11 // 121643 /// XM_011537919 // FOXN4 /	FOXN4	NM_213596	0.00559383	0.0451021	0.00559383	0.0451021	1.76252	1.76252	SOD1 up vs Ctrl	21.6009	1.14607	0.265282	1
17970	16801065	XR_916314 // PIRC66 // piwi-interacting RNA cluster 66 // --- // 100313865 /// XR_91631	PIRC66	XR_916314	0.00572875	0.0451021	0.00572875	0.0451021	0.233228	-4.28765	SOD1 down vs Ctrl	21.3563	7.56135	1.77029	1
45214	17077826	NM_001080416 // MYBL1 // v-myb avian myeloblastosis viral oncogene homolog-like 1 // 8q	MYBL1	NM_001080416	0.00611237	0.0451021	0.00611237	0.0451021	2.23487	2.23487	SOD1 up vs Ctrl	20.7027	2.3075	0.557293	1
31507	16937283	NM_001308388 // CPNE9 // copine family member IX // 3p25.3 // 151835 /// NM_153635 // C	CPNE9	NM_001308388	0.00701598	0.0451021	0.00701598	0.0451021	1.53012	1.53012	SOD1 up vs Ctrl	19.3679	0.645532	0.16665	1
3842	16660156	NM_032880 // IGSF21 // immunoglobin superfamily, member 21 // 1p36.13 // 84966 /// XM_0	IGSF21	NM_032880	0.00756652	0.0451021	0.00756652	0.0451021	9.17627	9.17627	SOD1 up vs Ctrl	18.6673	17.5313	4.69573	1
32725	16950713	NM_001001331 // ATP2B2 // ATPase, Ca++ transporting, plasma membrane 2 // 3p25.3 // 491	ATP2B2	NM_001001331	0.00782322	0.0451021	0.00782322	0.0451021	1.66266	1.66266	SOD1 up vs Ctrl	18.3646	0.922308	0.25111	1
45040	17076215	XR_949675 // LOC105379377 // uncharacterized LOC105379377 // --- // 105379377 /// XR_95	LOC105379377	XR_949675	0.00794399	0.0451021	0.00794399	0.0451021	1.82167	1.82167	SOD1 up vs Ctrl	18.227	1.28345	0.352073	1
47283	17097895	NM_001270427 // PSMD5 // proteasome 26S subunit, non-ATPase 5 // 9q33.2 // 5711 /// NM_	PSMD5	NM_001270427	0.00800284	0.0451021	0.00800284	0.0451021	0.366111	-2.73141	SOD1 down vs Ctrl	18.161	3.60252	0.991829	1
36905	16992918	NM_133369 // UNC5A // unc-5 netrin receptor A // 5q35.2 // 90249 /// XM_006714927 // UN	UNC5A	NM_133369	0.00847787	0.0451021	0.00847787	0.0451021	1.52307	1.52307	SOD1 up vs Ctrl	17.652	0.631592	0.178901	1
33577	16961039	NM_001038628 // B3GALNT1 // beta-1,3-N-acetylgalactosaminyltransferase 1 (globoside blo	B3GALNT1	NM_001038628	0.00925798	0.0451021	0.00925798	0.0451021	1.70709	1.70709	SOD1 up vs Ctrl	16.8975	1.02046	0.301958	1
35632	16980744	NM_173662 // RNF175 // ring finger protein 175 // 4q31.3 // 285533 /// XM_005262938 //	RNF175	NM_173662	0.0102022	0.0451021	0.0102022	0.0451021	2.12497	2.12497	SOD1 up vs Ctrl	16.0954	2.0272	0.629745	1
32147	16944574	NM_018456 // EAF2 // ELL associated factor 2 // 3q13.33 // 55840 /// XM_005247618 // EA	EAF2	NM_018456	0.0103857	0.0451021	0.0103857	0.0451021	0.518891	-1.92719	SOD1 down vs Ctrl	15.9516	1.53575	0.481379	1
31491	16937079	XR_936590 // LOC105376944 // uncharacterized LOC105376944 // --- // 105376944 /// XR_94	LOC105376944	XR_936590	0.0105472	0.0451021	0.0105472	0.0451021	0.100867	-9.91401	SOD1 down vs Ctrl	15.8279	18.7758	5.93125	1
35678	16981148	NM_001012414 // TRIM61 // tripartite motif containing 61 // 4q32.3 // 391712 /// ENST00	TRIM61	NM_001012414	0.0108503	0.0451021	0.0108503	0.0451021	1.90133	1.90133	SOD1 up vs Ctrl	15.6028	1.47316	0.472081	1
44326	17069579	NM_152765 // C8orf46 // chromosome 8 open reading frame 46 // 8q13.1 // 254778 /// ENST	C8orf46	NM_152765	0.0109572	0.0451021	0.0109572	0.0451021	1.90418	1.90418	SOD1 up vs Ctrl	15.5255	1.48004	0.476647	1
25939	16880889	NR_110568 // LOC101927661 // uncharacterized LOC101927661 // 2p14 // 101927661 /// ENST	LOC101927661	NR_110568	0.0119432	0.0451021	0.0119432	0.0451021	1.50305	1.50305	SOD1 up vs Ctrl	14.8592	0.59249	0.199367	1
24199	16864034	NM_001195227 // TRPM4 // transient receptor potential cation channel, subfamily M, memb	TRPM4	NM_001195227	0.0124051	0.0451021	0.0124051	0.0451021	1.50252	1.50252	SOD1 up vs Ctrl	14.5731	0.591458	0.202928	1
8134	16704154	NM_020630 // RET // ret proto-oncogene // 10q11.2 // 5979 /// NM_020975 // RET // ret p	RET	NM_020630	0.0124143	0.0451021	0.0124143	0.0451021	2.54207	2.54207	SOD1 up vs Ctrl	14.5675	3.10581	1.06601	1
16060	16782710	NM_001048205 // REC8 // REC8 meiotic recombination protein // 14q11.2-q12 // 9985 /// N	REC8	NM_001048205	0.0139727	0.0451021	0.0139727	0.0451021	1.67866	1.67866	SOD1 up vs Ctrl	13.7036	0.95738	0.349316	1
34215	16967278	XR_938842 // LOC105377261 // uncharacterized LOC105377261 // --- // 105377261 /// XR_93	LOC105377261	XR_938842	0.0144813	0.0451021	0.0144813	0.0451021	0.526454	-1.8995	SOD1 down vs Ctrl	13.4505	1.46875	0.545987	1
4634	16667918	NM_018137 // PRMT6 // protein arginine methyltransferase 6 // 1p13.3 // 55170 /// ENST0	PRMT6	NM_018137	0.0145114	0.0451021	0.0145114	0.0451021	0.566309	-1.76582	SOD1 down vs Ctrl	13.4358	1.15364	0.429313	1
34721	16972119	NM_153027 // FAM218A // family with sequence similarity 218, member A // 4q32.3 // 1527	FAM218A	NM_153027	0.0147786	0.0451021	0.0147786	0.0451021	2.09586	2.09586	SOD1 up vs Ctrl	13.3082	1.95367	0.734009	1
9695	16719653	XR_946489 // LOC105378567 // uncharacterized LOC105378567 // --- // 105378567 /// XR_96	LOC105378567	XR_946489	0.014924	0.0451021	0.014924	0.0451021	1.76445	1.76445	SOD1 up vs Ctrl	13.24	1.15049	0.434475	1
3596	16657527	XR_946809 // LOC284600 // uncharacterized LOC284600 // 1p36.33 // 284600 /// XR_954265	LOC284600	XR_946809	0.015483	0.0451021	0.015483	0.0451021	1.86151	1.86151	SOD1 up vs Ctrl	12.9866	1.37771	0.530438	1
14023	16765476	NR_026658 // LOC100240735 // uncharacterized LOC100240735 // 12q13.13 // 100240735 ///	LOC100240735	NR_026658	0.0158493	0.0451021	0.0158493	0.0451021	3.14585	3.14585	SOD1 up vs Ctrl	12.8273	4.68668	1.82683	1
19397	16816660	NM_001301769 // TMEM159 // transmembrane protein 159 // 16p12 // 57146 /// NM_001301771	TMEM159	NM_001301769	0.016667	0.0451021	0.016667	0.0451021	1.81683	1.81683	SOD1 up vs Ctrl	12.4898	1.27209	0.509252	1
36191	16985823	NM_000344 // SMN1 // survival of motor neuron 1, telomeric // 5q13.2 // 6606 /// NM_001	SMN1	NM_000344	0.0168631	0.0451021	0.0168631	0.0451021	0.538667	-1.85643	SOD1 down vs Ctrl	12.4123	1.36563	0.550112	1
48782	17112128	NM_001012977 // PABPC1L2A // poly(A) binding protein, cytoplasmic 1-like 2A // Xq13.2 /	PABPC1L2A	NM_001012977	0.0172039	0.0451021	0.0172039	0.0451021	1.65799	1.65799	SOD1 up vs Ctrl	12.2806	0.912127	0.37137	1
35600	16980425	NM_001300761 // TTC29 // tetratricopeptide repeat domain 29 // 4q31.22 // 83894 /// NM_	TTC29	NM_001300761	0.0174578	0.0451021	0.0174578	0.0451021	1.58633	1.58633	SOD1 up vs Ctrl	12.1848	0.759689	0.311736	1
17883	16800095	NM_003825 // SNAP23 // synaptosome associated protein 23kDa // 15q14 // 8773 /// NM_130	SNAP23	NM_003825	0.0175115	0.0451021	0.0175115	0.0451021	0.568209	-1.75992	SOD1 down vs Ctrl	12.1648	1.14009	0.468602	1
48050	17104832	NM_001013627 // NHSL2 // NHS-like 2 // Xq13.1 // 340527 /// XM_011530932 // NHSL2 // NH	NHSL2	NM_001013627	0.0179549	0.0451021	0.0179549	0.0451021	0.662595	-1.50922	SOD1 down vs Ctrl	12.0029	0.604455	0.251796	1
25325	16875056	NM_001105549 // ZNF83 // zinc finger protein 83 // 19q13.3 // 55769 /// NM_001105550 //	ZNF83	NM_001105549	0.0182129	0.0451021	0.0182129	0.0451021	1.63825	1.63825	SOD1 up vs Ctrl	11.9112	0.869425	0.364962	1
28328	16905273	NM_000079 // CHRNA1 // cholinergic receptor, nicotinic alpha 1 // 2q31.1 // 1134 /// NM	CHRNA1	NM_000079	0.0185756	0.0451021	0.0185756	0.0451021	1.59408	1.59408	SOD1 up vs Ctrl	11.7854	0.775811	0.329142	1
11655	16739979	NM_001164716 // PYGM // phosphorylase, glycogen, muscle // 11q12-q13.2 // 5837 /// NM_0	PYGM	NM_001164716	0.0189271	0.0451021	0.0189271	0.0451021	1.7382	1.7382	SOD1 up vs Ctrl	11.6667	1.09056	0.467383	1
9640	16719217	NM_001270764 // CHST15 // carbohydrate (N-acetylgalactosamine 4-sulfate 6-O) sulfotrans	CHST15	NM_001270764	0.0195552	0.0451021	0.0195552	0.0451021	1.66374	1.66374	SOD1 up vs Ctrl	11.4621	0.924663	0.403356	1
17973	16801075	NM_181789 // GLDN // gliomedin // 15q21.2 // 342035 /// XM_011521501 // GLDN // gliomed	GLDN	NM_181789	0.0195663	0.0451021	0.0195663	0.0451021	0.55002	-1.81812	SOD1 down vs Ctrl	11.4586	1.27511	0.556398	1
31493	16937090	XR_936590 // LOC105376944 // uncharacterized LOC105376944 // --- // 105376944 /// XR_94	LOC105376944	XR_936590	0.0207625	0.0451021	0.0207625	0.0451021	0.184293	-5.42615	SOD1 down vs Ctrl	11.0937	10.2056	4.59971	1
48957	17113710	NM_001104544 // TMEM255A // transmembrane protein 255A // Xq24 // 55026 /// NM_00110454	TMEM255A	NM_001104544	0.0211323	0.0451021	0.0211323	0.0451021	2.36629	2.36629	SOD1 up vs Ctrl	10.9868	2.64707	1.20466	1
41929	17044956	NM_001145123 // PPP1R17 // protein phosphatase 1, regulatory subunit 17 // 7p15 // 1084	PPP1R17	NM_001145123	0.0212299	0.0451021	0.0212299	0.0451021	2.6391	2.6391	SOD1 up vs Ctrl	10.9591	3.36023	1.53308	1
6188	16684429	NM_004102 // FABP3 // fatty acid binding protein 3, muscle and heart // 1p33-p32 // 217	FABP3	NM_004102	0.0214945	0.0451021	0.0214945	0.0451021	1.69676	1.69676	SOD1 up vs Ctrl	10.8847	0.997445	0.458187	1
20499	16827679	NM_000903 // NQO1 // NAD(P)H dehydrogenase, quinone 1 // 16q22.1 // 1728 /// NM_0010254	NQO1	NM_000903	0.0215485	0.0451021	0.0215485	0.0451021	0.475743	-2.10197	SOD1 down vs Ctrl	10.8697	1.96909	0.905772	1
11988	16743367	NM_016540 // GPR83 // G protein-coupled receptor 83 // 11q21 // 10888 /// XM_011542559	GPR83	NM_016540	0.0216114	0.0451021	0.0216114	0.0451021	3.62023	3.62023	SOD1 up vs Ctrl	10.8522	5.90578	2.72099	1
28680	16909567	NM_001290787 // ECEL1 // endothelin converting enzyme-like 1 // 2q37.1 // 9427 /// NM_0	ECEL1	NM_001290787	0.0224646	0.0458851	0.0224646	0.0458851	1.69523	1.69523	SOD1 up vs Ctrl	10.6226	0.994033	0.467884	1
43871	17065226	NM_003970 // MYOM2 // myomesin 2 // 8p23.3 // 9172 /// XM_006716237 // MYOM2 // myomesi	MYOM2	NM_003970	0.0230407	0.0459734	0.0230407	0.0459734	1.58426	1.58426	SOD1 up vs Ctrl	10.4744	0.755382	0.360584	1
7622	16699533	NM_007207 // DUSP10 // dual specificity phosphatase 10 // 1q41 // 11221 /// NR_111939 /	DUSP10	NM_007207	0.024171	0.0459734	0.024171	0.0459734	1.95907	1.95907	SOD1 up vs Ctrl	10.1982	1.61354	0.791088	1
20288	16825863	NM_001256932 // LOC730183 // uncharacterized LOC730183 // 16p11.2 // 730183	LOC730183	NM_001256932	0.0246488	0.0459734	0.0246488	0.0459734	0.649845	-1.53883	SOD1 down vs Ctrl	10.0869	0.662873	0.328581	1
39919	17020715	NR_026807 // LINC00472 // long intergenic non-protein coding RNA 472 // 6q13 // 79940 /	LINC00472	NR_026807	0.0246545	0.0459734	0.0246545	0.0459734	0.428031	-2.33628	SOD1 down vs Ctrl	10.0856	2.56919	1.27369	1
13362	16758204	NM_001178003 // WDR66 // WD repeat domain 66 // 12q24.31 // 144406 /// NM_144668 // WDR	WDR66	NM_001178003	0.0251288	0.0459734	0.0251288	0.0459734	1.64439	1.64439	SOD1 up vs Ctrl	9.97806	0.882658	0.442299	1
42522	17051370	NR_002187 // TPI1P2 // triosephosphate isomerase 1 pseudogene 2 // 7q32.1 // 286016 ///	TPI1P2	NR_002187	0.0258891	0.0459734	0.0258891	0.0459734	0.662944	-1.50842	SOD1 down vs Ctrl	9.81152	0.60291	0.307246	1
5099	16673104	NM_016371 // HSD17B7 // hydroxysteroid (17-beta) dehydrogenase 7 // 1q23 // 51478 /// E	HSD17B7	NM_016371	0.0259383	0.0459734	0.0259383	0.0459734	1.58494	1.58494	SOD1 up vs Ctrl	9.801	0.756798	0.386082	1
20177	16824583	NM_001002911 // GPR139 // G protein-coupled receptor 139 // 16p12.3 // 124274 /// XM_00	GPR139	NM_001002911	0.027057	0.0459734	0.027057	0.0459734	2.88255	2.88255	SOD1 up vs Ctrl	9.56869	3.99906	2.08966	1
22311	16846213	NM_002144 // HOXB1 // homeobox B1 // 17q21.3 // 3211 /// ENST00000239174 // HOXB1 // ho	HOXB1	NM_002144	0.0271684	0.0459734	0.0271684	0.0459734	2.79582	2.79582	SOD1 up vs Ctrl	9.5463	3.77159	1.97542	1
5939	16681730	XR_932804 // LOC105376737 // uncharacterized LOC105376737 // --- // 105376737 /// XR_94	LOC105376737	XR_932804	0.0272967	0.0459734	0.0272967	0.0459734	1.57346	1.57346	SOD1 up vs Ctrl	9.52068	0.73309	0.384999	1
12782	16751967	NR_026655 // FLJ12825 // uncharacterized LOC440101 // 12q13.13 // 440101 /// ENST000005	FLJ12825	NR_026655	0.0279277	0.0462252	0.0279277	0.0462252	3.58714	3.58714	SOD1 up vs Ctrl	9.39706	5.82177	3.09765	1
25432	16875997	NM_001085384 // ZNF154 // zinc finger protein 154 // 19q13.4 // 7710 /// NR_110974 // Z	ZNF154	NM_001085384	0.0298638	0.0480467	0.0298638	0.0480467	2.20812	2.20812	SOD1 up vs Ctrl	9.04107	2.23891	1.23819	1
39497	17016457	NM_001312653 // HIST1H2BK // histone cluster 1, H2bk // 6p21.33 // 85236 /// NM_080593	HIST1H2BK	NM_001312653	0.0300292	0.0480467	0.0300292	0.0480467	0.664519	-1.50485	SOD1 down vs Ctrl	9.01217	0.595971	0.330648	1
32381	16947148	NM_001251962 // ARHGEF26 // Rho guanine nucleotide exchange factor 26 // 3q25.2 // 2608	ARHGEF26	NM_001251962	0.0307846	0.0484479	0.0307846	0.0484479	0.65525	-1.52613	SOD1 down vs Ctrl	8.88297	0.63764	0.358911	1
34870	16973296	NM_001137608 // ZNF732 // zinc finger protein 732 // 4p16.3 // 654254 /// ENST000004190	ZNF732	NM_001137608	0.0328531	0.0499955	0.0328531	0.0499955	1.61469	1.61469	SOD1 up vs Ctrl	8.55095	0.819147	0.47898	1
15404	16777624	NR_120429 // LINC00412 // long intergenic non-protein coding RNA 412 // 13q12.2 // 1027	LINC00412	NR_120429	0.0343485	0.0499955	0.0343485	0.0499955	0.633883	-1.57758	SOD1 down vs Ctrl	8.32874	0.741573	0.445189	1
4007	16661730	NM_001195001 // PTPRU // protein tyrosine phosphatase, receptor type, U // 1p35.3 // 10	PTPRU	NM_001195001	0.0344547	0.0499955	0.0344547	0.0499955	2.67602	2.67602	SOD1 up vs Ctrl	8.31348	3.45713	2.07923	1
24751	16869427	NM_000068 // CACNA1A // calcium channel, voltage-dependent, P/Q type, alpha 1A subunit	CACNA1A	NM_000068	0.0359911	0.0499955	0.0359911	0.0499955	2.15425	2.15425	SOD1 up vs Ctrl	8.09985	2.10146	1.29722	1
24853	16870776	NR_036455 // ZNF826P // zinc finger protein 826, pseudogene // 19p12 // 664701 /// BC01	ZNF826P	NR_036455	0.0361517	0.0499955	0.0361517	0.0499955	3.31352	3.31352	SOD1 up vs Ctrl	8.07827	5.12098	3.1696	1
45054	17076318	NM_000349 // STAR // steroidogenic acute regulatory protein // 8p11.2 // 6770 /// XM_00	STAR	NM_000349	0.0377713	0.0499955	0.0377713	0.0499955	1.72244	1.72244	SOD1 up vs Ctrl	7.86789	1.05492	0.670396	1
3597	16657529	XR_946809 // LOC284600 // uncharacterized LOC284600 // 1p36.33 // 284600 /// XR_954265	LOC284600	XR_946809	0.0383116	0.0499955	0.0383116	0.0499955	1.5032	1.5032	SOD1 up vs Ctrl	7.80052	0.592774	0.379958	1
16867	16790614	NM_001289097 // AJUBA // ajuba LIM protein // 14q11.2 // 84962 /// NM_032876 // AJUBA /	AJUBA	NM_001289097	0.0386104	0.0499955	0.0386104	0.0499955	0.435311	-2.29721	SOD1 down vs Ctrl	7.76382	2.46808	1.58948	1
16307	16785379	NM_021979 // HSPA2 // heat shock 70kDa protein 2 // 14q24.1 // 3306 /// ENST00000247207	HSPA2	NM_021979	0.0399626	0.0499955	0.0399626	0.0499955	1.54964	1.54964	SOD1 up vs Ctrl	7.60269	0.684591	0.450229	1
22944	16852480	XR_919030 // LOC105372130 // uncharacterized LOC105372130 // --- // 105372130 /// XR_91	LOC105372130	XR_919030	0.0406355	0.0499955	0.0406355	0.0499955	0.321303	-3.11233	SOD1 down vs Ctrl	7.52534	4.59946	3.05598	1
36637	16990288	NM_020957 // PCDHB16 // protocadherin beta 16 // 5q31 // 57717 /// ENST00000609684 // P	PCDHB16	NM_020957	0.0408882	0.0499955	0.0408882	0.0499955	0.464921	-2.1509	SOD1 down vs Ctrl	7.49675	2.09296	1.39591	1
7591	16699174	NM_005401 // PTPN14 // protein tyrosine phosphatase, non-receptor type 14 // 1q32.2 //	PTPN14	NM_005401	0.0409863	0.0499955	0.0409863	0.0499955	0.495007	-2.02018	SOD1 down vs Ctrl	7.48573	1.76429	1.17844	1
13044	16754887	XR_945156 // LOC105369876 // uncharacterized LOC105369876 // --- // 105369876 /// XR_91	LOC105369876	XR_945156	0.041024	0.0499955	0.041024	0.0499955	0.270867	-3.69185	SOD1 down vs Ctrl	7.48149	6.087	4.06804	1
26882	16890519	AK094277 // DNAPTP3 // histone demethylase UTY-like // 2q34-q35 // 100507488 /// AY4503	DNAPTP3	AK094277	0.0410535	0.0499955	0.0410535	0.0499955	0.665921	-1.50168	SOD1 down vs Ctrl	7.47819	0.589838	0.394372	1
35101	16975506	NM_001105529 // ATP8A1 // ATPase, aminophospholipid transporter (APLT), class I, type 8	ATP8A1	NM_001105529	0.0410702	0.0499955	0.0410702	0.0499955	1.74924	1.74924	SOD1 up vs Ctrl	7.47632	1.11568	0.74614	1
35324	16977810	NM_001136230 // HSD17B13 // hydroxysteroid (17-beta) dehydrogenase 13 // 4q22.1 // 3452	HSD17B13	NM_001136230	0.0423113	0.0499955	0.0423113	0.0499955	1.92029	1.92029	SOD1 up vs Ctrl	7.34033	1.51902	1.03471	1
39338	17015130	XR_926394 // LOC105374888 // uncharacterized LOC105374888 // --- // 105374888 /// XR_95	LOC105374888	XR_926394	0.0429785	0.0499955	0.0429785	0.0499955	1.87293	1.87293	SOD1 up vs Ctrl	7.26953	1.40497	0.966343	1
14978	16774053	NM_001111045 // CCNA1 // cyclin A1 // 13q12.3-q13 // 8900 /// NM_001111046 // CCNA1 //	CCNA1	NM_001111045	0.043283	0.0499955	0.043283	0.0499955	2.77051	2.77051	SOD1 up vs Ctrl	7.23773	3.70517	2.55962	1
10891	16732584	NM_003105 // SORL1 // sortilin-related receptor, L(DLR class) A repeats containing // 1	SORL1	NM_003105	0.0442997	0.0499955	0.0442997	0.0499955	1.55775	1.55775	SOD1 up vs Ctrl	7.1338	0.700991	0.491317	1
23889	16860655	NM_001127895 // CHST8 // carbohydrate (N-acetylgalactosamine 4-0) sulfotransferase 8 //	CHST8	NM_001127895	0.0444371	0.0499955	0.0444371	0.0499955	1.77438	1.77438	SOD1 up vs Ctrl	7.12002	1.17334	0.823969	1
3987	16661544	NM_031459 // SESN2 // sestrin 2 // 1p35.3 // 83667 /// XR_946773 // SESN2 // sestrin 2	SESN2	NM_031459	0.0444376	0.0499955	0.0444376	0.0499955	0.591804	-1.68975	SOD1 down vs Ctrl	7.11997	0.981875	0.689521	1
15676	16780092	NM_001281503 // SLITRK1 // SLIT and NTRK-like family, member 1 // 13q31.1 // 114798 ///	SLITRK1	NM_001281503	0.0450848	0.0499955	0.0450848	0.0499955	1.62039	1.62039	SOD1 up vs Ctrl	7.05583	0.831249	0.589051	1
45239	17078121	NM_016027 // LACTB2 // lactamase, beta 2 // 8q13.3 // 51110 /// ENST00000276590 // LACT	LACTB2	NM_016027	0.0451307	0.0499955	0.0451307	0.0499955	0.651242	-1.53553	SOD1 down vs Ctrl	7.05133	0.656285	0.465362	1
37125	16994743	NM_004061 // CDH12 // cadherin 12, type 2 (N-cadherin 2) // 5p14.3 // 1010 /// XM_01151	CDH12	NM_004061	0.0458492	0.0499955	0.0458492	0.0499955	1.61962	1.61962	SOD1 up vs Ctrl	6.98174	0.829601	0.594122	1
29296	16915740	NM_002531 // NTSR1 // neurotensin receptor 1 (high affinity) // 20q13 // 4923 /// XM_01	NTSR1	NM_002531	0.046187	0.0499955	0.046187	0.0499955	1.65243	1.65243	SOD1 up vs Ctrl	6.94955	0.900043	0.647555	1
15217	16775785	NM_004466 // GPC5 // glypican 5 // 13q32 // 2262 /// XM_011521054 // GPC5 // glypican 5	GPC5	NM_004466	0.0466095	0.0499955	0.0466095	0.0499955	1.52443	1.52443	SOD1 up vs Ctrl	6.90976	0.634271	0.458968	1
9290	16715269	NM_001134434 // SPOCK2 // sparc/osteonectin, cwcv and kazal-like domains proteoglycan (	SPOCK2	NM_001134434	0.0466448	0.0499955	0.0466448	0.0499955	1.66301	1.66301	SOD1 up vs Ctrl	6.90646	0.92308	0.668273	1
32228	16945451	NM_007117 // TRH // thyrotropin-releasing hormone // 3q13.3-q21 // 7200 /// ENST0000030	TRH	NM_007117	0.046771	0.0499955	0.046771	0.0499955	1.60246	1.60246	SOD1 up vs Ctrl	6.89469	0.793356	0.575339	1
33610	16961379	NM_001172779 // LRRC34 // leucine rich repeat containing 34 // 3q26.2 // 151827 /// NM_	LRRC34	NM_001172779	0.047727	0.0499955	0.047727	0.0499955	0.548024	-1.82474	SOD1 down vs Ctrl	6.80691	1.29066	0.948051	1
19272	16815310	NM_016639 // TNFRSF12A // tumor necrosis factor receptor superfamily, member 12A // 16p	TNFRSF12A	NM_016639	0.0480936	0.0499955	0.0480936	0.0499955	0.666093	-1.50129	SOD1 down vs Ctrl	6.77392	0.589088	0.43482	1
13305	16757603	NR_027346 // LINC00173 // long intergenic non-protein coding RNA 173 // 12q24.22 // 100	LINC00173	NR_027346	0.0484105	0.0499955	0.0484105	0.0499955	1.74794	1.74794	SOD1 up vs Ctrl	6.74568	1.1127	0.824751	1
9051	16712934	NR_030335 // MIR604 // microRNA 604 // 10p11.23 // 693189 /// ENST00000384880 // MIR604	MIR604	NR_030335	0.0493574	0.0499955	0.0493574	0.0499955	0.640393	-1.56154	SOD1 down vs Ctrl	6.66284	0.708705	0.531834	1
20753	16830050	NM_001304284 // USP6 // ubiquitin specific peptidase 6 // 17p13 // 9098 /// NM_004505 /	USP6	NM_001304284	0.0497714	0.0499955	0.0497714	0.0499955	1.70522	1.70522	SOD1 up vs Ctrl	6.62733	1.0163	0.766746	1
5231	16674440	NM_173509 // FAM163A // family with sequence similarity 163, member A // 1q25.2 // 1487	FAM163A	NM_173509	0.0499479	0.0499955	0.0499479	0.0499955	1.97855	1.97855	SOD1 up vs Ctrl	6.61231	1.66137	1.25627	1
6934	16692611	AK092418 // HIST2H2BF // histone cluster 2, H2bf // 1q21.2 // 440689	HIST2H2BF	AK092418	0.0499955	0.0499955	0.0499955	0.0499955	0.602232	-1.66049	SOD1 down vs Ctrl	6.60827	0.917573	0.694261	1

## Sheet: Sheet3
4 common genes between FUS-ALS and SOD1-ALS diseases
GPR50
LOC105376944
NQO1
SNAP23
