# Supplementary material for: Genome Wide Analysis Points towards Subtype-Specific Diseases in Different Genetic Forms of Amyotrophic Lateral Sclerosis
Source: Int J Mol Sci. 2020 Sep 21;21(18):6938. doi: 10.3390/ijms21186938 (PMC7555318; doi:10.3390/ijms21186938)
Supplement: Supplementary file 1 [file ijms-21-06938-s001.zip › Suppliment Tables S1-S5/Table S2.xlsx]

## Sheet: Sheet1
Supplementary table S2- Gene Ontolog (GO) enrichment analysis of Biological Process, Molecular Function and Cellular Component in FUS-ALS DEGs (versus control) in the present study
Gene Ontology enrichment analysis of Biological Process (BP)
Term	Overlap	P-value	Adjusted P-value	Old P-value	Old Adjusted P-value	Odds Ratio	Combined Score	Genes
cellular response to zinc ion (GO:0071294)	3/19	0.000139323	0.710966	0	0	29.2398	259.612	GLRA1;MT1F;MT1X
axoneme assembly (GO:0035082)	3/24	0.000285351	0.728072	0	0	23.1481	188.93	RSPH4A;CCDC103;CFAP206
pericardium morphogenesis (GO:0003344)	2/7	0.000596069	1	0	0	52.9101	392.865	TBX20;BMP7
response to zinc ion (GO:0010043)	3/32	0.000677673	0.864541	0	0	17.3611	126.681	GLRA1;MT1F;MT1X
pericardium development (GO:0060039)	2/9	0.00101464	1	0	0	41.1523	283.672	TBX20;BMP7
morphogenesis of an epithelial sheet (GO:0002011)	2/11	0.00153925	1	0	0	33.67	218.063	TBX20;BMP7
cilium movement (GO:0003341)	3/49	0.00235527	1	0	0	11.3379	68.6066	RSPH4A;CCDC103;CFAP206
cellular response to copper ion (GO:0071280)	2/21	0.00567388	1	0	0	17.6367	91.2149	MT1F;MT1X
response to copper ion (GO:0046688)	2/25	0.00799254	1	0	0	14.8148	71.5444	MT1F;MT1X
negative regulation of cell communication (GO:0010648)	3/78	0.00868768	1	0	0	7.12251	33.8023	ALK;GLRA1;MET
transcription elongation from RNA polymerase I promoter (GO:0006362)	2/28	0.00996527	1	0	0	13.2275	60.961	TAF1D;GTF2H2
negative regulation of signaling (GO:0023057)	3/83	0.0102913	1	0	0	6.69344	30.6323	ALK;GLRA1;MET
cellular response to cadmium ion (GO:0071276)	2/29	0.010666	1	0	0	12.7714	57.991	MT1F;MT1X
semaphorin-plexin signaling pathway (GO:0071526)	2/29	0.010666	1	0	0	12.7714	57.991	MET;PLXNA4
cellular zinc ion homeostasis (GO:0006882)	2/31	0.0121308	1	0	0	11.9474	52.7122	MT1F;MT1X
zinc ion homeostasis (GO:0055069)	2/31	0.0121308	1	0	0	11.9474	52.7122	MT1F;MT1X
response to cadmium ion (GO:0046686)	2/31	0.0121308	1	0	0	11.9474	52.7122	MT1F;MT1X
termination of RNA polymerase I transcription (GO:0006363)	2/31	0.0121308	1	0	0	11.9474	52.7122	TAF1D;GTF2H2
microtubule bundle formation (GO:0001578)	2/32	0.0128944	1	0	0	11.5741	50.3584	RSPH4A;CFAP206
transcription from RNA polymerase I promoter (GO:0006360)	2/33	0.0136783	1	0	0	11.2233	48.1699	TAF1D;GTF2H2
transcription initiation from RNA polymerase I promoter (GO:0006361)	2/33	0.0136783	1	0	0	11.2233	48.1699	TAF1D;GTF2H2
epithelial tube morphogenesis (GO:0060562)	2/34	0.0144825	1	0	0	10.8932	46.1308	TBX20;MET
heart looping (GO:0001947)	2/36	0.0161506	1	0	0	10.2881	42.4465	CCDC103;TBX20
cardiac muscle tissue development (GO:0048738)	2/36	0.0161506	1	0	0	10.2881	42.4465	TBX20;BMP7
cellular response to metal ion (GO:0071248)	3/100	0.0169601	1	0	0	5.55556	22.6494	GLRA1;MT1F;MT1X
DNA-templated transcription, initiation (GO:0006352)	4/186	0.0183568	1	0	0	3.98248	15.921	NR4A2;TAF1D;GTF2H2;CTGF
embryonic heart tube morphogenesis (GO:0003143)	2/40	0.019719	1	0	0	9.25926	36.3535	CCDC103;TBX20
determination of heart left/right asymmetry (GO:0061371)	2/40	0.019719	1	0	0	9.25926	36.3535	CCDC103;TBX20
calcium-dependent cell-cell adhesion via plasma membrane cell adhesion molecules (GO:0016339)	2/41	0.0206581	1	0	0	9.03342	35.0465	CDH23;CDH18
regulation of MAPK cascade (GO:0043408)	4/203	0.0243792	1	0	0	3.64897	13.5524	ALK;CASC2;BMP7;MET
receptor internalization (GO:0031623)	2/50	0.0299105	1	0	0	7.40741	25.9966	CALCRL;GTF2H2
venous blood vessel morphogenesis (GO:0048845)	1/6	0.0319695	1	0	0	30.8642	106.265	TBX20
aortic valve development (GO:0003176)	1/6	0.0319695	1	0	0	30.8642	106.265	TBX20
synaptic transmission, glycinergic (GO:0060012)	1/6	0.0319695	1	0	0	30.8642	106.265	GLRA1
regulation of cellular response to oxidative stress (GO:1900407)	1/6	0.0319695	1	0	0	30.8642	106.265	BMP7
equilibrioception (GO:0050957)	1/6	0.0319695	1	0	0	30.8642	106.265	CDH23
NADH metabolic process (GO:0006734)	1/6	0.0319695	1	0	0	30.8642	106.265	MDH1B
spinal cord motor neuron differentiation (GO:0021522)	1/6	0.0319695	1	0	0	30.8642	106.265	TBX20
regulation of superoxide metabolic process (GO:0090322)	1/6	0.0319695	1	0	0	30.8642	106.265	BMP7
negative regulation of vasculature development (GO:1901343)	1/6	0.0319695	1	0	0	30.8642	106.265	BMP7
negative regulation of muscle cell apoptotic process (GO:0010656)	1/6	0.0319695	1	0	0	30.8642	106.265	BMP7
endoplasmic reticulum membrane organization (GO:0090158)	1/6	0.0319695	1	0	0	30.8642	106.265	ATL2
aortic valve morphogenesis (GO:0003180)	1/6	0.0319695	1	0	0	30.8642	106.265	TBX20
negative regulation of neurological system process (GO:0031645)	1/6	0.0319695	1	0	0	30.8642	106.265	GLRA1
chordate embryonic development (GO:0043009)	2/56	0.036828	1	0	0	6.61376	21.8353	ZNF568;BMP7
negative regulation of cellular catabolic process (GO:0031330)	2/56	0.036828	1	0	0	6.61376	21.8353	MET;TIMP4
negative regulation of membrane protein ectodomain proteolysis (GO:0051045)	1/7	0.0371984	1	0	0	26.455	87.0764	TIMP4
dolichyl diphosphate biosynthetic process (GO:0006489)	1/7	0.0371984	1	0	0	26.455	87.0764	DOLK
box C/D snoRNP assembly (GO:0000492)	1/7	0.0371984	1	0	0	26.455	87.0764	PIH1D2
positive regulation of fatty acid beta-oxidation (GO:0032000)	1/7	0.0371984	1	0	0	26.455	87.0764	ABCD2
oxaloacetate metabolic process (GO:0006107)	1/7	0.0371984	1	0	0	26.455	87.0764	MDH1B
calcitonin family receptor signaling pathway (GO:0097646)	1/7	0.0371984	1	0	0	26.455	87.0764	CALCRL
malate metabolic process (GO:0006108)	1/7	0.0371984	1	0	0	26.455	87.0764	MDH1B
determination of digestive tract left/right asymmetry (GO:0071907)	1/7	0.0371984	1	0	0	26.455	87.0764	CCDC103
leukocyte aggregation (GO:0070486)	1/7	0.0371984	1	0	0	26.455	87.0764	BMP7
dolichyl diphosphate metabolic process (GO:0046465)	1/7	0.0371984	1	0	0	26.455	87.0764	DOLK
regulation of stress fiber assembly (GO:0051492)	2/60	0.0417468	1	0	0	6.17284	19.6058	MET;CTGF
regulation of vascular associated smooth muscle cell migration (GO:1904752)	1/8	0.0423993	1	0	0	23.1481	73.1626	PRKG1
Golgi to lysosome transport (GO:0090160)	1/8	0.0423993	1	0	0	23.1481	73.1626	CCDC91
desensitization of G-protein coupled receptor protein signaling pathway (GO:0002029)	1/8	0.0423993	1	0	0	23.1481	73.1626	GTF2H2
glycerol-3-phosphate metabolic process (GO:0006072)	1/8	0.0423993	1	0	0	23.1481	73.1626	GPD2
negative regulation of platelet aggregation (GO:0090331)	1/8	0.0423993	1	0	0	23.1481	73.1626	PRKG1
dimeric G-protein coupled receptor signaling pathway (GO:0038042)	1/8	0.0423993	1	0	0	23.1481	73.1626	CALCRL
semaphorin-plexin signaling pathway involved in axon guidance (GO:1902287)	1/9	0.0475724	1	0	0	20.5761	62.6646	PLXNA4
atrioventricular valve development (GO:0003171)	1/9	0.0475724	1	0	0	20.5761	62.6646	TBX20
epithelial cilium movement involved in determination of left/right asymmetry (GO:0060287)	1/9	0.0475724	1	0	0	20.5761	62.6646	CCDC103
negative regulation of mitotic nuclear division (GO:0045839)	1/9	0.0475724	1	0	0	20.5761	62.6646	BMP7
lipoprotein biosynthetic process (GO:0042158)	1/9	0.0475724	1	0	0	20.5761	62.6646	WDR45
small nucleolar ribonucleoprotein complex assembly (GO:0000491)	1/9	0.0475724	1	0	0	20.5761	62.6646	PIH1D2
positive regulation of fertilization (GO:1905516)	1/10	0.0527179	1	0	0	18.5185	54.4963	GLRA1
negative regulation of homotypic cell-cell adhesion (GO:0034111)	1/10	0.0527179	1	0	0	18.5185	54.4963	PRKG1
motor neuron axon guidance (GO:0008045)	1/10	0.0527179	1	0	0	18.5185	54.4963	PLXNA4
positive regulation of acrosome reaction (GO:2000344)	1/10	0.0527179	1	0	0	18.5185	54.4963	GLRA1
regulation of fatty acid beta-oxidation (GO:0031998)	1/10	0.0527179	1	0	0	18.5185	54.4963	ABCD2
epithelial cell morphogenesis (GO:0003382)	1/10	0.0527179	1	0	0	18.5185	54.4963	MET
neuropeptide signaling pathway (GO:0007218)	2/70	0.0550295	1	0	0	5.29101	15.3433	GLRA1;SORCS2
transcription initiation from RNA polymerase II promoter (GO:0006367)	3/160	0.0558564	1	0	0	3.47222	10.0173	NR4A2;GTF2H2;CTGF
atrial septum morphogenesis (GO:0060413)	1/11	0.0578357	1	0	0	16.835	47.9823	TBX20
positive regulation of heterotypic cell-cell adhesion (GO:0034116)	1/11	0.0578357	1	0	0	16.835	47.9823	BMP7
nitric oxide biosynthetic process (GO:0006809)	1/11	0.0578357	1	0	0	16.835	47.9823	NQO1
negative regulation of nuclear division (GO:0051784)	1/11	0.0578357	1	0	0	16.835	47.9823	BMP7
protein localization to pre-autophagosomal structure (GO:0034497)	1/11	0.0578357	1	0	0	16.835	47.9823	WDR45
mesonephros development (GO:0001823)	1/11	0.0578357	1	0	0	16.835	47.9823	BMP7
midbrain dopaminergic neuron differentiation (GO:1904948)	1/11	0.0578357	1	0	0	16.835	47.9823	NR4A2
positive regulation of fatty acid oxidation (GO:0046321)	1/11	0.0578357	1	0	0	16.835	47.9823	ABCD2
pulmonary valve morphogenesis (GO:0003184)	1/12	0.0629262	1	0	0	15.4321	42.682	TBX20
cardiac right ventricle morphogenesis (GO:0003215)	1/12	0.0629262	1	0	0	15.4321	42.682	TBX20
negative regulation of vascular smooth muscle cell proliferation (GO:1904706)	1/12	0.0629262	1	0	0	15.4321	42.682	PRKG1
dermatan sulfate biosynthetic process (GO:0030208)	1/12	0.0629262	1	0	0	15.4321	42.682	CHST14
entry of bacterium into host cell (GO:0035635)	1/12	0.0629262	1	0	0	15.4321	42.682	MET
keratan sulfate catabolic process (GO:0042340)	1/12	0.0629262	1	0	0	15.4321	42.682	GALNS
nitric oxide metabolic process (GO:0046209)	1/12	0.0629262	1	0	0	15.4321	42.682	NQO1
dermatan sulfate metabolic process (GO:0030205)	1/13	0.0679894	1	0	0	14.245	38.2963	CHST14
regulation of endothelial cell chemotaxis (GO:2001026)	1/13	0.0679894	1	0	0	14.245	38.2963	MET
positive regulation of cardiac muscle cell proliferation (GO:0060045)	1/13	0.0679894	1	0	0	14.245	38.2963	TBX20
semaphorin-plexin signaling pathway involved in neuron projection guidance (GO:1902285)	1/13	0.0679894	1	0	0	14.245	38.2963	PLXNA4
endoplasmic reticulum tubular network organization (GO:0071786)	1/13	0.0679894	1	0	0	14.245	38.2963	ATL2
atrial septum development (GO:0003283)	1/13	0.0679894	1	0	0	14.245	38.2963	TBX20
regulation of axon guidance (GO:1902667)	1/13	0.0679894	1	0	0	14.245	38.2963	PLXNA4
positive regulation of endothelial cell chemotaxis (GO:2001028)	1/13	0.0679894	1	0	0	14.245	38.2963	MET
negative regulation of MAPK cascade (GO:0043409)	2/80	0.0695762	1	0	0	4.62963	12.3395	CASC2;BMP7
regulation of hydrolase activity (GO:0051336)	2/80	0.0695762	1	0	0	4.62963	12.3395	PRKG1;PLXNA4
epidermis development (GO:0008544)	2/81	0.0710938	1	0	0	4.57247	12.0885	CRABP2;CTGF
negative regulation of cell death (GO:0060548)	2/81	0.0710938	1	0	0	4.57247	12.0885	BMP7;CTGF
negative regulation of hydrogen peroxide-induced cell death (GO:1903206)	1/14	0.0730255	1	0	0	13.2275	34.6157	MET
Golgi to vacuole transport (GO:0006896)	1/14	0.0730255	1	0	0	13.2275	34.6157	CCDC91
regulation of platelet aggregation (GO:0090330)	1/14	0.0730255	1	0	0	13.2275	34.6157	PRKG1
neuromuscular process controlling balance (GO:0050885)	1/14	0.0730255	1	0	0	13.2275	34.6157	CDH23
negative regulation of Rho protein signal transduction (GO:0035024)	1/14	0.0730255	1	0	0	13.2275	34.6157	MET
response to ethanol (GO:0045471)	1/14	0.0730255	1	0	0	13.2275	34.6157	GLRA1
negative regulation of smooth muscle cell migration (GO:0014912)	1/14	0.0730255	1	0	0	13.2275	34.6157	PRKG1
apoptotic DNA fragmentation (GO:0006309)	1/15	0.0780347	1	0	0	12.3457	31.4889	H1F0
dermatan sulfate proteoglycan biosynthetic process (GO:0050651)	1/15	0.0780347	1	0	0	12.3457	31.4889	CHST14
epithelial cilium movement (GO:0003351)	1/15	0.0780347	1	0	0	12.3457	31.4889	CCDC103
mesenchyme morphogenesis (GO:0072132)	1/15	0.0780347	1	0	0	12.3457	31.4889	TBX20
endocardial cushion morphogenesis (GO:0003203)	1/15	0.0780347	1	0	0	12.3457	31.4889	TBX20
negative regulation of platelet activation (GO:0010544)	1/15	0.0780347	1	0	0	12.3457	31.4889	PRKG1
endoderm development (GO:0007492)	1/15	0.0780347	1	0	0	12.3457	31.4889	TBX20
cellular response to virus (GO:0098586)	1/15	0.0780347	1	0	0	12.3457	31.4889	VWCE
divalent metal ion transport (GO:0070838)	2/88	0.0820105	1	0	0	4.20875	10.5257	CALCRL;CDH23
negative regulation of NF-kappaB import into nucleus (GO:0042347)	1/16	0.083017	1	0	0	11.5741	28.8045	BMP7
embryonic heart tube development (GO:0035050)	1/16	0.083017	1	0	0	11.5741	28.8045	TBX20
positive regulation of cardiac muscle tissue growth (GO:0055023)	1/16	0.083017	1	0	0	11.5741	28.8045	TBX20
establishment of skin barrier (GO:0061436)	1/16	0.083017	1	0	0	11.5741	28.8045	MET
protein transport along microtubule (GO:0098840)	1/16	0.083017	1	0	0	11.5741	28.8045	TTC30A
inner dynein arm assembly (GO:0036159)	1/16	0.083017	1	0	0	11.5741	28.8045	CCDC103
mesenchyme development (GO:0060485)	1/16	0.083017	1	0	0	11.5741	28.8045	BMP7
regulation of water loss via skin (GO:0033561)	1/16	0.083017	1	0	0	11.5741	28.8045	MET
regulation of acrosome reaction (GO:0060046)	1/16	0.083017	1	0	0	11.5741	28.8045	GLRA1
protein-DNA complex assembly (GO:0065004)	2/91	0.0868378	1	0	0	4.07	9.94592	HIST1H2BM;GTF2H2
pharyngeal system development (GO:0060037)	1/17	0.0879727	1	0	0	10.8932	26.4785	BMP7
positive chemotaxis (GO:0050918)	1/17	0.0879727	1	0	0	10.8932	26.4785	MET
cardiac atrium morphogenesis (GO:0003209)	1/17	0.0879727	1	0	0	10.8932	26.4785	TBX20
septin ring organization (GO:0031106)	1/17	0.0879727	1	0	0	10.8932	26.4785	RTKN
mesonephric tubule development (GO:0072164)	1/17	0.0879727	1	0	0	10.8932	26.4785	BMP7
ureteric bud development (GO:0001657)	1/17	0.0879727	1	0	0	10.8932	26.4785	BMP7
long-term memory (GO:0007616)	1/17	0.0879727	1	0	0	10.8932	26.4785	CALB1
negative regulation of stress fiber assembly (GO:0051497)	1/17	0.0879727	1	0	0	10.8932	26.4785	MET
cellular transition metal ion homeostasis (GO:0046916)	2/93	0.0901026	1	0	0	3.98248	9.58505	MT1F;MT1X
outer dynein arm assembly (GO:0036158)	1/18	0.0929018	1	0	0	10.2881	24.4466	CCDC103
regulation of cardiac muscle cell proliferation (GO:0060043)	1/18	0.0929018	1	0	0	10.2881	24.4466	TBX20
heart trabecula morphogenesis (GO:0061384)	1/18	0.0929018	1	0	0	10.2881	24.4466	BMP7
dolichol-linked oligosaccharide biosynthetic process (GO:0006488)	1/18	0.0929018	1	0	0	10.2881	24.4466	DOLK
positive regulation of lipid catabolic process (GO:0050996)	1/18	0.0929018	1	0	0	10.2881	24.4466	ABCD2
regulation of cell death (GO:0010941)	2/96	0.0950669	1	0	0	3.85802	9.07861	BMP7;CTGF
positive regulation of ERK1 and ERK2 cascade (GO:0070374)	3/201	0.0952397	1	0	0	2.76396	6.49906	ALK;MET;CTGF
positive regulation of neuron projection development (GO:0010976)	2/97	0.0967389	1	0	0	3.81825	8.91844	BMP7;PLXNA4
negative regulation of phosphate metabolic process (GO:0045936)	1/19	0.0978046	1	0	0	9.74659	22.6587	BMP7
endocardial cushion development (GO:0003197)	1/19	0.0978046	1	0	0	9.74659	22.6587	TBX20
regulation of long-term synaptic potentiation (GO:1900271)	1/19	0.0978046	1	0	0	9.74659	22.6587	CALB1
endothelial cell development (GO:0001885)	1/19	0.0978046	1	0	0	9.74659	22.6587	MET
regulation of heterotypic cell-cell adhesion (GO:0034114)	1/19	0.0978046	1	0	0	9.74659	22.6587	BMP7
muscle tissue morphogenesis (GO:0060415)	1/19	0.0978046	1	0	0	9.74659	22.6587	TBX20
mesoderm formation (GO:0001707)	1/20	0.102681	1	0	0	9.25926	21.0753	TBX20
proteoglycan metabolic process (GO:0006029)	1/20	0.102681	1	0	0	9.25926	21.0753	CHST14
cellular response to steroid hormone stimulus (GO:0071383)	1/20	0.102681	1	0	0	9.25926	21.0753	BMP7
negative regulation of actin filament bundle assembly (GO:0032232)	1/20	0.102681	1	0	0	9.25926	21.0753	MET
steroid hormone mediated signaling pathway (GO:0043401)	1/20	0.102681	1	0	0	9.25926	21.0753	BMP7
dopaminergic neuron differentiation (GO:0071542)	1/20	0.102681	1	0	0	9.25926	21.0753	NR4A2
dorsal/ventral pattern formation (GO:0009953)	1/20	0.102681	1	0	0	9.25926	21.0753	TBX20
autophagy of nucleus (GO:0044804)	1/20	0.102681	1	0	0	9.25926	21.0753	WDR45
cellular divalent inorganic cation homeostasis (GO:0072503)	2/101	0.10351	1	0	0	3.66703	8.31715	MT1F;MT1X
regulation of kinase activity (GO:0043549)	2/101	0.10351	1	0	0	3.66703	8.31715	ALK;MET
nucleotide-excision repair, preincision complex stabilization (GO:0006293)	1/21	0.107531	1	0	0	8.81834	19.6647	GTF2H2
negative regulation of G-protein coupled receptor protein signaling pathway (GO:0045744)	1/21	0.107531	1	0	0	8.81834	19.6647	MET
hepaticobiliary system development (GO:0061008)	1/21	0.107531	1	0	0	8.81834	19.6647	MET
DNA-templated transcription, termination (GO:0006353)	2/106	0.11215	1	0	0	3.49406	7.64472	TAF1D;GTF2H2
regulation of membrane protein ectodomain proteolysis (GO:0051043)	1/22	0.112356	1	0	0	8.41751	18.4014	TIMP4
DNA catabolic process, endonucleolytic (GO:0000737)	1/22	0.112356	1	0	0	8.41751	18.4014	H1F0
protein complex localization (GO:0031503)	1/22	0.112356	1	0	0	8.41751	18.4014	TTC30A
nucleotide-excision repair, DNA incision, 3'-to lesion (GO:0006295)	1/22	0.112356	1	0	0	8.41751	18.4014	GTF2H2
outflow tract septum morphogenesis (GO:0003148)	1/22	0.112356	1	0	0	8.41751	18.4014	TBX20
nucleotide-excision repair, DNA duplex unwinding (GO:0000717)	1/22	0.112356	1	0	0	8.41751	18.4014	GTF2H2
DNA-templated transcription, elongation (GO:0006354)	2/108	0.115658	1	0	0	3.42936	7.39754	TAF1D;GTF2H2
regulation of axon extension involved in axon guidance (GO:0048841)	1/23	0.117154	1	0	0	8.05153	17.2646	PLXNA4
cellular nitrogen compound biosynthetic process (GO:0044271)	1/23	0.117154	1	0	0	8.05153	17.2646	NQO1
negative regulation of transcription factor import into nucleus (GO:0042992)	1/23	0.117154	1	0	0	8.05153	17.2646	BMP7
metanephros development (GO:0001656)	1/23	0.117154	1	0	0	8.05153	17.2646	BMP7
negative regulation of signal transduction in absence of ligand (GO:1901099)	1/23	0.117154	1	0	0	8.05153	17.2646	UNC5B
apoptotic nuclear changes (GO:0030262)	1/23	0.117154	1	0	0	8.05153	17.2646	H1F0
negative regulation of extrinsic apoptotic signaling pathway in absence of ligand (GO:2001240)	1/23	0.117154	1	0	0	8.05153	17.2646	UNC5B
cell-cell adhesion mediated by cadherin (GO:0044331)	1/23	0.117154	1	0	0	8.05153	17.2646	CDH18
NAD metabolic process (GO:0019674)	1/23	0.117154	1	0	0	8.05153	17.2646	MDH1B
cellular response to peptide hormone stimulus (GO:0071375)	2/110	0.119193	1	0	0	3.367	7.16166	NR4A2;GNG11
positive regulation of microtubule polymerization (GO:0031116)	1/24	0.121927	1	0	0	7.71605	16.2371	MET
positive regulation of microtubule polymerization or depolymerization (GO:0031112)	1/24	0.121927	1	0	0	7.71605	16.2371	MET
positive regulation of kinase activity (GO:0033674)	2/113	0.124546	1	0	0	3.27761	6.82753	ALK;MET
regulation of apoptotic signaling pathway (GO:2001233)	1/25	0.126674	1	0	0	7.40741	15.3047	NR4A2
regulation of vascular smooth muscle cell proliferation (GO:1904705)	1/25	0.126674	1	0	0	7.40741	15.3047	PRKG1
response to alcohol (GO:0097305)	1/25	0.126674	1	0	0	7.40741	15.3047	GLRA1
positive regulation of peptidyl-threonine phosphorylation (GO:0010800)	1/25	0.126674	1	0	0	7.40741	15.3047	BMP7
in utero embryonic development (GO:0001701)	1/25	0.126674	1	0	0	7.40741	15.3047	ZNF568
regulation of NF-kappaB import into nucleus (GO:0042345)	1/26	0.131396	1	0	0	7.12251	14.4554	BMP7
negative regulation of catalytic activity (GO:0043086)	1/26	0.131396	1	0	0	7.12251	14.4554	TIMP4
calcium ion transport (GO:0006816)	2/118	0.133594	1	0	0	3.13873	6.31812	CALCRL;CDH23
regulation of extrinsic apoptotic signaling pathway in absence of ligand (GO:2001239)	1/27	0.136093	1	0	0	6.85871	13.6791	UNC5B
negative regulation of smooth muscle cell proliferation (GO:0048662)	1/27	0.136093	1	0	0	6.85871	13.6791	PRKG1
negative regulation of growth (GO:0045926)	2/120	0.137254	1	0	0	3.08642	6.12939	MT1F;MT1X
cellular response to alcohol (GO:0097306)	1/28	0.140764	1	0	0	6.61376	12.9674	GLRA1
synaptic transmission, cholinergic (GO:0007271)	1/28	0.140764	1	0	0	6.61376	12.9674	NQO1
regulation of transmembrane receptor protein serine/threonine kinase signaling pathway (GO:0090092)	1/28	0.140764	1	0	0	6.61376	12.9674	BMP7
cellular calcium ion homeostasis (GO:0006874)	2/123	0.142786	1	0	0	3.01114	5.86091	CALB1;CDH23
nucleotide-excision repair, preincision complex assembly (GO:0006294)	1/29	0.145411	1	0	0	6.3857	12.3129	GTF2H2
very long-chain fatty acid metabolic process (GO:0000038)	1/29	0.145411	1	0	0	6.3857	12.3129	ABCD2
striated muscle tissue development (GO:0014706)	1/29	0.145411	1	0	0	6.3857	12.3129	BMP7
cortical cytoskeleton organization (GO:0030865)	1/29	0.145411	1	0	0	6.3857	12.3129	RTKN
regulation of ERK1 and ERK2 cascade (GO:0070372)	3/247	0.149331	1	0	0	2.24921	4.27708	ALK;MET;CTGF
bile acid and bile salt transport (GO:0015721)	1/30	0.150032	1	0	0	6.17284	11.7093	SLC10A4
negative regulation of response to stimulus (GO:0048585)	2/127	0.150234	1	0	0	2.9163	5.52803	ALK;MET
protein lipidation (GO:0006497)	2/127	0.150234	1	0	0	2.9163	5.52803	WDR45;OPCML
liver development (GO:0001889)	1/31	0.154629	1	0	0	5.97372	11.1513	MET
positive regulation of bone mineralization (GO:0030501)	1/31	0.154629	1	0	0	5.97372	11.1513	BMP7
7-methylguanosine mRNA capping (GO:0006370)	1/32	0.159201	1	0	0	5.78704	10.6342	GTF2H2
cellular response to amino acid stimulus (GO:0071230)	1/32	0.159201	1	0	0	5.78704	10.6342	GLRA1
7-methylguanosine RNA capping (GO:0009452)	1/32	0.159201	1	0	0	5.78704	10.6342	GTF2H2
cellular response to glucagon stimulus (GO:0071377)	1/32	0.159201	1	0	0	5.78704	10.6342	GNG11
positive regulation of dendrite development (GO:1900006)	1/32	0.159201	1	0	0	5.78704	10.6342	BMP7
central nervous system neuron differentiation (GO:0021953)	1/32	0.159201	1	0	0	5.78704	10.6342	NR4A2
global genome nucleotide-excision repair (GO:0070911)	1/32	0.159201	1	0	0	5.78704	10.6342	GTF2H2
positive regulation of biomineral tissue development (GO:0070169)	1/33	0.163749	1	0	0	5.61167	10.1539	BMP7
axonemal dynein complex assembly (GO:0070286)	1/33	0.163749	1	0	0	5.61167	10.1539	CCDC103
positive regulation of cell-cell adhesion (GO:0022409)	1/33	0.163749	1	0	0	5.61167	10.1539	BMP7
chemical synaptic transmission, postsynaptic (GO:0099565)	1/33	0.163749	1	0	0	5.61167	10.1539	GLRA1
negative regulation of neurogenesis (GO:0050768)	1/33	0.163749	1	0	0	5.61167	10.1539	BMP7
entry into host cell (GO:0030260)	1/33	0.163749	1	0	0	5.61167	10.1539	MET
embryonic organ morphogenesis (GO:0048562)	1/33	0.163749	1	0	0	5.61167	10.1539	TBX20
regulation of postsynaptic membrane potential (GO:0060078)	1/33	0.163749	1	0	0	5.61167	10.1539	GLRA1
response to glucagon (GO:0033762)	1/34	0.168272	1	0	0	5.44662	9.70684	GNG11
keratan sulfate metabolic process (GO:0042339)	1/34	0.168272	1	0	0	5.44662	9.70684	GALNS
response to amino acid (GO:0043200)	1/34	0.168272	1	0	0	5.44662	9.70684	GLRA1
regulation of axon extension (GO:0030516)	1/34	0.168272	1	0	0	5.44662	9.70684	PLXNA4
endoplasmic reticulum organization (GO:0007029)	1/34	0.168272	1	0	0	5.44662	9.70684	ATL2
regulation of cytosolic calcium ion concentration (GO:0051480)	2/137	0.169175	1	0	0	2.70343	4.80351	CALB1;CDH23
positive regulation of transferase activity (GO:0051347)	2/137	0.169175	1	0	0	2.70343	4.80351	ALK;MET
regulation of microtubule polymerization (GO:0031113)	1/35	0.172771	1	0	0	5.29101	9.28989	MET
positive regulation of osteoblast differentiation (GO:0045669)	1/35	0.172771	1	0	0	5.29101	9.28989	BMP7
sulfur compound catabolic process (GO:0044273)	1/35	0.172771	1	0	0	5.29101	9.28989	GALNS
regulation of primary metabolic process (GO:0080090)	2/139	0.173012	1	0	0	2.66454	4.67464	NQO1;CTGF
neuron differentiation (GO:0030182)	2/139	0.173012	1	0	0	2.66454	4.67464	NR4A2;ALK
regulation of programmed cell death (GO:0043067)	3/268	0.176714	1	0	0	2.07297	3.59292	ALK;RTKN;BMP7
organic hydroxy compound transport (GO:0015850)	1/36	0.177246	1	0	0	5.14403	8.9003	SLC10A4
endoderm formation (GO:0001706)	1/36	0.177246	1	0	0	5.14403	8.9003	TBX20
cardiac muscle tissue morphogenesis (GO:0055008)	1/36	0.177246	1	0	0	5.14403	8.9003	TBX20
cell-cell adhesion via plasma-membrane adhesion molecules (GO:0098742)	2/142	0.178794	1	0	0	2.60824	4.49014	CDH23;CDH18
negative regulation of Ras protein signal transduction (GO:0046580)	1/37	0.181696	1	0	0	5.00501	8.53562	MET
regulation of peptidyl-threonine phosphorylation (GO:0010799)	1/37	0.181696	1	0	0	5.00501	8.53562	BMP7
positive regulation of stress fiber assembly (GO:0051496)	1/37	0.181696	1	0	0	5.00501	8.53562	CTGF
epithelial to mesenchymal transition (GO:0001837)	1/37	0.181696	1	0	0	5.00501	8.53562	BMP7
nucleotide-excision repair, DNA incision, 5'-to lesion (GO:0006296)	1/37	0.181696	1	0	0	5.00501	8.53562	GTF2H2
phospholipid biosynthetic process (GO:0008654)	1/37	0.181696	1	0	0	5.00501	8.53562	DOLK
positive regulation of axonogenesis (GO:0050772)	1/37	0.181696	1	0	0	5.00501	8.53562	PLXNA4
regulation of dendrite development (GO:0050773)	1/37	0.181696	1	0	0	5.00501	8.53562	BMP7
potassium ion import (GO:0010107)	1/38	0.186123	1	0	0	4.87329	8.19369	ABCC9
mitochondrion disassembly (GO:0061726)	1/38	0.186123	1	0	0	4.87329	8.19369	WDR45
skeletal system development (GO:0001501)	2/146	0.186549	1	0	0	2.53678	4.25941	TLL1;BMP7
negative regulation of protein catabolic process (GO:0042177)	1/39	0.190527	1	0	0	4.74834	7.87257	TIMP4
regulation of type I interferon-mediated signaling pathway (GO:0060338)	1/39	0.190527	1	0	0	4.74834	7.87257	RNASEL
nucleotide-excision repair, DNA incision (GO:0033683)	1/40	0.194906	1	0	0	4.62963	7.57053	GTF2H2
neuron migration (GO:0001764)	1/40	0.194906	1	0	0	4.62963	7.57053	NR4A2
autophagy of mitochondrion (GO:0000422)	1/40	0.194906	1	0	0	4.62963	7.57053	WDR45
negative regulation of signal transduction (GO:0009968)	3/283	0.197068	1	0	0	1.96309	3.18847	NR4A2;ALK;MET
mesenchymal cell differentiation (GO:0048762)	1/41	0.199263	1	0	0	4.51671	7.28605	BMP7
peptide transport (GO:0015833)	1/41	0.199263	1	0	0	4.51671	7.28605	CALCRL
DNA duplex unwinding (GO:0032508)	1/41	0.199263	1	0	0	4.51671	7.28605	GTF2H2
negative regulation of proteolysis (GO:0045861)	1/41	0.199263	1	0	0	4.51671	7.28605	TIMP4
determination of left/right symmetry (GO:0007368)	1/42	0.203596	1	0	0	4.40917	7.01772	CCDC103
cilium assembly (GO:0060271)	3/288	0.203979	1	0	0	1.92901	3.06663	RSPH4A;TTC30A;CFAP206
positive regulation of MAPK cascade (GO:0043410)	3/289	0.205368	1	0	0	1.92234	3.04297	ALK;MET;CTGF
cardiac ventricle morphogenesis (GO:0003208)	1/43	0.207905	1	0	0	4.30663	6.76431	TBX20
branching morphogenesis of an epithelial tube (GO:0048754)	1/43	0.207905	1	0	0	4.30663	6.76431	MET
digestive tract development (GO:0048565)	1/43	0.207905	1	0	0	4.30663	6.76431	CCDC103
axon guidance (GO:0007411)	2/158	0.210076	1	0	0	2.34412	3.65749	DAB1;PLXNA4
inorganic anion transport (GO:0015698)	1/44	0.212192	1	0	0	4.20875	6.52469	GLRA1
adherens junction organization (GO:0034332)	1/44	0.212192	1	0	0	4.20875	6.52469	CDH18
positive regulation of actin filament bundle assembly (GO:0032233)	1/44	0.212192	1	0	0	4.20875	6.52469	CTGF
intraciliary transport (GO:0042073)	1/46	0.220696	1	0	0	4.02576	6.08281	TTC30A
negative regulation of autophagy (GO:0010507)	1/46	0.220696	1	0	0	4.02576	6.08281	MET
positive regulation of pathway-restricted SMAD protein phosphorylation (GO:0010862)	1/47	0.224914	1	0	0	3.94011	5.87879	BMP7
negative regulation of I-kappaB kinase/NF-kappaB signaling (GO:0043124)	1/47	0.224914	1	0	0	3.94011	5.87879	BMP7
positive regulation of gene expression, epigenetic (GO:0045815)	1/47	0.224914	1	0	0	3.94011	5.87879	TAF1D
negative regulation of mitotic cell cycle (GO:0045930)	1/48	0.229109	1	0	0	3.85802	5.68502	BMP7
positive regulation of chemotaxis (GO:0050921)	1/48	0.229109	1	0	0	3.85802	5.68502	MET
regulation of nucleic acid-templated transcription (GO:1903506)	5/607	0.230948	1	0	0	1.52541	2.23559	ZNF829;ZNF717;CRABP2;ZNF528;ZNF568
regulation of bone mineralization (GO:0030500)	1/50	0.237432	1	0	0	3.7037	5.32545	BMP7
fatty acid oxidation (GO:0019395)	1/50	0.237432	1	0	0	3.7037	5.32545	ABCD2
heart morphogenesis (GO:0003007)	1/50	0.237432	1	0	0	3.7037	5.32545	TBX20
fatty acid beta-oxidation (GO:0006635)	1/50	0.237432	1	0	0	3.7037	5.32545	ABCD2
negative regulation of viral genome replication (GO:0045071)	1/50	0.237432	1	0	0	3.7037	5.32545	RNASEL
regulation of cellular amino acid metabolic process (GO:0006521)	1/51	0.241561	1	0	0	3.63108	5.15844	NQO1
response to organonitrogen compound (GO:0010243)	1/51	0.241561	1	0	0	3.63108	5.15844	GLRA1
regulation of cellular amine metabolic process (GO:0033238)	1/51	0.241561	1	0	0	3.63108	5.15844	NQO1
plasma membrane bounded cell projection morphogenesis (GO:0120039)	1/52	0.245667	1	0	0	3.56125	4.99922	BMP7
positive regulation of ossification (GO:0045778)	1/52	0.245667	1	0	0	3.56125	4.99922	BMP7
positive regulation of phosphatidylinositol 3-kinase signaling (GO:0014068)	1/53	0.249751	1	0	0	3.49406	4.84728	UNC5B
monocarboxylic acid transport (GO:0015718)	1/53	0.249751	1	0	0	3.49406	4.84728	SLC10A4
sensory perception (GO:0007600)	1/54	0.253813	1	0	0	3.42936	4.70219	CDH23
membrane fusion (GO:0061025)	1/54	0.253813	1	0	0	3.42936	4.70219	SNAP23
regulation of cellular macromolecule biosynthetic process (GO:2000112)	5/631	0.255075	1	0	0	1.46739	2.00475	ZNF829;ZNF717;CRABP2;ZNF528;ZNF568
positive regulation of cysteine-type endopeptidase activity (GO:2001056)	1/55	0.257853	1	0	0	3.367	4.56352	CASC2
regulation of axonogenesis (GO:0050770)	1/55	0.257853	1	0	0	3.367	4.56352	PLXNA4
fat cell differentiation (GO:0045444)	1/55	0.257853	1	0	0	3.367	4.56352	NR4A2
autophagosome organization (GO:1905037)	1/56	0.261872	1	0	0	3.30688	4.43089	WDR45
glycosaminoglycan catabolic process (GO:0006027)	1/56	0.261872	1	0	0	3.30688	4.43089	GALNS
regulation of Rho protein signal transduction (GO:0035023)	1/57	0.265869	1	0	0	3.24886	4.30394	MET
chloride transmembrane transport (GO:1902476)	1/57	0.265869	1	0	0	3.24886	4.30394	GLRA1
negative regulation of apoptotic process (GO:0043066)	4/485	0.266855	1	0	0	1.5273	2.01764	NR4A2;ALK;UNC5B;MET
positive regulation of cell morphogenesis involved in differentiation (GO:0010770)	1/58	0.269844	1	0	0	3.19285	4.18234	PLXNA4
receptor metabolic process (GO:0043112)	1/58	0.269844	1	0	0	3.19285	4.18234	CALCRL
response to light stimulus (GO:0009416)	1/58	0.269844	1	0	0	3.19285	4.18234	GTF2H2
autophagosome assembly (GO:0000045)	1/58	0.269844	1	0	0	3.19285	4.18234	WDR45
post-Golgi vesicle-mediated transport (GO:0006892)	1/58	0.269844	1	0	0	3.19285	4.18234	SNAP23
regulation of GTPase activity (GO:0043087)	2/188	0.269861	1	0	0	1.97006	2.58048	PLXNA4;PRKG1
cell morphogenesis (GO:0000902)	1/59	0.273799	1	0	0	3.13873	4.06579	CDH18
dicarboxylic acid metabolic process (GO:0043648)	1/59	0.273799	1	0	0	3.13873	4.06579	MDH1B
mitotic cytokinesis (GO:0000281)	1/59	0.273799	1	0	0	3.13873	4.06579	RTKN
regulation of pathway-restricted SMAD protein phosphorylation (GO:0060393)	1/59	0.273799	1	0	0	3.13873	4.06579	BMP7
cell junction assembly (GO:0034329)	1/59	0.273799	1	0	0	3.13873	4.06579	CDH18
nucleosome assembly (GO:0006334)	1/60	0.277732	1	0	0	3.08642	3.95401	HIST1H2BM
potassium ion transport (GO:0006813)	1/61	0.281644	1	0	0	3.03582	3.84673	ABCC9
regulation of cellular ketone metabolic process (GO:0010565)	1/61	0.281644	1	0	0	3.03582	3.84673	NQO1
negative regulation of viral life cycle (GO:1903901)	1/61	0.281644	1	0	0	3.03582	3.84673	RNASEL
negative regulation of MAP kinase activity (GO:0043407)	1/61	0.281644	1	0	0	3.03582	3.84673	BMP7
positive regulation of cell differentiation (GO:0045597)	2/194	0.281865	1	0	0	1.90913	2.41758	BMP7;CTGF
negative regulation of peptidase activity (GO:0010466)	1/62	0.285535	1	0	0	2.98686	3.7437	TIMP4
kidney development (GO:0001822)	1/63	0.289405	1	0	0	2.93945	3.64471	BMP7
regulation of viral genome replication (GO:0045069)	1/63	0.289405	1	0	0	2.93945	3.64471	RNASEL
negative regulation of neuron apoptotic process (GO:0043524)	1/63	0.289405	1	0	0	2.93945	3.64471	UNC5B
cellular response to decreased oxygen levels (GO:0036294)	1/64	0.293254	1	0	0	2.89352	3.54952	BMP7
positive regulation of protein polymerization (GO:0032273)	1/64	0.293254	1	0	0	2.89352	3.54952	MET
negative regulation of neuron differentiation (GO:0045665)	1/64	0.293254	1	0	0	2.89352	3.54952	BMP7
inorganic anion transmembrane transport (GO:0098661)	1/64	0.293254	1	0	0	2.89352	3.54952	GLRA1
homophilic cell adhesion via plasma membrane adhesion molecules (GO:0007156)	1/64	0.293254	1	0	0	2.89352	3.54952	CDH18
cellular response to type I interferon (GO:0071357)	1/65	0.297083	1	0	0	2.849	3.45796	RNASEL
negative regulation of apoptotic signaling pathway (GO:2001234)	1/65	0.297083	1	0	0	2.849	3.45796	NR4A2
type I interferon signaling pathway (GO:0060337)	1/65	0.297083	1	0	0	2.849	3.45796	RNASEL
chromatin assembly (GO:0031497)	1/65	0.297083	1	0	0	2.849	3.45796	HIST1H2BM
negative regulation of cell adhesion (GO:0007162)	1/65	0.297083	1	0	0	2.849	3.45796	PLXNA4
fatty acid catabolic process (GO:0009062)	1/65	0.297083	1	0	0	2.849	3.45796	ABCD2
regulation of cardiac conduction (GO:1903779)	1/67	0.304679	1	0	0	2.76396	3.28496	ABCC9
negative regulation of protein serine/threonine kinase activity (GO:0071901)	1/67	0.304679	1	0	0	2.76396	3.28496	BMP7
regulation of endopeptidase activity (GO:0052548)	1/68	0.308446	1	0	0	2.72331	3.20318	TIMP4
monocarboxylic acid biosynthetic process (GO:0072330)	1/68	0.308446	1	0	0	2.72331	3.20318	CHST14
positive regulation of phosphorylation (GO:0042327)	2/208	0.3098	1	0	0	1.78063	2.08659	ALK;MET
regulation of osteoblast differentiation (GO:0045667)	1/69	0.312193	1	0	0	2.68384	3.12435	BMP7
regulation of innate immune response (GO:0045088)	1/69	0.312193	1	0	0	2.68384	3.12435	RNASEL
positive regulation of endothelial cell migration (GO:0010595)	1/70	0.31592	1	0	0	2.6455	3.04832	MET
Rab protein signal transduction (GO:0032482)	1/70	0.31592	1	0	0	2.6455	3.04832	RAB36
cytoskeleton-dependent cytokinesis (GO:0061640)	1/70	0.31592	1	0	0	2.6455	3.04832	RTKN
organelle membrane fusion (GO:0090174)	1/71	0.319627	1	0	0	2.60824	2.97496	SNAP23
response to metal ion (GO:0010038)	1/72	0.323314	1	0	0	2.57202	2.90414	MT1X
cell-cell junction organization (GO:0045216)	1/72	0.323314	1	0	0	2.57202	2.90414	CDH18
glycoprotein biosynthetic process (GO:0009101)	1/72	0.323314	1	0	0	2.57202	2.90414	DOLK
Rho protein signal transduction (GO:0007266)	1/72	0.323314	1	0	0	2.57202	2.90414	RTKN
lysosomal transport (GO:0007041)	1/72	0.323314	1	0	0	2.57202	2.90414	CCDC91
negative regulation of cell cycle (GO:0045786)	1/72	0.323314	1	0	0	2.57202	2.90414	BMP7
nucleic acid phosphodiester bond hydrolysis (GO:0090305)	1/73	0.326982	1	0	0	2.53678	2.83575	GTF2H2
transcription-coupled nucleotide-excision repair (GO:0006283)	1/73	0.326982	1	0	0	2.53678	2.83575	GTF2H2
chloride transport (GO:0006821)	1/73	0.326982	1	0	0	2.53678	2.83575	GLRA1
canonical Wnt signaling pathway (GO:0060070)	1/73	0.326982	1	0	0	2.53678	2.83575	NR4A2
regulation of gene expression, epigenetic (GO:0040029)	1/74	0.330629	1	0	0	2.5025	2.76966	TAF1D
antigen processing and presentation of exogenous peptide antigen via MHC class I, TAP-dependent (GO:0002479)	1/75	0.334257	1	0	0	2.46914	2.70579	SNAP23
negative regulation of phosphorylation (GO:0042326)	1/75	0.334257	1	0	0	2.46914	2.70579	BMP7
C-terminal protein lipidation (GO:0006501)	1/75	0.334257	1	0	0	2.46914	2.70579	OPCML
cAMP-mediated signaling (GO:0019933)	1/75	0.334257	1	0	0	2.46914	2.70579	CALCRL
gland development (GO:0048732)	1/75	0.334257	1	0	0	2.46914	2.70579	MET
transmembrane transport (GO:0055085)	3/378	0.334587	1	0	0	1.46972	1.60914	GLRA1;ABCD2;ABCC9
negative regulation of extrinsic apoptotic signaling pathway (GO:2001237)	1/76	0.337866	1	0	0	2.43665	2.64402	UNC5B
nucleic acid-templated transcription (GO:0097659)	1/76	0.337866	1	0	0	2.43665	2.64402	NR4A2
positive regulation of JNK cascade (GO:0046330)	1/76	0.337866	1	0	0	2.43665	2.64402	CTGF
Ras protein signal transduction (GO:0007265)	2/223	0.33949	1	0	0	1.66085	1.79424	RTKN;RAB36
adenylate cyclase-activating G-protein coupled receptor signaling pathway (GO:0007189)	1/78	0.345025	1	0	0	2.37417	2.52645	CALCRL
antigen processing and presentation of exogenous peptide antigen via MHC class I (GO:0042590)	1/78	0.345025	1	0	0	2.37417	2.52645	SNAP23
sensory perception of mechanical stimulus (GO:0050954)	1/78	0.345025	1	0	0	2.37417	2.52645	CDH23
extracellular matrix disassembly (GO:0022617)	1/78	0.345025	1	0	0	2.37417	2.52645	TLL1
nucleosome organization (GO:0034728)	1/79	0.348575	1	0	0	2.34412	2.47047	HIST1H2BM
cell-cell junction assembly (GO:0007043)	1/79	0.348575	1	0	0	2.34412	2.47047	CDH18
positive regulation of stress-activated MAPK cascade (GO:0032874)	1/80	0.352107	1	0	0	2.31481	2.41625	CTGF
regulation of phosphatidylinositol 3-kinase signaling (GO:0014066)	1/80	0.352107	1	0	0	2.31481	2.41625	UNC5B
sensory perception of sound (GO:0007605)	1/81	0.35562	1	0	0	2.28624	2.36372	CDH23
positive regulation of binding (GO:0051099)	1/81	0.35562	1	0	0	2.28624	2.36372	MET
positive regulation of protein targeting to mitochondrion (GO:1903955)	1/81	0.35562	1	0	0	2.28624	2.36372	LRRC46
BMP signaling pathway (GO:0030509)	1/81	0.35562	1	0	0	2.28624	2.36372	BMP7
negative regulation of cell cycle process (GO:0010948)	1/81	0.35562	1	0	0	2.28624	2.36372	BMP7
sensory perception of light stimulus (GO:0050953)	1/81	0.35562	1	0	0	2.28624	2.36372	CDH23
regulation of signal transduction (GO:0009966)	2/233	0.359077	1	0	0	1.58957	1.62807	ALK;MET
negative regulation of NF-kappaB transcription factor activity (GO:0032088)	1/82	0.359114	1	0	0	2.25836	2.31282	BMP7
positive regulation of transmembrane receptor protein serine/threonine kinase signaling pathway (GO:0090100)	1/82	0.359114	1	0	0	2.25836	2.31282	BMP7
C-terminal protein amino acid modification (GO:0018410)	1/82	0.359114	1	0	0	2.25836	2.31282	OPCML
negative regulation of endopeptidase activity (GO:0010951)	1/83	0.362589	1	0	0	2.23115	2.26347	TIMP4
negative regulation of neuron death (GO:1901215)	1/83	0.362589	1	0	0	2.23115	2.26347	UNC5B
regulation of neuron differentiation (GO:0045664)	1/84	0.366045	1	0	0	2.20459	2.21561	BMP7
regulation of mitotic nuclear division (GO:0007088)	1/84	0.366045	1	0	0	2.20459	2.21561	BMP7
positive regulation of supramolecular fiber organization (GO:1902905)	1/84	0.366045	1	0	0	2.20459	2.21561	MET
cellular response to BMP stimulus (GO:0071773)	1/87	0.376303	1	0	0	2.12857	2.08038	BMP7
positive regulation of cellular component biogenesis (GO:0044089)	1/87	0.376303	1	0	0	2.12857	2.08038	BMP7
regulation of MAP kinase activity (GO:0043405)	1/87	0.376303	1	0	0	2.12857	2.08038	BMP7
regulation of protein targeting to mitochondrion (GO:1903214)	1/88	0.379686	1	0	0	2.10438	2.0379	LRRC46
positive regulation of protein complex assembly (GO:0031334)	1/88	0.379686	1	0	0	2.10438	2.0379	GTF2H2
regulation of neuron apoptotic process (GO:0043523)	1/89	0.38305	1	0	0	2.08073	1.99665	UNC5B
positive regulation of protein phosphorylation (GO:0001934)	3/412	0.384697	1	0	0	1.34844	1.28816	ALK;BMP7;MET
regulation of cytokine-mediated signaling pathway (GO:0001959)	1/90	0.386397	1	0	0	2.05761	1.95657	RNASEL
regulation of JNK cascade (GO:0046328)	1/90	0.386397	1	0	0	2.05761	1.95657	CTGF
lipid transport (GO:0006869)	1/91	0.389725	1	0	0	2.035	1.91761	SLC10A4
cellular response to acid chemical (GO:0071229)	1/91	0.389725	1	0	0	2.035	1.91761	GLRA1
regulation of cysteine-type endopeptidase activity involved in apoptotic process (GO:0043281)	1/93	0.396328	1	0	0	1.99124	1.84292	CASC2
vesicle fusion (GO:0006906)	1/94	0.399603	1	0	0	1.97006	1.8071	SNAP23
skin development (GO:0043588)	1/94	0.399603	1	0	0	1.97006	1.8071	MET
respiratory electron transport chain (GO:0022904)	1/94	0.399603	1	0	0	1.97006	1.8071	GPD2
transcription elongation from RNA polymerase II promoter (GO:0006368)	1/95	0.402861	1	0	0	1.94932	1.77225	GTF2H2
regulation of heart contraction (GO:0008016)	1/95	0.402861	1	0	0	1.94932	1.77225	ABCC9
protein localization to nucleus (GO:0034504)	1/96	0.406101	1	0	0	1.92901	1.73834	BMP7
cellular response to organonitrogen compound (GO:0071417)	1/97	0.409323	1	0	0	1.90913	1.70533	GLRA1
protein localization to organelle (GO:0033365)	1/97	0.409323	1	0	0	1.90913	1.70533	BMP7
response to UV (GO:0009411)	1/98	0.412528	1	0	0	1.88964	1.67319	GTF2H2
glycosaminoglycan biosynthetic process (GO:0006024)	1/99	0.415716	1	0	0	1.87056	1.64189	CHST14
regulation of lipid metabolic process (GO:0019216)	1/100	0.418887	1	0	0	1.85185	1.6114	CTGF
metal ion transport (GO:0030001)	1/101	0.422041	1	0	0	1.83352	1.58169	ABCC9
negative regulation of nucleic acid-templated transcription (GO:1903507)	3/444	0.431095	1	0	0	1.25125	1.05284	TBX20;ZNF568;BMP7
monovalent inorganic cation transport (GO:0015672)	1/104	0.431401	1	0	0	1.78063	1.497	ABCC9
fatty acid metabolic process (GO:0006631)	1/106	0.437557	1	0	0	1.74703	1.444	ABCD2
positive regulation of cellular catabolic process (GO:0031331)	1/106	0.437557	1	0	0	1.74703	1.444	ABCD2
positive regulation of cellular component organization (GO:0051130)	1/106	0.437557	1	0	0	1.74703	1.444	BMP7
nucleotide-excision repair (GO:0006289)	1/108	0.443648	1	0	0	1.71468	1.39356	GTF2H2
regulation of cell motility (GO:2000145)	1/109	0.446668	1	0	0	1.69895	1.36925	PLXNA4
positive regulation of cysteine-type endopeptidase activity involved in apoptotic process (GO:0043280)	1/109	0.446668	1	0	0	1.69895	1.36925	CASC2
Wnt signaling pathway (GO:0016055)	1/109	0.446668	1	0	0	1.69895	1.36925	NR4A2
positive regulation of establishment of protein localization to mitochondrion (GO:1903749)	1/110	0.449673	1	0	0	1.6835	1.34551	LRRC46
mRNA processing (GO:0006397)	2/283	0.45328	1	0	0	1.30873	1.03553	FRG1;GTF2H2
positive regulation of developmental process (GO:0051094)	1/113	0.458589	1	0	0	1.63881	1.27762	CTGF
chemical synaptic transmission (GO:0007268)	2/289	0.464073	1	0	0	1.28156	0.98387	GLRA1;NQO1
activation of MAPK activity (GO:0000187)	1/117	0.470255	1	0	0	1.58278	1.19417	ALK
cytosolic transport (GO:0016482)	1/118	0.473133	1	0	0	1.56937	1.17448	CCDC91
regulation of phosphorylation (GO:0042325)	1/119	0.475995	1	0	0	1.55618	1.15523	BMP7
positive regulation of intracellular signal transduction (GO:1902533)	3/479	0.480378	1	0	0	1.15982	0.850361	ALK;UNC5B;MET
regulation of cell differentiation (GO:0045595)	1/121	0.481673	1	0	0	1.53046	1.11798	CTGF
Golgi organization (GO:0007030)	1/121	0.481673	1	0	0	1.53046	1.11798	ATL2
sulfur compound biosynthetic process (GO:0044272)	1/122	0.484489	1	0	0	1.51791	1.09997	CHST14
transcription from RNA polymerase II promoter (GO:0006366)	3/485	0.488635	1	0	0	1.14548	0.82032	NR4A2;GTF2H2;CTGF
G-protein coupled receptor signaling pathway, coupled to cyclic nucleotide second messenger (GO:0007187)	1/125	0.492846	1	0	0	1.48148	1.04824	CALCRL
cytoskeleton organization (GO:0007010)	1/126	0.495602	1	0	0	1.46972	1.03172	RTKN
vesicle organization (GO:0016050)	1/127	0.498343	1	0	0	1.45815	1.01555	SNAP23
positive regulation of protein kinase B signaling (GO:0051897)	1/127	0.498343	1	0	0	1.45815	1.01555	MET
positive regulation of NF-kappaB transcription factor activity (GO:0051092)	1/128	0.501069	1	0	0	1.44676	0.999727	ALK
positive regulation of mitochondrion organization (GO:0010822)	1/128	0.501069	1	0	0	1.44676	0.999727	LRRC46
generation of neurons (GO:0048699)	1/130	0.506478	1	0	0	1.4245	0.969053	NR4A2
protein glycosylation (GO:0006486)	1/130	0.506478	1	0	0	1.4245	0.969053	DOLK
cellular response to hypoxia (GO:0071456)	1/132	0.511828	1	0	0	1.40292	0.939628	BMP7
adenylate cyclase-modulating G-protein coupled receptor signaling pathway (GO:0007188)	1/134	0.517121	1	0	0	1.38198	0.911385	CALCRL
muscle contraction (GO:0006936)	1/137	0.524954	1	0	0	1.35172	0.871106	GLRA1
negative regulation of cellular macromolecule biosynthetic process (GO:2000113)	3/512	0.52499	1	0	0	1.08507	0.699194	TBX20;ZNF568;BMP7
response to cytokine (GO:0034097)	1/138	0.527537	1	0	0	1.34192	0.858208	TIMP4
protein transport (GO:0015031)	2/326	0.527784	1	0	0	1.13611	0.72605	CALCRL;RAB36
cellular protein localization (GO:0034613)	2/327	0.529434	1	0	0	1.13263	0.720292	RAB36;WDR45
cellular response to growth factor stimulus (GO:0071363)	1/139	0.530106	1	0	0	1.33227	0.845561	BMP7
negative regulation of sequence-specific DNA binding transcription factor activity (GO:0043433)	1/140	0.532661	1	0	0	1.32275	0.833161	BMP7
cellular protein complex assembly (GO:0043623)	1/144	0.542745	1	0	0	1.28601	0.7859	CCDC103
transmembrane receptor protein serine/threonine kinase signaling pathway (GO:0007178)	1/144	0.542745	1	0	0	1.28601	0.7859	BMP7
neuron development (GO:0048666)	1/144	0.542745	1	0	0	1.28601	0.7859	ALK
regulation of transcription from RNA polymerase II promoter (GO:0006357)	8/1478	0.550063	1	0	0	1.00236	0.599131	NR4A2;RNASEL;TBX20;EBF2;ZNF568;GTF2H2;BMP7;MET
negative regulation of cellular process (GO:0048523)	3/534	0.553561	1	0	0	1.04037	0.615255	BMP7;PLXNA4;CTGF
heart development (GO:0007507)	1/149	0.555047	1	0	0	1.24285	0.731671	BMP7
positive regulation of intracellular protein transport (GO:0090316)	1/152	0.56227	1	0	0	1.21832	0.701477	LRRC46
transcription, DNA-templated (GO:0006351)	2/356	0.575606	1	0	0	1.04037	0.574627	NR4A2;GTF2H2
negative regulation of intracellular signal transduction (GO:1902532)	1/161	0.58325	1	0	0	1.15022	0.620128	CASC2
neuron projection morphogenesis (GO:0048812)	1/163	0.587775	1	0	0	1.13611	0.603738	BMP7
regulation of protein kinase B signaling (GO:0051896)	1/163	0.587775	1	0	0	1.13611	0.603738	MET
negative regulation of transcription from RNA polymerase II promoter (GO:0000122)	3/565	0.592074	1	0	0	0.983284	0.515362	NR4A2;TBX20;ZNF568
neuron projection development (GO:0031175)	1/167	0.59668	1	0	0	1.10889	0.572604	BMP7
organelle assembly (GO:0070925)	2/376	0.605502	1	0	0	0.985028	0.494186	TTC30A;WDR45
protein autophosphorylation (GO:0046777)	1/175	0.613922	1	0	0	1.0582	0.516283	ALK
positive regulation of MAP kinase activity (GO:0043406)	1/177	0.618117	1	0	0	1.04624	0.503324	ALK
phosphorylation (GO:0016310)	2/386	0.61985	1	0	0	0.959509	0.458912	ALK;RNASEL
negative regulation of protein phosphorylation (GO:0001933)	1/178	0.620198	1	0	0	1.04037	0.497001	CASC2
phosphate-containing compound metabolic process (GO:0006796)	1/183	0.630433	1	0	0	1.01194	0.466857	ALK
regulation of transcription, DNA-templated (GO:0006355)	8/1598	0.640106	1	0	0	0.927085	0.413592	ZNF829;ZNF717;CRABP2;ZNF528;TBX20;ZNF568;GTF2H2;BMP7
receptor-mediated endocytosis (GO:0006898)	1/188	0.640396	1	0	0	0.985028	0.438997	CALCRL
protein homooligomerization (GO:0051260)	1/190	0.644306	1	0	0	0.974659	0.428443	ATL2
negative regulation of transcription, DNA-templated (GO:0045892)	4/813	0.644541	1	0	0	0.91112	0.40018	NR4A2;TBX20;ZNF568;BMP7
regulation of apoptotic process (GO:0042981)	4/815	0.646463	1	0	0	0.908884	0.396491	ALK;RTKN;BMP7;MET
cilium organization (GO:0044782)	1/192	0.648173	1	0	0	0.964506	0.418207	TTC30A
negative regulation of programmed cell death (GO:0043069)	2/408	0.65001	1	0	0	0.907771	0.391038	ALK;MET
negative regulation of gene expression (GO:0010629)	3/618	0.652851	1	0	0	0.898957	0.383321	TBX20;ZNF568;BMP7
rRNA metabolic process (GO:0016072)	1/200	0.663232	1	0	0	0.925926	0.380213	PIH1D2
regulation of gene expression (GO:0010468)	5/1037	0.664934	1	0	0	0.892889	0.364359	ZNF829;ZNF717;CRABP2;ZNF528;ZNF568
rRNA processing (GO:0006364)	1/202	0.666896	1	0	0	0.916758	0.371398	PIH1D2
regulation of autophagy (GO:0010506)	1/203	0.668713	1	0	0	0.912242	0.367086	MET
positive regulation of transcription from RNA polymerase II promoter (GO:0045944)	4/848	0.677206	1	0	0	0.873515	0.340479	NR4A2;RNASEL;EBF2;MET
regulation of cell cycle (GO:0051726)	1/215	0.689768	1	0	0	0.861326	0.319897	BMP7
positive regulation of sequence-specific DNA binding transcription factor activity (GO:0051091)	1/215	0.689768	1	0	0	0.861326	0.319897	ALK
central nervous system development (GO:0007417)	1/217	0.693145	1	0	0	0.853388	0.31278	NR4A2
protein oligomerization (GO:0051259)	1/217	0.693145	1	0	0	0.853388	0.31278	ATL2
ion transmembrane transport (GO:0034220)	1/219	0.696487	1	0	0	0.845594	0.305857	GLRA1
axonogenesis (GO:0007409)	1/223	0.703061	1	0	0	0.830427	0.292569	DAB1
ribosome biogenesis (GO:0042254)	1/226	0.7079	1	0	0	0.819403	0.283065	PIH1D2
ncRNA processing (GO:0034470)	1/227	0.709495	1	0	0	0.815794	0.279982	PIH1D2
extracellular matrix organization (GO:0030198)	1/229	0.71266	1	0	0	0.808669	0.273937	TLL1
activation of protein kinase activity (GO:0032147)	1/233	0.718888	1	0	0	0.794786	0.262319	ALK
RNA splicing, via transesterification reactions with bulged adenosine as nucleophile (GO:0000377)	1/236	0.72347	1	0	0	0.784683	0.253998	FRG1
protein phosphorylation (GO:0006468)	2/470	0.7249	1	0	0	0.788022	0.253523	ALK;RNASEL
anterograde trans-synaptic signaling (GO:0098916)	1/240	0.729466	1	0	0	0.771605	0.243397	GLRA1
positive regulation of transcription, DNA-templated (GO:0045893)	5/1120	0.729808	1	0	0	0.82672	0.260395	NR4A2;RNASEL;EBF2;BMP7;MET
plasma membrane bounded cell projection assembly (GO:0120031)	1/241	0.730944	1	0	0	0.768403	0.240831	TTC30A
neutrophil degranulation (GO:0043312)	2/479	0.734582	1	0	0	0.773216	0.238502	GALNS;SNAP23
neutrophil activation involved in immune response (GO:0002283)	2/483	0.738792	1	0	0	0.766812	0.232144	GALNS;SNAP23
neutrophil mediated immunity (GO:0002446)	2/487	0.742945	1	0	0	0.760514	0.225974	GALNS;SNAP23
mRNA splicing, via spliceosome (GO:0000398)	1/261	0.758891	1	0	0	0.709522	0.195755	FRG1
regulation of protein phosphorylation (GO:0001932)	1/261	0.758891	1	0	0	0.709522	0.195755	BMP7
Golgi vesicle transport (GO:0048193)	1/271	0.771766	1	0	0	0.68334	0.177036	SNAP23
cellular response to oxygen-containing compound (GO:1901701)	1/274	0.775494	1	0	0	0.675858	0.171841	GLRA1
MAPK cascade (GO:0000165)	1/278	0.78037	1	0	0	0.666134	0.165192	MET
DNA repair (GO:0006281)	1/288	0.792108	1	0	0	0.643004	0.149857	GTF2H2
ion transport (GO:0006811)	1/289	0.793247	1	0	0	0.640779	0.148418	GLRA1
positive regulation of apoptotic process (GO:0043065)	1/307	0.812724	1	0	0	0.603209	0.125084	CASC2
regulation of cell migration (GO:0030334)	1/316	0.821769	1	0	0	0.586029	0.115035	PLXNA4
intracellular protein transport (GO:0006886)	1/347	0.849735	1	0	0	0.533675	0.0868985	RAB36
cellular macromolecule biosynthetic process (GO:0034645)	1/367	0.865423	1	0	0	0.504592	0.0729321	NR4A2
protein modification by small protein conjugation (GO:0032446)	1/398	0.88659	1	0	0	0.465289	0.056008	HIST1H2BM
vesicle-mediated transport (GO:0016192)	1/410	0.893867	1	0	0	0.451671	0.0506767	SNAP23
gene expression (GO:0010467)	1/411	0.894452	1	0	0	0.450572	0.0502585	NR4A2
regulation of intracellular signal transduction (GO:1902531)	1/422	0.900681	1	0	0	0.438827	0.0459031	BMP7
positive regulation of cell proliferation (GO:0008284)	1/424	0.901774	1	0	0	0.436758	0.045157	TBX20
cellular protein modification process (GO:0006464)	3/1001	0.911814	1	0	0	0.555001	0.0512373	RNASEL;DOLK;WDR45
cellular response to cytokine stimulus (GO:0071345)	1/456	0.917722	1	0	0	0.406108	0.0348687	MT1X
positive regulation of gene expression (GO:0010628)	2/771	0.924182	1	0	0	0.480377	0.0378757	TAF1D;BMP7
cellular protein metabolic process (GO:0044267)	1/484	0.929554	1	0	0	0.382614	0.02795	CALB1
positive regulation of nucleic acid-templated transcription (GO:1903508)	1/502	0.936253	1	0	0	0.368895	0.0242987	BMP7
protein ubiquitination (GO:0016567)	1/506	0.937654	1	0	0	0.365979	0.0235595	HIST1H2BM
positive regulation of cellular process (GO:0048522)	1/519	0.941999	1	0	0	0.356812	0.0213197	CTGF
cytokine-mediated signaling pathway (GO:0019221)	1/633	0.969281	1	0	0	0.292552	0.00912779	RNASEL
Gene Ontology enrichment analysis of Molecular Function (MF)
Term	Overlap	P-value	Adjusted P-value	Old P-value	Old Adjusted P-value	Odds Ratio	Combined Score	Genes
bile acid:sodium symporter activity (GO:0008508)	1/6	0.0319695	1	0	0	30.8642	106.265	SLC10A4
cytochrome-b5 reductase activity, acting on NAD(P)H (GO:0004128)	1/6	0.0319695	1	0	0	30.8642	106.265	NQO1
malate dehydrogenase activity (GO:0016615)	1/6	0.0319695	1	0	0	30.8642	106.265	MDH1B
fatty acid transporter activity (GO:0015245)	1/7	0.0371984	1	0	0	26.455	87.0764	ABCD2
cyclic nucleotide-dependent protein kinase activity (GO:0004690)	1/8	0.0423993	1	0	0	23.1481	73.1626	PRKG1
transmembrane receptor protein tyrosine kinase activity (GO:0004714)	2/61	0.0430131	1	0	0	6.07165	19.1029	ALK;MET
transmembrane receptor protein kinase activity (GO:0019199)	2/62	0.0442937	1	0	0	5.97372	18.6196	ALK;MET
glucocorticoid receptor binding (GO:0035259)	1/9	0.0475724	1	0	0	20.5761	62.6646	NR4A2
phosphate ion binding (GO:0042301)	1/9	0.0475724	1	0	0	20.5761	62.6646	CHST14
retinoid X receptor binding (GO:0046965)	1/9	0.0475724	1	0	0	20.5761	62.6646	NR4A2
mitogen-activated protein kinase kinase binding (GO:0031434)	2/65	0.0482191	1	0	0	5.69801	17.2764	ALK;MET
semaphorin receptor activity (GO:0017154)	1/11	0.0578357	1	0	0	16.835	47.9823	PLXNA4
ATPase-coupled anion transmembrane transporter activity (GO:0043225)	1/12	0.0629262	1	0	0	15.4321	42.682	ABCC9
Ral GTPase binding (GO:0017160)	1/12	0.0629262	1	0	0	15.4321	42.682	PIH1D2
BMP receptor binding (GO:0070700)	1/12	0.0629262	1	0	0	15.4321	42.682	BMP7
metalloendopeptidase inhibitor activity (GO:0008191)	1/12	0.0629262	1	0	0	15.4321	42.682	TIMP4
MAP kinase kinase kinase activity (GO:0004709)	2/78	0.066574	1	0	0	4.74834	12.8653	ALK;MET
oxidoreductase activity, acting on NAD(P)H, heme protein as acceptor (GO:0016653)	1/13	0.0679894	1	0	0	14.245	38.2963	NQO1
glycine binding (GO:0016594)	1/13	0.0679894	1	0	0	14.245	38.2963	GLRA1
GTPase inhibitor activity (GO:0005095)	1/13	0.0679894	1	0	0	14.245	38.2963	RTKN
organic acid:sodium symporter activity (GO:0005343)	1/13	0.0679894	1	0	0	14.245	38.2963	SLC10A4
inhibitory extracellular ligand-gated ion channel activity (GO:0005237)	1/15	0.0780347	1	0	0	12.3457	31.4889	GLRA1
RNA polymerase II carboxy-terminal domain kinase activity (GO:0008353)	1/15	0.0780347	1	0	0	12.3457	31.4889	GTF2H2
oxidoreductase activity, acting on NAD(P)H, quinone or similar compound as acceptor (GO:0016655)	1/15	0.0780347	1	0	0	12.3457	31.4889	NQO1
zinc ion binding (GO:0008270)	4/302	0.0811083	1	0	0	2.45278	6.16132	GLRA1;CALB1;MT1F;MT1X
retinoic acid receptor binding (GO:0042974)	1/16	0.083017	1	0	0	11.5741	28.8045	NR4A2
sulfuric ester hydrolase activity (GO:0008484)	1/16	0.083017	1	0	0	11.5741	28.8045	GALNS
bile acid transmembrane transporter activity (GO:0015125)	1/16	0.083017	1	0	0	11.5741	28.8045	SLC10A4
transmembrane receptor protein serine/threonine kinase binding (GO:0070696)	1/16	0.083017	1	0	0	11.5741	28.8045	BMP7
organic acid transmembrane transporter activity (GO:0005342)	1/17	0.0879727	1	0	0	10.8932	26.4785	SLC10A4
GTP-Rho binding (GO:0017049)	1/17	0.0879727	1	0	0	10.8932	26.4785	RTKN
ligand-gated anion channel activity (GO:0099095)	1/18	0.0929018	1	0	0	10.2881	24.4466	GLRA1
phosphatidylinositol-3,5-bisphosphate binding (GO:0080025)	1/21	0.107531	1	0	0	8.81834	19.6647	WDR45
endoribonuclease activity (GO:0004521)	1/23	0.117154	1	0	0	8.05153	17.2646	RNASEL
GTPase activity (GO:0003924)	3/222	0.1188	1	0	0	2.5025	5.33111	RAB36;ATL2;GNG11
retinoid binding (GO:0005501)	1/24	0.121927	1	0	0	7.71605	16.2371	CRABP2
ATPase coupled ion transmembrane transporter activity (GO:0042625)	1/24	0.121927	1	0	0	7.71605	16.2371	ABCC9
calcium channel regulator activity (GO:0005246)	1/26	0.131396	1	0	0	7.12251	14.4554	PRKG1
phosphatidylinositol-3-phosphate binding (GO:0032266)	1/31	0.154629	1	0	0	5.97372	11.1513	WDR45
phosphotransferase activity, alcohol group as acceptor (GO:0016773)	3/254	0.158299	1	0	0	2.18723	4.03165	DOLK;GTF2H2;PRKG1
transition metal ion binding (GO:0046914)	4/399	0.169677	1	0	0	1.85649	3.29315	GLRA1;CALB1;MT1F;MT1X
neuropeptide receptor activity (GO:0008188)	1/35	0.172771	1	0	0	5.29101	9.28989	SORCS2
potassium ion transmembrane transporter activity (GO:0015079)	1/38	0.186123	1	0	0	4.87329	8.19369	ABCC9
protein tyrosine kinase activity (GO:0004713)	2/147	0.188495	1	0	0	2.51953	4.20429	ALK;MET
RNA polymerase II transcription coactivator activity (GO:0001105)	1/39	0.190527	1	0	0	4.74834	7.87257	TBX20
sulfotransferase activity (GO:0008146)	1/39	0.190527	1	0	0	4.74834	7.87257	CHST14
amino acid binding (GO:0016597)	1/39	0.190527	1	0	0	4.74834	7.87257	GLRA1
kinase activity (GO:0016301)	3/280	0.19295	1	0	0	1.98413	3.26453	DOLK;GTF2H2;PRKG1
hydrolase activity, acting on acid anhydrides, catalyzing transmembrane movement of substances (GO:0016820)	1/42	0.203596	1	0	0	4.40917	7.01772	ABCC9
potassium channel regulator activity (GO:0015459)	1/43	0.207905	1	0	0	4.30663	6.76431	ABCC9
anion:cation symporter activity (GO:0015296)	1/43	0.207905	1	0	0	4.30663	6.76431	SLC10A4
transcription regulatory region sequence-specific DNA binding (GO:0000976)	3/292	0.209548	1	0	0	1.90259	2.97337	NR4A2;TBX20;ZNF568
transforming growth factor beta receptor binding (GO:0005160)	1/44	0.212192	1	0	0	4.20875	6.52469	BMP7
P-P-bond-hydrolysis-driven transmembrane transporter activity (GO:0015405)	1/45	0.216455	1	0	0	4.11523	6.29783	ABCC9
ATPase activity, coupled to transmembrane movement of substances (GO:0042626)	1/45	0.216455	1	0	0	4.11523	6.29783	ABCC9
metal ion binding (GO:0046872)	4/442	0.216715	1	0	0	1.67588	2.56272	CALB1;MT1F;MT1X;CDH18
RNA polymerase II activating transcription factor binding (GO:0001102)	1/47	0.224914	1	0	0	3.94011	5.87879	TBX20
ribonuclease activity (GO:0004540)	1/49	0.233282	1	0	0	3.77929	5.50078	RNASEL
transcriptional activator activity, RNA polymerase II transcription factor binding (GO:0001190)	1/50	0.237432	1	0	0	3.7037	5.32545	TBX20
transcriptional activator activity, RNA polymerase II core promoter proximal region sequence-specific binding (GO:0001077)	2/175	0.243861	1	0	0	2.1164	2.98657	NR4A2;EBF2
extracellular ligand-gated ion channel activity (GO:0005230)	1/52	0.245667	1	0	0	3.56125	4.99922	GLRA1
chloride transmembrane transporter activity (GO:0015108)	1/56	0.261872	1	0	0	3.30688	4.43089	GLRA1
ATPase activity, coupled to movement of substances (GO:0043492)	1/56	0.261872	1	0	0	3.30688	4.43089	ABCC9
chloride channel activity (GO:0005254)	1/61	0.281644	1	0	0	3.03582	3.84673	GLRA1
anion transmembrane transporter activity (GO:0008509)	1/62	0.285535	1	0	0	2.98686	3.7437	ABCC9
G-protein coupled peptide receptor activity (GO:0008528)	1/64	0.293254	1	0	0	2.89352	3.54952	SORCS2
RNA polymerase II regulatory region DNA binding (GO:0001012)	2/201	0.295851	1	0	0	1.84264	2.24415	NR4A2;TBX20
metalloendopeptidase activity (GO:0004222)	1/65	0.297083	1	0	0	2.849	3.45796	TLL1
protein kinase activity (GO:0004672)	4/513	0.300602	1	0	0	1.44394	1.73557	ALK;GTF2H2;MET;PRKG1
anion channel activity (GO:0005253)	1/66	0.300891	1	0	0	2.80584	3.36983	GLRA1
translation factor activity, RNA binding (GO:0008135)	1/67	0.304679	1	0	0	2.76396	3.28496	GTF2H2
phosphatidylinositol-4,5-bisphosphate 3-kinase activity (GO:0046934)	1/68	0.308446	1	0	0	2.72331	3.20318	MET
ligand-gated ion channel activity (GO:0015276)	1/68	0.308446	1	0	0	2.72331	3.20318	GLRA1
activating transcription factor binding (GO:0033613)	1/68	0.308446	1	0	0	2.72331	3.20318	TBX20
phosphatidylinositol bisphosphate kinase activity (GO:0052813)	1/71	0.319627	1	0	0	2.60824	2.97496	MET
Rho GTPase binding (GO:0017048)	1/72	0.323314	1	0	0	2.57202	2.90414	RTKN
DNA-dependent ATPase activity (GO:0008094)	1/72	0.323314	1	0	0	2.57202	2.90414	GTF2H2
endonuclease activity (GO:0004519)	1/73	0.326982	1	0	0	2.53678	2.83575	RNASEL
steroid hormone receptor binding (GO:0035258)	1/76	0.337866	1	0	0	2.43665	2.64402	NR4A2
phosphatidylinositol 3-kinase activity (GO:0035004)	1/76	0.337866	1	0	0	2.43665	2.64402	MET
syntaxin binding (GO:0019905)	1/77	0.341455	1	0	0	2.405	2.58427	SNAP23
protein transporter activity (GO:0008565)	1/80	0.352107	1	0	0	2.31481	2.41625	CALCRL
phosphatidylinositol phosphate binding (GO:1901981)	1/81	0.35562	1	0	0	2.28624	2.36372	WDR45
RNA polymerase II transcription cofactor activity (GO:0001104)	1/84	0.366045	1	0	0	2.20459	2.21561	TBX20
phosphatidylinositol bisphosphate binding (GO:1902936)	1/87	0.376303	1	0	0	2.12857	2.08038	WDR45
oxidoreductase activity, acting on the CH-OH group of donors, NAD or NADP as acceptor (GO:0016616)	1/88	0.379686	1	0	0	2.10438	2.0379	MDH1B
protein phosphatase binding (GO:0019903)	1/92	0.393036	1	0	0	2.01288	1.87974	MET
integrin binding (GO:0005178)	1/94	0.399603	1	0	0	1.97006	1.8071	CTGF
ATPase activity, coupled (GO:0042623)	1/94	0.399603	1	0	0	1.97006	1.8071	GTF2H2
nucleoside-triphosphatase activity (GO:0017111)	3/424	0.402214	1	0	0	1.31027	1.19336	RAB36;ATL2;GNG11
potassium channel activity (GO:0005267)	1/100	0.418887	1	0	0	1.85185	1.6114	ABCC9
G-protein coupled receptor activity (GO:0004930)	2/267	0.423919	1	0	0	1.38715	1.19047	CALCRL;GPR50
phosphatase binding (GO:0019902)	1/102	0.425178	1	0	0	1.81554	1.55274	MET
metallopeptidase activity (GO:0008237)	1/102	0.425178	1	0	0	1.81554	1.55274	TLL1
transcription factor activity, RNA polymerase II core promoter proximal region sequence-specific binding (GO:0000982)	2/280	0.447838	1	0	0	1.32275	1.0626	NR4A2;EBF2
endopeptidase inhibitor activity (GO:0004866)	1/111	0.452661	1	0	0	1.66834	1.32234	TIMP4
calcium ion binding (GO:0005509)	2/284	0.455087	1	0	0	1.30412	1.02669	CALB1;CDH18
transcriptional activator activity, RNA polymerase II transcription regulatory region sequence-specific binding (GO:0001228)	2/284	0.455087	1	0	0	1.30412	1.02669	NR4A2;EBF2
sequence-specific double-stranded DNA binding (GO:1990837)	1/112	0.455633	1	0	0	1.65344	1.29972	ZNF568
protease binding (GO:0002020)	1/118	0.473133	1	0	0	1.56937	1.17448	TIMP4
RNA polymerase II transcription factor binding (GO:0001085)	1/121	0.481673	1	0	0	1.53046	1.11798	TBX20
protein homodimerization activity (GO:0042803)	4/664	0.484147	1	0	0	1.11557	0.809199	NR4A2;ABCD2;CCDC103;CDH18
actin filament binding (GO:0051015)	1/127	0.498343	1	0	0	1.45815	1.01555	FRG1
cytokine receptor binding (GO:0005126)	1/137	0.524954	1	0	0	1.35172	0.871106	BMP7
cation channel activity (GO:0005261)	1/146	0.547706	1	0	0	1.26839	0.763594	ABCC9
cytokine activity (GO:0005125)	1/155	0.569377	1	0	0	1.19474	0.672894	BMP7
protein serine/threonine kinase activity (GO:0004674)	2/368	0.593736	1	0	0	1.00644	0.524679	GTF2H2;PRKG1
Ras GTPase binding (GO:0017016)	1/184	0.632447	1	0	0	1.00644	0.461109	PIH1D2
serine-type endopeptidase activity (GO:0004252)	1/196	0.655784	1	0	0	0.944822	0.398642	TLL1
serine-type peptidase activity (GO:0008236)	1/220	0.698144	1	0	0	0.841751	0.302467	TLL1
RNA polymerase II regulatory region sequence-specific DNA binding (GO:0000977)	2/460	0.7138	1	0	0	0.805153	0.27146	NR4A2;TBX20
actin binding (GO:0003779)	1/254	0.749453	1	0	0	0.729076	0.210274	FRG1
protein kinase binding (GO:0019901)	2/495	0.751085	1	0	0	0.748223	0.214168	ALK;MET
RNA polymerase II core promoter proximal region sequence-specific DNA binding (GO:0000978)	1/262	0.76021	1	0	0	0.706814	0.19378	NR4A2
protein heterodimerization activity (GO:0046982)	1/265	0.764125	1	0	0	0.698812	0.187997	NR4A2
GTPase regulator activity (GO:0030695)	1/275	0.776723	1	0	0	0.673401	0.170149	RTKN
core promoter proximal region sequence-specific DNA binding (GO:0000987)	1/278	0.78037	1	0	0	0.666134	0.165192	NR4A2
transcription coactivator activity (GO:0003713)	1/291	0.795507	1	0	0	0.636375	0.145587	TBX20
cadherin binding (GO:0045296)	1/313	0.818803	1	0	0	0.591646	0.118277	CDH18
endopeptidase activity (GO:0004175)	1/354	0.855422	1	0	0	0.523122	0.081691	TLL1
transcription regulatory region DNA binding (GO:0044212)	1/374	0.870521	1	0	0	0.495148	0.0686588	ZNF568
RNA binding (GO:0003723)	5/1387	0.876903	1	0	0	0.667575	0.0876921	NQO1;H1F0;RNASEL;FRG1;GTF2H2
sequence-specific DNA binding (GO:0043565)	1/394	0.884056	1	0	0	0.470013	0.0579218	NR4A2
DNA binding (GO:0003677)	2/893	0.956818	1	0	0	0.414748	0.018308	NR4A2;HIST1H2BM
Gene Ontology enrichment analysis of Cellular Component (CC)
Term	Overlap	P-value	Adjusted P-value	Old P-value	Old Adjusted P-value	Odds Ratio	Combined Score	Genes
axonemal microtubule (GO:0005879)	1/6	0.0319695	1	0	0	30.8642	106.265	CFAP206
G-protein coupled receptor dimeric complex (GO:0038037)	1/8	0.0423993	1	0	0	23.1481	73.1626	CALCRL
primary lysosome (GO:0005766)	1/10	0.0527179	1	0	0	18.5185	54.4963	SNAP23
holo TFIIH complex (GO:0005675)	1/12	0.0629262	1	0	0	15.4321	42.682	GTF2H2
potassium channel complex (GO:0034705)	1/14	0.0730255	1	0	0	13.2275	34.6157	ABCC9
nuclear euchromatin (GO:0005719)	1/18	0.0929018	1	0	0	10.2881	24.4466	H1F0
euchromatin (GO:0000791)	1/21	0.107531	1	0	0	8.81834	19.6647	H1F0
catenin complex (GO:0016342)	1/28	0.140764	1	0	0	6.61376	12.9674	CDH18
transcription factor TFIID complex (GO:0005669)	1/35	0.172771	1	0	0	5.29101	9.28989	GTF2H2
phagocytic vesicle membrane (GO:0030670)	1/38	0.186123	1	0	0	4.87329	8.19369	SNAP23
peroxisomal membrane (GO:0005778)	1/40	0.194906	1	0	0	4.62963	7.57053	ABCD2
azurophil granule (GO:0042582)	2/154	0.202196	1	0	0	2.405	3.84444	GALNS;SNAP23
nuclear speck (GO:0016607)	3/296	0.215151	1	0	0	1.87688	2.88366	NR4A2;KAZN;GTF2H2
tertiary granule membrane (GO:0070821)	1/73	0.326982	1	0	0	2.53678	2.83575	SNAP23
peroxisomal part (GO:0044439)	1/75	0.334257	1	0	0	2.46914	2.70579	ABCD2
phagocytic vesicle (GO:0045335)	1/83	0.362589	1	0	0	2.23115	2.26347	SNAP23
lysosomal lumen (GO:0043202)	1/86	0.372902	1	0	0	2.15332	2.12412	GALNS
DNA-directed RNA polymerase II, holoenzyme (GO:0016591)	1/90	0.386397	1	0	0	2.05761	1.95657	GTF2H2
azurophil granule lumen (GO:0035578)	1/90	0.386397	1	0	0	2.05761	1.95657	GALNS
specific granule membrane (GO:0035579)	1/91	0.389725	1	0	0	2.035	1.91761	SNAP23
microbody (GO:0042579)	1/92	0.393036	1	0	0	2.01288	1.87974	ABCD2
peroxisome (GO:0005777)	1/92	0.393036	1	0	0	2.01288	1.87974	ABCD2
nuclear body (GO:0016604)	4/618	0.429207	1	0	0	1.19861	1.0138	NR4A2;H1F0;KAZN;GTF2H2
Golgi subcompartment (GO:0098791)	3/479	0.480378	1	0	0	1.15982	0.850361	CCDC91;RAB36;CHST14
integral component of endoplasmic reticulum membrane (GO:0030176)	1/128	0.501069	1	0	0	1.44676	0.999727	DOLK
axon (GO:0030424)	1/141	0.535203	1	0	0	1.31337	0.821001	CALB1
RNA polymerase II transcription factor complex (GO:0090575)	1/147	0.550166	1	0	0	1.25976	0.752753	GTF2H2
specific granule (GO:0042581)	1/160	0.580969	1	0	0	1.15741	0.628539	SNAP23
vacuolar lumen (GO:0005775)	1/161	0.58325	1	0	0	1.15022	0.620128	GALNS
tertiary granule (GO:0070820)	1/164	0.59002	1	0	0	1.12918	0.595754	SNAP23
perinuclear region of cytoplasm (GO:0048471)	2/378	0.608404	1	0	0	0.979816	0.486887	MT1F;MT1X
lytic vacuole (GO:0000323)	1/183	0.630433	1	0	0	1.01194	0.466857	CALCRL
trans-Golgi network (GO:0005802)	1/185	0.634451	1	0	0	1.001	0.455451	CCDC91
nucleoplasm part (GO:0044451)	2/407	0.648681	1	0	0	0.910001	0.393861	H1F0;GTF2H2
lysosome (GO:0005764)	2/422	0.668208	1	0	0	0.877655	0.353832	GALNS;CALCRL
integral component of plasma membrane (GO:0005887)	7/1463	0.683987	1	0	0	0.886054	0.336537	ALK;GLRA1;CALCRL;ABCC9;GPR50;MET;PLXNA4
dendrite (GO:0030425)	1/215	0.689768	1	0	0	0.861326	0.319897	CALB1
Golgi membrane (GO:0000139)	2/442	0.692886	1	0	0	0.837942	0.307432	RAB36;CHST14
nucleolus (GO:0005730)	3/676	0.711749	1	0	0	0.821828	0.279446	RSPH4A;ZNF506;FRG1
nuclear chromatin (GO:0000790)	1/253	0.748075	1	0	0	0.731957	0.212452	H1F0
actin cytoskeleton (GO:0015629)	1/294	0.79885	1	0	0	0.629882	0.14146	H1F0
chromatin (GO:0000785)	1/296	0.801049	1	0	0	0.625626	0.138785	H1F0
mitochondrial matrix (GO:0005759)	1/308	0.813751	1	0	0	0.601251	0.123919	RNASEL
secretory granule lumen (GO:0034774)	1/317	0.822746	1	0	0	0.58418	0.113978	GALNS
mitochondrial inner membrane (GO:0005743)	1/341	0.844685	1	0	0	0.543065	0.0916648	GPD2
focal adhesion (GO:0005925)	1/356	0.857007	1	0	0	0.520183	0.0802689	SNAP23
microtubule cytoskeleton (GO:0015630)	1/388	0.88015	1	0	0	0.477281	0.0609311	TAF1D
nuclear chromosome part (GO:0044454)	1/392	0.882769	1	0	0	0.472411	0.058906	H1F0
microtubule organizing center (GO:0005815)	1/507	0.938	1	0	0	0.365257	0.0233785	TAF1D
cytoskeleton (GO:0005856)	1/520	0.942321	1	0	0	0.356125	0.0211572	H1F0

## Sheet: Sheet2
Supplementary table S2- Gene Ontolog (GO) enrichment analysis of Biological Process, Molecular Function and Cellular Component in SOD1-ALS DEGs (versus control) in the present study
Gene Ontology enrichment analysis of Biological Process (BP)
Term	Overlap	P-value	Adjusted P-value	Old P-value	Old Adjusted P-value	Odds Ratio	Combined Score	Genes
male meiosis I (GO:0007141)	2/10	0.000959656	1	0	0	42.5532	295.699	CCNA1;MYBL1
negative regulation of inclusion body assembly (GO:0090084)	2/10	0.000959656	1	0	0	42.5532	295.699	HSPA2;SORL1
neuromuscular process (GO:0050905)	2/16	0.00251254	1	0	0	26.5957	159.214	CHRNA1;STRA6
synapse assembly (GO:0007416)	3/63	0.00325609	1	0	0	10.1317	58.0266	SLITRK1;SPOCK2;PCDHB16
meiosis I (GO:0007127)	2/21	0.00433031	1	0	0	20.2634	110.276	CCNA1;MYBL1
spermatogenesis (GO:0007283)	4/153	0.00589419	1	0	0	5.56251	28.5567	CCNA1;HSPA2;MYBL1;REC8
male gamete generation (GO:0048232)	4/154	0.00602997	1	0	0	5.52639	28.2454	CCNA1;HSPA2;MYBL1;REC8
positive regulation of lipid biosynthetic process (GO:0046889)	2/28	0.00763003	1	0	0	15.1976	74.0982	FABP3;HSD17B13
positive regulation of extrinsic apoptotic signaling pathway (GO:2001238)	2/28	0.00763003	1	0	0	15.1976	74.0982	RET;TNFRSF12A
synaptic transmission, cholinergic (GO:0007271)	2/28	0.00763003	1	0	0	15.1976	74.0982	CHRNA1;NQO1
positive regulation of insulin secretion (GO:0032024)	2/31	0.00930087	1	0	0	13.7268	64.2093	TRH;TRPM4
positive regulation of neuron projection development (GO:0010976)	3/97	0.0107816	1	0	0	6.58039	29.8086	CPNE9;RET;SLITRK1
glycosaminoglycan biosynthetic process (GO:0006024)	3/99	0.0113929	1	0	0	6.44745	28.8508	CHST15;GPC5;HS3ST2
chemical synaptic transmission (GO:0007268)	5/289	0.011759	1	0	0	3.68107	16.3555	CHRNA1;NQO1;PCDHB16;CACNA1A;NTSR1
calcium-dependent cell-cell adhesion via plasma membrane cell adhesion molecules (GO:0016339)	2/41	0.0159112	1	0	0	10.3788	42.9759	PCDHB16;CDH12
calcium ion transport (GO:0006816)	3/118	0.0181932	1	0	0	5.4093	21.6735	CACNA1A;ATP2B2;TRPM4
aminoglycan biosynthetic process (GO:0006023)	2/46	0.0197814	1	0	0	9.25069	36.2906	GPC5;HS3ST2
dephosphorylation (GO:0016311)	3/124	0.0207192	1	0	0	5.14756	19.9555	PTPRU;DUSP10;PTPN14
protein dephosphorylation (GO:0006470)	3/125	0.021158	1	0	0	5.10638	19.6889	PTPRU;DUSP10;PTPN14
regulation of cellular amino acid metabolic process (GO:0006521)	2/51	0.024003	1	0	0	8.34376	31.1187	NQO1;PSMD5
regulation of cellular amine metabolic process (GO:0033238)	2/51	0.024003	1	0	0	8.34376	31.1187	NQO1;PSMD5
anterograde trans-synaptic signaling (GO:0098916)	4/240	0.0266506	1	0	0	3.5461	12.8544	CHRNA1;PCDHB16;CACNA1A;NTSR1
action potential (GO:0001508)	2/54	0.0266971	1	0	0	7.88022	28.5516	CHRNA1;CACNA1A
regulation of cytosolic calcium ion concentration (GO:0051480)	3/137	0.0268209	1	0	0	4.65911	16.8593	CACNA1A;ATP2B2;TRPM4
positive regulation of action potential (GO:0045760)	1/6	0.027874	1	0	0	35.461	126.953	TRPM4
regulation of protein localization to early endosome (GO:1902965)	1/6	0.027874	1	0	0	35.461	126.953	SORL1
regulation of response to wounding (GO:1903034)	1/6	0.027874	1	0	0	35.461	126.953	TNFRSF12A
smooth muscle tissue development (GO:0048745)	1/6	0.027874	1	0	0	35.461	126.953	STRA6
vocal learning (GO:0042297)	1/6	0.027874	1	0	0	35.461	126.953	STRA6
transmembrane receptor protein tyrosine phosphatase signaling pathway (GO:0007185)	1/6	0.027874	1	0	0	35.461	126.953	PTPRU
negative regulation of translation in response to stress (GO:0032055)	1/6	0.027874	1	0	0	35.461	126.953	SESN2
positive regulation of protein localization to endosome (GO:1905668)	1/6	0.027874	1	0	0	35.461	126.953	SORL1
regulation of cytokine production involved in immune response (GO:0002718)	1/6	0.027874	1	0	0	35.461	126.953	TRPM4
spinal cord dorsal/ventral patterning (GO:0021513)	1/6	0.027874	1	0	0	35.461	126.953	FOXN4
positive regulation of protein localization to early endosome (GO:1902966)	1/6	0.027874	1	0	0	35.461	126.953	SORL1
positive regulation of cardiac muscle contraction (GO:0060452)	1/6	0.027874	1	0	0	35.461	126.953	TRPM4
muscle tissue development (GO:0060537)	1/6	0.027874	1	0	0	35.461	126.953	STRA6
imitative learning (GO:0098596)	1/6	0.027874	1	0	0	35.461	126.953	STRA6
negative regulation of amino acid transport (GO:0051956)	1/6	0.027874	1	0	0	35.461	126.953	TRH
ear development (GO:0043583)	1/6	0.027874	1	0	0	35.461	126.953	STRA6
post-Golgi vesicle-mediated transport (GO:0006892)	2/58	0.0304693	1	0	0	7.33676	25.6129	SNAP23;SORL1
nucleosome assembly (GO:0006334)	2/60	0.0324301	1	0	0	7.0922	24.3168	HIST1H2BK;HIST2H2BF
skeletal muscle myosin thick filament assembly (GO:0030241)	1/7	0.0324443	1	0	0	30.3951	104.202	MYOM2
positive regulation of membrane depolarization (GO:1904181)	1/7	0.0324443	1	0	0	30.3951	104.202	TRPM4
AV node cell action potential (GO:0086016)	1/7	0.0324443	1	0	0	30.3951	104.202	TRPM4
regulation of endocytic recycling (GO:2001135)	1/7	0.0324443	1	0	0	30.3951	104.202	SORL1
sensory organ morphogenesis (GO:0090596)	1/7	0.0324443	1	0	0	30.3951	104.202	STRA6
regulation of ER to Golgi vesicle-mediated transport (GO:0060628)	1/7	0.0324443	1	0	0	30.3951	104.202	SORL1
positive regulation of phospholipid biosynthetic process (GO:0071073)	1/7	0.0324443	1	0	0	30.3951	104.202	FABP3
female genitalia development (GO:0030540)	1/7	0.0324443	1	0	0	30.3951	104.202	STRA6
long-chain fatty acid import (GO:0044539)	1/7	0.0324443	1	0	0	30.3951	104.202	FABP3
striated muscle contraction (GO:0006941)	2/61	0.0334287	1	0	0	6.97593	23.7066	CHRNA1;MYOM2
glycosaminoglycan metabolic process (GO:0030203)	2/61	0.0334287	1	0	0	6.97593	23.7066	GPC5;HS3ST2
regulation of cellular ketone metabolic process (GO:0010565)	2/61	0.0334287	1	0	0	6.97593	23.7066	NQO1;PSMD5
negative regulation of MAP kinase activity (GO:0043407)	2/61	0.0334287	1	0	0	6.97593	23.7066	DUSP10;SORL1
diterpenoid metabolic process (GO:0016101)	2/62	0.0344393	1	0	0	6.86342	23.1198	GPC5;STRA6
phospholipid homeostasis (GO:0055091)	1/8	0.0369934	1	0	0	26.5957	87.6866	FABP3
regulation of transcription from RNA polymerase II promoter in response to oxidative stress (GO:0043619)	1/8	0.0369934	1	0	0	26.5957	87.6866	SESN2
nose development (GO:0043584)	1/8	0.0369934	1	0	0	26.5957	87.6866	STRA6
peptidyl-arginine methylation, to asymmetrical-dimethyl arginine (GO:0019919)	1/8	0.0369934	1	0	0	26.5957	87.6866	PRMT6
positive regulation of behavior (GO:0048520)	1/8	0.0369934	1	0	0	26.5957	87.6866	STRA6
positive regulation of metanephros development (GO:0072216)	1/8	0.0369934	1	0	0	26.5957	87.6866	RET
lung epithelium development (GO:0060428)	1/8	0.0369934	1	0	0	26.5957	87.6866	STRA6
negative regulation of hippo signaling (GO:0035331)	1/8	0.0369934	1	0	0	26.5957	87.6866	AJUBA
regulation of T cell mediated immunity (GO:0002709)	1/8	0.0369934	1	0	0	26.5957	87.6866	TRPM4
regulation of aspartic-type endopeptidase activity involved in amyloid precursor protein catabolic process (GO:1902959)	1/8	0.0369934	1	0	0	26.5957	87.6866	SORL1
positive regulation of regulatory T cell differentiation (GO:0045591)	1/8	0.0369934	1	0	0	26.5957	87.6866	DUSP10
chromatin assembly (GO:0031497)	2/65	0.0375415	1	0	0	6.54664	21.4881	HIST1H2BK;HIST2H2BF
peptidyl-arginine omega-N-methylation (GO:0035247)	1/9	0.0415214	1	0	0	23.6407	75.2139	PRMT6
cellular response to leucine (GO:0071233)	1/9	0.0415214	1	0	0	23.6407	75.2139	SESN2
peptidyl-arginine methylation (GO:0018216)	1/9	0.0415214	1	0	0	23.6407	75.2139	PRMT6
negative regulation of amyloid-beta formation (GO:1902430)	1/9	0.0415214	1	0	0	23.6407	75.2139	SORL1
response to leucine (GO:0043201)	1/9	0.0415214	1	0	0	23.6407	75.2139	SESN2
Golgi vesicle budding (GO:0048194)	1/9	0.0415214	1	0	0	23.6407	75.2139	ATP8A1
vitamin transmembrane transport (GO:0035461)	1/9	0.0415214	1	0	0	23.6407	75.2139	STRA6
glycoprotein biosynthetic process (GO:0009101)	2/72	0.0451743	1	0	0	5.91017	18.3051	CHST8;B3GALNT1
adrenal gland development (GO:0030325)	1/10	0.0460282	1	0	0	21.2766	65.5	STRA6
cellular response to leucine starvation (GO:1990253)	1/10	0.0460282	1	0	0	21.2766	65.5	SESN2
positive regulation of protein exit from endoplasmic reticulum (GO:0070863)	1/10	0.0460282	1	0	0	21.2766	65.5	SORL1
positive regulation of cytoplasmic transport (GO:1903651)	1/10	0.0460282	1	0	0	21.2766	65.5	SORL1
cellular biogenic amine metabolic process (GO:0006576)	1/10	0.0460282	1	0	0	21.2766	65.5	TRH
skeletal muscle thin filament assembly (GO:0030240)	1/10	0.0460282	1	0	0	21.2766	65.5	MYOM2
positive regulation of insulin secretion involved in cellular response to glucose stimulus (GO:0035774)	1/10	0.0460282	1	0	0	21.2766	65.5	TRPM4
pulmonary valve development (GO:0003177)	1/10	0.0460282	1	0	0	21.2766	65.5	STRA6
regulation of protein exit from endoplasmic reticulum (GO:0070861)	1/10	0.0460282	1	0	0	21.2766	65.5	SORL1
RNA phosphodiester bond hydrolysis, endonucleolytic (GO:0090502)	1/10	0.0460282	1	0	0	21.2766	65.5	LACTB2
antigen processing and presentation of exogenous peptide antigen via MHC class I, TAP-dependent (GO:0002479)	2/75	0.0486064	1	0	0	5.67376	17.1574	PSMD5;SNAP23
retinoid metabolic process (GO:0001523)	2/75	0.0486064	1	0	0	5.67376	17.1574	GPC5;STRA6
positive regulation of posttranscriptional gene silencing (GO:0060148)	1/11	0.0505141	1	0	0	19.3424	57.7467	AJUBA
regulation of hippo signaling (GO:0035330)	1/11	0.0505141	1	0	0	19.3424	57.7467	AJUBA
nitric oxide biosynthetic process (GO:0006809)	1/11	0.0505141	1	0	0	19.3424	57.7467	NQO1
negative regulation of amyloid precursor protein catabolic process (GO:1902992)	1/11	0.0505141	1	0	0	19.3424	57.7467	SORL1
regulation of inclusion body assembly (GO:0090083)	1/11	0.0505141	1	0	0	19.3424	57.7467	HSPA2
negative regulation of JUN kinase activity (GO:0043508)	1/11	0.0505141	1	0	0	19.3424	57.7467	DUSP10
negative regulation of bone mineralization (GO:0030502)	1/11	0.0505141	1	0	0	19.3424	57.7467	TRPM4
proteasome assembly (GO:0043248)	1/11	0.0505141	1	0	0	19.3424	57.7467	PSMD5
myosin filament assembly (GO:0031034)	1/11	0.0505141	1	0	0	19.3424	57.7467	MYOM2
regulation of ventricular cardiac muscle cell action potential (GO:0098911)	1/11	0.0505141	1	0	0	19.3424	57.7467	TRPM4
antigen processing and presentation of exogenous peptide antigen via MHC class I (GO:0042590)	2/78	0.0521302	1	0	0	5.45554	16.1157	PSMD5;SNAP23
nucleosome organization (GO:0034728)	2/79	0.0533247	1	0	0	5.38648	15.7897	HIST1H2BK;HIST2H2BF
negative regulation of MAPK cascade (GO:0043409)	2/80	0.0545289	1	0	0	5.31915	15.4735	DUSP10;SORL1
pulmonary valve morphogenesis (GO:0003184)	1/12	0.0549791	1	0	0	17.7305	51.4326	STRA6
negative regulation of protein oligomerization (GO:0032460)	1/12	0.0549791	1	0	0	17.7305	51.4326	SORL1
skeletal myofibril assembly (GO:0014866)	1/12	0.0549791	1	0	0	17.7305	51.4326	MYOM2
vesicle budding from membrane (GO:0006900)	1/12	0.0549791	1	0	0	17.7305	51.4326	ATP8A1
cellular glucan metabolic process (GO:0006073)	1/12	0.0549791	1	0	0	17.7305	51.4326	PYGM
histone arginine methylation (GO:0034969)	1/12	0.0549791	1	0	0	17.7305	51.4326	PRMT6
cardiac muscle fiber development (GO:0048739)	1/12	0.0549791	1	0	0	17.7305	51.4326	MYOM2
nitric oxide metabolic process (GO:0046209)	1/12	0.0549791	1	0	0	17.7305	51.4326	NQO1
negative regulation of endopeptidase activity (GO:0010951)	2/83	0.0581987	1	0	0	5.12689	14.5803	SPOCK2;SORL1
striated muscle myosin thick filament assembly (GO:0071688)	1/13	0.0594234	1	0	0	16.3666	46.204	MYOM2
regulation of T cell cytokine production (GO:0002724)	1/13	0.0594234	1	0	0	16.3666	46.204	TRPM4
neuron fate commitment (GO:0048663)	1/13	0.0594234	1	0	0	16.3666	46.204	FOXN4
regulation of fatty acid oxidation (GO:0046320)	1/13	0.0594234	1	0	0	16.3666	46.204	FABP3
regulation of cell migration (GO:0030334)	4/316	0.0618623	1	0	0	2.69324	7.49487	RET;PTPRU;DUSP10;SORL1
calcium ion transmembrane transport (GO:0070588)	2/86	0.0619519	1	0	0	4.94805	13.7625	CACNA1A;TRPM4
nervous system development (GO:0007399)	5/455	0.0633613	1	0	0	2.33809	6.45055	CHST8;PPP1R17;SLITRK1;SPOCK2;PCDHB16
neuron cell-cell adhesion (GO:0007158)	1/14	0.063847	1	0	0	15.1976	41.8126	RET
positive regulation of heart rate (GO:0010460)	1/14	0.063847	1	0	0	15.1976	41.8126	TRPM4
regulation of fatty acid metabolic process (GO:0019217)	1/14	0.063847	1	0	0	15.1976	41.8126	FABP3
positive regulation of cell adhesion mediated by integrin (GO:0033630)	1/14	0.063847	1	0	0	15.1976	41.8126	RET
lipid particle organization (GO:0034389)	1/14	0.063847	1	0	0	15.1976	41.8126	HSD17B13
regulation of nucleocytoplasmic transport (GO:0046822)	1/14	0.063847	1	0	0	15.1976	41.8126	PTPN14
negative regulation of biomineral tissue development (GO:0070168)	1/14	0.063847	1	0	0	15.1976	41.8126	TRPM4
divalent metal ion transport (GO:0070838)	2/88	0.0644989	1	0	0	4.83559	13.2549	CACNA1A;ATP2B2
regulation of nucleic acid-templated transcription (GO:1903506)	6/607	0.0663545	1	0	0	2.10312	5.70523	PRMT6;ZNF154;ZNF83;FOXN4;HOXB1;AJUBA
sodium ion import (GO:0097369)	1/15	0.06825	1	0	0	14.1844	38.0791	TRPM4
vasculature development (GO:0001944)	1/15	0.06825	1	0	0	14.1844	38.0791	STRA6
retinoic acid metabolic process (GO:0042573)	1/15	0.06825	1	0	0	14.1844	38.0791	STRA6
sodium ion import across plasma membrane (GO:0098719)	1/15	0.06825	1	0	0	14.1844	38.0791	TRPM4
digestive tract morphogenesis (GO:0048546)	1/15	0.06825	1	0	0	14.1844	38.0791	STRA6
positive regulation of vasoconstriction (GO:0045907)	1/15	0.06825	1	0	0	14.1844	38.0791	TRPM4
negative regulation of TORC1 signaling (GO:1904262)	1/15	0.06825	1	0	0	14.1844	38.0791	SESN2
protein-DNA complex assembly (GO:0065004)	2/91	0.0683845	1	0	0	4.67617	12.5443	HIST1H2BK;HIST2H2BF
cellular response to acid chemical (GO:0071229)	2/91	0.0683845	1	0	0	4.67617	12.5443	RET;SESN2
peptidyl-threonine dephosphorylation (GO:0035970)	1/16	0.0726325	1	0	0	13.2979	34.8716	DUSP10
dendritic cell chemotaxis (GO:0002407)	1/16	0.0726325	1	0	0	13.2979	34.8716	TRPM4
positive regulation of secretion (GO:0051047)	1/16	0.0726325	1	0	0	13.2979	34.8716	TRH
genitalia development (GO:0048806)	1/16	0.0726325	1	0	0	13.2979	34.8716	STRA6
cardiac ventricle development (GO:0003231)	1/16	0.0726325	1	0	0	13.2979	34.8716	STRA6
artery development (GO:0060840)	1/16	0.0726325	1	0	0	13.2979	34.8716	STRA6
regulation of heart contraction (GO:0008016)	2/95	0.0736824	1	0	0	4.47928	11.6819	FOXN4;ATP2B2
negative regulation of cell motility (GO:2000146)	2/97	0.0763796	1	0	0	4.38693	11.2834	PTPRU;DUSP10
regulation of cellular macromolecule biosynthetic process (GO:2000112)	6/631	0.0768066	1	0	0	2.02313	5.19229	PRMT6;ZNF154;ZNF83;FOXN4;HOXB1;AJUBA
positive regulation of dendrite extension (GO:1903861)	1/17	0.0769946	1	0	0	12.5156	32.0904	CPNE9
cardiac myofibril assembly (GO:0055003)	1/17	0.0769946	1	0	0	12.5156	32.0904	MYOM2
negative regulation of cell development (GO:0010721)	1/17	0.0769946	1	0	0	12.5156	32.0904	SORL1
membrane depolarization during cardiac muscle cell action potential (GO:0086012)	1/17	0.0769946	1	0	0	12.5156	32.0904	TRPM4
regulation of transposition (GO:0010528)	1/17	0.0769946	1	0	0	12.5156	32.0904	MYBL1
regulation of insulin secretion (GO:0050796)	2/98	0.0777399	1	0	0	4.34216	11.0916	CACNA1A;TRH
glucan catabolic process (GO:0009251)	1/18	0.0813364	1	0	0	11.8203	29.6591	PYGM
skeletal muscle contraction (GO:0003009)	1/18	0.0813364	1	0	0	11.8203	29.6591	CHRNA1
regulation of amyloid-beta formation (GO:1902003)	1/18	0.0813364	1	0	0	11.8203	29.6591	SORL1
regulation of dendrite extension (GO:1903859)	1/18	0.0813364	1	0	0	11.8203	29.6591	CPNE9
posttranscriptional gene silencing by RNA (GO:0035194)	1/18	0.0813364	1	0	0	11.8203	29.6591	AJUBA
regulation of dephosphorylation (GO:0035303)	1/18	0.0813364	1	0	0	11.8203	29.6591	PPP1R17
regulation of smooth muscle cell migration (GO:0014910)	1/18	0.0813364	1	0	0	11.8203	29.6591	SORL1
anion homeostasis (GO:0055081)	1/18	0.0813364	1	0	0	11.8203	29.6591	FABP3
piRNA metabolic process (GO:0034587)	1/18	0.0813364	1	0	0	11.8203	29.6591	MYBL1
glycogen catabolic process (GO:0005980)	1/18	0.0813364	1	0	0	11.8203	29.6591	PYGM
ion transmembrane transport (GO:0034220)	3/219	0.0843161	1	0	0	2.9146	7.20834	CHRNA1;ATP8A1;ATP2B2
histone methylation (GO:0016571)	1/19	0.085658	1	0	0	11.1982	27.5184	PRMT6
positive regulation of heart contraction (GO:0045823)	1/19	0.085658	1	0	0	11.1982	27.5184	TRPM4
cellular polysaccharide catabolic process (GO:0044247)	1/19	0.085658	1	0	0	11.1982	27.5184	PYGM
protein targeting to lysosome (GO:0006622)	1/19	0.085658	1	0	0	11.1982	27.5184	SORL1
innate immune response in mucosa (GO:0002227)	1/19	0.085658	1	0	0	11.1982	27.5184	HIST1H2BK
negative regulation of transposition (GO:0010529)	1/19	0.085658	1	0	0	11.1982	27.5184	MYBL1
muscle tissue morphogenesis (GO:0060415)	1/19	0.085658	1	0	0	11.1982	27.5184	MYOM2
axonogenesis (GO:0007409)	3/223	0.0878892	1	0	0	2.86232	6.96025	RET;UNC5A;SLITRK1
chondroitin sulfate biosynthetic process (GO:0030206)	1/20	0.0899595	1	0	0	10.6383	25.6212	CHST15
proteoglycan metabolic process (GO:0006029)	1/20	0.0899595	1	0	0	10.6383	25.6212	CHST8
regulation of regulatory T cell differentiation (GO:0045589)	1/20	0.0899595	1	0	0	10.6383	25.6212	DUSP10
positive regulation of gene silencing by miRNA (GO:2000637)	1/20	0.0899595	1	0	0	10.6383	25.6212	AJUBA
inactivation of MAPK activity (GO:0000188)	1/20	0.0899595	1	0	0	10.6383	25.6212	DUSP10
embryonic digestive tract development (GO:0048566)	1/20	0.0899595	1	0	0	10.6383	25.6212	STRA6
neuromuscular junction development (GO:0007528)	1/20	0.0899595	1	0	0	10.6383	25.6212	CHRNA1
regulation of transport (GO:0051049)	1/20	0.0899595	1	0	0	10.6383	25.6212	USP6
negative regulation of cell proliferation (GO:0008285)	4/363	0.0918513	1	0	0	2.34453	5.59776	PTPRU;FABP3;DUSP10;PTPN14
negative regulation of protein kinase activity (GO:0006469)	2/109	0.0931879	1	0	0	3.90396	9.26464	DUSP10;SORL1
positive regulation of transcription from RNA polymerase II promoter involved in cellular response to chemical stimulus (GO:1901522)	1/21	0.0942409	1	0	0	10.1317	23.9301	SESN2
phospholipid translocation (GO:0045332)	1/21	0.0942409	1	0	0	10.1317	23.9301	ATP8A1
positive regulation of cellular component movement (GO:0051272)	1/21	0.0942409	1	0	0	10.1317	23.9301	SPOCK2
response to nicotine (GO:0035094)	1/21	0.0942409	1	0	0	10.1317	23.9301	CHRNA1
energy reserve metabolic process (GO:0006112)	1/21	0.0942409	1	0	0	10.1317	23.9301	PYGM
positive regulation of lipid metabolic process (GO:0045834)	1/21	0.0942409	1	0	0	10.1317	23.9301	HSD17B13
negative regulation of nervous system development (GO:0051961)	1/22	0.0985025	1	0	0	9.67118	22.4146	SORL1
positive regulation of biosynthetic process (GO:0009891)	1/22	0.0985025	1	0	0	9.67118	22.4146	HSD17B13
cellular response to unfolded protein (GO:0034620)	1/22	0.0985025	1	0	0	9.67118	22.4146	HSPA2
protein localization to cell surface (GO:0034394)	1/22	0.0985025	1	0	0	9.67118	22.4146	PTPRU
regulation of insulin secretion involved in cellular response to glucose stimulus (GO:0061178)	1/22	0.0985025	1	0	0	9.67118	22.4146	TRPM4
lipid translocation (GO:0034204)	1/22	0.0985025	1	0	0	9.67118	22.4146	ATP8A1
triglyceride catabolic process (GO:0019433)	1/22	0.0985025	1	0	0	9.67118	22.4146	FABP3
positive regulation of canonical Wnt signaling pathway (GO:0090263)	2/113	0.0990102	1	0	0	3.76577	8.70846	PSMD5;TRPM4
transmembrane transport (GO:0055085)	4/378	0.102659	1	0	0	2.25149	5.12516	CHRNA1;ATP8A1;PSMD5;ATP2B2
response to alkaloid (GO:0043279)	1/23	0.102744	1	0	0	9.25069	21.0501	CHRNA1
regulation of protein oligomerization (GO:0032459)	1/23	0.102744	1	0	0	9.25069	21.0501	SORL1
cellular nitrogen compound biosynthetic process (GO:0044271)	1/23	0.102744	1	0	0	9.25069	21.0501	NQO1
positive regulation of blood circulation (GO:1903524)	1/23	0.102744	1	0	0	9.25069	21.0501	TRPM4
neuronal action potential (GO:0019228)	1/23	0.102744	1	0	0	9.25069	21.0501	CHRNA1
cellular response to amyloid-beta (GO:1904646)	1/23	0.102744	1	0	0	9.25069	21.0501	CACNA1A
cell-cell adhesion mediated by cadherin (GO:0044331)	1/23	0.102744	1	0	0	9.25069	21.0501	CDH12
protein localization to Golgi apparatus (GO:0034067)	1/23	0.102744	1	0	0	9.25069	21.0501	SORL1
negative regulation of cellular process (GO:0048523)	5/534	0.106929	1	0	0	1.99219	4.45373	PTPRU;FABP3;SESN2;MYBL1;PTPN14
neuromuscular synaptic transmission (GO:0007274)	1/24	0.106966	1	0	0	8.86525	19.816	CHRNA1
mucosal immune response (GO:0002385)	1/24	0.106966	1	0	0	8.86525	19.816	HIST1H2BK
chaperone mediated protein folding requiring cofactor (GO:0051085)	1/24	0.106966	1	0	0	8.86525	19.816	HSPA2
regulation of cardiac muscle cell action potential (GO:0098901)	1/24	0.106966	1	0	0	8.86525	19.816	TRPM4
proteoglycan biosynthetic process (GO:0030166)	1/24	0.106966	1	0	0	8.86525	19.816	CHST8
negative regulation of developmental growth (GO:0048640)	1/24	0.106966	1	0	0	8.86525	19.816	DUSP10
camera-type eye development (GO:0043010)	1/24	0.106966	1	0	0	8.86525	19.816	STRA6
negative regulation of cell migration (GO:0030336)	2/121	0.110949	1	0	0	3.51679	7.73232	PTPRU;DUSP10
chondroitin sulfate proteoglycan biosynthetic process (GO:0050650)	1/25	0.111168	1	0	0	8.51064	18.6954	CHST15
negative regulation of wound healing (GO:0061045)	1/25	0.111168	1	0	0	8.51064	18.6954	DUSP10
peptidyl-tyrosine dephosphorylation (GO:0035335)	1/25	0.111168	1	0	0	8.51064	18.6954	DUSP10
long-chain fatty acid transport (GO:0015909)	1/25	0.111168	1	0	0	8.51064	18.6954	FABP3
respiratory tube development (GO:0030323)	1/25	0.111168	1	0	0	8.51064	18.6954	STRA6
signal transduction in response to DNA damage (GO:0042770)	1/25	0.111168	1	0	0	8.51064	18.6954	SESN2
inorganic cation import across plasma membrane (GO:0098659)	1/25	0.111168	1	0	0	8.51064	18.6954	TRPM4
response to amyloid-beta (GO:1904645)	1/25	0.111168	1	0	0	8.51064	18.6954	CACNA1A
tumor necrosis factor-mediated signaling pathway (GO:0033209)	2/123	0.113991	1	0	0	3.45961	7.51302	TNFRSF12A;PSMD5
regulation of transcription involved in G1/S transition of mitotic cell cycle (GO:0000083)	1/26	0.115351	1	0	0	8.18331	17.6741	CCNA1
regulation of p38MAPK cascade (GO:1900744)	1/26	0.115351	1	0	0	8.18331	17.6741	DUSP10
regulation of cardiac muscle cell contraction (GO:0086004)	1/26	0.115351	1	0	0	8.18331	17.6741	TRPM4
endocrine system development (GO:0035270)	1/26	0.115351	1	0	0	8.18331	17.6741	STRA6
cation transmembrane transport (GO:0098655)	1/26	0.115351	1	0	0	8.18331	17.6741	TRPM4
RNA biosynthetic process (GO:0032774)	1/26	0.115351	1	0	0	8.18331	17.6741	SMN1
negative regulation of osteoblast differentiation (GO:0045668)	1/27	0.119514	1	0	0	7.88022	16.7401	TRPM4
regulation of extrinsic apoptotic signaling pathway in absence of ligand (GO:2001239)	1/27	0.119514	1	0	0	7.88022	16.7401	RET
protein targeting to vacuole (GO:0006623)	1/27	0.119514	1	0	0	7.88022	16.7401	SORL1
muscle fiber development (GO:0048747)	1/27	0.119514	1	0	0	7.88022	16.7401	MYOM2
cardiac muscle cell development (GO:0055013)	1/27	0.119514	1	0	0	7.88022	16.7401	MYOM2
regulation of protein localization to nucleus (GO:1900180)	1/27	0.119514	1	0	0	7.88022	16.7401	SESN2
cellular response to topologically incorrect protein (GO:0035967)	1/27	0.119514	1	0	0	7.88022	16.7401	HSPA2
protein deubiquitination (GO:0016579)	3/257	0.120692	1	0	0	2.48365	5.25171	CCNA1;USP6;PSMD5
positive regulation of phospholipid metabolic process (GO:1903727)	1/28	0.123658	1	0	0	7.59878	15.8832	FABP3
regulation of TORC1 signaling (GO:1903432)	1/28	0.123658	1	0	0	7.59878	15.8832	SESN2
ventricular septum development (GO:0003281)	1/28	0.123658	1	0	0	7.59878	15.8832	STRA6
positive regulation of cell communication (GO:0010647)	1/28	0.123658	1	0	0	7.59878	15.8832	TRPM4
calcium ion import (GO:0070509)	1/28	0.123658	1	0	0	7.59878	15.8832	CACNA1A
RNA phosphodiester bond hydrolysis (GO:0090501)	1/28	0.123658	1	0	0	7.59878	15.8832	LACTB2
negative regulation of JNK cascade (GO:0046329)	1/28	0.123658	1	0	0	7.59878	15.8832	DUSP10
regulation of lipid biosynthetic process (GO:0046890)	1/28	0.123658	1	0	0	7.59878	15.8832	HSD17B13
protein modification by small protein removal (GO:0070646)	3/261	0.124816	1	0	0	2.44559	5.08906	CCNA1;USP6;PSMD5
skeletal muscle organ development (GO:0060538)	1/29	0.127783	1	0	0	7.33676	15.0948	STRA6
respiratory system development (GO:0060541)	1/29	0.127783	1	0	0	7.33676	15.0948	STRA6
lung development (GO:0030324)	1/29	0.127783	1	0	0	7.33676	15.0948	STRA6
positive regulation of transcription from RNA polymerase II promoter in response to stress (GO:0036003)	1/29	0.127783	1	0	0	7.33676	15.0948	SESN2
regulation of vasoconstriction (GO:0019229)	1/29	0.127783	1	0	0	7.33676	15.0948	TRPM4
positive regulation of cytosolic calcium ion concentration (GO:0007204)	2/133	0.12951	1	0	0	3.19949	6.53975	CACNA1A;TRPM4
artery morphogenesis (GO:0048844)	1/30	0.131888	1	0	0	7.0922	14.3674	STRA6
protein localization to lysosome (GO:0061462)	1/30	0.131888	1	0	0	7.0922	14.3674	SORL1
negative regulation of secretion by cell (GO:1903531)	1/30	0.131888	1	0	0	7.0922	14.3674	TRH
negative regulation of stress-activated MAPK cascade (GO:0032873)	1/30	0.131888	1	0	0	7.0922	14.3674	DUSP10
hippo signaling (GO:0035329)	1/30	0.131888	1	0	0	7.0922	14.3674	AJUBA
regulation of cell adhesion mediated by integrin (GO:0033628)	1/30	0.131888	1	0	0	7.0922	14.3674	RET
acylglycerol catabolic process (GO:0046464)	1/30	0.131888	1	0	0	7.0922	14.3674	FABP3
chondroitin sulfate metabolic process (GO:0030204)	1/30	0.131888	1	0	0	7.0922	14.3674	CHST15
aminoglycan metabolic process (GO:0006022)	1/30	0.131888	1	0	0	7.0922	14.3674	GPC5
'de novo' posttranslational protein folding (GO:0051084)	1/30	0.131888	1	0	0	7.0922	14.3674	HSPA2
Golgi vesicle transport (GO:0048193)	3/271	0.135344	1	0	0	2.35534	4.71053	ATP8A1;SNAP23;SORL1
positive regulation of transferase activity (GO:0051347)	2/137	0.13585	1	0	0	3.10607	6.20035	RET;SORL1
regulation of protein export from nucleus (GO:0046825)	1/31	0.135974	1	0	0	6.86342	13.6945	PTPN14
sarcomere organization (GO:0045214)	1/31	0.135974	1	0	0	6.86342	13.6945	MYOM2
gene silencing by miRNA (GO:0035195)	1/31	0.135974	1	0	0	6.86342	13.6945	AJUBA
regulation of primary metabolic process (GO:0080090)	2/139	0.139046	1	0	0	3.06138	6.03995	NQO1;PSMD5
neuron differentiation (GO:0030182)	2/139	0.139046	1	0	0	3.06138	6.03995	FOXN4;ATP2B2
cellular response to amino acid stimulus (GO:0071230)	1/32	0.140042	1	0	0	6.64894	13.0706	SESN2
aminoglycan catabolic process (GO:0006026)	1/32	0.140042	1	0	0	6.64894	13.0706	GPC5
positive regulation of T cell differentiation (GO:0045582)	1/32	0.140042	1	0	0	6.64894	13.0706	DUSP10
inorganic cation transmembrane transport (GO:0098662)	2/140	0.140651	1	0	0	3.03951	5.96194	CACNA1A;TRPM4
positive regulation of Wnt signaling pathway (GO:0030177)	2/140	0.140651	1	0	0	3.03951	5.96194	PSMD5;TRPM4
cell-cell adhesion via plasma-membrane adhesion molecules (GO:0098742)	2/142	0.143871	1	0	0	2.9967	5.81012	PCDHB16;CDH12
glycogen metabolic process (GO:0005977)	1/33	0.14409	1	0	0	6.44745	12.4908	PYGM
positive regulation of locomotion (GO:0040017)	1/33	0.14409	1	0	0	6.44745	12.4908	SPOCK2
regulation of intracellular protein transport (GO:0033157)	1/33	0.14409	1	0	0	6.44745	12.4908	PTPN14
negative regulation of neurogenesis (GO:0050768)	1/33	0.14409	1	0	0	6.44745	12.4908	SORL1
oligosaccharide biosynthetic process (GO:0009312)	1/33	0.14409	1	0	0	6.44745	12.4908	B3GALNT1
cellular response to glucose starvation (GO:0042149)	1/33	0.14409	1	0	0	6.44745	12.4908	SESN2
regulation of wound healing (GO:0061041)	1/34	0.148119	1	0	0	6.25782	11.9508	TNFRSF12A
regulation of JUN kinase activity (GO:0043506)	1/34	0.148119	1	0	0	6.25782	11.9508	DUSP10
response to amino acid (GO:0043200)	1/34	0.148119	1	0	0	6.25782	11.9508	SESN2
response to peptide (GO:1901652)	1/34	0.148119	1	0	0	6.25782	11.9508	CACNA1A
membrane protein proteolysis (GO:0033619)	1/35	0.15213	1	0	0	6.07903	11.4469	RET
regulation of heart rate by cardiac conduction (GO:0086091)	1/35	0.15213	1	0	0	6.07903	11.4469	TRPM4
carboxylic acid transmembrane transport (GO:1905039)	1/35	0.15213	1	0	0	6.07903	11.4469	STRA6
antibacterial humoral response (GO:0019731)	1/35	0.15213	1	0	0	6.07903	11.4469	HIST1H2BK
negative regulation of protein complex assembly (GO:0031333)	1/35	0.15213	1	0	0	6.07903	11.4469	SORL1
negative regulation of epithelial cell migration (GO:0010633)	1/35	0.15213	1	0	0	6.07903	11.4469	DUSP10
cholesterol biosynthetic process (GO:0006695)	1/35	0.15213	1	0	0	6.07903	11.4469	HSD17B7
ion transport (GO:0006811)	3/289	0.155031	1	0	0	2.20864	4.11719	CHRNA1;ATP8A1;ATP2B2
heart looping (GO:0001947)	1/36	0.156122	1	0	0	5.91017	10.9759	FOXN4
cardiac muscle tissue development (GO:0048738)	1/36	0.156122	1	0	0	5.91017	10.9759	MYOM2
organic hydroxy compound transport (GO:0015850)	1/36	0.156122	1	0	0	5.91017	10.9759	STRA6
regulation of blood circulation (GO:1903522)	1/36	0.156122	1	0	0	5.91017	10.9759	FOXN4
carbohydrate biosynthetic process (GO:0016051)	1/36	0.156122	1	0	0	5.91017	10.9759	B3GALNT1
cardiac muscle tissue morphogenesis (GO:0055008)	1/36	0.156122	1	0	0	5.91017	10.9759	MYOM2
secondary alcohol biosynthetic process (GO:1902653)	1/36	0.156122	1	0	0	5.91017	10.9759	HSD17B7
spliceosomal snRNP assembly (GO:0000387)	1/37	0.160095	1	0	0	5.75043	10.5347	SMN1
base-excision repair (GO:0006284)	1/37	0.160095	1	0	0	5.75043	10.5347	PRMT6
positive regulation of axonogenesis (GO:0050772)	1/37	0.160095	1	0	0	5.75043	10.5347	SLITRK1
membrane depolarization during action potential (GO:0086010)	1/38	0.16405	1	0	0	5.5991	10.1208	CACNA1A
signal transduction by p53 class mediator (GO:0072331)	1/39	0.167987	1	0	0	5.45554	9.73197	SESN2
positive regulation of fat cell differentiation (GO:0045600)	1/39	0.167987	1	0	0	5.45554	9.73197	TRPM4
cellular response to amino acid starvation (GO:0034198)	1/39	0.167987	1	0	0	5.45554	9.73197	SESN2
positive regulation of peptide hormone secretion (GO:0090277)	1/39	0.167987	1	0	0	5.45554	9.73197	TRH
axon guidance (GO:0007411)	2/158	0.170153	1	0	0	2.69324	4.76988	RET;UNC5A
embryonic heart tube morphogenesis (GO:0003143)	1/40	0.171905	1	0	0	5.31915	9.36604	FOXN4
negative regulation of ERK1 and ERK2 cascade (GO:0070373)	1/40	0.171905	1	0	0	5.31915	9.36604	DUSP10
negative regulation of TOR signaling (GO:0032007)	1/40	0.171905	1	0	0	5.31915	9.36604	SESN2
determination of heart left/right asymmetry (GO:0061371)	1/40	0.171905	1	0	0	5.31915	9.36604	FOXN4
cognition (GO:0050890)	1/40	0.171905	1	0	0	5.31915	9.36604	STRA6
sensory organ development (GO:0007423)	1/40	0.171905	1	0	0	5.31915	9.36604	STRA6
sterol biosynthetic process (GO:0016126)	1/40	0.171905	1	0	0	5.31915	9.36604	HSD17B7
cellular response to peptide (GO:1901653)	1/41	0.175805	1	0	0	5.18941	9.02118	CACNA1A
spliceosomal complex assembly (GO:0000245)	1/41	0.175805	1	0	0	5.18941	9.02118	SMN1
positive regulation of protein localization to nucleus (GO:1900182)	1/42	0.179686	1	0	0	5.06586	8.69576	SESN2
regulation of protein modification process (GO:0031399)	1/42	0.179686	1	0	0	5.06586	8.69576	SESN2
cellular response to retinoic acid (GO:0071300)	1/42	0.179686	1	0	0	5.06586	8.69576	RET
response to unfolded protein (GO:0006986)	1/43	0.18355	1	0	0	4.94805	8.38827	HSPA2
membrane depolarization (GO:0051899)	1/43	0.18355	1	0	0	4.94805	8.38827	CACNA1A
eye development (GO:0001654)	1/43	0.18355	1	0	0	4.94805	8.38827	STRA6
digestive tract development (GO:0048565)	1/43	0.18355	1	0	0	4.94805	8.38827	STRA6
hexose biosynthetic process (GO:0019319)	1/44	0.187395	1	0	0	4.83559	8.09736	CHST15
positive regulation of macroautophagy (GO:0016239)	1/44	0.187395	1	0	0	4.83559	8.09736	SESN2
adherens junction organization (GO:0034332)	1/44	0.187395	1	0	0	4.83559	8.09736	CDH12
positive regulation of intracellular transport (GO:0032388)	1/44	0.187395	1	0	0	4.83559	8.09736	SORL1
cellular protein modification process (GO:0006464)	7/1001	0.190983	1	0	0	1.48787	2.46328	RET;PTPRU;B3GALNT1;DUSP10;USP6;PSMD5;PTPN14
hexose metabolic process (GO:0019318)	1/45	0.191223	1	0	0	4.72813	7.82182	CHST15
negative regulation of ossification (GO:0030279)	1/45	0.191223	1	0	0	4.72813	7.82182	TRPM4
nucleocytoplasmic transport (GO:0006913)	1/46	0.195033	1	0	0	4.62535	7.56053	SMN1
protein methylation (GO:0006479)	1/46	0.195033	1	0	0	4.62535	7.56053	PRMT6
cellular response to heat (GO:0034605)	1/47	0.198825	1	0	0	4.52694	7.3125	HSPA2
myofibril assembly (GO:0030239)	1/47	0.198825	1	0	0	4.52694	7.3125	MYOM2
regulation of epithelial cell migration (GO:0010632)	1/48	0.202599	1	0	0	4.43262	7.07679	DUSP10
positive regulation of cell motility (GO:2000147)	2/179	0.205717	1	0	0	2.37727	3.75908	RET;SPOCK2
regulation of megakaryocyte differentiation (GO:0045652)	1/49	0.206356	1	0	0	4.34216	6.85259	PRMT6
cilium movement (GO:0003341)	1/49	0.206356	1	0	0	4.34216	6.85259	WDR66
antimicrobial humoral immune response mediated by antimicrobial peptide (GO:0061844)	1/49	0.206356	1	0	0	4.34216	6.85259	HIST1H2BK
lipid homeostasis (GO:0055088)	1/49	0.206356	1	0	0	4.34216	6.85259	FABP3
regulation of bone mineralization (GO:0030500)	1/50	0.210095	1	0	0	4.25532	6.63912	TRPM4
heart morphogenesis (GO:0003007)	1/50	0.210095	1	0	0	4.25532	6.63912	MYOM2
positive regulation of developmental growth (GO:0048639)	1/51	0.213817	1	0	0	4.17188	6.43568	CPNE9
triglyceride metabolic process (GO:0006641)	1/52	0.217522	1	0	0	4.09165	6.24164	FABP3
embryonic organ development (GO:0048568)	1/53	0.221209	1	0	0	4.01445	6.05639	STRA6
negative regulation of cellular component organization (GO:0051129)	1/54	0.224879	1	0	0	3.94011	5.8794	HSPA2
glycosphingolipid metabolic process (GO:0006687)	1/54	0.224879	1	0	0	3.94011	5.8794	B3GALNT1
membrane fusion (GO:0061025)	1/54	0.224879	1	0	0	3.94011	5.8794	SNAP23
positive regulation of response to stimulus (GO:0048584)	1/54	0.224879	1	0	0	3.94011	5.8794	TRPM4
regulation of axonogenesis (GO:0050770)	1/55	0.228532	1	0	0	3.86847	5.71017	SLITRK1
cellular response to tumor necrosis factor (GO:0071356)	2/194	0.231591	1	0	0	2.19346	3.20856	TNFRSF12A;PSMD5
glycosaminoglycan catabolic process (GO:0006027)	1/56	0.232168	1	0	0	3.79939	5.54823	GPC5
protein homotetramerization (GO:0051289)	1/57	0.235787	1	0	0	3.73274	5.39316	TRPM4
response to retinoic acid (GO:0032526)	1/57	0.235787	1	0	0	3.73274	5.39316	RET
regulation of neurogenesis (GO:0050767)	1/57	0.235787	1	0	0	3.73274	5.39316	SORL1
phospholipid transport (GO:0015914)	1/58	0.239389	1	0	0	3.66838	5.24456	ATP8A1
positive regulation of cell morphogenesis involved in differentiation (GO:0010770)	1/58	0.239389	1	0	0	3.66838	5.24456	SLITRK1
cholesterol homeostasis (GO:0042632)	1/58	0.239389	1	0	0	3.66838	5.24456	FABP3
sterol homeostasis (GO:0055092)	1/58	0.239389	1	0	0	3.66838	5.24456	FABP3
ubiquitin-dependent ERAD pathway (GO:0030433)	1/58	0.239389	1	0	0	3.66838	5.24456	RNF175
cell morphogenesis (GO:0000902)	1/59	0.242974	1	0	0	3.6062	5.10206	CDH12
renal system development (GO:0072001)	1/59	0.242974	1	0	0	3.6062	5.10206	STRA6
regulation of extrinsic apoptotic signaling pathway (GO:2001236)	1/59	0.242974	1	0	0	3.6062	5.10206	TNFRSF12A
cell junction assembly (GO:0034329)	1/59	0.242974	1	0	0	3.6062	5.10206	CDH12
regulation of vesicle fusion (GO:0031338)	1/61	0.250095	1	0	0	3.48797	4.83403	USP6
second-messenger-mediated signaling (GO:0019932)	1/62	0.25363	1	0	0	3.43171	4.70789	TRPM4
negative regulation of peptidase activity (GO:0010466)	1/62	0.25363	1	0	0	3.43171	4.70789	SPOCK2
negative regulation of G2/M transition of mitotic cell cycle (GO:0010972)	1/62	0.25363	1	0	0	3.43171	4.70789	PSMD5
positive regulation of catabolic process (GO:0009896)	1/62	0.25363	1	0	0	3.43171	4.70789	SORL1
kidney development (GO:0001822)	1/63	0.257149	1	0	0	3.37724	4.58663	STRA6
oligosaccharide metabolic process (GO:0009311)	1/63	0.257149	1	0	0	3.37724	4.58663	B3GALNT1
positive regulation of cell projection organization (GO:0031346)	1/63	0.257149	1	0	0	3.37724	4.58663	RET
homophilic cell adhesion via plasma membrane adhesion molecules (GO:0007156)	1/64	0.260651	1	0	0	3.32447	4.46999	CDH12
positive regulation of cell adhesion (GO:0045785)	1/64	0.260651	1	0	0	3.32447	4.46999	RET
glycolipid metabolic process (GO:0006664)	1/65	0.264137	1	0	0	3.27332	4.35773	B3GALNT1
defense response to Gram-positive bacterium (GO:0050830)	1/65	0.264137	1	0	0	3.27332	4.35773	HIST1H2BK
regulation of myeloid cell differentiation (GO:0045637)	1/65	0.264137	1	0	0	3.27332	4.35773	PRMT6
regulation of canonical Wnt signaling pathway (GO:0060828)	2/213	0.264635	1	0	0	1.9978	2.65589	PSMD5;TRPM4
negative regulation of epithelial cell proliferation (GO:0050680)	1/66	0.267607	1	0	0	3.22373	4.24963	DUSP10
positive regulation of cellular protein localization (GO:1903829)	1/66	0.267607	1	0	0	3.22373	4.24963	SESN2
negative regulation of protein binding (GO:0032091)	1/67	0.271061	1	0	0	3.17561	4.14548	SORL1
positive regulation of autophagy (GO:0010508)	1/67	0.271061	1	0	0	3.17561	4.14548	SESN2
regulation of cardiac conduction (GO:1903779)	1/67	0.271061	1	0	0	3.17561	4.14548	ATP2B2
regulation of gene silencing by miRNA (GO:0060964)	1/67	0.271061	1	0	0	3.17561	4.14548	AJUBA
negative regulation of protein serine/threonine kinase activity (GO:0071901)	1/67	0.271061	1	0	0	3.17561	4.14548	SORL1
central nervous system development (GO:0007417)	2/217	0.271604	1	0	0	1.96098	2.55595	CHST8;PPP1R17
regulation of endopeptidase activity (GO:0052548)	1/68	0.274498	1	0	0	3.12891	4.04509	SPOCK2
protein sumoylation (GO:0016925)	1/68	0.274498	1	0	0	3.12891	4.04509	TRPM4
cholesterol metabolic process (GO:0008203)	1/68	0.274498	1	0	0	3.12891	4.04509	HSD17B7
response to organic cyclic compound (GO:0014070)	1/69	0.27792	1	0	0	3.08356	3.94827	CHRNA1
regulation of osteoblast differentiation (GO:0045667)	1/69	0.27792	1	0	0	3.08356	3.94827	TRPM4
negative regulation of cell cycle G2/M phase transition (GO:1902750)	1/69	0.27792	1	0	0	3.08356	3.94827	PSMD5
neuropeptide signaling pathway (GO:0007218)	1/70	0.281325	1	0	0	3.03951	3.85484	NTSR1
calcium-mediated signaling (GO:0019722)	1/70	0.281325	1	0	0	3.03951	3.85484	TRPM4
actomyosin structure organization (GO:0031032)	1/71	0.284715	1	0	0	2.9967	3.76466	MYOM2
negative regulation of ubiquitin-protein ligase activity involved in mitotic cell cycle (GO:0051436)	1/71	0.284715	1	0	0	2.9967	3.76466	PSMD5
defense response to Gram-negative bacterium (GO:0050829)	1/71	0.284715	1	0	0	2.9967	3.76466	HIST1H2BK
nuclear import (GO:0051170)	1/71	0.284715	1	0	0	2.9967	3.76466	SMN1
organelle membrane fusion (GO:0090174)	1/71	0.284715	1	0	0	2.9967	3.76466	SNAP23
regulation of ubiquitin-protein ligase activity involved in mitotic cell cycle (GO:0051439)	1/72	0.288089	1	0	0	2.95508	3.67756	PSMD5
regulation of phosphatase activity (GO:0010921)	1/72	0.288089	1	0	0	2.95508	3.67756	PPP1R17
cell-cell junction organization (GO:0045216)	1/72	0.288089	1	0	0	2.95508	3.67756	CDH12
regulation of neuron death (GO:1901214)	1/72	0.288089	1	0	0	2.95508	3.67756	SORL1
regulation of epithelial cell proliferation (GO:0050678)	1/72	0.288089	1	0	0	2.95508	3.67756	DUSP10
SCF-dependent proteasomal ubiquitin-dependent protein catabolic process (GO:0031146)	1/72	0.288089	1	0	0	2.95508	3.67756	PSMD5
lysosomal transport (GO:0007041)	1/72	0.288089	1	0	0	2.95508	3.67756	SORL1
regulation of fat cell differentiation (GO:0045598)	1/72	0.288089	1	0	0	2.95508	3.67756	TRPM4
protein N-linked glycosylation (GO:0006487)	1/73	0.291447	1	0	0	2.9146	3.59341	B3GALNT1
canonical Wnt signaling pathway (GO:0060070)	1/73	0.291447	1	0	0	2.9146	3.59341	PTPRU
regulation of peptide hormone secretion (GO:0090276)	1/73	0.291447	1	0	0	2.9146	3.59341	CACNA1A
regulation of protein complex assembly (GO:0043254)	1/73	0.291447	1	0	0	2.9146	3.59341	AJUBA
negative regulation of cellular amide metabolic process (GO:0034249)	1/75	0.298116	1	0	0	2.83688	3.4334	SORL1
gland development (GO:0048732)	1/75	0.298116	1	0	0	2.83688	3.4334	STRA6
positive regulation of ubiquitin-protein ligase activity involved in regulation of mitotic cell cycle transition (GO:0051437)	1/76	0.301427	1	0	0	2.79955	3.3573	PSMD5
regulation of hematopoietic stem cell differentiation (GO:1902036)	1/76	0.301427	1	0	0	2.79955	3.3573	PSMD5
positive regulation of apoptotic signaling pathway (GO:2001235)	1/76	0.301427	1	0	0	2.79955	3.3573	TNFRSF12A
ERAD pathway (GO:0036503)	1/77	0.304723	1	0	0	2.76319	3.28365	RNF175
regulation of hematopoietic progenitor cell differentiation (GO:1901532)	1/77	0.304723	1	0	0	2.76319	3.28365	PSMD5
negative regulation of ubiquitin protein ligase activity (GO:1904667)	1/77	0.304723	1	0	0	2.76319	3.28365	PSMD5
sensory perception of mechanical stimulus (GO:0050954)	1/78	0.308003	1	0	0	2.72777	3.21234	ATP2B2
regulation of transcription from RNA polymerase II promoter in response to hypoxia (GO:0061418)	1/78	0.308003	1	0	0	2.72777	3.21234	PSMD5
negative regulation of cell communication (GO:0010648)	1/78	0.308003	1	0	0	2.72777	3.21234	RET
anaphase-promoting complex-dependent catabolic process (GO:0031145)	1/79	0.311269	1	0	0	2.69324	3.14328	PSMD5
negative regulation of mitotic cell cycle phase transition (GO:1901991)	1/79	0.311269	1	0	0	2.69324	3.14328	PSMD5
cell-cell junction assembly (GO:0007043)	1/79	0.311269	1	0	0	2.69324	3.14328	CDH12
NIK/NF-kappaB signaling (GO:0038061)	1/80	0.314518	1	0	0	2.65957	3.07636	PSMD5
regulation of hydrolase activity (GO:0051336)	1/80	0.314518	1	0	0	2.65957	3.07636	PPP1R17
sensory perception of sound (GO:0007605)	1/81	0.317753	1	0	0	2.62674	3.01151	ATP2B2
negative regulation of cell death (GO:0060548)	1/81	0.317753	1	0	0	2.62674	3.01151	SORL1
positive regulation of protein catabolic process (GO:0045732)	1/81	0.317753	1	0	0	2.62674	3.01151	SORL1
positive regulation of protein secretion (GO:0050714)	1/82	0.320973	1	0	0	2.59471	2.94862	TRH
DNA damage response, signal transduction by p53 class mediator (GO:0030330)	1/82	0.320973	1	0	0	2.59471	2.94862	SESN2
negative regulation of binding (GO:0051100)	1/82	0.320973	1	0	0	2.59471	2.94862	SORL1
positive regulation of ubiquitin protein ligase activity (GO:1904668)	1/82	0.320973	1	0	0	2.59471	2.94862	PSMD5
regulation of ERK1 and ERK2 cascade (GO:0070372)	2/247	0.323685	1	0	0	1.7228	1.9433	RET;DUSP10
negative regulation of signaling (GO:0023057)	1/83	0.324177	1	0	0	2.56345	2.88763	RET
positive regulation of homeostatic process (GO:0032846)	1/83	0.324177	1	0	0	2.56345	2.88763	TRPM4
protein maturation (GO:0051604)	1/83	0.324177	1	0	0	2.56345	2.88763	SORL1
negative regulation of neuron death (GO:1901215)	1/83	0.324177	1	0	0	2.56345	2.88763	SORL1
protein modification process (GO:0036211)	1/84	0.327367	1	0	0	2.53293	2.82845	USP6
activation of GTPase activity (GO:0090630)	1/84	0.327367	1	0	0	2.53293	2.82845	USP6
regulation of transcription, DNA-templated (GO:0006355)	9/1598	0.336353	1	0	0	1.19831	1.30567	RET;PRMT6;CCNA1;ZNF154;ZNF83;FOXN4;HOXB1;MYBL1;AJUBA
positive regulation of cellular component biogenesis (GO:0044089)	1/87	0.336847	1	0	0	2.44559	2.66111	AJUBA
regulation of MAP kinase activity (GO:0043405)	1/87	0.336847	1	0	0	2.44559	2.66111	SORL1
calcium ion homeostasis (GO:0055074)	1/87	0.336847	1	0	0	2.44559	2.66111	ATP2B2
positive regulation of protein ubiquitination involved in ubiquitin-dependent protein catabolic process (GO:2000060)	1/87	0.336847	1	0	0	2.44559	2.66111	PSMD5
positive regulation of protein complex assembly (GO:0031334)	1/88	0.339977	1	0	0	2.41779	2.6085	AJUBA
regulation of stem cell differentiation (GO:2000736)	1/88	0.339977	1	0	0	2.41779	2.6085	PSMD5
Wnt signaling pathway, planar cell polarity pathway (GO:0060071)	1/88	0.339977	1	0	0	2.41779	2.6085	PSMD5
negative regulation of translation (GO:0017148)	1/88	0.339977	1	0	0	2.41779	2.6085	AJUBA
positive regulation of programmed cell death (GO:0043068)	2/257	0.340875	1	0	0	1.65577	1.782	TNFRSF12A;ARHGEF26
regulation of establishment of planar polarity (GO:0090175)	1/89	0.343093	1	0	0	2.39063	2.55738	PSMD5
protein tetramerization (GO:0051262)	1/90	0.346194	1	0	0	2.36407	2.5077	TRPM4
regulation of JNK cascade (GO:0046328)	1/90	0.346194	1	0	0	2.36407	2.5077	DUSP10
regulation of protein catabolic process (GO:0042176)	1/91	0.349281	1	0	0	2.33809	2.45938	SORL1
regulation of transcription from RNA polymerase II promoter in response to stress (GO:0043618)	1/93	0.355411	1	0	0	2.28781	2.36669	PSMD5
vesicle fusion (GO:0006906)	1/94	0.358455	1	0	0	2.26347	2.32221	SNAP23
axon development (GO:0061564)	1/94	0.358455	1	0	0	2.26347	2.32221	SLITRK1
regulation of gene expression (GO:0010468)	6/1037	0.361209	1	0	0	1.23105	1.25357	PRMT6;ZNF154;ZNF83;FOXN4;HOXB1;AJUBA
transcription elongation from RNA polymerase II promoter (GO:0006368)	1/95	0.361484	1	0	0	2.23964	2.27892	EAF2
interleukin-1-mediated signaling pathway (GO:0070498)	1/95	0.361484	1	0	0	2.23964	2.27892	PSMD5
positive regulation of protein metabolic process (GO:0051247)	1/96	0.3645	1	0	0	2.21631	2.23677	SORL1
cellular metal ion homeostasis (GO:0006875)	1/96	0.3645	1	0	0	2.21631	2.23677	ATP2B2
cellular response to organonitrogen compound (GO:0071417)	1/97	0.367501	1	0	0	2.19346	2.19572	SESN2
cell morphogenesis involved in neuron differentiation (GO:0048667)	1/97	0.367501	1	0	0	2.19346	2.19572	SLITRK1
protein localization to organelle (GO:0033365)	1/97	0.367501	1	0	0	2.19346	2.19572	SORL1
cellular response to oxygen-containing compound (GO:1901701)	2/274	0.369782	1	0	0	1.55304	1.54503	RET;SESN2
positive regulation of cell growth (GO:0030307)	1/98	0.370488	1	0	0	2.17108	2.15574	CPNE9
positive regulation of neuron differentiation (GO:0045666)	1/98	0.370488	1	0	0	2.17108	2.15574	RET
histone modification (GO:0016570)	1/98	0.370488	1	0	0	2.17108	2.15574	PRMT6
MAPK cascade (GO:0000165)	2/278	0.376515	1	0	0	1.53069	1.49517	RET;PSMD5
cellular divalent inorganic cation homeostasis (GO:0072503)	1/101	0.379366	1	0	0	2.10659	2.04182	ATP2B2
regulation of kinase activity (GO:0043549)	1/101	0.379366	1	0	0	2.10659	2.04182	RET
regulation of cellular response to stress (GO:0080135)	1/104	0.388121	1	0	0	2.04583	1.93625	AJUBA
G1/S transition of mitotic cell cycle (GO:0000082)	1/105	0.391012	1	0	0	2.02634	1.90277	CCNA1
DNA repair (GO:0006281)	2/288	0.39322	1	0	0	1.47754	1.37912	PRMT6;REC8
DNA-templated transcription, termination (GO:0006353)	1/106	0.393889	1	0	0	2.00723	1.8701	SMN1
positive regulation of cellular component organization (GO:0051130)	1/106	0.393889	1	0	0	2.00723	1.8701	AJUBA
regulation of protein secretion (GO:0050708)	1/107	0.396753	1	0	0	1.98847	1.83822	CACNA1A
cellular response to starvation (GO:0009267)	1/107	0.396753	1	0	0	1.98847	1.83822	SESN2
proteasome-mediated ubiquitin-dependent protein catabolic process (GO:0043161)	2/291	0.398194	1	0	0	1.46231	1.34652	PSMD5;RNF175
DNA-templated transcription, elongation (GO:0006354)	1/108	0.399603	1	0	0	1.97006	1.8071	EAF2
monocarboxylic acid metabolic process (GO:0032787)	1/108	0.399603	1	0	0	1.97006	1.8071	STRA6
circulatory system development (GO:0072359)	1/109	0.402441	1	0	0	1.95198	1.77671	STRA6
regulation of cell motility (GO:2000145)	1/109	0.402441	1	0	0	1.95198	1.77671	SPOCK2
Wnt signaling pathway (GO:0016055)	1/109	0.402441	1	0	0	1.95198	1.77671	PTPRU
regulation of protein binding (GO:0043393)	1/111	0.408075	1	0	0	1.91681	1.71804	SORL1
positive regulation of developmental process (GO:0051094)	1/113	0.413657	1	0	0	1.88288	1.66206	TRPM4
regulation of organelle organization (GO:0033043)	1/113	0.413657	1	0	0	1.88288	1.66206	USP6
positive regulation of kinase activity (GO:0033674)	1/113	0.413657	1	0	0	1.88288	1.66206	RET
peptidyl-lysine modification (GO:0018205)	1/115	0.419187	1	0	0	1.85014	1.60858	TRPM4
protein O-linked glycosylation (GO:0006493)	1/115	0.419187	1	0	0	1.85014	1.60858	B3GALNT1
negative regulation of cell growth (GO:0030308)	1/115	0.419187	1	0	0	1.85014	1.60858	SESN2
cellular response to oxidative stress (GO:0034599)	1/115	0.419187	1	0	0	1.85014	1.60858	SESN2
positive regulation of nucleic acid-templated transcription (GO:1903508)	3/502	0.421054	1	0	0	1.27151	1.09985	RET;FOXN4;MYBL1
regulation of macroautophagy (GO:0016241)	1/116	0.421933	1	0	0	1.83419	1.58274	SESN2
sphingolipid metabolic process (GO:0006665)	1/116	0.421933	1	0	0	1.83419	1.58274	B3GALNT1
positive regulation of apoptotic process (GO:0043065)	2/307	0.424397	1	0	0	1.3861	1.188	TNFRSF12A;ARHGEF26
plasma membrane bounded cell projection organization (GO:0120036)	1/118	0.427386	1	0	0	1.8031	1.53276	UNC5A
regulation of neuron projection development (GO:0010975)	1/119	0.430093	1	0	0	1.78795	1.50859	RET
regulation of phosphorylation (GO:0042325)	1/119	0.430093	1	0	0	1.78795	1.50859	SESN2
actin filament organization (GO:0007015)	1/120	0.432787	1	0	0	1.77305	1.48494	MYOM2
negative regulation of growth (GO:0045926)	1/120	0.432787	1	0	0	1.77305	1.48494	SESN2
enzyme linked receptor protein signaling pathway (GO:0007167)	1/120	0.432787	1	0	0	1.77305	1.48494	PTPRU
stimulatory C-type lectin receptor signaling pathway (GO:0002223)	1/121	0.435469	1	0	0	1.7584	1.46181	PSMD5
regulation of cell differentiation (GO:0045595)	1/121	0.435469	1	0	0	1.7584	1.46181	SPOCK2
sulfur compound biosynthetic process (GO:0044272)	1/122	0.438139	1	0	0	1.74398	1.43917	CHST15
cellular calcium ion homeostasis (GO:0006874)	1/123	0.440796	1	0	0	1.7298	1.41701	ATP2B2
innate immune response activating cell surface receptor signaling pathway (GO:0002220)	1/124	0.44344	1	0	0	1.71585	1.39532	PSMD5
negative regulation of multicellular organismal process (GO:0051241)	1/125	0.446072	1	0	0	1.70213	1.37408	DUSP10
G2/M transition of mitotic cell cycle (GO:0000086)	1/126	0.448692	1	0	0	1.68862	1.35329	AJUBA
cytoskeleton organization (GO:0007010)	1/126	0.448692	1	0	0	1.68862	1.35329	AJUBA
negative regulation of response to stimulus (GO:0048585)	1/127	0.4513	1	0	0	1.67532	1.33293	RET
non-canonical Wnt signaling pathway (GO:0035567)	1/127	0.4513	1	0	0	1.67532	1.33293	PSMD5
cell cycle G2/M phase transition (GO:0044839)	1/127	0.4513	1	0	0	1.67532	1.33293	AJUBA
vesicle organization (GO:0016050)	1/127	0.4513	1	0	0	1.67532	1.33293	SNAP23
regulation of mRNA stability (GO:0043488)	1/128	0.453895	1	0	0	1.66223	1.31298	PSMD5
cellular protein localization (GO:0034613)	2/327	0.456318	1	0	0	1.30132	1.02097	PTPRU;USP6
generation of neurons (GO:0048699)	1/130	0.45905	1	0	0	1.63666	1.2743	ATP2B2
protein glycosylation (GO:0006486)	1/130	0.45905	1	0	0	1.63666	1.2743	B3GALNT1
regulation of cell proliferation (GO:0042127)	4/740	0.460786	1	0	0	1.15009	0.891113	PTPRU;FABP3;PTPN14;TRPM4
cellular response to hypoxia (GO:0071456)	1/132	0.464156	1	0	0	1.61186	1.23716	PSMD5
protein targeting (GO:0006605)	1/133	0.466691	1	0	0	1.59974	1.21915	SORL1
cellular response to organic substance (GO:0071310)	1/133	0.466691	1	0	0	1.59974	1.21915	PTPN14
muscle contraction (GO:0006936)	1/137	0.476714	1	0	0	1.55304	1.15055	MYOM2
regulation of vesicle-mediated transport (GO:0060627)	1/138	0.47919	1	0	0	1.54178	1.13422	USP6
response to cytokine (GO:0034097)	1/138	0.47919	1	0	0	1.54178	1.13422	PTPN14
regulation of small GTPase mediated signal transduction (GO:0051056)	1/140	0.484108	1	0	0	1.51976	1.1025	ARHGEF26
double-strand break repair (GO:0006302)	1/141	0.48655	1	0	0	1.50898	1.08709	REC8
intracellular protein transport (GO:0006886)	2/347	0.48722	1	0	0	1.22632	0.88177	USP6;SORL1
neuron development (GO:0048666)	1/144	0.493807	1	0	0	1.47754	1.04257	UNC5A
transcription, DNA-templated (GO:0006351)	2/356	0.500773	1	0	0	1.19531	0.826683	EAF2;SMN1
negative regulation of canonical Wnt signaling pathway (GO:0090090)	1/148	0.503325	1	0	0	1.43761	0.986945	PSMD5
heart development (GO:0007507)	1/149	0.505677	1	0	0	1.42796	0.973665	STRA6
regulation of G2/M transition of mitotic cell cycle (GO:0010389)	1/149	0.505677	1	0	0	1.42796	0.973665	PSMD5
cellular response to interleukin-1 (GO:0071347)	1/150	0.508018	1	0	0	1.41844	0.960623	PSMD5
negative regulation of cell differentiation (GO:0045596)	1/150	0.508018	1	0	0	1.41844	0.960623	TRPM4
positive regulation of intracellular protein transport (GO:0090316)	1/152	0.512666	1	0	0	1.39978	0.935233	SORL1
ribonucleoprotein complex assembly (GO:0022618)	1/156	0.521834	1	0	0	1.36388	0.887079	SMN1
positive regulation of cellular biosynthetic process (GO:0031328)	1/159	0.528597	1	0	0	1.33815	0.85311	FABP3
negative regulation of intracellular signal transduction (GO:1902532)	1/161	0.533053	1	0	0	1.32153	0.831418	AJUBA
regulation of apoptotic process (GO:0042981)	4/815	0.536636	1	0	0	1.04425	0.649978	RET;TNFRSF12A;ARHGEF26;NTSR1
neuron projection morphogenesis (GO:0048812)	1/163	0.537468	1	0	0	1.30531	0.810451	SLITRK1
T cell receptor signaling pathway (GO:0050852)	1/163	0.537468	1	0	0	1.30531	0.810451	PSMD5
neuron projection development (GO:0031175)	1/167	0.546173	1	0	0	1.27405	0.770568	UNC5A
protein modification by small protein conjugation (GO:0032446)	2/398	0.560942	1	0	0	1.06918	0.618131	HIST1H2BK;TRPM4
negative regulation of Wnt signaling pathway (GO:0030178)	1/174	0.56102	1	0	0	1.22279	0.706774	PSMD5
cellular response to lipid (GO:0071396)	1/178	0.569286	1	0	0	1.19531	0.673406	RET
negative regulation of programmed cell death (GO:0043069)	2/408	0.574498	1	0	0	1.04297	0.578076	RET;NTSR1
vesicle-mediated transport (GO:0016192)	2/410	0.577173	1	0	0	1.03788	0.570434	SNAP23;HSPA2
Fc-epsilon receptor signaling pathway (GO:0038095)	1/182	0.577399	1	0	0	1.16904	0.642064	PSMD5
phosphate-containing compound metabolic process (GO:0006796)	1/183	0.579404	1	0	0	1.16266	0.634526	DUSP10
Fc receptor signaling pathway (GO:0038093)	1/183	0.579404	1	0	0	1.16266	0.634526	PSMD5
regulation of mitotic cell cycle phase transition (GO:1901990)	1/184	0.581399	1	0	0	1.15634	0.627103	PSMD5
receptor-mediated endocytosis (GO:0006898)	1/188	0.589286	1	0	0	1.13173	0.598511	SORL1
protein homooligomerization (GO:0051260)	1/190	0.593174	1	0	0	1.11982	0.584846	TRPM4
positive regulation of GTPase activity (GO:0043547)	1/192	0.597026	1	0	0	1.10816	0.571581	USP6
positive regulation of cell differentiation (GO:0045597)	1/194	0.600841	1	0	0	1.09673	0.558702	TRPM4
positive regulation of transcription, DNA-templated (GO:0045893)	5/1120	0.611079	1	0	0	0.949848	0.467828	RET;EAF2;FOXN4;HOXB1;MYBL1
positive regulation of ERK1 and ERK2 cascade (GO:0070374)	1/201	0.613917	1	0	0	1.05854	0.516456	RET
regulation of cell growth (GO:0001558)	1/201	0.613917	1	0	0	1.05854	0.516456	SESN2
positive regulation of multicellular organismal process (GO:0051240)	1/202	0.61575	1	0	0	1.0533	0.510759	TRPM4
regulation of MAPK cascade (GO:0043408)	1/203	0.617574	1	0	0	1.04811	0.505142	RET
negative regulation of nucleic acid-templated transcription (GO:1903507)	2/444	0.620792	1	0	0	0.958405	0.456928	PRMT6;ZNF154
positive regulation of phosphorylation (GO:0042327)	1/208	0.626569	1	0	0	1.02291	0.478209	RET
positive regulation of cell migration (GO:0030335)	1/221	0.648986	1	0	0	0.962742	0.416236	RET
mitotic cell cycle phase transition (GO:0044772)	1/221	0.648986	1	0	0	0.962742	0.416236	AJUBA
neutrophil degranulation (GO:0043312)	2/479	0.662043	1	0	0	0.888376	0.366388	ATP8A1;SNAP23
extracellular matrix organization (GO:0030198)	1/229	0.662114	1	0	0	0.929109	0.383088	SPOCK2
neutrophil activation involved in immune response (GO:0002283)	2/483	0.666524	1	0	0	0.881018	0.35741	ATP8A1;SNAP23
cellular protein metabolic process (GO:0044267)	2/484	0.667637	1	0	0	0.879198	0.355205	USP6;SORL1
regulation of signal transduction (GO:0009966)	1/233	0.668494	1	0	0	0.913159	0.367754	RET
negative regulation of apoptotic process (GO:0043066)	2/485	0.668747	1	0	0	0.877385	0.353015	RET;NTSR1
neutrophil mediated immunity (GO:0002446)	2/487	0.670958	1	0	0	0.873782	0.348681	ATP8A1;SNAP23
proteasomal protein catabolic process (GO:0010498)	1/237	0.674756	1	0	0	0.897747	0.353178	PSMD5
defense response to bacterium (GO:0042742)	1/241	0.6809	1	0	0	0.882846	0.339313	HIST1H2BK
protein ubiquitination (GO:0016567)	2/506	0.691379	1	0	0	0.840972	0.310375	PSMD5;HIST1H2BK
negative regulation of cellular macromolecule biosynthetic process (GO:2000113)	2/512	0.697611	1	0	0	0.831117	0.29928	PRMT6;ZNF154
antigen receptor-mediated signaling pathway (GO:0050851)	1/257	0.70435	1	0	0	0.827883	0.290157	PSMD5
positive regulation of cellular process (GO:0048522)	2/519	0.704751	1	0	0	0.819907	0.286894	SORL1;TRPM4
positive regulation of gene expression (GO:0010628)	3/771	0.707675	1	0	0	0.827883	0.286258	RET;FOXN4;MYBL1
mRNA splicing, via spliceosome (GO:0000398)	1/261	0.709941	1	0	0	0.815195	0.279264	SMN1
regulation of protein phosphorylation (GO:0001932)	1/261	0.709941	1	0	0	0.815195	0.279264	SESN2
endocytosis (GO:0006897)	1/263	0.712697	1	0	0	0.808996	0.274006	SORL1
protein polyubiquitination (GO:0000209)	1/283	0.738872	1	0	0	0.751823	0.227525	PSMD5
negative regulation of signal transduction (GO:0009968)	1/283	0.738872	1	0	0	0.751823	0.227525	RET
positive regulation of MAPK cascade (GO:0043410)	1/289	0.746254	1	0	0	0.736214	0.215482	RET
proteolysis (GO:0006508)	1/291	0.748668	1	0	0	0.731154	0.21164	RET
positive regulation of transcription from RNA polymerase II promoter (GO:0045944)	3/848	0.766785	1	0	0	0.75271	0.199881	EAF2;HOXB1;MYBL1
protein transport (GO:0015031)	1/326	0.787423	1	0	0	0.652656	0.155978	USP6
negative regulation of gene expression (GO:0010629)	2/618	0.79158	1	0	0	0.688563	0.160934	PRMT6;ZNF154
ubiquitin-dependent protein catabolic process (GO:0006511)	1/341	0.802164	1	0	0	0.623947	0.137544	PSMD5
cytokine-mediated signaling pathway (GO:0019221)	2/633	0.802597	1	0	0	0.672246	0.147829	TNFRSF12A;PSMD5
post-translational protein modification (GO:0043687)	1/357	0.816774	1	0	0	0.595983	0.120623	PSMD5
phosphorylation (GO:0016310)	1/386	0.840585	1	0	0	0.551207	0.0957213	RET
gene expression (GO:0010467)	1/411	0.858636	1	0	0	0.517679	0.0788997	SORL1
positive regulation of protein phosphorylation (GO:0001934)	1/412	0.859314	1	0	0	0.516422	0.0783003	RET
regulation of intracellular signal transduction (GO:1902531)	1/422	0.865923	1	0	0	0.504185	0.0725822	ARHGEF26
positive regulation of cell proliferation (GO:0008284)	1/424	0.867207	1	0	0	0.501807	0.071496	TRPM4
cellular response to cytokine stimulus (GO:0071345)	1/456	0.886177	1	0	0	0.466592	0.0563821	PTPN14
protein phosphorylation (GO:0006468)	1/470	0.893609	1	0	0	0.452694	0.0509222	RET
positive regulation of intracellular signal transduction (GO:1902533)	1/479	0.898131	1	0	0	0.444188	0.0477235	RET
negative regulation of transcription, DNA-templated (GO:0045892)	2/813	0.89977	1	0	0	0.523409	0.0552805	PRMT6;ZNF154
transcription from RNA polymerase II promoter (GO:0006366)	1/485	0.901039	1	0	0	0.438693	0.0457148	EAF2
regulation of transcription from RNA polymerase II promoter (GO:0006357)	3/1478	0.973567	1	0	0	0.431866	0.0115692	EAF2;HOXB1;MYBL1
Gene Ontology enrichment analysis of Molecular Function (MF)
Term	Overlap	P-value	Adjusted P-value	Old P-value	Old Adjusted P-value	Odds Ratio	Combined Score	Genes
sulfotransferase activity (GO:0008146)	3/39	0.000812808	0.935542	0	0	16.3666	116.449	CHST8;CHST15;HS3ST2
ATPase coupled ion transmembrane transporter activity (GO:0042625)	2/24	0.00563943	1	0	0	17.7305	91.808	ATP8A1;ATP2B2
cation-transporting ATPase activity (GO:0019829)	2/29	0.00817032	1	0	0	14.6735	70.5392	ATP8A1;ATP2B2
cation transmembrane transporter activity (GO:0008324)	3/97	0.0107816	1	0	0	6.58039	29.8086	ATP8A1;CACNA1A;ATP2B2
phosphoprotein phosphatase activity (GO:0004721)	3/136	0.026321	1	0	0	4.69337	17.0716	PTPRU;DUSP10;PTPN14
cytochrome-b5 reductase activity, acting on NAD(P)H (GO:0004128)	1/6	0.027874	1	0	0	35.461	126.953	NQO1
long-chain fatty acid binding (GO:0036041)	1/6	0.027874	1	0	0	35.461	126.953	FABP3
JUN kinase binding (GO:0008432)	1/6	0.027874	1	0	0	35.461	126.953	DUSP10
phosphorylase activity (GO:0004645)	1/6	0.027874	1	0	0	35.461	126.953	PYGM
ADP-ribosylation factor binding (GO:0030306)	1/6	0.027874	1	0	0	35.461	126.953	SORL1
[heparan sulfate]-glucosamine 3-sulfotransferase 1 activity (GO:0008467)	1/7	0.0324443	1	0	0	30.3951	104.202	HS3ST2
leucine binding (GO:0070728)	1/7	0.0324443	1	0	0	30.3951	104.202	SESN2
protein tyrosine phosphatase activity (GO:0004725)	2/62	0.0344393	1	0	0	6.86342	23.1198	PTPRU;PTPN14
transcription factor activity, RNA polymerase II transcription factor recruiting (GO:0001135)	1/8	0.0369934	1	0	0	26.5957	87.6866	MYBL1
protein-arginine omega-N asymmetric methyltransferase activity (GO:0035242)	1/8	0.0369934	1	0	0	26.5957	87.6866	PRMT6
G-protein coupled receptor activity (GO:0004930)	4/267	0.0372449	1	0	0	3.1875	10.4877	GPR83;GPR50;GPR139;NTSR1
MAP kinase phosphatase activity (GO:0033549)	1/9	0.0415214	1	0	0	23.6407	75.2139	DUSP10
histone-arginine N-methyltransferase activity (GO:0008469)	1/9	0.0415214	1	0	0	23.6407	75.2139	PRMT6
calcium ion binding (GO:0005509)	4/284	0.0449977	1	0	0	2.9967	9.29321	RET;SPOCK2;CDH12;TRPM4
arginine N-methyltransferase activity (GO:0016273)	1/10	0.0460282	1	0	0	21.2766	65.5	PRMT6
syntaxin binding (GO:0019905)	2/77	0.0509456	1	0	0	5.52639	16.452	SNAP23;CACNA1A
calcium ion transmembrane transporter activity (GO:0015085)	2/77	0.0509456	1	0	0	5.52639	16.452	CACNA1A;ATP2B2
UDP-galactose:beta-N-acetylglucosamine beta-1,3-galactosyltransferase activity (GO:0008499)	1/12	0.0549791	1	0	0	17.7305	51.4326	B3GALNT1
protein-arginine N-methyltransferase activity (GO:0016274)	1/12	0.0549791	1	0	0	17.7305	51.4326	PRMT6
high voltage-gated calcium channel activity (GO:0008331)	1/12	0.0549791	1	0	0	17.7305	51.4326	CACNA1A
metalloendopeptidase inhibitor activity (GO:0008191)	1/12	0.0549791	1	0	0	17.7305	51.4326	SPOCK2
oxidoreductase activity, acting on NAD(P)H, heme protein as acceptor (GO:0016653)	1/13	0.0594234	1	0	0	16.3666	46.204	NQO1
low-density lipoprotein receptor activity (GO:0005041)	1/13	0.0594234	1	0	0	16.3666	46.204	SORL1
calcium-transporting ATPase activity (GO:0005388)	1/14	0.063847	1	0	0	15.1976	41.8126	ATP2B2
beta-1,3-galactosyltransferase activity (GO:0048531)	1/14	0.063847	1	0	0	15.1976	41.8126	B3GALNT1
heparan sulfate sulfotransferase activity (GO:0034483)	1/14	0.063847	1	0	0	15.1976	41.8126	HS3ST2
oxidoreductase activity, acting on the CH-OH group of donors, NAD or NADP as acceptor (GO:0016616)	2/88	0.0644989	1	0	0	4.83559	13.2549	HSD17B13;HSD17B7
acetylcholine-gated cation-selective channel activity (GO:0022848)	1/15	0.06825	1	0	0	14.1844	38.0791	CHRNA1
transmembrane receptor protein tyrosine phosphatase activity (GO:0005001)	1/15	0.06825	1	0	0	14.1844	38.0791	PTPRU
transmembrane receptor protein phosphatase activity (GO:0019198)	1/15	0.06825	1	0	0	14.1844	38.0791	PTPRU
lipoprotein particle receptor activity (GO:0030228)	1/15	0.06825	1	0	0	14.1844	38.0791	SORL1
oxidoreductase activity, acting on NAD(P)H, quinone or similar compound as acceptor (GO:0016655)	1/15	0.06825	1	0	0	14.1844	38.0791	NQO1
ion channel activity (GO:0005216)	2/93	0.0710171	1	0	0	4.57561	12.1017	CHRNA1;CACNA1A
muscle alpha-actinin binding (GO:0051371)	1/16	0.0726325	1	0	0	13.2979	34.8716	MYOM2
low-density lipoprotein particle binding (GO:0030169)	1/17	0.0769946	1	0	0	12.5156	32.0904	SORL1
mitogen-activated protein kinase binding (GO:0051019)	1/20	0.0899595	1	0	0	10.6383	25.6212	DUSP10
phospholipid-translocating ATPase activity (GO:0004012)	1/20	0.0899595	1	0	0	10.6383	25.6212	ATP8A1
ATPase activity, coupled to transmembrane movement of ions, phosphorylative mechanism (GO:0015662)	1/22	0.0985025	1	0	0	9.67118	22.4146	ATP2B2
disordered domain specific binding (GO:0097718)	1/23	0.102744	1	0	0	9.25069	21.0501	HSPA2
calcium activated cation channel activity (GO:0005227)	1/23	0.102744	1	0	0	9.25069	21.0501	TRPM4
endoribonuclease activity (GO:0004521)	1/23	0.102744	1	0	0	9.25069	21.0501	LACTB2
acetylcholine receptor activity (GO:0015464)	1/23	0.102744	1	0	0	9.25069	21.0501	CHRNA1
lipoprotein particle binding (GO:0071813)	1/23	0.102744	1	0	0	9.25069	21.0501	SORL1
UDP-galactosyltransferase activity (GO:0035250)	1/24	0.106966	1	0	0	8.86525	19.816	B3GALNT1
ion gated channel activity (GO:0022839)	1/25	0.111168	1	0	0	8.51064	18.6954	TRPM4
enhancer binding (GO:0035326)	1/26	0.115351	1	0	0	8.18331	17.6741	FOXN4
substrate-specific channel activity (GO:0022838)	1/27	0.119514	1	0	0	7.88022	16.7401	CHRNA1
alpha-actinin binding (GO:0051393)	1/29	0.127783	1	0	0	7.33676	15.0948	MYOM2
excitatory extracellular ligand-gated ion channel activity (GO:0005231)	1/29	0.127783	1	0	0	7.33676	15.0948	CHRNA1
ligand-gated channel activity (GO:0022834)	1/31	0.135974	1	0	0	6.86342	13.6945	CHRNA1
protein tyrosine/serine/threonine phosphatase activity (GO:0008138)	1/34	0.148119	1	0	0	6.25782	11.9508	DUSP10
transcriptional activator activity, RNA polymerase II transcription regulatory region sequence-specific binding (GO:0001228)	3/284	0.149473	1	0	0	2.24753	4.27174	EAF2;HOXB1;MYBL1
cation channel activity (GO:0005261)	2/146	0.150359	1	0	0	2.9146	5.52239	CACNA1A;TRPM4
ion transmembrane transporter activity (GO:0015075)	1/35	0.15213	1	0	0	6.07903	11.4469	CHRNA1
neuropeptide receptor activity (GO:0008188)	1/35	0.15213	1	0	0	6.07903	11.4469	NTSR1
metal ion binding (GO:0046872)	4/442	0.154739	1	0	0	1.92548	3.59298	RET;SPOCK2;CDH12;TRPM4
transmitter-gated ion channel activity involved in regulation of postsynaptic membrane potential (GO:1904315)	1/36	0.156122	1	0	0	5.91017	10.9759	CHRNA1
transcription regulatory region sequence-specific DNA binding (GO:0000976)	3/292	0.158398	1	0	0	2.18595	4.02794	EAF2;FOXN4;HOXB1
voltage-gated calcium channel activity (GO:0005245)	1/37	0.160095	1	0	0	5.75043	10.5347	CACNA1A
receptor tyrosine kinase binding (GO:0030971)	1/39	0.167987	1	0	0	5.45554	9.73197	PTPN14
amino acid binding (GO:0016597)	1/39	0.167987	1	0	0	5.45554	9.73197	SESN2
sodium channel activity (GO:0005272)	1/40	0.171905	1	0	0	5.31915	9.36604	TRPM4
protein methyltransferase activity (GO:0008276)	1/41	0.175805	1	0	0	5.18941	9.02118	PRMT6
single-stranded RNA binding (GO:0003727)	1/45	0.191223	1	0	0	4.72813	7.82182	LACTB2
transcriptional activator activity, RNA polymerase II core promoter proximal region sequence-specific binding (GO:0001077)	2/175	0.198872	1	0	0	2.43161	3.92729	HOXB1;MYBL1
acetylgalactosaminyltransferase activity (GO:0008376)	1/48	0.202599	1	0	0	4.43262	7.07679	B3GALNT1
histone methyltransferase activity (GO:0042054)	1/48	0.202599	1	0	0	4.43262	7.07679	PRMT6
phospholipid transporter activity (GO:0005548)	1/48	0.202599	1	0	0	4.43262	7.07679	ATP8A1
protein tyrosine kinase binding (GO:1990782)	1/48	0.202599	1	0	0	4.43262	7.07679	PTPN14
ribonuclease activity (GO:0004540)	1/49	0.206356	1	0	0	4.34216	6.85259	LACTB2
amyloid-beta binding (GO:0001540)	1/49	0.206356	1	0	0	4.34216	6.85259	SORL1
acetylglucosaminyltransferase activity (GO:0008375)	1/50	0.210095	1	0	0	4.25532	6.63912	B3GALNT1
extracellular ligand-gated ion channel activity (GO:0005230)	1/52	0.217522	1	0	0	4.09165	6.24164	CHRNA1
phosphoric ester hydrolase activity (GO:0042578)	1/56	0.232168	1	0	0	3.79939	5.54823	DUSP10
ATPase activity, coupled to movement of substances (GO:0043492)	1/56	0.232168	1	0	0	3.79939	5.54823	ATP8A1
Rho guanyl-nucleotide exchange factor activity (GO:0005089)	1/59	0.242974	1	0	0	3.6062	5.10206	ARHGEF26
RNA polymerase II regulatory region DNA binding (GO:0001012)	2/201	0.243744	1	0	0	2.11707	2.98854	EAF2;HOXB1
ligand-gated cation channel activity (GO:0099094)	1/60	0.246543	1	0	0	3.5461	4.96532	CHRNA1
transmembrane receptor protein tyrosine kinase activity (GO:0004714)	1/61	0.250095	1	0	0	3.48797	4.83403	RET
transmembrane receptor protein kinase activity (GO:0019199)	1/62	0.25363	1	0	0	3.43171	4.70789	RET
PDZ domain binding (GO:0030165)	1/62	0.25363	1	0	0	3.43171	4.70789	ATP2B2
small GTPase binding (GO:0031267)	1/63	0.257149	1	0	0	3.37724	4.58663	SORL1
UDP-glycosyltransferase activity (GO:0008194)	1/63	0.257149	1	0	0	3.37724	4.58663	B3GALNT1
G-protein coupled peptide receptor activity (GO:0008528)	1/64	0.260651	1	0	0	3.32447	4.46999	GPR139
enhancer sequence-specific DNA binding (GO:0001158)	1/64	0.260651	1	0	0	3.32447	4.46999	FOXN4
mitogen-activated protein kinase kinase binding (GO:0031434)	1/65	0.264137	1	0	0	3.27332	4.35773	RET
cysteine-type peptidase activity (GO:0008234)	1/65	0.264137	1	0	0	3.27332	4.35773	USP6
ligand-gated ion channel activity (GO:0015276)	1/68	0.274498	1	0	0	3.12891	4.04509	CHRNA1
sodium ion transmembrane transporter activity (GO:0015081)	1/71	0.284715	1	0	0	2.9967	3.76466	TRPM4
endonuclease activity (GO:0004519)	1/73	0.291447	1	0	0	2.9146	3.59341	LACTB2
thiol-dependent ubiquitin-specific protease activity (GO:0004843)	1/76	0.301427	1	0	0	2.79955	3.3573	USP6
MAP kinase kinase kinase activity (GO:0004709)	1/78	0.308003	1	0	0	2.72777	3.21234	RET
cysteine-type endopeptidase activity (GO:0004197)	1/81	0.317753	1	0	0	2.62674	3.01151	USP6
hormone activity (GO:0005179)	1/83	0.324177	1	0	0	2.56345	2.88763	TRH
RNA polymerase II core promoter proximal region sequence-specific DNA binding (GO:0000978)	2/262	0.349422	1	0	0	1.62417	1.70777	HOXB1;MYBL1
thiol-dependent ubiquitinyl hydrolase activity (GO:0036459)	1/92	0.352353	1	0	0	2.31267	2.4124	USP6
calcium channel activity (GO:0005262)	1/93	0.355411	1	0	0	2.28781	2.36669	CACNA1A
ATPase activity, coupled (GO:0042623)	1/94	0.358455	1	0	0	2.26347	2.32221	HSPA2
RNA polymerase II regulatory region sequence-specific DNA binding (GO:0000977)	3/460	0.367667	1	0	0	1.3876	1.38841	EAF2;HOXB1;MYBL1
transferase activity, transferring hexosyl groups (GO:0016758)	1/100	0.376421	1	0	0	2.12766	2.07882	B3GALNT1
voltage-gated cation channel activity (GO:0022843)	1/100	0.376421	1	0	0	2.12766	2.07882	CACNA1A
core promoter proximal region sequence-specific DNA binding (GO:0000987)	2/278	0.376515	1	0	0	1.53069	1.49517	HOXB1;MYBL1
transcription factor activity, RNA polymerase II core promoter proximal region sequence-specific binding (GO:0000982)	2/280	0.379871	1	0	0	1.51976	1.47101	HOXB1;MYBL1
metallopeptidase activity (GO:0008237)	1/102	0.382298	1	0	0	2.08594	2.00575	ECEL1
phosphatase activity (GO:0016791)	1/104	0.388121	1	0	0	2.04583	1.93625	DUSP10
endopeptidase inhibitor activity (GO:0004866)	1/111	0.408075	1	0	0	1.91681	1.71804	SPOCK2
actin filament binding (GO:0051015)	1/127	0.4513	1	0	0	1.67532	1.33293	MYOM2
Rab GTPase binding (GO:0017137)	1/130	0.45905	1	0	0	1.63666	1.2743	USP6
protein tyrosine kinase activity (GO:0004713)	1/147	0.500962	1	0	0	1.44739	1.00047	RET
Ras GTPase binding (GO:0017016)	1/184	0.581399	1	0	0	1.15634	0.627103	USP6
peptidase activity, acting on L-amino acid peptides (GO:0070011)	1/185	0.583384	1	0	0	1.15009	0.619792	ECEL1
ubiquitin-like protein ligase activity (GO:0061659)	1/186	0.585361	1	0	0	1.1439	0.612591	RNF175
ubiquitin protein ligase activity (GO:0061630)	1/192	0.597026	1	0	0	1.10816	0.571581	RNF175
DNA binding (GO:0003677)	4/893	0.609648	1	0	0	0.953039	0.471633	HIST1H2BK;HOXB1;MYBL1;HIST2H2BF
transcription corepressor activity (GO:0003714)	1/203	0.617574	1	0	0	1.04811	0.505142	AJUBA
ATPase activity (GO:0016887)	1/203	0.617574	1	0	0	1.04811	0.505142	HSPA2
regulatory region DNA binding (GO:0000975)	1/224	0.653967	1	0	0	0.949848	0.403399	MYBL1
protein kinase binding (GO:0019901)	2/495	0.679685	1	0	0	0.85966	0.331937	RET;DUSP10
GTPase activator activity (GO:0005096)	1/249	0.692846	1	0	0	0.854482	0.31355	USP6
actin binding (GO:0003779)	1/254	0.700087	1	0	0	0.837661	0.298669	MYOM2
ATP binding (GO:0005524)	1/255	0.701515	1	0	0	0.834376	0.295798	HSPA2
GTPase regulator activity (GO:0030695)	1/275	0.728698	1	0	0	0.773694	0.244872	USP6
adenyl ribonucleotide binding (GO:0032559)	1/279	0.733833	1	0	0	0.762602	0.236006	HSPA2
zinc ion binding (GO:0008270)	1/302	0.761547	1	0	0	0.704523	0.191915	LACTB2
cadherin binding (GO:0045296)	1/313	0.773772	1	0	0	0.679763	0.174344	CDH12
endopeptidase activity (GO:0004175)	1/354	0.814118	1	0	0	0.601034	0.123602	USP6
transcription regulatory region DNA binding (GO:0044212)	1/374	0.831128	1	0	0	0.568893	0.105229	MYBL1
sequence-specific DNA binding (GO:0043565)	1/394	0.846596	1	0	0	0.540015	0.0899295	MYBL1
purine ribonucleoside triphosphate binding (GO:0035639)	1/396	0.848064	1	0	0	0.537288	0.0885448	HSPA2
transition metal ion binding (GO:0046914)	1/399	0.850239	1	0	0	0.533248	0.0865131	LACTB2
ubiquitin-protein transferase activity (GO:0004842)	1/417	0.862658	1	0	0	0.51023	0.07538	RNF175
kinase binding (GO:0019900)	1/418	0.863317	1	0	0	0.509009	0.0748108	MYOM2
nucleoside-triphosphatase activity (GO:0017111)	1/424	0.867207	1	0	0	0.501807	0.071496	HSPA2
protein kinase activity (GO:0004672)	1/513	0.913561	1	0	0	0.414748	0.0374954	RET
protein homodimerization activity (GO:0042803)	1/664	0.958467	1	0	0	0.320431	0.0135927	CDH12
RNA binding (GO:0003723)	2/1387	0.990791	1	0	0	0.3068	0.00283831	NQO1;LACTB2
Gene Ontology enrichment analysis of Cellular Component (CC)
Term	Overlap	P-value	Adjusted P-value	Old P-value	Old Adjusted P-value	Odds Ratio	Combined Score	Genes
Golgi subcompartment (GO:0098791)	7/479	0.00739969	1	0	0	3.10931	15.2553	CHST8;B3GALNT1;ATP8A1;CHST15;RNF175;SORL1;HS3ST2
Golgi membrane (GO:0000139)	6/442	0.0179533	1	0	0	2.88823	11.6106	CHST8;B3GALNT1;CHST15;RNF175;SORL1;HS3ST2
integral component of plasma membrane (GO:0005887)	13/1463	0.0191527	1	0	0	1.89061	7.47794	RET;CHRNA1;PTPRU;ECEL1;GPR50;ATP2B2;SORL1;PCDHB16;GPC5;GPR139;NTSR1;STRA6;TRPM4
spanning component of plasma membrane (GO:0044214)	1/6	0.027874	1	0	0	35.461	126.953	TRPM4
meiotic cohesin complex (GO:0030893)	1/6	0.027874	1	0	0	35.461	126.953	REC8
Gemini of coiled bodies (GO:0097504)	1/7	0.0324443	1	0	0	30.3951	104.202	SMN1
CatSper complex (GO:0036128)	1/10	0.0460282	1	0	0	21.2766	65.5	HSPA2
primary lysosome (GO:0005766)	1/10	0.0460282	1	0	0	21.2766	65.5	SNAP23
sodium channel complex (GO:0034706)	1/10	0.0460282	1	0	0	21.2766	65.5	TRPM4
spanning component of membrane (GO:0089717)	1/11	0.0505141	1	0	0	19.3424	57.7467	TRPM4
specific granule membrane (GO:0035579)	2/91	0.0683845	1	0	0	4.67617	12.5443	ATP8A1;SNAP23
acetylcholine-gated channel complex (GO:0005892)	1/17	0.0769946	1	0	0	12.5156	32.0904	CHRNA1
striated muscle thin filament (GO:0005865)	1/19	0.085658	1	0	0	11.1982	27.5184	MYOM2
recycling endosome (GO:0055037)	2/119	0.107929	1	0	0	3.5759	7.96095	USP6;SORL1
catenin complex (GO:0016342)	1/28	0.123658	1	0	0	7.59878	15.8832	CDH12
Golgi stack (GO:0005795)	1/28	0.123658	1	0	0	7.59878	15.8832	SORL1
condensed nuclear chromosome (GO:0000794)	1/34	0.148119	1	0	0	6.25782	11.9508	REC8
Cajal body (GO:0015030)	1/34	0.148119	1	0	0	6.25782	11.9508	SMN1
azurophil granule (GO:0042582)	2/154	0.163504	1	0	0	2.76319	5.00391	ATP8A1;SNAP23
phagocytic vesicle membrane (GO:0030670)	1/38	0.16405	1	0	0	5.5991	10.1208	SNAP23
specific granule (GO:0042581)	2/160	0.173495	1	0	0	2.65957	4.65853	ATP8A1;SNAP23
cytoplasmic ribonucleoprotein granule (GO:0036464)	2/170	0.190357	1	0	0	2.50313	4.15232	SMN1;AJUBA
Golgi cisterna (GO:0031985)	1/50	0.210095	1	0	0	4.25532	6.63912	SORL1
trans-Golgi network (GO:0005802)	2/185	0.216032	1	0	0	2.30017	3.52462	ATP8A1;SORL1
azurophil granule membrane (GO:0035577)	1/58	0.239389	1	0	0	3.66838	5.24456	ATP8A1
lipid droplet (GO:0005811)	1/64	0.260651	1	0	0	3.32447	4.46999	HSD17B13
cation channel complex (GO:0034703)	1/65	0.264137	1	0	0	3.27332	4.35773	TRPM4
P-body (GO:0000932)	1/68	0.274498	1	0	0	3.12891	4.04509	AJUBA
tertiary granule membrane (GO:0070821)	1/73	0.291447	1	0	0	2.9146	3.59341	SNAP23
ribonucleoprotein granule (GO:0035770)	1/80	0.314518	1	0	0	2.65957	3.07636	SMN1
phagocytic vesicle (GO:0045335)	1/83	0.324177	1	0	0	2.56345	2.88763	SNAP23
lysosomal lumen (GO:0043202)	1/86	0.333701	1	0	0	2.47402	2.71526	GPC5
Golgi lumen (GO:0005796)	1/98	0.370488	1	0	0	2.17108	2.15574	GPC5
membrane raft (GO:0045121)	1/119	0.430093	1	0	0	1.78795	1.50859	NTSR1
axon (GO:0030424)	1/141	0.48655	1	0	0	1.50898	1.08709	RET
vacuolar lumen (GO:0005775)	1/161	0.533053	1	0	0	1.32153	0.831418	GPC5
tertiary granule (GO:0070820)	1/164	0.539659	1	0	0	1.29735	0.80023	SNAP23
lytic vacuole (GO:0000323)	1/183	0.579404	1	0	0	1.16266	0.634526	USP6
spindle (GO:0005819)	1/186	0.585361	1	0	0	1.1439	0.612591	HSPA2
lysosome (GO:0005764)	2/422	0.592968	1	0	0	1.00837	0.526988	USP6;GPC5
early endosome (GO:0005769)	1/222	0.650654	1	0	0	0.958405	0.411901	SORL1
lysosomal membrane (GO:0005765)	1/291	0.748668	1	0	0	0.731154	0.21164	ATP8A1
actin cytoskeleton (GO:0015629)	1/294	0.752247	1	0	0	0.723694	0.206029	MYOM2
nuclear speck (GO:0016607)	1/296	0.754605	1	0	0	0.718804	0.202387	DUSP10
mitochondrial matrix (GO:0005759)	1/308	0.768294	1	0	0	0.690799	0.182082	LACTB2
nuclear body (GO:0016604)	2/618	0.79158	1	0	0	0.688563	0.160934	DUSP10;SMN1
focal adhesion (GO:0005925)	1/356	0.815893	1	0	0	0.597657	0.121607	SNAP23
microtubule cytoskeleton (GO:0015630)	1/388	0.842109	1	0	0	0.548366	0.0942343	CCNA1
nuclear chromosome part (GO:0044454)	1/392	0.845115	1	0	0	0.54277	0.091339	REC8
cytoskeleton (GO:0005856)	1/520	0.916438	1	0	0	0.409165	0.0357041	CCNA1
nucleolus (GO:0005730)	1/676	0.960827	1	0	0	0.314743	0.0125775	PRMT6
mitochondrion (GO:0005739)	1/1026	0.993	1	0	0	0.207374	0.00145678	MYOM2

## Sheet: Sheet3
Supplementary table S2- Gene Ontolog (GO) enrichment analysis of Biological Process, Molecular Function and Cellular Component in FUS-ALS DEGs (versus control), GSE10638 dataset
Gene Ontology enrichment analysis of Biological Process (BP)
Term	Overlap	P-value	Adjusted P-value	Old P-value	Old Adjusted P-value	Odds Ratio	Combined Score	Genes
regulation of bone mineralization (GO:0030500)	10/50	5.55477e-05	0.28346	0	0	4.52489	44.3361	GREM1;TFAP2A;ECM1;ANKH;CCL3;TXLNG;STATH;SLC8A1;GPM6B;ACVR2A
chemical synaptic transmission (GO:0007268)	28/289	8.88642e-05	0.226737	0	0	2.19199	20.4477	CHRM3;GRIA2;CHRNA3;GPR88;CACNA1A;AKAP5;CACNA1E;CDH8;GRM3;CRHBP;GRIN2A;GRM7;MBP;APOE;NPTX2;GRIA3;GABRA1;CHRNB4;GAD1;GABRG2;SHISA6;CACNB2;GLRB;SST;CRH;UTS2;CHRFAM7A;CBLN1
glutamate receptor signaling pathway (GO:0007215)	8/36	0.000141652	0.24095	0	0	5.02765	44.5557	GRM3;GRIA2;GRIN2A;GRM7;GRM8;PLCB1;GRIA3;CPEB4
atrial cardiac muscle cell action potential (GO:0086014)	5/13	0.000159511	0.203496	0	0	8.70171	76.0825	KCNJ5;CACNB2;KCNN2;SCN5A;KCNJ3
regulation of cell proliferation (GO:0042127)	53/740	0.000387285	0.395263	0	0	1.6204	12.7304	CXCL6;CXCL1;FGF1;FGF7;NAMPT;CTSH;JAK2;SOX4;HIST1H2AC;EDN1;WARS;CLEC11A;F2R;MAGI2;EMP2;NGF;ADRA2A;CDC25B;GREM1;IL1A;ADAM17;GAREM1;KIT;TNFRSF25;ITGB1BP1;STAMBP;IL6ST;PTGFR;NOTCH1;XIAP;PPM1D;EFNB2;GPNMB;EPCAM;SH3BP4;TFAP2A;NTRK2;EGLN3;CDKN2B;TFAP2D;NTRK3;CDC7;SOD2;ST18;TBX2;CUL4A;CXCL11;SST;BAMBI;CCPG1;MDM2;STRN;RNF187
negative regulation of wound healing (GO:0061045)	6/25	0.000630141	0.535935	0	0	5.42986	40.0157	THBD;EDN1;DUSP10;CASK;EPPK1;APOE
regulation of heart rate by cardiac conduction (GO:0086091)	7/35	0.000730994	0.532895	0	0	4.52489	32.6747	KCNJ5;CACNB2;KCNE3;DSG2;SCN5A;DSC2;KCNJ3
modulation of chemical synaptic transmission (GO:0050804)	11/82	0.000939777	0.59946	0	0	3.03499	21.1534	GRM3;NLGN4Y;GRIA2;CHRNB4;CLSTN2;GRM7;BDNF;GRM8;CAMK2A;NGF;GRIA3
negative regulation of bone mineralization (GO:0030502)	4/11	0.000974785	0.552703	0	0	8.22707	57.0407	GREM1;ECM1;CCL3;STATH
anterograde trans-synaptic signaling (GO:0098916)	22/240	0.00102166	0.521354	0	0	2.07391	14.2816	GABRA1;GRIA2;CHRNB4;CHRNA3;GAD1;GPR88;CACNA1A;AKAP5;CACNA1E;GABRG2;GRM3;CACNB2;GRIN2A;GRM7;GLRB;SST;CRH;UTS2;CHRFAM7A;MBP;NPTX2;CBLN1
cell morphogenesis (GO:0000902)	9/59	0.00106499	0.494056	0	0	3.45118	23.6227	CYFIP2;CDH6;GREM1;TENM3;CDH20;CDH10;PTPRO;CLU;CDH8
positive regulation of chemotaxis (GO:0050921)	8/48	0.00110598	0.470318	0	0	3.77074	25.6675	CXCL6;CXCL11;ADAM17;NTRK3;CNTN1;CXCL1;PRKD2;MET
negative regulation of homeostatic process (GO:0032845)	6/28	0.00119708	0.469899	0	0	4.84809	32.6173	NANOS1;CALCA;UBASH3B;TSC22D3;SPX;ADRA2A
negative regulation of response to DNA damage stimulus (GO:2001021)	6/28	0.00119708	0.436335	0	0	4.84809	32.6173	PSMD10;DYRK1A;MDM2;ACKR3;CLU;TRIM32
regulation of ERK1 and ERK2 cascade (GO:0070372)	22/247	0.00148176	0.504096	0	0	2.01513	13.1276	RET;NTRK2;NOTCH1;NTRK3;F2R;ALOX15;DUSP6;ICAM1;IL1A;ADCYAP1;RPS6KA6;GAREM1;DUSP10;GPNMB;KIT;CCL3;TIMP3;ACKR3;PRKD2;ITGB1BP1;MET;EPHA2
regulation of glomerular filtration (GO:0003093)	3/6	0.00155668	0.496484	0	0	11.3122	73.1357	F2R;PTPRO;EMP2
regulation of cell migration (GO:0030334)	26/316	0.00182591	0.548096	0	0	1.8615	11.738	RET;CLIC4;CEMIP;NOTCH1;FGF1;DUSP10;GPNMB;CCL3;CTSH;GTSE1;SRGAP1;EDN1;DDX58;NTRK3;F2R;MAGI2;SOD2;ADRA2A;BST2;ADAM17;SST;TMSB15B;CNTN1;EPPK1;AMOTL2;TRIM32
regulation of neuron apoptotic process (GO:0043523)	11/89	0.00185398	0.525604	0	0	2.79628	17.5898	TFAP2A;NTRK2;EGLN3;BDNF;F2R;CCL3;APOE;NGF;SOD2;PPARGC1A;CPEB4
positive regulation of proteolysis (GO:0045862)	8/52	0.00188837	0.507177	0	0	3.48068	21.831	CYFIP2;FBXW11;RHBDD1;CTSH;APOE;OGT;TRIM32;ADRA2A
regulation of endothelial cell chemotaxis (GO:2001026)	4/13	0.00196758	0.502028	0	0	6.96136	43.3759	NOTCH1;PRKD2;FGF1;MET
nervous system development (GO:0007399)	34/455	0.00207427	0.504047	0	0	1.69062	10.4449	CHRM3;PRPS1;CHRNA3;MYT1L;PCDH10;CAMK2A;CXCL1;ASCL1;PCDH18;HAPLN4;RPS6KA6;EDNRB;SALL3;ADAM23;SLITRK6;ST8SIA4;MBP;GPM6B;BDNF;CNTN6;DYRK1A;CRIM1;NGF;ARHGAP26;PHOX2B;AHI1;GLRB;MAB21L2;CSPG5;CNTN4;SIM1;FGF13;FGF12;CBLN1
cellular response to nerve growth factor stimulus (GO:1990090)	5/22	0.00234319	0.543513	0	0	5.14192	31.1407	NTRK2;BDNF;NTRK3;MAGI2;NGF
NLS-bearing protein import into nucleus (GO:0006607)	5/22	0.00234319	0.519882	0	0	5.14192	31.1407	RANBP2;KPNA4;KPNA5;RANBP6;TNPO1
positive regulation of MAPK cascade (GO:0043410)	24/289	0.00237665	0.505336	0	0	1.87885	11.3521	RET;NTRK2;EDN1;GPR37;NOTCH1;NTRK3;F2R;ALOX15;FGF1;MID1;ADRA2A;ICAM1;IL1A;ADCYAP1;GAREM1;GPNMB;IRAK1;KIT;CCL3;ACKR3;PRKD2;TNFRSF25;MET;EPHA2
positive regulation of cell motility (GO:2000147)	17/179	0.0025168	0.513728	0	0	2.14869	12.8594	RET;CEMIP;EDN1;NOTCH1;NTRK3;F2R;FGF1;SOD2;ADRA2A;ADAM17;GPNMB;TMSB15B;CNTN1;CCL3;CTSH;GTSE1;TRIM32
cellular response to caffeine (GO:0071313)	3/7	0.0026348	0.517129	0	0	9.69619	57.5852	RYR2;RYR3;SLC8A1
regulation of transcription from RNA polymerase II promoter involved in myocardial precursor cell differentiation (GO:0003256)	3/7	0.0026348	0.497976	0	0	9.69619	57.5852	GREM1;NOTCH1;TBX2
regulation of collateral sprouting (GO:0048670)	3/7	0.0026348	0.480191	0	0	9.69619	57.5852	BDNF;NGF;FGF13
vascular smooth muscle contraction (GO:0014829)	3/7	0.0026348	0.463633	0	0	9.69619	57.5852	EDN1;EDNRB;SLC8A1
regulation of NADP metabolic process (GO:1902031)	3/7	0.0026348	0.448179	0	0	9.69619	57.5852	TIGAR;ME1;BPGM
noradrenergic neuron differentiation (GO:0003357)	3/7	0.0026348	0.433721	0	0	9.69619	57.5852	ASCL1;SOX4;PHOX2B
response to caffeine (GO:0031000)	3/7	0.0026348	0.420167	0	0	9.69619	57.5852	RYR2;RYR3;SLC8A1
regulation of activin receptor signaling pathway (GO:0032925)	4/14	0.00265897	0.411173	0	0	6.46412	38.3311	MAGI2;ACVR1B;ACVR2A;FSTL3
negative regulation of biomineral tissue development (GO:0070168)	4/14	0.00265897	0.399079	0	0	6.46412	38.3311	GREM1;ECM1;CCL3;STATH
autonomic nervous system development (GO:0048483)	4/15	0.00350017	0.510325	0	0	6.03318	34.1173	EDNRB;ASCL1;PHOX2B;SOX4
negative regulation of coagulation (GO:0050819)	4/15	0.00350017	0.496149	0	0	6.03318	34.1173	THBD;EDN1;HS3ST5;APOE
positive regulation of ion transport (GO:0043270)	7/46	0.00381974	0.526814	0	0	3.44285	19.1683	VAMP8;CACNB2;CAMK2A;F2R;CCL3;SCN5A;ADRA2A
lung epithelium development (GO:0060428)	3/8	0.00407765	0.547585	0	0	8.48416	46.6819	ERRFI1;ASCL1;STRA6
cellular response to purine-containing compound (GO:0071415)	3/8	0.00407765	0.533544	0	0	8.48416	46.6819	RYR2;RYR3;SLC8A1
regulation of sensory perception (GO:0051931)	3/8	0.00407765	0.520206	0	0	8.48416	46.6819	F2R;CCL3;SPX
negative regulation of bone remodeling (GO:0046851)	3/8	0.00407765	0.507518	0	0	8.48416	46.6819	GREM1;CALCA;UBASH3B
positive regulation of cell proliferation (GO:0008284)	31/424	0.00439032	0.533424	0	0	1.65414	8.97928	PTGFR;NOTCH1;FGF1;EFNB2;FGF7;EPCAM;NAMPT;RBPMS2;CTSH;SCN5A;SOX4;NTRK2;EDN1;NTRK3;CLEC11A;F2R;CDC7;EMP2;ADRA2A;CDC25B;TBX2;GREM1;ADAM17;GAREM1;BAMBI;CCPG1;MDM2;ITGB1BP1;STAMBP;IL6ST;RNF187
cardiac ventricle development (GO:0003231)	4/16	0.00450537	0.534673	0	0	5.65611	30.557	NOTCH1;HEY2;SCN5A;STRA6
neuron development (GO:0048666)	14/144	0.0047187	0.547262	0	0	2.1996	11.7815	NTRK2;TENM3;MYT1L;ASCL1;PHOX2B;PQBP1;ADCYAP1;MAPK9;ISL2;TBC1D24;CNTN4;NPTX2;GPM6B;CDK16
regulation of cardiac muscle cell contraction (GO:0086004)	5/26	0.00505731	0.573499	0	0	4.35085	23.0026	RYR2;DSG2;SCN5A;FGF13;DSC2
divalent metal ion transport (GO:0070838)	10/88	0.0054072	0.599846	0	0	2.57096	13.4205	RYR2;MMGT1;NIPAL3;CAMK2A;CDH23;CCL3;CACNA1A;CACNA1E;RAMP1;RYR3
positive chemotaxis (GO:0050918)	4/17	0.00568807	0.617579	0	0	5.3234	27.5187	FGF7;GPNMB;MET;SCG2
regulation of sensory perception of pain (GO:0051930)	3/9	0.00591668	0.629017	0	0	7.54148	38.6876	F2R;CCL3;SPX
negative regulation of activin receptor signaling pathway (GO:0032926)	3/9	0.00591668	0.616179	0	0	7.54148	38.6876	MAGI2;DACT2;FSTL3
negative regulation of neuron apoptotic process (GO:0043524)	8/63	0.00635407	0.648496	0	0	2.87294	14.5332	NTRK2;BDNF;F2R;APOE;NGF;SOD2;PPARGC1A;CPEB4
negative regulation of transmembrane receptor protein serine/threonine kinase signaling pathway (GO:0090101)	9/77	0.00676434	0.676831	0	0	2.64441	13.2117	GREM1;ADAM17;NOTCH1;BAMBI;WFIKKN2;MAGI2;RBPMS2;PMEPA1;FSTL3
enzyme linked receptor protein signaling pathway (GO:0007167)	12/120	0.00686039	0.673242	0	0	2.26244	11.2715	NPPC;AHI1;IRAK1;BDNF;PALM2;NTRK3;IL6ST;JAK2;NGF;ACVR1B;PAG1;ACVR2A
regulation of vasculature development (GO:1901342)	5/28	0.00702553	0.676439	0	0	4.04008	20.0315	WARS;GPNMB;HEY2;EMP2;EPHA2
synaptic transmission, cholinergic (GO:0007271)	5/28	0.00702553	0.663913	0	0	4.04008	20.0315	CHRM3;CHRNA3;CHRNB4;CHRFAM7A;APOE
regulation of signal transduction (GO:0009966)	19/233	0.00774128	0.71825	0	0	1.84491	8.96846	RET;NTRK2;NTRK3;ALOX15;XIAP;CMAHP;CLU;DUSP6;ADCYAP1;UBASH3B;IRAK1;KIT;DACT2;RGS20;ITGB1BP1;PLCB1;OGT;MET;EPHA2
positive regulation of ERK1 and ERK2 cascade (GO:0070374)	17/201	0.00805552	0.73406	0	0	1.91351	9.22579	RET;NTRK2;NOTCH1;NTRK3;F2R;ALOX15;ICAM1;IL1A;ADCYAP1;GAREM1;GPNMB;KIT;CCL3;ACKR3;PRKD2;MET;EPHA2
nerve growth factor signaling pathway (GO:0038180)	3/10	0.00817694	0.732051	0	0	6.78733	32.6229	BDNF;MAGI2;NGF
positive regulation of cardiac muscle cell differentiation (GO:2000727)	3/10	0.00817694	0.71943	0	0	6.78733	32.6229	EFNB2;GREM1;EDN1
positive regulation of circadian rhythm (GO:0042753)	3/10	0.00817694	0.707236	0	0	6.78733	32.6229	FBXW11;CRH;ARNTL2
pulmonary valve development (GO:0003177)	3/10	0.00817694	0.695449	0	0	6.78733	32.6229	NOTCH1;HEY2;STRA6
calcium ion transport into cytosol (GO:0060402)	4/19	0.00863588	0.722441	0	0	4.76304	22.6331	RYR2;GRIN2A;JPH1;SLC8A1
positive regulation of cellular process (GO:0048522)	35/519	0.00894168	0.735958	0	0	1.52573	7.19693	PSMD10;PTGFR;RYR2;NOTCH1;NUMA1;FAF1;FGF1;EFNB2;FGF7;EPCAM;CSPP1;NAMPT;CTSH;SOX4;NTRK2;EDN1;NTRK3;CLEC11A;F2R;CDC7;EMP2;ADRA2A;CDC25B;TBX2;GREM1;ADAM17;GAREM1;BAMBI;CCPG1;MDM2;ITGB1BP1;STAMBP;IL6ST;TRIM32;RNF187
response to lipid (GO:0033993)	13/140	0.00921297	0.74625	0	0	2.10084	9.84694	NANOS1;PAQR9;CXCL6;F2R;CXCL1;ASCL1;ADAM17;CXCL11;IRAK1;SPP1;CTSH;TNFRSF25;JAK2
regulation of cation transmembrane transport (GO:1904062)	5/30	0.00947364	0.755375	0	0	3.77074	17.5688	DPP6;KCNE3;KCNN2;SCN5A;FGF12
positive regulation of cell migration (GO:0030335)	18/221	0.00948069	0.744307	0	0	1.84271	8.58428	RET;EDN1;CEMIP;NOTCH1;NTRK3;F2R;FGF1;ACVR1B;SOD2;ADRA2A;ADAM17;GPNMB;TMSB15B;CNTN1;CCL3;CTSH;GTSE1;TRIM32
negative regulation of response to stimulus (GO:0048585)	12/127	0.0105956	0.819234	0	0	2.13774	9.72098	RET;NTRK2;UBASH3B;NTRK3;SPINK5;KIT;NLRP2;CASK;CLU;MET;ADRA2A;EPHA2
modulation by host of viral process (GO:0044788)	3/11	0.0108778	0.828496	0	0	6.1703	27.8961	PTX3;ZNF502;APOE
regulation of ventricular cardiac muscle cell action potential (GO:0098911)	3/11	0.0108778	0.816312	0	0	6.1703	27.8961	RYR2;DSG2;DSC2
negative regulation of neuron death (GO:1901215)	9/83	0.0109189	0.807527	0	0	2.45325	11.082	NTRK2;GPNMB;BDNF;F2R;APOE;NGF;SOD2;PPARGC1A;CPEB4
positive regulation of neuron differentiation (GO:0045666)	10/98	0.0113382	0.826555	0	0	2.30862	10.3416	RET;NTRK2;TENM3;LRRC7;MAGI2;ZNF804A;APOE;NGF;ASCL1;TRIM32
cellular response to alkaloid (GO:0071312)	4/21	0.0124344	0.893703	0	0	4.30942	18.9066	RYR2;CRHBP;RYR3;SLC8A1
regulation of cell communication (GO:0010646)	8/71	0.0128414	0.910136	0	0	2.54923	11.1021	NLGN4Y;RYR2;GRIA2;BDNF;XIAP;NGF;SLC8A1;GRIA3
negative regulation of cellular process (GO:0048523)	35/534	0.0134105	0.93745	0	0	1.48287	6.39374	NOTCH1;CXCL1;PPM1D;ACVR1B;CLU;GPNMB;DACT2;SH3BP4;APBB2;RBBP7;JAK2;SOX4;HIST1H2AC;SUZ12;NANOS1;TFAP2A;CDKN2B;WARS;F2R;MAGI2;CASK;OSGIN2;NGF;SOD2;ST18;HOPX;VAMP8;CUL4A;BST2;IL1A;SST;TXNIP;CD9;STRN;ITGB1BP1
tRNA modification (GO:0006400)	7/58	0.0136163	0.938976	0	0	2.73054	11.7317	TRUB1;TRMT10A;WDR4;RPUSD3;THADA;C9ORF64;ALKBH8
pulmonary valve morphogenesis (GO:0003184)	3/12	0.0140333	0.954824	0	0	5.65611	24.1308	NOTCH1;HEY2;STRA6
regulation of nitric-oxide synthase biosynthetic process (GO:0051769)	3/12	0.0140333	0.94226	0	0	5.65611	24.1308	EDN1;NAMPT;JAK2
serine family amino acid biosynthetic process (GO:0009070)	3/12	0.0140333	0.930023	0	0	5.65611	24.1308	CBS;CTH;PSPH
phasic smooth muscle contraction (GO:0014821)	3/12	0.0140333	0.9181	0	0	5.65611	24.1308	EDN1;EDNRB;PTGER3
vasoconstriction (GO:0042310)	3/12	0.0140333	0.906478	0	0	5.65611	24.1308	EDN1;EDNRB;SLC8A1
regulation of blood vessel size (GO:0050880)	3/12	0.0140333	0.895147	0	0	5.65611	24.1308	NANOS1;UTS2;ITGB1BP1
negative regulation of DNA damage response, signal transduction by p53 class mediator (GO:0043518)	3/12	0.0140333	0.884096	0	0	5.65611	24.1308	PSMD10;DYRK1A;MDM2
chemical synaptic transmission, postsynaptic (GO:0099565)	5/33	0.0141549	0.880887	0	0	3.42794	14.5951	GABRA1;CHRNA3;GRIN2A;GABRG2;RAB3GAP1
oligosaccharide biosynthetic process (GO:0009312)	5/33	0.0141549	0.870273	0	0	3.42794	14.5951	B3GALNT1;GALNT14;GALNT13;GALNT18;B3GALT2
regulation of postsynaptic membrane potential (GO:0060078)	5/33	0.0141549	0.859913	0	0	3.42794	14.5951	GABRA1;CHRNA3;GRIN2A;GABRG2;RAB3GAP1
cellular glucose homeostasis (GO:0001678)	5/33	0.0141549	0.849796	0	0	3.42794	14.5951	TRA2B;PDK3;PPARGC1A;OGT;SOX4
positive regulation of cellular component biogenesis (GO:0044089)	9/87	0.0145958	0.866071	0	0	2.34046	9.89318	WARS;SLF2;CLSTN2;SYNPO2L;BDNF;FAF1;CEP295;HAS3;SYNDIG1
positive regulation of cytosolic calcium ion concentration (GO:0007204)	12/133	0.0149053	0.874274	0	0	2.0413	8.58579	ADCYAP1;PTGFR;RYR2;CALCA;EDN1;F2R;PTGER3;CACNA1A;TAC1;JPH1;SLC8A1;F2RL2
calcium ion transport (GO:0006816)	11/118	0.0154247	0.894458	0	0	2.10906	8.79853	CACNB2;RYR2;SLC24A3;CAMK2A;CDH23;CCL3;CACNA1A;CACNA1E;RAMP1;SLC8A1;RYR3
positive regulation of leukocyte migration (GO:0002687)	5/34	0.0160073	0.917813	0	0	3.32712	13.7567	CXCL6;CXCL11;ADAM17;CXCL1;ICAM1
negative regulation of cellular metabolic process (GO:0031324)	5/34	0.0160073	0.907615	0	0	3.32712	13.7567	TFAP2A;EDN1;EDNRB;PTX3;APOE
regulation of protein oligomerization (GO:0032459)	4/23	0.0171591	0.962232	0	0	3.93468	15.9954	MMP1;PMAIP1;APOE;BID
cell-cell adhesion mediated by cadherin (GO:0044331)	4/23	0.0171591	0.951773	0	0	3.93468	15.9954	CDH6;CDH20;CDH10;CDH8
positive regulation of protein oligomerization (GO:0032461)	4/23	0.0171591	0.941539	0	0	3.93468	15.9954	MMP1;PMAIP1;BID;CLU
cellular response to interleukin-6 (GO:0071354)	4/23	0.0171591	0.931523	0	0	3.93468	15.9954	ST3GAL6;IL6ST;JAK2;ST18
regulation of acyl-CoA biosynthetic process (GO:0050812)	3/13	0.017653	0.948244	0	0	5.22102	21.0765	PDP1;PDHA1;PDK3
negative regulation of hemostasis (GO:1900047)	3/13	0.017653	0.938367	0	0	5.22102	21.0765	THBD;EDN1;APOE
regulation of acetyl-CoA biosynthetic process from pyruvate (GO:0010510)	3/13	0.017653	0.928693	0	0	5.22102	21.0765	PDP1;PDHA1;PDK3
regulation of cAMP metabolic process (GO:0030814)	3/13	0.017653	0.919216	0	0	5.22102	21.0765	NPPC;CXCL11;RAMP1
membrane protein proteolysis (GO:0033619)	5/35	0.0180142	0.928552	0	0	3.23206	12.9819	RET;ADAM17;SPPL2B;RHBDD1;CTSH
regulation of cytosolic calcium ion concentration (GO:0051480)	12/137	0.0184422	0.941107	0	0	1.9817	7.91316	ADCYAP1;PTGFR;RYR2;CALCA;EDN1;TMEM178A;F2R;PTGER3;CDH23;CACNA1A;TAC1;SLC8A1
positive regulation of cellular protein metabolic process (GO:0032270)	9/91	0.0191134	0.965699	0	0	2.23758	8.85493	CYFIP2;YTHDF3;FBXW11;FAM129A;SAMD4A;LARP4B;OGT;TRIM32;SOX4
negative regulation of cell proliferation (GO:0008285)	25/363	0.0194216	0.971653	0	0	1.55816	6.14127	NOTCH1;CXCL1;PPM1D;DUSP10;GPNMB;SH3BP4;JAK2;SOX4;HIST1H2AC;TFAP2A;CDKN2B;WARS;F2R;MAGI2;NGF;SOD2;ST18;GREM1;CUL4A;IL1A;SST;STRN;EPPK1;ITGB1BP1;TRIM32
regulation of neuronal synaptic plasticity (GO:0048168)	4/24	0.0198879	0.985322	0	0	3.77074	14.7724	CAMK2A;APOE;RAB3GAP1;SHISA6
regulation of cardiac muscle cell action potential (GO:0098901)	4/24	0.0198879	0.975848	0	0	3.77074	14.7724	RYR2;DSG2;FGF13;DSC2
regulation of potassium ion transport (GO:0043266)	5/36	0.0201804	0.980765	0	0	3.14228	12.2645	NANOS1;DPP6;KCNE3;KCNN2;ADRA2A
carbohydrate biosynthetic process (GO:0016051)	5/36	0.0201804	0.971513	0	0	3.14228	12.2645	B3GALNT1;GALNT14;GALNT13;GALNT18;B3GALT2
regulation of release of sequestered calcium ion into cytosol (GO:0051279)	6/49	0.020314	0.968806	0	0	2.77034	10.7945	NANOS1;CEMIP;CXCL11;UBASH3B;F2R;JPH1
cellular response to growth factor stimulus (GO:0071363)	12/139	0.02043	0.965317	0	0	1.95319	7.59937	NANOS1;NTRK2;GAREM1;NOTCH1;NTRK3;MARS;SYAP1;MAGI2;PRKD2;ITGB1BP1;PHOX2B;ACVR2A
oligosaccharide metabolic process (GO:0009311)	7/63	0.0207597	0.971898	0	0	2.51383	9.74042	B3GALNT1;GALNT14;GALNT13;GALNT18;B3GALT2;ST8SIA4;ST3GAL6
adenylate cyclase-inhibiting G-protein coupled receptor signaling pathway (GO:0007193)	7/63	0.0207597	0.963063	0	0	2.51383	9.74042	CHRM3;GPR37;GRM7;GRM8;ADCY2;AKAP5;ADRA2A
positive regulation of cell projection organization (GO:0031346)	7/63	0.0207597	0.954386	0	0	2.51383	9.74042	RET;NTRK2;TENM3;LRRC7;MAGI2;ZNF804A;APOE
adenylate cyclase-activating G-protein coupled receptor signaling pathway (GO:0007189)	8/78	0.0216676	0.987232	0	0	2.32045	8.89183	ADCYAP1;PTGFR;CALCA;PTGER3;GNAS;ADCY2;RAMP1;ADRA2A
neuron cell-cell adhesion (GO:0007158)	3/14	0.0217423	0.981866	0	0	4.84809	18.5609	RET;NLGN4Y;CNTN4
negative regulation of secretion (GO:0051048)	3/14	0.0217423	0.973253	0	0	4.84809	18.5609	VAMP8;PTGER3;SPX
cardiac left ventricle morphogenesis (GO:0003214)	3/14	0.0217423	0.96479	0	0	4.84809	18.5609	RYR2;NOTCH1;HEY2
nucleoside triphosphate metabolic process (GO:0009141)	3/14	0.0217423	0.956473	0	0	4.84809	18.5609	AK5;AK7;SMPDL3A
interleukin-6-mediated signaling pathway (GO:0070102)	3/14	0.0217423	0.948298	0	0	4.84809	18.5609	IL6ST;JAK2;ST18
homophilic cell adhesion via plasma membrane adhesion molecules (GO:0007156)	7/64	0.022451	0.970912	0	0	2.47455	9.39442	CDH6;TENM3;CDH20;CDH10;DSG2;PVR;CDH8
negative regulation of neuron differentiation (GO:0045665)	7/64	0.022451	0.962753	0	0	2.47455	9.39442	EFNB2;EDNRB;PTPRO;ID4;APOE;CNTN4;ASCL1
modification-dependent protein catabolic process (GO:0019941)	12/141	0.0225727	0.959906	0	0	1.92548	7.29953	RANBP2;RNF144B;RNF125;KLHL15;UBA6;KLHL8;MDM2;UBE2G2;NTAN1;RCHY1;FBXO22;TRIM32
negative regulation of gene expression, epigenetic (GO:0045814)	4/25	0.0228692	0.964475	0	0	3.61991	13.6759	SUZ12;EPC1;RBBP7;PPM1D
regulation of DNA damage response, signal transduction by p53 class mediator (GO:0043516)	4/25	0.0228692	0.956569	0	0	3.61991	13.6759	PSMD10;DYRK1A;MDM2;PMAIP1
cellular response to vascular endothelial growth factor stimulus (GO:0035924)	4/25	0.0228692	0.948792	0	0	3.61991	13.6759	NUS1;NOTCH1;ITGB1BP1;PRKD2
peptide hormone secretion (GO:0030072)	4/25	0.0228692	0.941141	0	0	3.61991	13.6759	ADCYAP1;CYB5R4;EDN1;CDK16
peptidyl-tyrosine dephosphorylation (GO:0035335)	4/25	0.0228692	0.933612	0	0	3.61991	13.6759	DUSP10;UBASH3B;PTPRO;DUSP6
positive regulation of calcium ion transmembrane transport (GO:1904427)	4/25	0.0228692	0.926202	0	0	3.61991	13.6759	CACNB2;CEMIP;CXCL11;F2R
response to calcium ion (GO:0051592)	8/79	0.0232094	0.93258	0	0	2.29108	8.62179	RYR2;CRHBP;CLIC4;KCNMA1;ALOX15;SCN5A;SLC25A12;RYR3
positive regulation of neuron death (GO:1901216)	5/38	0.0250069	0.996955	0	0	2.9769	10.9806	EFNB2;TFAP2A;CCL3;CLU;EIF2S1
membrane depolarization during action potential (GO:0086010)	5/38	0.0250069	0.989227	0	0	2.9769	10.9806	CACNA1A;SCN5A;SCN2A;CACNA1E;SLC8A1
embryonic camera-type eye morphogenesis (GO:0048596)	2/6	0.0259966	1	0	0	7.54148	27.5248	TFAP2A;TBX2
negative regulation of catecholamine secretion (GO:0033604)	2/6	0.0259966	1	0	0	7.54148	27.5248	CRH;ADRA2A
purine nucleobase biosynthetic process (GO:0009113)	2/6	0.0259966	1	0	0	7.54148	27.5248	PRPS1;MTHFD1L
positive regulation of activin receptor signaling pathway (GO:0032927)	2/6	0.0259966	0.997447	0	0	7.54148	27.5248	ACVR1B;ACVR2A
negative regulation of bone resorption (GO:0045779)	2/6	0.0259966	0.990003	0	0	7.54148	27.5248	CALCA;UBASH3B
bundle of His cell-Purkinje myocyte adhesion involved in cell communication (GO:0086073)	2/6	0.0259966	0.98267	0	0	7.54148	27.5248	DSG2;DSC2
positive regulation of extrinsic apoptotic signaling pathway via death domain receptors (GO:1902043)	2/6	0.0259966	0.975444	0	0	7.54148	27.5248	TIMP3;PMAIP1
ceramide transport (GO:0035627)	2/6	0.0259966	0.968324	0	0	7.54148	27.5248	ABCB1;PLTP
regulation of cardiac muscle cell apoptotic process (GO:0010665)	2/6	0.0259966	0.961307	0	0	7.54148	27.5248	PPP1R10;CAMK2A
renal system process involved in regulation of blood volume (GO:0001977)	2/6	0.0259966	0.954391	0	0	7.54148	27.5248	PTPRO;EMP2
positive regulation of cardiac muscle tissue development (GO:0055025)	2/6	0.0259966	0.947574	0	0	7.54148	27.5248	EFNB2;GREM1
vascular smooth muscle cell development (GO:0097084)	2/6	0.0259966	0.940854	0	0	7.54148	27.5248	NOTCH1;HEY2
positive regulation of cGMP biosynthetic process (GO:0030828)	2/6	0.0259966	0.934228	0	0	7.54148	27.5248	NANOS1;APOE
membrane raft assembly (GO:0001765)	2/6	0.0259966	0.927695	0	0	7.54148	27.5248	RFTN1;EMP2
adenylate cyclase-inhibiting G-protein coupled glutamate receptor signaling pathway (GO:0007196)	2/6	0.0259966	0.921253	0	0	7.54148	27.5248	GRM7;GRM8
release of sequestered calcium ion into cytosol by sarcoplasmic reticulum (GO:0014808)	2/6	0.0259966	0.914899	0	0	7.54148	27.5248	RYR2;CCL3
regulation of cellular carbohydrate catabolic process (GO:0043471)	2/6	0.0259966	0.908633	0	0	7.54148	27.5248	TIGAR;BPGM
negative regulation of calcium ion-dependent exocytosis (GO:0045955)	2/6	0.0259966	0.902452	0	0	7.54148	27.5248	ADRA2A;CBARP
aggrephagy (GO:0035973)	2/6	0.0259966	0.896354	0	0	7.54148	27.5248	MAP1LC3C;UBQLN1
enteric nervous system development (GO:0048484)	2/6	0.0259966	0.890338	0	0	7.54148	27.5248	EDNRB;PHOX2B
negative regulation of mononuclear cell migration (GO:0071676)	2/6	0.0259966	0.884403	0	0	7.54148	27.5248	GREM1;PLCB1
positive regulation of peptidyl-lysine acetylation (GO:2000758)	3/15	0.0263028	0.888896	0	0	4.52489	16.4619	NANOS1;PPARGC1A;SOX4
atrioventricular valve morphogenesis (GO:0003181)	3/15	0.0263028	0.883048	0	0	4.52489	16.4619	NOTCH1;HEY2;SOX4
pseudouridine synthesis (GO:0001522)	3/15	0.0263028	0.877276	0	0	4.52489	16.4619	TRUB1;RPUSD3;PUS7L
membrane repolarization during cardiac muscle cell action potential (GO:0086013)	3/15	0.0263028	0.87158	0	0	4.52489	16.4619	KCNJ5;KCNN2;KCNJ3
catecholamine metabolic process (GO:0006584)	3/15	0.0263028	0.865956	0	0	4.52489	16.4619	DDC;PAH;COMT
regulation of protein homooligomerization (GO:0032462)	3/15	0.0263028	0.860405	0	0	4.52489	16.4619	APOE;BID;CLU
G-protein coupled glutamate receptor signaling pathway (GO:0007216)	3/15	0.0263028	0.854925	0	0	4.52489	16.4619	GRM3;GRM7;GRM8
sodium ion import (GO:0097369)	3/15	0.0263028	0.849514	0	0	4.52489	16.4619	SLC9A6;SLC9A8;SLC8A1
sodium ion import across plasma membrane (GO:0098719)	3/15	0.0263028	0.844171	0	0	4.52489	16.4619	SLC9A6;SLC9A8;SLC8A1
negative regulation of signal transduction by p53 class mediator (GO:1901797)	3/15	0.0263028	0.838895	0	0	4.52489	16.4619	PSMD10;DYRK1A;MDM2
negative regulation of platelet activation (GO:0010544)	3/15	0.0263028	0.833685	0	0	4.52489	16.4619	THBD;CD9;APOE
regulation of calcium ion transport (GO:0051924)	6/52	0.0264836	0.834234	0	0	2.61051	9.47937	NANOS1;CACNB2;F2R;CAMK2A;CCL3;ADRA2A
negative regulation of cell cycle process (GO:0010948)	8/81	0.0265211	0.83029	0	0	2.23451	8.11086	SUZ12;STAG2;PPP1R10;MDM2;EPC1;CDC7;RBBP7;PHOX2B
positive regulation of neuron projection development (GO:0010976)	9/97	0.0276713	0.861016	0	0	2.09917	7.53049	RET;NTRK2;TENM3;LRRC7;MAGI2;ZNF804A;APOE;NGF;SYT17
positive regulation of peptide hormone secretion (GO:0090277)	5/39	0.0276748	0.855905	0	0	2.90057	10.405	ADCYAP1;CRH;MYRIP;TM7SF3;SOX4
regulation of coenzyme metabolic process (GO:0051196)	5/39	0.0276748	0.850749	0	0	2.90057	10.405	RANBP2;NUP50;ME1;PRKAG2;OGT
positive regulation of kinase activity (GO:0033674)	10/113	0.0280412	0.856852	0	0	2.00216	7.15589	RET;ADCYAP1;NTRK2;TIGAR;TRAF4;NTRK3;KIT;PRKAG2;MET;EPHA2
embryonic organ development (GO:0048568)	6/53	0.0287881	0.874437	0	0	2.56126	9.08681	TEAD4;HEY2;KIT;PCSK5;STRA6;TBX2
response to molecule of bacterial origin (GO:0002237)	9/98	0.029323	0.885415	0	0	2.07775	7.33319	NANOS1;CXCL6;ADAM17;CXCL11;IRAK1;F2R;CXCL1;TNFRSF25;JAK2
regulation of calcium ion transmembrane transporter activity (GO:1901019)	4/27	0.0296074	0.888744	0	0	3.35177	11.7973	NANOS1;CACNB2;JPH1;ADRA2A
cardiac muscle cell development (GO:0055013)	4/27	0.0296074	0.883546	0	0	3.35177	11.7973	HEY2;MYH11;PDLIM5;SLC8A1
cellular response to glucose stimulus (GO:0071333)	4/27	0.0296074	0.878409	0	0	3.35177	11.7973	PTPRN2;TRA2B;PDK3;SOX4
positive regulation of mitotic nuclear division (GO:0045840)	5/40	0.0305166	0.900151	0	0	2.82805	9.86845	RANBP2;IL1A;EDN1;SLF2;NUMA1
negative regulation of ERK1 and ERK2 cascade (GO:0070373)	5/40	0.0305166	0.894978	0	0	2.82805	9.86845	RPS6KA6;DUSP10;TIMP3;ITGB1BP1;DUSP6
neuron migration (GO:0001764)	5/40	0.0305166	0.889863	0	0	2.82805	9.86845	NTRK2;NHSL1;USP9X;FGF13;PHOX2B
peptidyl-threonine dephosphorylation (GO:0035970)	3/16	0.031333	0.908479	0	0	4.24208	14.6907	PDP1;DUSP10;PPM1D
positive regulation of cardiac muscle tissue growth (GO:0055023)	3/16	0.031333	0.903346	0	0	4.24208	14.6907	EDN1;NOTCH1;TBX2
sympathetic nervous system development (GO:0048485)	3/16	0.031333	0.898271	0	0	4.24208	14.6907	ASCL1;PHOX2B;SOX4
extracellular matrix assembly (GO:0085029)	3/16	0.031333	0.893253	0	0	4.24208	14.6907	HAS3;MYH11;GPM6B
negative regulation of peptide hormone secretion (GO:0090278)	3/16	0.031333	0.888291	0	0	4.24208	14.6907	CRHBP;CRH;ADRA2A
positive regulation of positive chemotaxis (GO:0050927)	3/16	0.031333	0.883383	0	0	4.24208	14.6907	NTRK3;CNTN1;SCG2
regulation of intrinsic apoptotic signaling pathway in response to DNA damage (GO:1902229)	3/16	0.031333	0.878529	0	0	4.24208	14.6907	ACKR3;CLU;TRIM32
positive regulation of supramolecular fiber organization (GO:1902905)	8/84	0.0320827	0.894633	0	0	2.15471	7.41099	EDN1;CLIP1;NUMA1;SYNPO2L;ALOX15;APOE;CLU;MET
ventricular septum development (GO:0003281)	4/28	0.033371	0.925502	0	0	3.23206	10.9892	NOTCH1;HEY2;SOX4;STRA6
calcium ion import (GO:0070509)	4/28	0.033371	0.920499	0	0	3.23206	10.9892	CACNB2;CACNA1A;CACNA1E;SLC8A1
calcium-dependent cell-cell adhesion via plasma membrane cell adhesion molecules (GO:0016339)	5/41	0.0335351	0.920052	0	0	2.75908	9.36752	CDH6;CDH20;CDH10;CDH23;CDH8
positive regulation of cysteine-type endopeptidase activity (GO:2001056)	6/55	0.0337832	0.921903	0	0	2.46812	8.36147	CYFIP2;GRIN2A;F2R;NLRP2;PMAIP1;CYCS
positive regulation of endothelial cell migration (GO:0010595)	7/70	0.034619	0.939686	0	0	2.26244	7.60939	NUS1;EDN1;ADAM17;ITGB1BP1;PRKD2;FGF1;MET
positive regulation of proteasomal ubiquitin-dependent protein catabolic process (GO:0032436)	7/70	0.034619	0.934714	0	0	2.26244	7.60939	PSMD10;RNF144B;RNF125;UBQLN1;MDM2;RCHY1;CLU
cardiac muscle cell-cardiac muscle cell adhesion (GO:0086042)	2/7	0.0353413	0.949192	0	0	6.46412	21.6077	DSG2;DSC2
modulation by symbiont of host cellular process (GO:0044068)	2/7	0.0353413	0.944223	0	0	6.46412	21.6077	KPNA4;KPNA5
negative regulation of keratinocyte proliferation (GO:0010839)	2/7	0.0353413	0.939305	0	0	6.46412	21.6077	CASK;EPPK1
positive regulation of lipid transport (GO:0032370)	2/7	0.0353413	0.934438	0	0	6.46412	21.6077	SPP1;APOE
AV node cell action potential (GO:0086016)	2/7	0.0353413	0.929621	0	0	6.46412	21.6077	CACNB2;SCN5A
sulfur amino acid biosynthetic process (GO:0000097)	2/7	0.0353413	0.924854	0	0	6.46412	21.6077	CBS;CTH
vesicle transport along actin filament (GO:0030050)	2/7	0.0353413	0.920135	0	0	6.46412	21.6077	MYO5A;MYRIP
nucleoside diphosphate metabolic process (GO:0009132)	2/7	0.0353413	0.915465	0	0	6.46412	21.6077	AK5;AK7
ribosomal protein import into nucleus (GO:0006610)	2/7	0.0353413	0.910841	0	0	6.46412	21.6077	TNPO1;RANBP6
cytoplasmic sequestering of NF-kappaB (GO:0007253)	2/7	0.0353413	0.906264	0	0	6.46412	21.6077	PSMD10;FAF1
release of sequestered calcium ion into cytosol by endoplasmic reticulum (GO:1903514)	2/7	0.0353413	0.901733	0	0	6.46412	21.6077	RYR2;CCL3
regulation of transcription from RNA polymerase II promoter involved in heart development (GO:1901213)	2/7	0.0353413	0.897246	0	0	6.46412	21.6077	NOTCH1;TBX2
hyaluronan biosynthetic process (GO:0030213)	2/7	0.0353413	0.892805	0	0	6.46412	21.6077	CEMIP;HAS3
cellular response to platelet-derived growth factor stimulus (GO:0036120)	2/7	0.0353413	0.888407	0	0	6.46412	21.6077	MARS;SYAP1
excitatory chemical synaptic transmission (GO:0098976)	2/7	0.0353413	0.884052	0	0	6.46412	21.6077	GRIN2A;SHISA6
neuron fate specification (GO:0048665)	2/7	0.0353413	0.879739	0	0	6.46412	21.6077	MYT1L;ASCL1
adenylate cyclase-modulating G-protein coupled receptor signaling pathway (GO:0007188)	11/134	0.0354456	0.878052	0	0	1.85723	6.2027	ADCYAP1;PTGFR;CALCA;GPR37;GRM8;PTGER3;GNAS;ADCY2;AKAP5;RAMP1;ADRA2A
regulation of BMP signaling pathway (GO:0030510)	6/56	0.0364781	0.899265	0	0	2.42405	8.02612	GREM1;NOTCH1;NUMA1;RBPMS2;XIAP;FSTL3
autophagosome organization (GO:1905037)	6/56	0.0364781	0.894942	0	0	2.42405	8.02612	UBXN2A;MAP1LC3C;UBQLN1;WIPI1;ATG4A;PIK3C3
cellular response to calcium ion (GO:0071277)	5/42	0.0367327	0.896875	0	0	2.69339	8.89918	CRHBP;CLIC4;ALOX15;SCN5A;RYR3
positive regulation of interleukin-6 secretion (GO:2000778)	3/17	0.0368283	0.894929	0	0	3.99255	13.1813	DDX58;F2R;MBP
positive regulation of striated muscle cell differentiation (GO:0051155)	3/17	0.0368283	0.890688	0	0	3.99255	13.1813	EFNB2;GREM1;EDN1
neurotrophin signaling pathway (GO:0038179)	3/17	0.0368283	0.886486	0	0	3.99255	13.1813	BDNF;MAGI2;NGF
serine family amino acid metabolic process (GO:0009069)	3/17	0.0368283	0.882324	0	0	3.99255	13.1813	CBS;CTH;PSPH
membrane depolarization during cardiac muscle cell action potential (GO:0086012)	3/17	0.0368283	0.878201	0	0	3.99255	13.1813	CACNB2;SCN5A;SLC8A1
regulation of cation channel activity (GO:2001257)	7/71	0.037001	0.878214	0	0	2.23058	7.35379	NANOS1;CRHBP;CACNB2;CRH;JPH1;FGF12;SHISA6
regulation of neuron projection development (GO:0010975)	10/119	0.0381057	0.900248	0	0	1.90121	6.212	EFNB2;RET;NTRK2;TENM3;LRRC7;MAGI2;PTPRO;ZNF804A;APOE;CSMD3
regulation of gene expression (GO:0010468)	58/1037	0.038575	0.907134	0	0	1.2654	4.11906	ZNF254;DDX3Y;ZNF253;USP36;ZNF493;CLU;PQBP1;SALL3;HEY2;CTSH;ZNF568;ERC1;SOX4;NANOS1;WARS;DDX58;TSC22D3;POU3F1;NGF;IL1A;ACTA1;GCFC2;ZNF879;ZNF239;TFAM;ZNF678;ZNF471;NOTCH1;CRABP2;ACVR1B;ASCL1;ARNTL2;MAPK9;ZNF829;TRA2B;ZNF229;CCL3;HIVEP1;NLRP2;HIVEP3;APBB2;ZNF585B;ZNF544;PPARGC1A;ZNF286A;TFAP2A;ZNF540;SUZ12;NTRK2;ZNF583;DENND4A;ANKRD30A;NTRK3;ZNF804A;PHOX2B;ZNF616;NANOG;ZNF354C
regulation of neurogenesis (GO:0050767)	6/57	0.0393069	0.920107	0	0	2.38152	7.70744	NOTCH1;BDNF;SERPINF1;NGF;ASCL1;TRIM32
cell-cell junction organization (GO:0045216)	7/72	0.0394883	0.920131	0	0	2.1996	7.10855	CDH6;CDH20;CDH10;F2R;DSG2;PVR;CDH8
regulation of neuron death (GO:1901214)	7/72	0.0394883	0.915949	0	0	2.1996	7.10855	EFNB2;EGLN3;GPNMB;APOE;CLU;PPARGC1A;EIF2S1
negative regulation of protein metabolic process (GO:0051248)	5/43	0.0401111	0.926186	0	0	2.63075	8.46075	EDN1;EDNRB;PTX3;APOE;CLU
regulation of proteasomal ubiquitin-dependent protein catabolic process (GO:0032434)	8/88	0.0406663	0.934774	0	0	2.05677	6.5865	PSMD10;RNF144B;RNF125;MDM2;RCHY1;CLU;RAD23B;OGT
regulation of leukocyte chemotaxis (GO:0002688)	4/30	0.041697	0.95417	0	0	3.01659	9.58469	CXCL6;CXCL11;ADAM17;CXCL1
activation of protein kinase B activity (GO:0032148)	4/30	0.041697	0.94991	0	0	3.01659	9.58469	NTRK3;ITGB1BP1;FGF1;ADRA2A
regulation of developmental growth (GO:0048638)	4/30	0.041697	0.945689	0	0	3.01659	9.58469	LATS2;EPPK1;APOE;PLCB1
artery morphogenesis (GO:0048844)	4/30	0.041697	0.941504	0	0	3.01659	9.58469	NOTCH1;HEY2;STRA6;TBX2
regulation of blood coagulation (GO:0030193)	4/30	0.041697	0.937356	0	0	3.01659	9.58469	THBD;EDN1;F2R;APOE
regulation of cell differentiation (GO:0045595)	10/121	0.0419524	0.938961	0	0	1.86979	5.92951	TFAP2A;GREM1;SUZ12;KIAA1109;SMOC1;PLEKHB1;HEY2;NANOG;EMP2;HOPX
phospholipid transport (GO:0015914)	6/58	0.0422712	0.941966	0	0	2.34046	7.40439	ABCB1;TMEM30A;ATP11C;APOE;PLTP;PITPNC1
autophagosome assembly (GO:0000045)	6/58	0.0422712	0.93787	0	0	2.34046	7.40439	UBXN2A;MAP1LC3C;UBQLN1;WIPI1;ATG4A;PIK3C3
regulation of keratinocyte proliferation (GO:0010837)	3/18	0.0427818	0.94509	0	0	3.77074	11.884	FGF7;CASK;EPPK1
negative regulation of osteoclast differentiation (GO:0045671)	3/18	0.0427818	0.941016	0	0	3.77074	11.884	TMEM178A;CCL3;FSTL3
release of cytochrome c from mitochondria (GO:0001836)	3/18	0.0427818	0.936977	0	0	3.77074	11.884	SOD2;BID;CLU
insulin secretion (GO:0030073)	3/18	0.0427818	0.932973	0	0	3.77074	11.884	ADCYAP1;CYB5R4;PTPRN2
blood vessel endothelial cell migration (GO:0043534)	3/18	0.0427818	0.929003	0	0	3.77074	11.884	EFNB2;GREM1;EMP2
regulation of cellular response to growth factor stimulus (GO:0090287)	3/18	0.0427818	0.925067	0	0	3.77074	11.884	CASK;XIAP;DUSP6
adherens junction organization (GO:0034332)	5/44	0.0436721	0.940332	0	0	2.57096	8.04979	CDH6;CDH20;CDH10;PVR;CDH8
regulation of calcium ion transmembrane transport via high voltage-gated calcium channel (GO:1902514)	2/8	0.0457625	0.981202	0	0	5.65611	17.4451	NANOS1;CACNB2
sulfur amino acid catabolic process (GO:0000098)	2/8	0.0457625	0.977097	0	0	5.65611	17.4451	CBS;CTH
nucleoside diphosphate phosphorylation (GO:0006165)	2/8	0.0457625	0.973025	0	0	5.65611	17.4451	AK5;AK7
ventricular cardiac muscle cell membrane repolarization (GO:0099625)	2/8	0.0457625	0.968988	0	0	5.65611	17.4451	KCNJ5;KCNJ3
endodermal cell fate commitment (GO:0001711)	2/8	0.0457625	0.964984	0	0	5.65611	17.4451	LEO1;NANOG
positive regulation of behavior (GO:0048520)	2/8	0.0457625	0.961013	0	0	5.65611	17.4451	CRH;STRA6
positive regulation of steroid biosynthetic process (GO:0010893)	2/8	0.0457625	0.957074	0	0	5.65611	17.4451	STARD4;FGF1
bundle of His cell to Purkinje myocyte communication (GO:0086069)	2/8	0.0457625	0.953168	0	0	5.65611	17.4451	DSG2;DSC2
negative regulation of retrograde protein transport, ER to cytosol (GO:1904153)	2/8	0.0457625	0.949293	0	0	5.65611	17.4451	UBE2G2;UBE2J1
negative regulation of calcium ion transmembrane transport (GO:1903170)	2/8	0.0457625	0.94545	0	0	5.65611	17.4451	ADRA2A;CBARP
regulation of positive chemotaxis (GO:0050926)	2/8	0.0457625	0.941637	0	0	5.65611	17.4451	NTRK3;CNTN1
catecholamine catabolic process (GO:0042424)	2/8	0.0457625	0.937856	0	0	5.65611	17.4451	MAOB;COMT
nucleotide phosphorylation (GO:0046939)	2/8	0.0457625	0.934104	0	0	5.65611	17.4451	AK5;AK7
regulation of amyloid fibril formation (GO:1905906)	2/8	0.0457625	0.930383	0	0	5.65611	17.4451	APOE;CLU
positive regulation of protein homodimerization activity (GO:0090073)	2/8	0.0457625	0.926691	0	0	5.65611	17.4451	TRAF4;SYAP1
regulation of keratinocyte migration (GO:0051547)	2/8	0.0457625	0.923028	0	0	5.65611	17.4451	FGF7;EPPK1
regulation of receptor binding (GO:1900120)	2/8	0.0457625	0.919394	0	0	5.65611	17.4451	GREM2;BDNF
nucleobase-containing small molecule interconversion (GO:0015949)	4/31	0.0462605	0.925754	0	0	2.91928	8.97232	CTPS2;NME4;AK5;AK7
positive regulation of bone mineralization (GO:0030501)	4/31	0.0462605	0.922138	0	0	2.91928	8.97232	TFAP2A;SLC8A1;GPM6B;ACVR2A
negative regulation of ossification (GO:0030279)	5/45	0.0474166	0.941505	0	0	2.51383	7.66411	GREM1;ECM1;NOTCH1;CCL3;STATH
cAMP-mediated signaling (GO:0019933)	7/75	0.0475951	0.941387	0	0	2.11161	6.42992	ADCYAP1;PTGFR;CALCA;PTGER3;GNAS;ADCY2;RAMP1
negative regulation of lymphocyte activation (GO:0051250)	3/19	0.0491842	0.969062	0	0	3.57228	10.7604	GPNMB;LST1;PAG1
acetylcholine receptor signaling pathway (GO:0095500)	3/19	0.0491842	0.965335	0	0	3.57228	10.7604	CHRM3;CHRNA3;PLCB1
regulation of myotube differentiation (GO:0010830)	3/19	0.0491842	0.961636	0	0	3.57228	10.7604	NOTCH1;BDNF;RBM24
excitatory postsynaptic potential (GO:0060079)	3/19	0.0491842	0.957966	0	0	3.57228	10.7604	CHRNA3;GRIN2A;RAB3GAP1
histone deubiquitination (GO:0016578)	3/19	0.0491842	0.954323	0	0	3.57228	10.7604	USP36;USP49;BRCC3
positive regulation of blood coagulation (GO:0030194)	3/19	0.0491842	0.950708	0	0	3.57228	10.7604	THBD;F2R;CNTN1
negative regulation of calcium ion transport (GO:0051926)	3/19	0.0491842	0.947121	0	0	3.57228	10.7604	NANOS1;ADRA2A;CBARP
ubiquitin-dependent protein catabolic process (GO:0006511)	22/341	0.0497189	0.953817	0	0	1.45964	4.38092	RANBP2;PSMD10;UBXN2A;FBXW11;KLHL15;UBA6;FAF1;FBXO15;UBE2G2;NTAN1;RCHY1;FBXO22;CUL4A;RNF144B;RNF125;HECW2;KLHL8;MDM2;TBL1X;GTSE1;TRIM32;RNF187
positive regulation of macromolecule biosynthetic process (GO:0010557)	11/142	0.0503789	0.96286	0	0	1.7526	5.23708	EDN1;YTHDF3;NAMPT;F2R;FAM129A;SAMD4A;PRKD2;LARP4B;JAK2;SOX4;RAB3GAP1
cell-cell adhesion via plasma-membrane adhesion molecules (GO:0098742)	11/142	0.0503789	0.959268	0	0	1.7526	5.23708	CDH6;CLDN10;TENM3;CDH20;CDH10;CDH23;DSG2;PVR;CDH8;ICAM1;CBLN1
protein dephosphorylation (GO:0006470)	10/125	0.0504222	0.956523	0	0	1.80995	5.40692	PDP1;PTPRN2;DUSP10;UBASH3B;FBXW11;PTPRO;RPRD1A;PPEF1;PPM1D;DUSP6
negative regulation of multicellular organismal process (GO:0051241)	10/125	0.0504222	0.95298	0	0	1.80995	5.40692	GREM1;CRHBP;RPS6KA6;NOTCH1;DUSP10;GPNMB;F2R;PTPRO;SPX;HS3ST5
regulation of angiogenesis (GO:0045765)	13/177	0.0507739	0.956085	0	0	1.66168	4.95243	ECM1;WARS;SERPINF1;SPINK5;EMP2;FGF1;IL1A;COL4A2;GPNMB;CNTN1;CTSH;PRKD2;EPHA2
negative regulation of calcium ion transmembrane transporter activity (GO:1901020)	4/32	0.0510903	0.958506	0	0	2.82805	8.41109	UBQLN1;THADA;ADRA2A;CBARP
central nervous system neuron differentiation (GO:0021953)	4/32	0.0510903	0.954995	0	0	2.82805	8.41109	NTRK2;SOX4;PHOX2B;CBLN1
negative regulation of BMP signaling pathway (GO:0030514)	4/32	0.0510903	0.95151	0	0	2.82805	8.41109	GREM1;NOTCH1;RBPMS2;FSTL3
protein localization to membrane (GO:0072657)	12/160	0.0518098	0.961402	0	0	1.69683	5.02292	CACNB2;DPP6;MAGI2;RFTN1;ZDHHC23;MYO5A;EMP2;ITGB1BP1;FGF13;BID;ANK1;RAMP1
positive regulation of cellular amide metabolic process (GO:0034250)	6/61	0.0519894	0.961239	0	0	2.22535	6.57974	YTHDF3;FAM129A;SAMD4A;LARP4B;CLU;SOX4
positive regulation of cysteine-type endopeptidase activity involved in apoptotic process (GO:0043280)	9/109	0.0521959	0.961572	0	0	1.86807	5.51595	EGLN3;F2R;NLRP2;CNTN1;PMAIP1;CYCS;JAK2;NGF;ST18
activation of protein kinase activity (GO:0032147)	16/233	0.0546105	1	0	0	1.55361	4.51716	CHRNA3;CALCA;GADD45B;NTRK3;F2R;EMP2;ADCY2;FGF1;NGF;DUSP6;ADRA2A;IRAK1;KIT;ITGB1BP1;JAK2;MUC20
second-messenger-mediated signaling (GO:0019932)	6/62	0.055507	1	0	0	2.18946	6.33027	NANOS1;RYR2;EDN1;EDNRB;CCL3;APOE
inflammatory response (GO:0006954)	17/252	0.0557479	1	0	0	1.52625	4.40616	PTGFR;CXCL6;PTGER3;F2R;ALOX15;CXCL1;CRHBP;IL1A;CXCL11;KIT;NLRP2;CRH;CCL3;TNFRSF25;PTX3;TAC1;SCG2
negative regulation of ion transport (GO:0043271)	3/20	0.0560243	1	0	0	3.39367	9.78044	NANOS1;ADRA2A;GPM6B
embryonic digestive tract development (GO:0048566)	3/20	0.0560243	1	0	0	3.39367	9.78044	RBPMS2;PCSK5;STRA6
regulation of calcium ion transmembrane transport (GO:1903169)	3/20	0.0560243	1	0	0	3.39367	9.78044	NANOS1;UBASH3B;CBARP
negative regulation of neurogenesis (GO:0050768)	4/33	0.0561848	1	0	0	2.74236	7.89554	NOTCH1;ID4;CNTN4;ASCL1
positive regulation of calcium ion transport (GO:0051928)	4/33	0.0561848	1	0	0	2.74236	7.89554	CACNB2;CAMK2A;F2R;CCL3
regulation of cell-substrate adhesion (GO:0010810)	4/33	0.0561848	1	0	0	2.74236	7.89554	NOTCH1;PTPRO;ALOX15;JAK2
positive regulation of biomineral tissue development (GO:0070169)	4/33	0.0561848	0.998993	0	0	2.74236	7.89554	TFAP2A;SLC8A1;GPM6B;ACVR2A
negative regulation of cell communication (GO:0010648)	7/78	0.0566907	1	0	0	2.0304	5.82754	RET;NTRK2;UBASH3B;NTRK3;KIT;MET;EPHA2
megakaryocyte differentiation (GO:0030219)	2/9	0.057147	1	0	0	5.02765	14.3898	CDKN2B;KIT
regulation of organ growth (GO:0046620)	2/9	0.057147	1	0	0	5.02765	14.3898	LATS2;DUSP6
long-chain fatty acid biosynthetic process (GO:0042759)	2/9	0.057147	1	0	0	5.02765	14.3898	ASAH2B;ALOX15
sarcoplasmic reticulum calcium ion transport (GO:0070296)	2/9	0.057147	0.998703	0	0	5.02765	14.3898	RYR2;CCL3
vasodilation (GO:0042311)	2/9	0.057147	0.995295	0	0	5.02765	14.3898	NANOS1;SOD2
homocysteine metabolic process (GO:0050667)	2/9	0.057147	0.991909	0	0	5.02765	14.3898	CBS;CTH
positive regulation of nitric-oxide synthase biosynthetic process (GO:0051770)	2/9	0.057147	0.988547	0	0	5.02765	14.3898	NAMPT;JAK2
ionotropic glutamate receptor signaling pathway (GO:0035235)	2/9	0.057147	0.985207	0	0	5.02765	14.3898	GRIA2;CPEB4
positive regulation of cholesterol esterification (GO:0010873)	2/9	0.057147	0.98189	0	0	5.02765	14.3898	STARD4;APOE
response to muscle stretch (GO:0035994)	2/9	0.057147	0.978595	0	0	5.02765	14.3898	RYR2;SLC8A1
negative regulation of protein exit from endoplasmic reticulum (GO:0070862)	2/9	0.057147	0.975322	0	0	5.02765	14.3898	UBE2G2;UBE2J1
nicotinamide nucleotide biosynthetic process (GO:0019359)	2/9	0.057147	0.972071	0	0	5.02765	14.3898	ME1;NADSYN1
protein polyglutamylation (GO:0018095)	2/9	0.057147	0.968842	0	0	5.02765	14.3898	TTLL7;CEP41
nucleoside phosphate biosynthetic process (GO:1901293)	2/9	0.057147	0.965634	0	0	5.02765	14.3898	AK5;AK7
sympathetic ganglion development (GO:0061549)	2/9	0.057147	0.962447	0	0	5.02765	14.3898	ASCL1;PHOX2B
myeloid leukocyte mediated immunity (GO:0002444)	2/9	0.057147	0.959281	0	0	5.02765	14.3898	CXCL6;ADAM17
nucleoside triphosphate biosynthetic process (GO:0009142)	2/9	0.057147	0.956136	0	0	5.02765	14.3898	AK5;AK7
Notch signaling involved in heart development (GO:0061314)	2/9	0.057147	0.953011	0	0	5.02765	14.3898	NOTCH1;HEY2
regulation of sequestering of calcium ion (GO:0051282)	2/9	0.057147	0.949907	0	0	5.02765	14.3898	RYR2;UBASH3B
potassium ion import across plasma membrane (GO:1990573)	2/9	0.057147	0.946823	0	0	5.02765	14.3898	KCNJ5;KCNJ3
mitral valve morphogenesis (GO:0003183)	2/9	0.057147	0.943759	0	0	5.02765	14.3898	NOTCH1;SOX4
negative regulation of amyloid-beta formation (GO:1902430)	2/9	0.057147	0.940714	0	0	5.02765	14.3898	APOE;CLU
positive regulation of protein homooligomerization (GO:0032464)	2/9	0.057147	0.937689	0	0	5.02765	14.3898	BID;CLU
tRNA wobble uridine modification (GO:0002098)	2/9	0.057147	0.934684	0	0	5.02765	14.3898	KIAA1456;ALKBH8
lipoprotein biosynthetic process (GO:0042158)	2/9	0.057147	0.931698	0	0	5.02765	14.3898	WIPI1;PIK3C3
vitamin transmembrane transport (GO:0035461)	2/9	0.057147	0.928731	0	0	5.02765	14.3898	SLC19A3;STRA6
kidney development (GO:0001822)	6/63	0.0591646	0.958466	0	0	2.15471	6.09229	TFAP2A;C1GALT1;CTSH;PCSK5;SOX4;STRA6
apoptotic mitochondrial changes (GO:0008637)	4/34	0.0615418	0.993822	0	0	2.6617	7.42092	CAMK2A;BID;SOD2;CLU
negative regulation of DNA binding (GO:0043392)	4/34	0.0615418	0.990687	0	0	2.6617	7.42092	ANKRD33;HEY2;ID4;JAK2
regulation of wound healing (GO:0061041)	4/34	0.0615418	0.987572	0	0	2.6617	7.42092	F2R;CASK;EPPK1;ADRA2A
positive regulation of cell adhesion (GO:0045785)	6/64	0.0629625	1	0	0	2.12104	5.86513	RET;TFE3;ALOX15;PRKD2;JAK2;FSTL3
cellular response to hexose stimulus (GO:0071331)	3/21	0.0632893	1	0	0	3.23206	8.92062	TRA2B;PDK3;SOX4
phospholipid translocation (GO:0045332)	3/21	0.0632893	1	0	0	3.23206	8.92062	TMEM30A;ABCB1;ATP11C
protein O-linked glycosylation via threonine (GO:0018243)	3/21	0.0632893	1	0	0	3.23206	8.92062	GALNT14;GALNT13;GALNT18
ventricular septum morphogenesis (GO:0060412)	3/21	0.0632893	0.999892	0	0	3.23206	8.92062	NOTCH1;HEY2;SOX4
positive regulation of receptor internalization (GO:0002092)	3/21	0.0632893	0.996806	0	0	3.23206	8.92062	GREM1;AHI1;MAGI2
synaptic transmission, glutamatergic (GO:0035249)	3/21	0.0632893	0.993739	0	0	3.23206	8.92062	GRIA2;CDH8;GRIA3
negative regulation of MAPK cascade (GO:0043409)	7/80	0.0633135	0.991069	0	0	1.97964	5.46312	PSMD10;RPS6KA6;DUSP10;TIMP3;ITGB1BP1;APOE;DUSP6
regulation of nucleic acid-templated transcription (GO:1903506)	35/607	0.066166	1	0	0	1.30454	3.54259	ZNF254;ZNF253;ZNF493;ZNF471;NOTCH1;CRABP2;ACVR1B;ARNTL2;ZNF829;SALL3;ZNF229;HIVEP1;ZNF568;HIVEP3;APBB2;ERC1;ZNF544;ZNF585B;PPARGC1A;SOX4;ZNF286A;ZNF540;SUZ12;ZNF583;ANKRD30A;DENND4A;TSC22D3;GCFC2;ZNF616;ZNF879;ZNF239;TFAM;NANOG;ZNF678;ZNF354C
mitotic cell cycle phase transition (GO:0044772)	15/221	0.066358	1	0	0	1.5356	4.1656	OFD1;RANBP2;CDKN2B;ABCB1;FBXW11;CAMK2A;CDC7;ACVR1B;CDC25B;CUL4A;LATS2;ALMS1;CEP41;PLCB1;BCAT1
negative regulation of cell death (GO:0060548)	7/81	0.0667938	1	0	0	1.9552	5.29105	TIGAR;GPNMB;APOE;TM7SF3;CLU;PPARGC1A;SOX4
sensory perception of sound (GO:0007605)	7/81	0.0667938	1	0	0	1.9552	5.29105	TFAP2A;CEMIP;GRM7;KIT;CDH23;TBL1X;OTOR
negative regulation of cell-substrate adhesion (GO:0010812)	4/35	0.0671583	1	0	0	2.58565	6.98307	NOTCH1;PTPRO;CASK;ITGB1BP1
regulation of microtubule polymerization (GO:0031113)	4/35	0.0671583	1	0	0	2.58565	6.98307	CLIP1;NUMA1;DYRK1A;MET
regulation of synapse assembly (GO:0051963)	4/35	0.0671583	1	0	0	2.58565	6.98307	CLSTN2;BDNF;SYNDIG1;PDLIM5
regulation of cardiac muscle contraction (GO:0055117)	4/35	0.0671583	1	0	0	2.58565	6.98307	NANOS1;RYR2;SCN5A;SLC8A1
regulation of insulin secretion (GO:0050796)	8/98	0.0683866	1	0	0	1.84689	4.95444	CACNA1A;MYRIP;TM7SF3;CACNA1E;SOX4;ADRA2A;CDK16;RAPGEF4
protein O-linked glycosylation (GO:0006493)	9/115	0.0685679	1	0	0	1.77061	4.74511	B3GALNT1;GALNT14;GALNT13;GALNT18;B3GALT2;C1GALT1;B3GLCT;MUC20;OGT
regulation of cellular protein metabolic process (GO:0032268)	5/50	0.0689044	1	0	0	2.26244	6.05212	CYFIP2;EDN1;EDNRB;WDR91;APOE
regulation of blood vessel endothelial cell migration (GO:0043535)	5/50	0.0689044	1	0	0	2.26244	6.05212	NUS1;ADAM17;PRKD2;APOE;EPHA2
positive regulation of epidermal growth factor-activated receptor activity (GO:0045741)	2/10	0.0693896	1	0	0	4.52489	12.0725	ADAM17;ADRA2A
regulation of response to stress (GO:0080134)	2/10	0.0693896	1	0	0	4.52489	12.0725	CRHBP;ABCB1
membrane raft organization (GO:0031579)	2/10	0.0693896	1	0	0	4.52489	12.0725	RFTN1;EMP2
ganglion development (GO:0061548)	2/10	0.0693896	1	0	0	4.52489	12.0725	ASCL1;PHOX2B
regulation of coagulation (GO:0050818)	2/10	0.0693896	1	0	0	4.52489	12.0725	F2R;HS3ST5
positive regulation of steroid metabolic process (GO:0045940)	2/10	0.0693896	1	0	0	4.52489	12.0725	STARD4;APOE
macrophage chemotaxis (GO:0048246)	2/10	0.0693896	1	0	0	4.52489	12.0725	EDNRB;CCL3
I-kappaB phosphorylation (GO:0007252)	2/10	0.0693896	1	0	0	4.52489	12.0725	PRDX4;ERC1
regulation of amyloid-beta clearance (GO:1900221)	2/10	0.0693896	1	0	0	4.52489	12.0725	APOE;CLU
epithelial cell morphogenesis (GO:0003382)	2/10	0.0693896	1	0	0	4.52489	12.0725	DACT2;MET
T cell chemotaxis (GO:0010818)	2/10	0.0693896	1	0	0	4.52489	12.0725	CXCL11;CCL3
negative regulation of cell activation (GO:0050866)	2/10	0.0693896	1	0	0	4.52489	12.0725	THBD;APOE
macrophage migration (GO:1905517)	2/10	0.0693896	1	0	0	4.52489	12.0725	EDNRB;CCL3
actin filament-based transport (GO:0099515)	2/10	0.0693896	1	0	0	4.52489	12.0725	MYO5A;MYRIP
tRNA wobble base modification (GO:0002097)	2/10	0.0693896	1	0	0	4.52489	12.0725	KIAA1456;ALKBH8
negative regulation of embryonic development (GO:0045992)	2/10	0.0693896	1	0	0	4.52489	12.0725	RPS6KA6;TBX2
negative regulation of pathway-restricted SMAD protein phosphorylation (GO:0060394)	2/10	0.0693896	0.997451	0	0	4.52489	12.0725	GREM1;PMEPA1
smooth muscle cell differentiation (GO:0051145)	2/10	0.0693896	0.994649	0	0	4.52489	12.0725	EDNRB;HEY2
axonogenesis (GO:0007409)	15/223	0.0705065	1	0	0	1.52182	4.03595	CYFIP2;RET;LRRN2;USP9X;BDNF;PTPRO;OMG;EFNB2;EFNB1;DAB1;SLC9A6;DOK6;SLITRK4;SLITRK6;CNTN4
NAD biosynthetic process (GO:0009435)	3/22	0.0709649	1	0	0	3.08515	8.16198	NAMPT;NADSYN1;NUDT12
positive regulation of protein targeting to membrane (GO:0090314)	3/22	0.0709649	1	0	0	3.08515	8.16198	CEMIP;MTCL1;ITGB1BP1
early endosome to late endosome transport (GO:0045022)	3/22	0.0709649	1	0	0	3.08515	8.16198	WDR91;EMP2;PIK3C3
lipid translocation (GO:0034204)	3/22	0.0709649	1	0	0	3.08515	8.16198	TMEM30A;ABCB1;ATP11C
cytosolic calcium ion transport (GO:0060401)	3/22	0.0709649	1	0	0	3.08515	8.16198	RYR2;JPH1;SLC8A1
protein O-linked glycosylation via serine (GO:0018242)	3/22	0.0709649	0.997614	0	0	3.08515	8.16198	GALNT14;GALNT13;GALNT18
regulation of membrane protein ectodomain proteolysis (GO:0051043)	3/22	0.0709649	0.994874	0	0	3.08515	8.16198	TIMP3;APOE;ADRA2A
regulation of bone resorption (GO:0045124)	3/22	0.0709649	0.992148	0	0	3.08515	8.16198	CALCA;UBASH3B;SPP1
negative regulation of epithelial cell proliferation (GO:0050680)	6/66	0.0709796	0.989641	0	0	2.05677	5.44089	CDKN2B;DUSP10;CASK;EPPK1;APOE;SCG2
regulation of cellular macromolecule biosynthetic process (GO:2000112)	36/631	0.0710547	0.987989	0	0	1.29078	3.41321	CYFIP2;ZNF254;ZNF253;ZNF493;ZNF471;NOTCH1;CRABP2;ACVR1B;ARNTL2;ZNF829;SALL3;ZNF229;HIVEP1;ZNF568;HIVEP3;APBB2;ERC1;ZNF544;ZNF585B;PPARGC1A;SOX4;ZNF286A;ZNF540;SUZ12;ZNF583;ANKRD30A;DENND4A;TSC22D3;GCFC2;ZNF616;ZNF879;ZNF239;TFAM;NANOG;ZNF678;ZNF354C
calcium ion transmembrane import into cytosol (GO:0097553)	4/36	0.0730305	1	0	0	2.51383	6.57838	RYR2;GRIN2A;F2R;RYR3
negative regulation of neuron projection development (GO:0010977)	5/51	0.0737521	1	0	0	2.21808	5.78264	EFNB2;MCF2;PTPRO;OMG;APOE
negative regulation of signaling (GO:0023057)	7/83	0.0740934	1	0	0	1.90808	4.96566	RET;NTRK2;UBASH3B;NTRK3;KIT;MET;EPHA2
establishment of protein localization to membrane (GO:0090150)	7/83	0.0740934	1	0	0	1.90808	4.96566	SYS1;RAB3IP;RFTN1;ZDHHC23;ATG4A;BID;RAB3GAP1
cellular response to metal ion (GO:0071248)	8/100	0.0750469	1	0	0	1.80995	4.68714	TFAP2A;CRHBP;MAPK9;CLIC4;TIGAR;ALOX15;SCN5A;RYR3
regulation of neuron differentiation (GO:0045664)	7/84	0.0779125	1	0	0	1.88537	4.81178	BDNF;ZNF804A;ID4;CNTN4;NGF;ASCL1;TRIM32
chemokine-mediated signaling pathway (GO:0070098)	5/52	0.0787807	1	0	0	2.17543	5.52795	CXCL6;CXCL11;CCL3;ACKR3;CXCL1
positive regulation of ossification (GO:0045778)	5/52	0.0787807	1	0	0	2.17543	5.52795	TFAP2A;IL6ST;SLC8A1;GPM6B;ACVR2A
positive regulation of nervous system development (GO:0051962)	5/52	0.0787807	1	0	0	2.17543	5.52795	CLSTN2;BDNF;SERPINF1;SYNDIG1;TRIM32
positive regulation of mitotic cell cycle (GO:0045931)	5/52	0.0787807	1	0	0	2.17543	5.52795	IL1A;EDN1;PPP1R10;MDM2;CDC25B
vesicle-mediated transport between endosomal compartments (GO:0098927)	3/23	0.0790358	1	0	0	2.95101	7.48924	WDR91;EMP2;PIK3C3
membrane assembly (GO:0071709)	3/23	0.0790358	1	0	0	2.95101	7.48924	NLGN4Y;RFTN1;EMP2
regulation of smooth muscle contraction (GO:0006940)	3/23	0.0790358	1	0	0	2.95101	7.48924	CHRM3;CHRNA3;F2R
response to alkaloid (GO:0043279)	3/23	0.0790358	1	0	0	2.95101	7.48924	RYR2;CHRNA3;CHRNB4
autophagosome maturation (GO:0097352)	3/23	0.0790358	1	0	0	2.95101	7.48924	VAMP8;MAP1LC3C;UBQLN1
negative regulation of axonogenesis (GO:0050771)	3/23	0.0790358	1	0	0	2.95101	7.48924	MCF2;OMG;FGF13
NAD metabolic process (GO:0019674)	3/23	0.0790358	1	0	0	2.95101	7.48924	NT5E;NADSYN1;NUDT12
regulation of DNA repair (GO:0006282)	4/37	0.0791542	1	0	0	2.44588	6.20364	TIGAR;CEBPG;BRCC3;POLH
regulation of osteoclast differentiation (GO:0045670)	4/37	0.0791542	1	0	0	2.44588	6.20364	UBASH3B;TMEM178A;CCL3;FSTL3
negative regulation of G0 to G1 transition (GO:0070317)	4/37	0.0791542	1	0	0	2.44588	6.20364	SUZ12;EPC1;CDC7;RBBP7
regulation of carbohydrate catabolic process (GO:0043470)	4/37	0.0791542	1	0	0	2.44588	6.20364	RANBP2;NUP50;PRKAG2;OGT
atrial septum morphogenesis (GO:0060413)	2/11	0.0823922	1	0	0	4.11353	10.2685	HEY2;SOX4
interleukin-27-mediated signaling pathway (GO:0070106)	2/11	0.0823922	1	0	0	4.11353	10.2685	IL6ST;JAK2
negative regulation of blood vessel diameter (GO:0097756)	2/11	0.0823922	1	0	0	4.11353	10.2685	EDN1;EDNRB
positive regulation by host of viral process (GO:0044794)	2/11	0.0823922	1	0	0	4.11353	10.2685	ZNF502;APOE
import across plasma membrane (GO:0098739)	2/11	0.0823922	1	0	0	4.11353	10.2685	KCNJ5;KCNJ3
negative regulation of leukocyte cell-cell adhesion (GO:1903038)	2/11	0.0823922	1	0	0	4.11353	10.2685	GPNMB;PAG1
purine nucleobase metabolic process (GO:0006144)	2/11	0.0823922	1	0	0	4.11353	10.2685	PRPS1;MTHFD1L
synaptic transmission, dopaminergic (GO:0001963)	2/11	0.0823922	1	0	0	4.11353	10.2685	CRHBP;CRH
regulation of integrin-mediated signaling pathway (GO:2001044)	2/11	0.0823922	1	0	0	4.11353	10.2685	ITGB1BP1;EMP2
negative regulation of amyloid precursor protein catabolic process (GO:1902992)	2/11	0.0823922	1	0	0	4.11353	10.2685	APOE;CLU
negative regulation of myotube differentiation (GO:0010832)	2/11	0.0823922	1	0	0	4.11353	10.2685	NOTCH1;BDNF
regulation of short-term neuronal synaptic plasticity (GO:0048172)	2/11	0.0823922	1	0	0	4.11353	10.2685	RAB3GAP1;SHISA6
positive regulation of glycoprotein biosynthetic process (GO:0010560)	2/11	0.0823922	1	0	0	4.11353	10.2685	PLCB1;RAMP1
regulation of cholesterol esterification (GO:0010872)	2/11	0.0823922	1	0	0	4.11353	10.2685	STARD4;APOE
camera-type eye morphogenesis (GO:0048593)	2/11	0.0823922	1	0	0	4.11353	10.2685	TENM3;TBX2
synaptic transmission, GABAergic (GO:0051932)	2/11	0.0823922	1	0	0	4.11353	10.2685	GABRA1;GABRG2
magnesium ion transport (GO:0015693)	2/11	0.0823922	1	0	0	4.11353	10.2685	MMGT1;NIPAL3
positive regulation of glucose metabolic process (GO:0010907)	2/11	0.0823922	1	0	0	4.11353	10.2685	PMAIP1;PPARGC1A
L-serine metabolic process (GO:0006563)	2/11	0.0823922	1	0	0	4.11353	10.2685	CBS;PSPH
regulation of cardiac muscle cell differentiation (GO:2000725)	2/11	0.0823922	1	0	0	4.11353	10.2685	EFNB2;GREM1
interleukin-35-mediated signaling pathway (GO:0070757)	2/11	0.0823922	1	0	0	4.11353	10.2685	IL6ST;JAK2
cardiac muscle cell membrane repolarization (GO:0099622)	2/11	0.0823922	1	0	0	4.11353	10.2685	KCNJ5;KCNJ3
regulation of endothelial cell migration (GO:0010594)	6/69	0.0840529	1	0	0	1.96734	4.87175	EDN1;EMP2;ITGB1BP1;PRKD2;FGF1;EPHA2
response to organic cyclic compound (GO:0014070)	6/69	0.0840529	1	0	0	1.96734	4.87175	PAQR9;CHRNB4;CHRNA3;SPP1;CCL3;PMAIP1
mitochondrion disassembly (GO:0061726)	4/38	0.0855245	1	0	0	2.38152	5.85604	MAP1LC3C;FUNDC1;WIPI1;ATG4A
regulation of cellular amide metabolic process (GO:0034248)	4/38	0.0855245	1	0	0	2.38152	5.85604	CYFIP2;TIGAR;SAMD8;BPGM
homotypic cell-cell adhesion (GO:0034109)	4/38	0.0855245	1	0	0	2.38152	5.85604	UBASH3B;MEGF11;GNAS;DSC2
regulation of ossification (GO:0030278)	4/38	0.0855245	1	0	0	2.38152	5.85604	NOTCH1;ANKH;SMOC1;TXLNG
positive regulation of DNA repair (GO:0045739)	4/38	0.0855245	1	0	0	2.38152	5.85604	TIGAR;SLF2;CEBPG;BRCC3
protein import into nucleus (GO:0006606)	8/103	0.0857446	1	0	0	1.75724	4.31645	RANBP2;PPP1R10;NUP50;KPNA4;KPNA5;TNPO1;JAK2;RANBP6
positive regulation of microtubule polymerization (GO:0031116)	3/24	0.0874855	1	0	0	2.82805	6.88994	CLIP1;NUMA1;MET
membrane protein intracellular domain proteolysis (GO:0031293)	3/24	0.0874855	1	0	0	2.82805	6.88994	ADAM17;RHBDD1;SPPL2B
positive regulation of purine nucleotide biosynthetic process (GO:1900373)	3/24	0.0874855	1	0	0	2.82805	6.88994	APOE;RAMP1;PPARGC1A
negative regulation of sequestering of calcium ion (GO:0051283)	3/24	0.0874855	1	0	0	2.82805	6.88994	RYR2;F2R;RYR3
camera-type eye development (GO:0043010)	3/24	0.0874855	1	0	0	2.82805	6.88994	TENM3;RAB3GAP1;STRA6
regulation of epidermal growth factor-activated receptor activity (GO:0007176)	3/24	0.0874855	1	0	0	2.82805	6.88994	ERRFI1;ADAM17;ADRA2A
positive regulation of microtubule polymerization or depolymerization (GO:0031112)	3/24	0.0874855	1	0	0	2.82805	6.88994	CLIP1;NUMA1;MET
limb development (GO:0060173)	3/24	0.0874855	1	0	0	2.82805	6.88994	GREM1;SMOC1;PCSK5
negative regulation of intrinsic apoptotic signaling pathway in response to DNA damage (GO:1902230)	3/24	0.0874855	1	0	0	2.82805	6.88994	ACKR3;CLU;TRIM32
positive regulation of apoptotic process (GO:0043065)	19/307	0.0884485	1	0	0	1.40021	3.39598	TFAP2A;GADD45B;FAF1;MCF2;F2R;NGF;DUSP6;MAPK9;LATS2;KCNMA1;NLRP2;CCL3;CTSH;PMAIP1;CYCS;ARHGEF1;BID;SOX4;PHLDA3
neuron differentiation (GO:0030182)	10/139	0.088675	1	0	0	1.62766	3.94345	MAPK9;NTRK2;ISL2;TENM3;MYT1L;SPINK5;ID4;ASCL1;SOX4;PHOX2B
calcium-mediated signaling (GO:0019722)	6/70	0.0886873	1	0	0	1.93924	4.69807	RYR2;PTGFR;EDN1;EDNRB;CCL3;SLC8A1
regulation of G0 to G1 transition (GO:0070316)	4/39	0.0921359	1	0	0	2.32045	5.5331	SUZ12;EPC1;CDC7;RBBP7
positive regulation of protein complex assembly (GO:0031334)	7/88	0.0943118	1	0	0	1.79967	4.24929	CUL4A;WARS;SLF2;MMP1;FAF1;PMAIP1;BID
regulation of axonogenesis (GO:0050770)	5/55	0.0949317	1	0	0	2.05677	4.84286	NTRK2;MCF2;OMG;APOE;NGF
negative regulation of cellular response to growth factor stimulus (GO:0090288)	5/55	0.0949317	1	0	0	2.05677	4.84286	GREM1;NOTCH1;RBPMS2;CASK;FSTL3
regulation of retrograde protein transport, ER to cytosol (GO:1904152)	2/12	0.096064	1	0	0	3.77074	8.83386	UBE2G2;UBE2J1
cardiac right ventricle morphogenesis (GO:0003215)	2/12	0.096064	1	0	0	3.77074	8.83386	HEY2;SOX4
regulation of vasculogenesis (GO:2001212)	2/12	0.096064	1	0	0	3.77074	8.83386	HEY2;EMP2
regulation of protein glycosylation (GO:0060049)	2/12	0.096064	1	0	0	3.77074	8.83386	WARS;RAMP1
skeletal myofibril assembly (GO:0014866)	2/12	0.096064	1	0	0	3.77074	8.83386	ACTA1;MYH11
negative regulation of ERAD pathway (GO:1904293)	2/12	0.096064	1	0	0	3.77074	8.83386	UBE2G2;UBE2J1
cell differentiation in hindbrain (GO:0021533)	2/12	0.096064	1	0	0	3.77074	8.83386	PHOX2B;CBLN1
positive regulation of cardiocyte differentiation (GO:1905209)	2/12	0.096064	1	0	0	3.77074	8.83386	EFNB2;GREM1
activation of cysteine-type endopeptidase activity (GO:0097202)	2/12	0.096064	1	0	0	3.77074	8.83386	CYFIP2;GRIN2A
regulation of catabolic process (GO:0009894)	2/12	0.096064	1	0	0	3.77074	8.83386	FAF1;MDM2
heterotypic cell-cell adhesion (GO:0034113)	3/25	0.0962968	1	0	0	2.71493	6.35381	DSG2;CD1D;DSC2
regulation of spindle assembly (GO:0090169)	3/25	0.0962968	1	0	0	2.71493	6.35381	STAG2;NUMA1;PMEPA1
inorganic cation import across plasma membrane (GO:0098659)	3/25	0.0962968	1	0	0	2.71493	6.35381	SLC9A6;SLC9A8;SLC8A1
prostaglandin metabolic process (GO:0006693)	3/25	0.0962968	1	0	0	2.71493	6.35381	EDN1;AKR1C1;PTGDS
cellular response to epidermal growth factor stimulus (GO:0071364)	3/25	0.0962968	1	0	0	2.71493	6.35381	GAREM1;MARS;SYAP1
long-chain fatty acid transport (GO:0015909)	3/25	0.0962968	1	0	0	2.71493	6.35381	PRKAG2;SPX;APOE
positive regulation of cellular component organization (GO:0051130)	8/106	0.0972878	1	0	0	1.7075	3.97863	WARS;SLF2;CLSTN2;BDNF;FAF1;SYNDIG1;HAS3;APOE
peptidyl-threonine modification (GO:0018210)	7/89	0.0986896	1	0	0	1.77945	4.12081	GALNT14;GALNT13;GALNT18;CAMK2A;DYRK1A;PRKD2;ACVR1B
embryonic heart tube morphogenesis (GO:0003143)	4/40	0.0989825	1	0	0	2.26244	5.23261	RYR2;AHI1;NOTCH1;TBX2
regulation of cellular localization (GO:0060341)	4/40	0.0989825	1	0	0	2.26244	5.23261	CHRNB4;NUMA1;CAMK2A;CDK16
sensory organ development (GO:0007423)	4/40	0.0989825	1	0	0	2.26244	5.23261	AHI1;SMOC1;MAB21L2;STRA6
autophagy of mitochondrion (GO:0000422)	4/40	0.0989825	1	0	0	2.26244	5.23261	MAP1LC3C;FUNDC1;WIPI1;ATG4A
positive regulation of Ras protein signal transduction (GO:0046579)	4/40	0.0989825	1	0	0	2.26244	5.23261	NOTCH1;F2R;NGF;F2RL2
tRNA aminoacylation (GO:0043039)	4/40	0.0989825	1	0	0	2.26244	5.23261	WARS;MARS2;MARS;QRSL1
regulation of release of cytochrome c from mitochondria (GO:0090199)	4/40	0.0989825	1	0	0	2.26244	5.23261	PSMD10;PMAIP1;BID;CLU
protein import (GO:0017038)	5/56	0.100662	1	0	0	2.02004	4.63797	RANBP2;PPP1R10;NUP50;APOE;CLU
protein N-linked glycosylation (GO:0006487)	6/73	0.103405	1	0	0	1.85954	4.21949	B3GALNT1;CCDC126;B3GALT2;ST3GAL6;UBE2G2;UBE2J1
chloride transport (GO:0006821)	6/73	0.103405	1	0	0	1.85954	4.21949	GABRA1;CLIC4;CLCN5;GLRB;ANO4;GABRG2
positive regulation of proteasomal protein catabolic process (GO:1901800)	6/73	0.103405	1	0	0	1.85954	4.21949	PSMD10;RNF144B;RNF125;MDM2;RCHY1;CLU
positive regulation of synapse assembly (GO:0051965)	3/26	0.105452	1	0	0	2.61051	5.87235	CLSTN2;BDNF;SYNDIG1
tRNA methylation (GO:0030488)	3/26	0.105452	1	0	0	2.61051	5.87235	TRMT10A;THADA;ALKBH8
regulation of viral entry into host cell (GO:0046596)	3/26	0.105452	1	0	0	2.61051	5.87235	HS3ST5;PTX3;TRIM38
positive regulation of macromolecule metabolic process (GO:0010604)	17/276	0.105955	1	0	0	1.39353	3.12812	TFAP2A;NTRK2;WARS;DDX58;NTRK3;MAGI2;ZNF804A;POU3F1;NGF;CLU;GREM1;IL1A;AHI1;ACTA1;MAPK9;CCL3;CTSH
positive regulation of receptor-mediated endocytosis (GO:0048260)	4/41	0.106058	1	0	0	2.20726	4.95259	GREM1;AHI1;MAGI2;CLU
gluconeogenesis (GO:0006094)	4/41	0.106058	1	0	0	2.20726	4.95259	BPGM;SLC25A12;ENO3;PPARGC1A
regulation of Rho protein signal transduction (GO:0035023)	5/57	0.106562	1	0	0	1.9846	4.44357	F2R;ARAP1;APOE;MET;F2RL2
chloride transmembrane transport (GO:1902476)	5/57	0.106562	1	0	0	1.9846	4.44357	GABRA1;CLIC4;CLCN5;GLRB;GABRG2
regulation of transcription, DNA-templated (GO:0006355)	81/1598	0.106764	1	0	0	1.1468	2.56553	ZNF254;RET;ZNF253;ZNF493;MYT1L;GRIP1;ZXDA;SALL3;ZMYM5;HEY2;EPC1;ZNF568;ERC1;SOX4;TEAD4;NANOS1;TLE2;FBXW11;TSC22D3;F2R;POU3F1;GCFC2;ZNF91;ZNF879;KIT;ZNF239;TFAM;ZNF678;PLCB1;L3MBTL1;CALCA;ZNF471;NOTCH1;CRABP2;SATB1;CEBPG;ACVR1B;ASCL1;ARNTL2;FSTL3;NPAS3;TCEAL8;ZNF829;IRAK1;TCEAL4;TCEAL3;HAS3;SPP1;ZNF229;HIVEP1;STAT6;HIVEP3;APBB2;APOE;TBL1X;ZNF585B;ZNF544;PPARGC1A;ZNF286A;TFAP2A;ZNF540;MLXIP;SUZ12;Z…
positive regulation of epithelial cell migration (GO:0010634)	6/74	0.108577	1	0	0	1.83441	4.07293	FGF7;EDN1;CTSH;ITGB1BP1;PRKD2;FGF1
modulation by virus of host process (GO:0019054)	2/13	0.110321	1	0	0	3.48068	7.67269	KPNA4;KPNA5
cellular response to exogenous dsRNA (GO:0071360)	2/13	0.110321	1	0	0	3.48068	7.67269	DDX58;PQBP1
positive regulation of sodium ion transport (GO:0010765)	2/13	0.110321	1	0	0	3.48068	7.67269	NANOS1;SCN5A
positive regulation of cardiac muscle cell proliferation (GO:0060045)	2/13	0.110321	1	0	0	3.48068	7.67269	NOTCH1;TBX2
regulation of NMDA receptor activity (GO:2000310)	2/13	0.110321	1	0	0	3.48068	7.67269	CRHBP;CRH
positive regulation of cellular carbohydrate metabolic process (GO:0010676)	2/13	0.110321	1	0	0	3.48068	7.67269	TIGAR;PMAIP1
regulation of biomineral tissue development (GO:0070167)	2/13	0.110321	1	0	0	3.48068	7.67269	ANKH;TXLNG
positive regulation of cholesterol efflux (GO:0010875)	2/13	0.110321	1	0	0	3.48068	7.67269	APOE;PLTP
positive regulation of endothelial cell chemotaxis (GO:2001028)	2/13	0.110321	1	0	0	3.48068	7.67269	PRKD2;MET
catecholamine biosynthetic process (GO:0042423)	2/13	0.110321	1	0	0	3.48068	7.67269	DDC;PAH
toll-like receptor 9 signaling pathway (GO:0034162)	2/13	0.110321	1	0	0	3.48068	7.67269	IRAK1;PIK3C3
neuron fate commitment (GO:0048663)	2/13	0.110321	1	0	0	3.48068	7.67269	MYT1L;ASCL1
dicarboxylic acid catabolic process (GO:0043649)	2/13	0.110321	1	0	0	3.48068	7.67269	GAD1;ACOT4
prostanoid biosynthetic process (GO:0046457)	2/13	0.110321	1	0	0	3.48068	7.67269	EDN1;PTGDS
negative regulation of hormone secretion (GO:0046888)	2/13	0.110321	1	0	0	3.48068	7.67269	CRH;ADRA2A
regulation of neurotransmitter transport (GO:0051588)	2/13	0.110321	1	0	0	3.48068	7.67269	CHRNB4;CAMK2A
diacylglycerol metabolic process (GO:0046339)	2/13	0.110321	1	0	0	3.48068	7.67269	DGKA;DGKK
regulation of fatty acid oxidation (GO:0046320)	2/13	0.110321	1	0	0	3.48068	7.67269	PRKAG2;PPARGC1A
glomerular visceral epithelial cell differentiation (GO:0072112)	2/13	0.110321	1	0	0	3.48068	7.67269	MAGI2;PTPRO
MAPK cascade (GO:0000165)	17/278	0.111102	1	0	0	1.38351	3.03999	RET;PSMD10;FBXW11;CAMK2A;RASAL2;FGF1;DUSP6;GRIN2A;FGF7;KIT;CCL3;CTSH;MBP;JAK2;FGF13;SCG2;MET
cell cycle G1/S phase transition (GO:0044843)	7/92	0.112477	1	0	0	1.72142	3.76132	RANBP2;CUL4A;LATS2;CAMK2A;CDC7;BCAT1;ACVR1B
retinoid metabolic process (GO:0001523)	6/75	0.11388	1	0	0	1.80995	3.93232	CYP26A1;CYP4V2;AKR1C1;LRAT;APOE;STRA6
release of sequestered calcium ion into cytosol (GO:0051209)	3/27	0.114933	1	0	0	2.51383	5.43844	RYR2;F2R;RYR3
negative regulation of myeloid leukocyte differentiation (GO:0002762)	3/27	0.114933	1	0	0	2.51383	5.43844	TMEM178A;CCL3;FSTL3
regulation of neurotransmitter secretion (GO:0046928)	3/27	0.114933	1	0	0	2.51383	5.43844	CHRNA3;CHRNB4;CAMK2A
regulation of protein targeting to membrane (GO:0090313)	3/27	0.114933	1	0	0	2.51383	5.43844	CEMIP;MTCL1;ITGB1BP1
positive regulation of intracellular signal transduction (GO:1902533)	27/479	0.11746	1	0	0	1.27528	2.73121	RET;ECM1;FGF1;FGF7;IRAK1;CCL3;PMAIP1;JAK2;BID;NTRK2;GPR37;NTRK3;F2R;ADRA2A;BST2;IL1A;CXCL11;KIT;CNTN1;PRKD2;S100A4;TNFRSF25;ITGB1BP1;TRIM38;MET;TRIM32;EPHA2
sterol metabolic process (GO:0016125)	5/59	0.118854	1	0	0	1.91732	4.08362	CYP26A1;CYP4V2;PRKAG2;APOE;APOL2
positive regulation of JNK cascade (GO:0046330)	6/76	0.119311	1	0	0	1.78614	3.79737	IL1A;EDN1;TRAF4;GADD45B;PLCB1;ANKRD6
membrane depolarization (GO:0051899)	4/43	0.120868	1	0	0	2.1046	4.44714	CACNA1A;SCN5A;SCN2A;CACNA1E
eye development (GO:0001654)	4/43	0.120868	1	0	0	2.1046	4.44714	SMOC1;MAB21L2;RAB3GAP1;STRA6
regulation of ATP metabolic process (GO:1903578)	4/43	0.120868	1	0	0	2.1046	4.44714	RANBP2;NUP50;PRKAG2;OGT
digestive tract development (GO:0048565)	4/43	0.120868	1	0	0	2.1046	4.44714	EDNRB;KIT;PCSK5;STRA6
regulation of multicellular organismal development (GO:2000026)	4/43	0.120868	1	0	0	2.1046	4.44714	GREM1;KIAA1109;FGF1;DUSP6
neuron projection development (GO:0031175)	11/167	0.121965	1	0	0	1.49023	3.13548	ADCYAP1;SLC9A6;BDNF;TBC1D24;APOE;CNTN4;NPTX2;NGF;GPM6B;CDK16;PQBP1
protein localization to plasma membrane (GO:0072659)	9/130	0.12214	1	0	0	1.56631	3.2933	CACNB2;DPP6;SYS1;ZDHHC23;MYO5A;EMP2;FGF13;ANK1;RAMP1
skin development (GO:0043588)	7/94	0.122203	1	0	0	1.6848	3.54156	ERRFI1;CLIC4;DACT2;TXNIP;MET;LOR;EPHA2
cellular amino acid biosynthetic process (GO:0008652)	3/28	0.12472	1	0	0	2.42405	5.0461	FOLH1;PAH;BCAT1
regulation of receptor internalization (GO:0002090)	3/28	0.12472	1	0	0	2.42405	5.0461	GREM1;AHI1;MAGI2
positive regulation of cytosolic calcium ion concentration involved in phospholipase C-activating G-protein coupled signaling pathway (GO:0051482)	3/28	0.12472	1	0	0	2.42405	5.0461	CALCA;F2R;F2RL2
positive regulation of extrinsic apoptotic signaling pathway (GO:2001238)	3/28	0.12472	1	0	0	2.42405	5.0461	RET;PMAIP1;BID
cardiac muscle cell action potential involved in contraction (GO:0086002)	3/28	0.12472	1	0	0	2.42405	5.0461	RYR2;SCN5A;FGF12
negative regulation of hydrogen peroxide-induced cell death (GO:1903206)	2/14	0.125084	1	0	0	3.23206	6.71872	GPR37;MET
mitotic cell cycle arrest (GO:0071850)	2/14	0.125084	1	0	0	3.23206	6.71872	MAGI2;MCPH1
neurotransmitter biosynthetic process (GO:0042136)	2/14	0.125084	1	0	0	3.23206	6.71872	NANOS1;PAH
cell communication by electrical coupling involved in cardiac conduction (GO:0086064)	2/14	0.125084	1	0	0	3.23206	6.71872	RYR2;SLC8A1
cell surface receptor signaling pathway involved in heart development (GO:0061311)	2/14	0.125084	1	0	0	3.23206	6.71872	NOTCH1;HEY2
cell migration involved in sprouting angiogenesis (GO:0002042)	2/14	0.125084	1	0	0	3.23206	6.71872	EFNB2;GREM1
smooth muscle contraction (GO:0006939)	2/14	0.125084	1	0	0	3.23206	6.71872	MYH11;SLC8A1
regulation of cyclin-dependent protein serine/threonine kinase activity involved in G1/S transition of mitotic cell cycle (GO:0031657)	2/14	0.125084	1	0	0	3.23206	6.71872	CDKN2B;ADAM17
negative regulation of cell migration involved in sprouting angiogenesis (GO:0090051)	2/14	0.125084	1	0	0	3.23206	6.71872	NOTCH1;ITGB1BP1
positive regulation of purine nucleotide metabolic process (GO:1900544)	2/14	0.125084	1	0	0	3.23206	6.71872	CXCL11;RAMP1
positive regulation of heart rate (GO:0010460)	2/14	0.125084	1	0	0	3.23206	6.71872	RYR2;EDN1
positive regulation of muscle hypertrophy (GO:0014742)	2/14	0.125084	1	0	0	3.23206	6.71872	EDN1;IL6ST
histone H4-K16 acetylation (GO:0043984)	2/14	0.125084	1	0	0	3.23206	6.71872	MSL3;OGT
regulation of adaptive immune response (GO:0002819)	2/14	0.125084	1	0	0	3.23206	6.71872	ALOX15;IL6ST
positive regulation of smooth muscle contraction (GO:0045987)	2/14	0.125084	1	0	0	3.23206	6.71872	F2R;SPX
positive regulation of protein binding (GO:0032092)	5/60	0.12524	1	0	0	1.88537	3.9169	TRAF4;BDNF;BAMBI;SYAP1;APOE
positive regulation of protein localization to membrane (GO:1905477)	7/95	0.127223	1	0	0	1.66706	3.43718	CEMIP;MTCL1;PMAIP1;ITGB1BP1;AKAP5;BID;EPHA2
cholesterol transport (GO:0030301)	4/44	0.128587	1	0	0	2.05677	4.21874	STARD4;AKR1C1;APOE;CLU
hexose biosynthetic process (GO:0019319)	4/44	0.128587	1	0	0	2.05677	4.21874	BPGM;SLC25A12;ENO3;PPARGC1A
carboxylic acid biosynthetic process (GO:0046394)	4/44	0.128587	1	0	0	2.05677	4.21874	CEMIP;FOLH1;PAH;HAS3
negative regulation of apoptotic process (GO:0043066)	27/485	0.130146	1	0	0	1.2595	2.56825	RET;PSMD10;NOTCH1;XIAP;ASCL1;IRAK1;CTSH;ERC1;APOE;BID;PPARGC1A;TFAP2A;NTRK2;BDNF;NTRK3;RHBDD1;F2R;NGF;SOD2;GREM1;RNF144B;AHI1;KIT;IL6ST;MET;CPEB4;EPHA2
sensory perception of mechanical stimulus (GO:0050954)	6/78	0.13055	1	0	0	1.74034	3.54333	TFAP2A;CEMIP;GRM7;CDH23;TBL1X;OTOR
positive regulation of leukocyte chemotaxis (GO:0002690)	5/61	0.13178	1	0	0	1.85446	3.75829	CXCL6;ADAM17;CXCL11;CCL3;CXCL1
cardiac muscle cell action potential (GO:0086001)	3/29	0.134795	1	0	0	2.34046	4.69028	SCN5A;FGF12;SLC8A1
positive regulation of epidermal growth factor receptor signaling pathway (GO:0045742)	3/29	0.134795	1	0	0	2.34046	4.69028	ADAM17;ARAP1;ADRA2A
activation of cysteine-type endopeptidase activity involved in apoptotic process (GO:0006919)	6/79	0.136354	1	0	0	1.71831	3.42374	EGLN3;F2R;CNTN1;CYCS;JAK2;NGF
cell-cell junction assembly (GO:0007043)	6/79	0.136354	1	0	0	1.71831	3.42374	CDH6;CDH20;CDH10;CD9;STRN;CDH8
diterpenoid metabolic process (GO:0016101)	5/62	0.138471	1	0	0	1.82455	3.60731	CYP4V2;AKR1C1;LRAT;APOE;STRA6
negative regulation of intrinsic apoptotic signaling pathway (GO:2001243)	5/62	0.138471	1	0	0	1.82455	3.60731	MDM2;ACKR3;SOD2;CLU;TRIM32
tRNA processing (GO:0008033)	5/62	0.138471	1	0	0	1.82455	3.60731	TRUB1;WDR4;C2ORF49;TRNT1;C9ORF64
NAD biosynthesis via nicotinamide riboside salvage pathway (GO:0034356)	2/15	0.140281	1	0	0	3.01659	5.92492	NAMPT;NUDT12
retinoic acid metabolic process (GO:0042573)	2/15	0.140281	1	0	0	3.01659	5.92492	CYP26A1;STRA6
selective autophagy (GO:0061912)	2/15	0.140281	1	0	0	3.01659	5.92492	MAP1LC3C;UBQLN1
digestive tract morphogenesis (GO:0048546)	2/15	0.140281	1	0	0	3.01659	5.92492	RBPMS2;STRA6
histone H4-K8 acetylation (GO:0043982)	2/15	0.140281	1	0	0	3.01659	5.92492	JADE3;OGT
epithelial cilium movement (GO:0003351)	2/15	0.140281	1	0	0	3.01659	5.92492	OFD1;CABYR
endocardial cushion morphogenesis (GO:0003203)	2/15	0.140281	1	0	0	3.01659	5.92492	NOTCH1;TBX2
positive regulation of small GTPase mediated signal transduction (GO:0051057)	2/15	0.140281	1	0	0	3.01659	5.92492	NOTCH1;NGF
ventricular cardiac muscle cell action potential (GO:0086005)	2/15	0.140281	1	0	0	3.01659	5.92492	RYR2;SCN5A
mesenchyme morphogenesis (GO:0072132)	2/15	0.140281	1	0	0	3.01659	5.92492	NOTCH1;TBX2
nitric oxide mediated signal transduction (GO:0007263)	2/15	0.140281	1	0	0	3.01659	5.92492	NANOS1;APOE
negative regulation of release of cytochrome c from mitochondria (GO:0090201)	2/15	0.140281	1	0	0	3.01659	5.92492	PSMD10;CLU
pyrimidine-containing compound metabolic process (GO:0072527)	2/15	0.140281	1	0	0	3.01659	5.92492	SLC19A3;CTPS2
positive regulation of acute inflammatory response (GO:0002675)	2/15	0.140281	1	0	0	3.01659	5.92492	PTGER3;IL6ST
mesenchymal cell development (GO:0014031)	2/15	0.140281	1	0	0	3.01659	5.92492	NOTCH1;HEY2
negative regulation of muscle cell differentiation (GO:0051148)	2/15	0.140281	1	0	0	3.01659	5.92492	NOTCH1;RBPMS2
vasculature development (GO:0001944)	2/15	0.140281	1	0	0	3.01659	5.92492	ERRFI1;STRA6
positive regulation of membrane protein ectodomain proteolysis (GO:0051044)	2/15	0.140281	1	0	0	3.01659	5.92492	APOE;ADRA2A
embryonic cranial skeleton morphogenesis (GO:0048701)	2/15	0.140281	1	0	0	3.01659	5.92492	TFAP2A;MTHFD1L
positive regulation of cysteine-type endopeptidase activity involved in apoptotic signaling pathway (GO:2001269)	2/15	0.140281	1	0	0	3.01659	5.92492	JAK2;ST18
histone H4-K5 acetylation (GO:0043981)	2/15	0.140281	1	0	0	3.01659	5.92492	JADE3;OGT
establishment of protein localization to endoplasmic reticulum (GO:0072599)	2/15	0.140281	1	0	0	3.01659	5.92492	RYR2;RAB3GAP1
ion transport (GO:0006811)	17/289	0.142064	1	0	0	1.33085	2.59712	RYR2;GABRA1;CHRNB4;CHRNA3;SLC24A3;TSC22D3;ATP11C;ANO4;GABRG2;RYR3;SLC8A1;CLCN5;SLC9A6;GLRB;SLC9A8;CHRFAM7A;SLC15A4
positive regulation of stress-activated MAPK cascade (GO:0032874)	6/80	0.142276	1	0	0	1.69683	3.3088	IL1A;TRAF4;GADD45B;PLCB1;MID1;ANKRD6
positive regulation of cell growth (GO:0030307)	7/98	0.142889	1	0	0	1.61603	3.14429	PSMD10;ADAM17;EDN1;BDNF;NGF;TRIM32;SYT17
interleukin-12-mediated signaling pathway (GO:0035722)	4/46	0.144617	1	0	0	1.96734	3.80419	JAK2;SOD2;PLCB1;LMNB1
cellular response to interleukin-12 (GO:0071349)	4/46	0.144617	1	0	0	1.96734	3.80419	JAK2;SOD2;PLCB1;LMNB1
regulation of generation of precursor metabolites and energy (GO:0043467)	4/46	0.144617	1	0	0	1.96734	3.80419	RANBP2;NUP50;PRKAG2;OGT
negative regulation of cation channel activity (GO:2001258)	3/30	0.145139	1	0	0	2.26244	4.36665	KCNE3;UBQLN1;CBARP
hippo signaling (GO:0035329)	3/30	0.145139	1	0	0	2.26244	4.36665	TEAD4;LATS2;AMOTL2
regulation of cell adhesion mediated by integrin (GO:0033628)	3/30	0.145139	1	0	0	2.26244	4.36665	RET;ITGB1BP1;EPHA2
regulation of sodium ion transmembrane transport (GO:1902305)	3/30	0.145139	1	0	0	2.26244	4.36665	NANOS1;SCN5A;FGF12
negative regulation of cell morphogenesis involved in differentiation (GO:0010771)	3/30	0.145139	1	0	0	2.26244	4.36665	MCF2;OMG;ITGB1BP1
protein localization to cell periphery (GO:1990778)	8/117	0.146608	1	0	0	1.54697	2.97017	CACNB2;DPP6;ZDHHC23;MYO5A;EMP2;FGF13;ANK1;RAMP1
regulation of canonical Wnt signaling pathway (GO:0060828)	13/213	0.150416	1	0	0	1.38083	2.61578	PSMD10;TLE2;PTPRO;XIAP;SHISA6;GREM1;LATS2;BAMBI;APOE;TBL1X;LGR5;SOX4;ANKRD6
inorganic anion transmembrane transport (GO:0098661)	5/64	0.152286	1	0	0	1.76753	3.32649	GABRA1;CLIC4;CLCN5;GLRB;GABRG2
positive regulation of JAK-STAT cascade (GO:0046427)	5/64	0.152286	1	0	0	1.76753	3.32649	NOTCH1;F2R;KIT;JAK2;IL6ST
cellular response to decreased oxygen levels (GO:0036294)	5/64	0.152286	1	0	0	1.76753	3.32649	TIGAR;UBQLN1;MDM2;PMAIP1;CPEB4
positive regulation of tumor necrosis factor production (GO:0032760)	4/47	0.15291	1	0	0	1.92548	3.61587	DDX58;CCL3;JAK2;CLU
positive regulation of organelle assembly (GO:1902117)	4/47	0.15291	1	0	0	1.92548	3.61587	EDN1;NUMA1;CEP295;RAB3GAP1
histone H4 acetylation (GO:0043967)	4/47	0.15291	1	0	0	1.92548	3.61587	EPC1;MSL3;JADE3;OGT
heterophilic cell-cell adhesion via plasma membrane cell adhesion molecules (GO:0007157)	4/47	0.15291	1	0	0	1.92548	3.61587	TENM3;PVR;ICAM1;CBLN1
regulation of anatomical structure morphogenesis (GO:0022603)	6/82	0.154466	1	0	0	1.65545	3.09201	WARS;GPNMB;ZMYM5;HEY2;EMP2;EPHA2
positive regulation of cell cycle (GO:0045787)	6/82	0.154466	1	0	0	1.65545	3.09201	PSMD10;CCPG1;MDM2;TRIM32;PHOX2B;CDC25B
positive regulation of DNA metabolic process (GO:0051054)	6/82	0.154466	1	0	0	1.65545	3.09201	TIGAR;PPP1R10;USP9X;CEBPG;PRKD2;BRCC3
positive regulation of transmembrane receptor protein serine/threonine kinase signaling pathway (GO:0090100)	6/82	0.154466	1	0	0	1.65545	3.09201	ADAM17;CDKN2B;NOTCH1;NUMA1;ACVR1B;ACVR2A
negative regulation of blood vessel endothelial cell migration (GO:0043537)	3/31	0.155734	1	0	0	2.18946	4.07154	NOTCH1;ITGB1BP1;APOE
positive regulation of release of sequestered calcium ion into cytosol (GO:0051281)	3/31	0.155734	1	0	0	2.18946	4.07154	CEMIP;CXCL11;F2R
positive regulation of insulin secretion (GO:0032024)	3/31	0.155734	1	0	0	2.18946	4.07154	MYRIP;TM7SF3;SOX4
protein destabilization (GO:0031648)	3/31	0.155734	1	0	0	2.18946	4.07154	FBXW11;MDM2;CTSH
negative regulation of NF-kappaB import into nucleus (GO:0042347)	2/16	0.155845	1	0	0	2.82805	5.25706	PSMD10;FAF1
lipopolysaccharide-mediated signaling pathway (GO:0031663)	2/16	0.155845	1	0	0	2.82805	5.25706	IRAK1;CCL3
postsynaptic membrane organization (GO:0001941)	2/16	0.155845	1	0	0	2.82805	5.25706	NLGN4Y;APOE
cellular response to dsRNA (GO:0071359)	2/16	0.155845	1	0	0	2.82805	5.25706	DDX58;PQBP1
negative regulation of response to wounding (GO:1903035)	2/16	0.155845	1	0	0	2.82805	5.25706	CASK;EPPK1
histone H2A acetylation (GO:0043968)	2/16	0.155845	1	0	0	2.82805	5.25706	MSL3;EPC1
cytoplasmic sequestering of transcription factor (GO:0042994)	2/16	0.155845	1	0	0	2.82805	5.25706	PSMD10;FAF1
negative regulation of striated muscle cell differentiation (GO:0051154)	2/16	0.155845	1	0	0	2.82805	5.25706	NOTCH1;BDNF
positive regulation of mRNA processing (GO:0050685)	2/16	0.155845	1	0	0	2.82805	5.25706	TRA2B;LEO1
positive regulation of cardiac muscle hypertrophy (GO:0010613)	2/16	0.155845	1	0	0	2.82805	5.25706	EDN1;IL6ST
negative regulation of transcription regulatory region DNA binding (GO:2000678)	2/16	0.155845	1	0	0	2.82805	5.25706	ANKRD33;HEY2
glutamine family amino acid catabolic process (GO:0009065)	2/16	0.155845	1	0	0	2.82805	5.25706	NANOS1;GAD1
T cell migration (GO:0072678)	2/16	0.155845	1	0	0	2.82805	5.25706	CXCL11;CCL3
positive regulation of cyclic nucleotide metabolic process (GO:0030801)	2/16	0.155845	1	0	0	2.82805	5.25706	CXCL11;RAMP1
positive regulation of nitric-oxide synthase activity (GO:0051000)	2/16	0.155845	1	0	0	2.82805	5.25706	NUS1;APOE
positive regulation of G2/M transition of mitotic cell cycle (GO:0010971)	2/16	0.155845	1	0	0	2.82805	5.25706	CDC7;PHOX2B
regulation of protein homodimerization activity (GO:0043496)	2/16	0.155845	1	0	0	2.82805	5.25706	TRAF4;SYAP1
cardiac epithelial to mesenchymal transition (GO:0060317)	2/16	0.155845	1	0	0	2.82805	5.25706	NOTCH1;HEY2
G-protein coupled acetylcholine receptor signaling pathway (GO:0007213)	2/16	0.155845	1	0	0	2.82805	5.25706	CHRM3;PLCB1
aorta morphogenesis (GO:0035909)	2/16	0.155845	1	0	0	2.82805	5.25706	HEY2;TBX2
embryonic heart tube development (GO:0035050)	2/16	0.155845	1	0	0	2.82805	5.25706	RYR2;TBX2
neurotransmitter transport (GO:0006836)	2/16	0.155845	1	0	0	2.82805	5.25706	SLC38A1;SLC6A16
positive regulation of sequence-specific DNA binding transcription factor activity (GO:0051091)	13/215	0.157848	1	0	0	1.36799	2.52547	EDN1;DDX58;CEBPG;CAMK2A;CLU;IRAK1;KIT;PRKD2;TRIM37;ERC1;TRIM38;PPARGC1A;TRIM32
O-glycan processing (GO:0016266)	5/65	0.159402	1	0	0	1.74034	3.19584	GALNT14;GALNT13;GALNT18;C1GALT1;MUC20
metal ion transport (GO:0030001)	7/101	0.15943	1	0	0	1.56803	2.87914	KCNJ5;KCNMA1;KCNN2;SCN5A;FGF13;SCN2A;KCNJ3
regulation of kinase activity (GO:0043549)	7/101	0.15943	1	0	0	1.56803	2.87914	RET;NTRK2;NTRK3;KIT;EMP2;MET;EPHA2
positive regulation of protein ubiquitination (GO:0031398)	6/83	0.160729	1	0	0	1.6355	2.98975	PSMD10;DCUN1D4;UBQLN1;XIAP;RCHY1;CLU
positive regulation of homeostatic process (GO:0032846)	6/83	0.160729	1	0	0	1.6355	2.98975	RYR2;PPP1R10;SPP1;ACVR1B;PPARGC1A;ACVR2A
positive regulation of MAP kinase activity (GO:0043406)	11/177	0.161333	1	0	0	1.40604	2.56501	EDN1;IRAK1;GADD45B;NTRK3;F2R;KIT;FGF1;NGF;MUC20;ADRA2A;DUSP6
positive regulation of gene expression (GO:0010628)	40/771	0.165724	1	0	0	1.17377	2.10977	RET;NOTCH1;FAM129A;CLU;ARNTL2;NPAS3;GRIP1;ZXDA;MAPK9;IRAK1;HAS3;SPP1;CCL3;EPC1;CTSH;HIVEP3;TBL1X;PPARGC1A;SOX4;TFAP2A;NANOS1;NTRK2;WARS;YTHDF3;FBXW11;DDX58;NTRK3;F2R;SAMD4A;ZNF804A;DYRK1A;LARP4B;POU3F1;NGF;IL1A;ACTA1;BAMBI;TFAM;PLCB1;RNF187
positive regulation of calcium ion transport into cytosol (GO:0010524)	3/32	0.166559	1	0	0	2.12104	3.80177	CEMIP;CXCL11;F2R
regulation of glutamate receptor signaling pathway (GO:1900449)	3/32	0.166559	1	0	0	2.12104	3.80177	CRHBP;CRH;SHISA6
ceramide biosynthetic process (GO:0046513)	3/32	0.166559	1	0	0	2.12104	3.80177	SAMD8;ST8SIA4;B4GALT6
microtubule bundle formation (GO:0001578)	3/32	0.166559	1	0	0	2.12104	3.80177	CLIP1;NUMA1;MTCL1
cyclic-nucleotide-mediated signaling (GO:0019935)	3/32	0.166559	1	0	0	2.12104	3.80177	ADCYAP1;ADCY2;APOE
regulation of potassium ion transmembrane transport (GO:1901379)	3/32	0.166559	1	0	0	2.12104	3.80177	DPP6;KCNE3;KCNN2
positive regulation of tumor necrosis factor superfamily cytokine production (GO:1903557)	3/32	0.166559	1	0	0	2.12104	3.80177	CCL3;JAK2;CLU
endodermal cell differentiation (GO:0035987)	3/32	0.166559	1	0	0	2.12104	3.80177	COL4A2;LEO1;COL8A1
positive regulation of cellular biosynthetic process (GO:0031328)	10/159	0.166901	1	0	0	1.42292	2.54753	STARD4;EDN1;YTHDF3;FAM129A;SAMD4A;PRKD2;LARP4B;CLU;PPARGC1A;SOX4
positive regulation of response to DNA damage stimulus (GO:2001022)	4/49	0.170014	1	0	0	1.84689	3.27247	TIGAR;CEBPG;PMAIP1;BRCC3
high-density lipoprotein particle remodeling (GO:0034375)	2/17	0.171714	1	0	0	2.6617	4.68972	APOE;PLTP
positive regulation of cholesterol transport (GO:0032376)	2/17	0.171714	1	0	0	2.6617	4.68972	APOE;PLTP
positive regulation of cell cycle G2/M phase transition (GO:1902751)	2/17	0.171714	1	0	0	2.6617	4.68972	CDC7;PHOX2B
reverse cholesterol transport (GO:0043691)	2/17	0.171714	1	0	0	2.6617	4.68972	APOE;CLU
glycosphingolipid biosynthetic process (GO:0006688)	2/17	0.171714	1	0	0	2.6617	4.68972	ST8SIA4;B4GALT6
cardiac muscle cell contraction (GO:0086003)	2/17	0.171714	1	0	0	2.6617	4.68972	SCN5A;FGF12
cardiac atrium morphogenesis (GO:0003209)	2/17	0.171714	1	0	0	2.6617	4.68972	NOTCH1;HEY2
positive regulation of hormone secretion (GO:0046887)	2/17	0.171714	1	0	0	2.6617	4.68972	VAMP8;EDN1
negative regulation of stress fiber assembly (GO:0051497)	2/17	0.171714	1	0	0	2.6617	4.68972	ARAP1;MET
response to purine-containing compound (GO:0014074)	2/17	0.171714	1	0	0	2.6617	4.68972	RYR2;VGF
regulation of cardiac muscle contraction by regulation of the release of sequestered calcium ion (GO:0010881)	2/17	0.171714	1	0	0	2.6617	4.68972	RYR2;SLC8A1
chaperone-mediated protein complex assembly (GO:0051131)	2/17	0.171714	1	0	0	2.6617	4.68972	CLU;HOPX
cellular monovalent inorganic cation homeostasis (GO:0030004)	2/17	0.171714	1	0	0	2.6617	4.68972	KCNMA1;SLC8A1
ion transmembrane transport (GO:0034220)	13/219	0.173269	1	0	0	1.343	2.35416	RYR2;GABRA1;CHRNB4;CHRNA3;MMGT1;TSC22D3;ATP11C;ANO4;GABRG2;RYR3;CLCN5;GLRB;CHRFAM7A
regulation of type I interferon production (GO:0032479)	6/85	0.173575	1	0	0	1.59702	2.79661	RNF125;IRAK1;DDX58;STAT6;TRIM32;PQBP1
epidermal cell differentiation (GO:0009913)	5/67	0.174025	1	0	0	1.68839	2.95225	CLIC4;SPINK5;TXNIP;LOR;EPHA2
positive regulation of endothelial cell proliferation (GO:0001938)	5/67	0.174025	1	0	0	1.68839	2.95225	ECM1;ADAM17;CNTN1;PRKD2;SCG2
regulation of cardiac conduction (GO:1903779)	5/67	0.174025	1	0	0	1.68839	2.95225	NANOS1;RYR2;NPPC;RYR3;SLC8A1
monovalent inorganic cation transport (GO:0015672)	7/104	0.176793	1	0	0	1.5228	2.63867	KCNJ5;KCNMA1;KCNN2;SCN5A;FGF13;SCN2A;KCNJ3
positive regulation of vasculature development (GO:1904018)	7/104	0.176793	1	0	0	1.5228	2.63867	IL1A;ECM1;KIT;CNTN1;CTSH;PRKD2;FGF1
response to exogenous dsRNA (GO:0043330)	3/33	0.177596	1	0	0	2.05677	3.55459	DDX58;RFTN1;PQBP1
cellular response to glucose starvation (GO:0042149)	3/33	0.177596	1	0	0	2.05677	3.55459	PMAIP1;PIK3C3;CPEB4
regulation of neurotransmitter receptor activity (GO:0099601)	3/33	0.177596	1	0	0	2.05677	3.55459	CRHBP;CRH;SHISA6
positive regulation of organelle organization (GO:0010638)	3/33	0.177596	1	0	0	2.05677	3.55459	CEP295;PPARGC1A;RAB3GAP1
regulation of ion transport (GO:0043269)	4/50	0.178806	1	0	0	1.80995	3.11576	CLDN10;KCNJ5;CHRNA3;KCNJ3
heart morphogenesis (GO:0003007)	4/50	0.178806	1	0	0	1.80995	3.11576	RYR2;NOTCH1;HEY2;TBX2
G1/S transition of mitotic cell cycle (GO:0000082)	7/105	0.182753	1	0	0	1.5083	2.56353	RANBP2;CUL4A;LATS2;CAMK2A;CDC7;BCAT1;ACVR1B
regulation of protein kinase B signaling (GO:0051896)	10/163	0.185628	1	0	0	1.388	2.33741	FGF7;MAGI2;KIT;CNTN1;CCL3;ITGB1BP1;FGF1;MET;PHLDA3;EPHA2
positive regulation of developmental growth (GO:0048639)	4/51	0.187747	1	0	0	1.77447	2.96808	BDNF;NGF;PLCB1;SYT17
membrane protein ectodomain proteolysis (GO:0006509)	2/18	0.18783	1	0	0	2.51383	4.20366	ADAM17;SPPL2B
regulation of amyloid-beta formation (GO:1902003)	2/18	0.18783	1	0	0	2.51383	4.20366	APOE;CLU
calcium-mediated signaling using intracellular calcium source (GO:0035584)	2/18	0.18783	1	0	0	2.51383	4.20366	PTGFR;RYR2
positive regulation of cyclic nucleotide biosynthetic process (GO:0030804)	2/18	0.18783	1	0	0	2.51383	4.20366	APOE;RAMP1
regulation of mitochondrial membrane permeability (GO:0046902)	2/18	0.18783	1	0	0	2.51383	4.20366	CAMK2A;PMAIP1
establishment or maintenance of apical/basal cell polarity (GO:0035088)	2/18	0.18783	1	0	0	2.51383	4.20366	CLIC4;MTCL1
regulation of oxidative stress-induced intrinsic apoptotic signaling pathway (GO:1902175)	2/18	0.18783	1	0	0	2.51383	4.20366	UBQLN1;SOD2
prostaglandin biosynthetic process (GO:0001516)	2/18	0.18783	1	0	0	2.51383	4.20366	EDN1;PTGDS
modulation by virus of host morphology or physiology (GO:0019048)	2/18	0.18783	1	0	0	2.51383	4.20366	KPNA4;KPNA5
regulation of cardiac muscle cell proliferation (GO:0060043)	2/18	0.18783	1	0	0	2.51383	4.20366	NOTCH1;TBX2
regulation of cholesterol efflux (GO:0010874)	2/18	0.18783	1	0	0	2.51383	4.20366	APOE;PLTP
regulation of peptidase activity (GO:0052547)	2/18	0.18783	1	0	0	2.51383	4.20366	ECM1;CTSH
response to organophosphorus (GO:0046683)	2/18	0.18783	1	0	0	2.51383	4.20366	VGF;AKR1C1
epithelial tube morphogenesis (GO:0060562)	3/34	0.188827	1	0	0	1.99627	3.32763	RYR2;PRKD2;MET
response to amino acid (GO:0043200)	3/34	0.188827	1	0	0	1.99627	3.32763	GLRB;SH3BP4;CPEB4
positive regulation of cell development (GO:0010720)	3/34	0.188827	1	0	0	1.99627	3.32763	EDN1;SERPINF1;TRIM32
regulation of osteoblast differentiation (GO:0045667)	5/69	0.189137	1	0	0	1.63945	2.73015	GREM1;NOTCH1;SMOC1;IL6ST;ACVR2A
G2/M transition of mitotic cell cycle (GO:0000086)	8/126	0.194418	1	0	0	1.43647	2.35257	OFD1;CDKN2B;ABCB1;FBXW11;ALMS1;CEP41;PLCB1;CDC25B
viral life cycle (GO:0019058)	7/107	0.194919	1	0	0	1.4801	2.42022	VAMP8;RANBP2;NUP50;KPNA4;KPNA5;APOE;PCSK5
negative regulation of programmed cell death (GO:0043069)	22/408	0.196367	1	0	0	1.21994	1.98579	RET;PSMD10;TFAP2A;NTRK2;TIGAR;NTRK3;RHBDD1;XIAP;ASCL1;TM7SF3;NGF;GREM1;RNF144B;AHI1;IRAK1;KIT;CTSH;ERC1;BID;IL6ST;MET;EPHA2
regulation of DNA binding (GO:0051101)	4/52	0.196827	1	0	0	1.74034	2.8288	CEBPG;ID4;JAK2;NGF
neuropeptide signaling pathway (GO:0007218)	5/70	0.196864	1	0	0	1.61603	2.62644	ADCYAP1;PYY;GLRB;GPR88;PPY
interferon-gamma-mediated signaling pathway (GO:0060333)	5/70	0.196864	1	0	0	1.61603	2.62644	CAMK2A;TRIM38;JAK2;MID1;ICAM1
cell cycle G2/M phase transition (GO:0044839)	8/127	0.200094	1	0	0	1.42516	2.29304	OFD1;CDKN2B;ABCB1;FBXW11;ALMS1;CEP41;PLCB1;CDC25B
negative regulation of protein kinase B signaling (GO:0051898)	3/35	0.200234	1	0	0	1.93924	3.11882	MAGI2;PHLDA3;EPHA2
erythrocyte differentiation (GO:0030218)	3/35	0.200234	1	0	0	1.93924	3.11882	CEBPG;KIT;JAK2
regulation of mitotic spindle organization (GO:0060236)	3/35	0.200234	1	0	0	1.93924	3.11882	STAG2;NUMA1;PMEPA1
regulation of sodium ion transport (GO:0002028)	3/35	0.200234	1	0	0	1.93924	3.11882	NANOS1;SCN5A;FGF12
regulation of ion transmembrane transport (GO:0034765)	3/35	0.200234	1	0	0	1.93924	3.11882	KCNJ5;KCNE3;KCNJ3
carboxylic acid transmembrane transport (GO:1905039)	3/35	0.200234	1	0	0	1.93924	3.11882	SLC38A1;SLC7A6;STRA6
protein kinase B signaling (GO:0043491)	3/35	0.200234	1	0	0	1.93924	3.11882	CCL3;MDM2;EPHA2
negative regulation of cellular protein metabolic process (GO:0032269)	6/89	0.200456	1	0	0	1.52524	2.45131	NANOS1;ZNF540;EDN1;EDNRB;SAMD4A;APOE
monocarboxylic acid metabolic process (GO:0032787)	7/108	0.20112	1	0	0	1.4664	2.35189	CYP26A1;PDHA1;MTHFD1L;AKR1C1;ME1;ACOT4;STRA6
regulation of mitotic spindle assembly (GO:1901673)	2/19	0.204141	1	0	0	2.38152	3.7841	STAG2;PMEPA1
positive regulation of transforming growth factor beta receptor signaling pathway (GO:0030511)	2/19	0.204141	1	0	0	2.38152	3.7841	CDKN2B;ADAM17
positive regulation of chromosome organization (GO:2001252)	2/19	0.204141	1	0	0	2.38152	3.7841	NUMA1;PPP1R10
primary alcohol metabolic process (GO:0034308)	2/19	0.204141	1	0	0	2.38152	3.7841	LRAT;CMAHP
regulation of gluconeogenesis (GO:0006111)	2/19	0.204141	1	0	0	2.38152	3.7841	OGT;PPARGC1A
error-free translesion synthesis (GO:0070987)	2/19	0.204141	1	0	0	2.38152	3.7841	RCHY1;POLH
positive regulation of heart contraction (GO:0045823)	2/19	0.204141	1	0	0	2.38152	3.7841	RYR2;EDN1
NADP metabolic process (GO:0006739)	2/19	0.204141	1	0	0	2.38152	3.7841	ME1;NUDT12
positive regulation of STAT cascade (GO:1904894)	2/19	0.204141	1	0	0	2.38152	3.7841	NOTCH1;KIT
endothelial cell development (GO:0001885)	2/19	0.204141	1	0	0	2.38152	3.7841	MET;ICAM1
muscle tissue morphogenesis (GO:0060415)	2/19	0.204141	1	0	0	2.38152	3.7841	NOTCH1;HEY2
positive regulation of oxidoreductase activity (GO:0051353)	2/19	0.204141	1	0	0	2.38152	3.7841	EDN1;RFK
endocardial cushion development (GO:0003197)	2/19	0.204141	1	0	0	2.38152	3.7841	NOTCH1;TBX2
gamma-aminobutyric acid signaling pathway (GO:0007214)	2/19	0.204141	1	0	0	2.38152	3.7841	GABRA1;GABRG2
regulation of platelet activation (GO:0010543)	2/19	0.204141	1	0	0	2.38152	3.7841	THBD;APOE
positive regulation of cellular response to transforming growth factor beta stimulus (GO:1903846)	2/19	0.204141	1	0	0	2.38152	3.7841	CDKN2B;ADAM17
response to interferon-beta (GO:0035456)	2/19	0.204141	1	0	0	2.38152	3.7841	BST2;UBE2G2
activin receptor signaling pathway (GO:0032924)	2/19	0.204141	1	0	0	2.38152	3.7841	ACVR1B;ACVR2A
positive regulation of neuron apoptotic process (GO:0043525)	2/19	0.204141	1	0	0	2.38152	3.7841	TFAP2A;CCL3
organelle membrane fusion (GO:0090174)	5/71	0.204698	1	0	0	1.59327	2.52728	VAMP8;VAMP1;SYTL5;STX11;SYT17
positive regulation of NF-kappaB transcription factor activity (GO:0051092)	8/128	0.205836	1	0	0	1.41403	2.23512	IRAK1;CAMK2A;PRKD2;TRIM37;ERC1;TRIM38;CLU;TRIM32
positive regulation of phosphatidylinositol 3-kinase signaling (GO:0014068)	4/53	0.206038	1	0	0	1.7075	2.69733	NTRK2;F2R;KIT;JAK2
negative regulation of cellular response to transforming growth factor beta stimulus (GO:1903845)	4/53	0.206038	1	0	0	1.7075	2.69733	ADAM17;BAMBI;WFIKKN2;PMEPA1
regulation of calcium ion-dependent exocytosis (GO:0017158)	4/53	0.206038	1	0	0	1.7075	2.69733	SYTL5;ADRA2A;CBARP;SYT17
regulation of transcription from RNA polymerase II promoter (GO:0006357)	72/1478	0.206779	1	0	0	1.10214	1.73708	ZNF254;THRB;MYT1L;ANKRD33;FGF1;EDNRB;ZMYM5;HEY2;NAMPT;EPC1;ZNF568;SOX4;TEAD4;NANOS1;EDN1;DDX58;TFE3;GREM1;ADCYAP1;GREM2;GCFC2;KIT;ZNF239;TFAM;NCOA7;PRKD2;ITGB1BP1;MET;MCPH1;PSMD10;NOTCH1;HLF;SATB1;CEBPG;XIAP;ASCL1;ARNTL2;FSTL3;NPAS3;TCEAL8;TCEAL4;EPCAM;TCEAL3;TCEAL1;LEO1;HIVEP1;STAT6;APOE;TBL1X;RPRD1A;PPARGC1A;TFAP2A;MLXIP;CDKN2B;TFAP2D;USP9X;USP9Y;SOD2;PHOX2B;ACVR2A;ST18;HOPX;TBX2;FOSL2;AHI1;TFC…
regulation of Ras protein signal transduction (GO:0046578)	6/90	0.207404	1	0	0	1.5083	2.37268	NOTCH1;ARAP1;STAMBP;RASAL2;NGF;OGT
regulation of JNK cascade (GO:0046328)	6/90	0.207404	1	0	0	1.5083	2.37268	IL1A;DUSP10;TRAF4;GADD45B;PLCB1;ANKRD6
sodium ion transmembrane transport (GO:0035725)	3/36	0.211798	1	0	0	1.88537	2.92633	SCN5A;SCN2A;SLC8A1
heart looping (GO:0001947)	3/36	0.211798	1	0	0	1.88537	2.92633	AHI1;NOTCH1;TBX2
zymogen activation (GO:0031638)	3/36	0.211798	1	0	0	1.88537	2.92633	CYFIP2;GRIN2A;CTSH
epithelial cell migration (GO:0010631)	3/36	0.211798	1	0	0	1.88537	2.92633	NANOS1;KIT;SCG2
acylglycerol metabolic process (GO:0006639)	3/36	0.211798	1	0	0	1.88537	2.92633	DGKA;APOE;DGKK
cardiac muscle contraction (GO:0060048)	3/36	0.211798	1	0	0	1.88537	2.92633	RYR2;SCN5A;SLC8A1
negative regulation of blood coagulation (GO:0030195)	3/36	0.211798	1	0	0	1.88537	2.92633	THBD;EDN1;APOE
regulation of epithelial cell proliferation (GO:0050678)	5/72	0.212633	1	0	0	1.57114	2.43242	FGF7;CDKN2B;DUSP10;EPPK1;SCN5A
macroautophagy (GO:0016236)	7/110	0.213746	1	0	0	1.43974	2.22147	VAMP8;MAP1LC3C;FUNDC1;UBQLN1;PRKAG2;WIPI1;PIK3C3
lipid transport (GO:0006869)	6/91	0.214437	1	0	0	1.49172	2.29686	AKR1C1;NME4;APOE;PLTP;PITPNC1;APOL2
phospholipase C-activating G-protein coupled receptor signaling pathway (GO:0007200)	6/91	0.214437	1	0	0	1.49172	2.29686	CHRM3;CALCA;F2R;PTGER3;ADRA2A;F2RL2
RNA modification (GO:0009451)	4/54	0.215372	1	0	0	1.67588	2.57314	TRUB1;WDR4;PUS7L;C9ORF64
intracellular transport of virus (GO:0075733)	4/54	0.215372	1	0	0	1.67588	2.57314	RANBP2;NUP50;KPNA4;KPNA5
action potential (GO:0001508)	4/54	0.215372	1	0	0	1.67588	2.57314	CACNA1A;SCN5A;SCN2A;CACNA1E
transport of virus (GO:0046794)	4/54	0.215372	1	0	0	1.67588	2.57314	RANBP2;NUP50;KPNA4;KPNA5
peptidyl-serine modification (GO:0018209)	10/170	0.220524	1	0	0	1.33085	2.01191	MAPK9;GALNT14;GALNT13;LATS2;GALNT18;CAMK2A;DYRK1A;PDK3;PRKD2;CDC7
positive regulation of interleukin-2 production (GO:0032743)	2/20	0.220599	1	0	0	2.26244	3.41948	IL1A;PRKD2
Golgi to endosome transport (GO:0006895)	2/20	0.220599	1	0	0	2.26244	3.41948	SYS1;WIPI1
negative regulation of intracellular protein transport (GO:0090317)	2/20	0.220599	1	0	0	2.26244	3.41948	ITGB1BP1;SOX4
negative regulation of actin filament bundle assembly (GO:0032232)	2/20	0.220599	1	0	0	2.26244	3.41948	ARAP1;MET
negative regulation of cyclase activity (GO:0031280)	2/20	0.220599	1	0	0	2.26244	3.41948	GRM3;EDNRB
regulation of cholesterol transport (GO:0032374)	2/20	0.220599	1	0	0	2.26244	3.41948	NUS1;APOE
phosphatidylethanolamine metabolic process (GO:0046337)	2/20	0.220599	1	0	0	2.26244	3.41948	ALOX15;CMAHP
neuromuscular junction development (GO:0007528)	2/20	0.220599	1	0	0	2.26244	3.41948	CACNB2;F2R
purine nucleotide metabolic process (GO:0006163)	2/20	0.220599	1	0	0	2.26244	3.41948	PRPS1;NT5E
axon extension (GO:0048675)	2/20	0.220599	1	0	0	2.26244	3.41948	SLC9A6;USP9X
dopamine metabolic process (GO:0042417)	2/20	0.220599	1	0	0	2.26244	3.41948	MAOB;COMT
autophagy of nucleus (GO:0044804)	2/20	0.220599	1	0	0	2.26244	3.41948	WIPI1;ATG4A
glial cell development (GO:0021782)	2/20	0.220599	1	0	0	2.26244	3.41948	ZNF488;SOX4
striated muscle cell development (GO:0055002)	2/20	0.220599	1	0	0	2.26244	3.41948	TMOD1;SLC8A1
regulation of response to cytokine stimulus (GO:0060759)	2/20	0.220599	1	0	0	2.26244	3.41948	IRAK1;DDX58
inactivation of MAPK activity (GO:0000188)	2/20	0.220599	1	0	0	2.26244	3.41948	DUSP10;DUSP6
dorsal/ventral pattern formation (GO:0009953)	2/20	0.220599	1	0	0	2.26244	3.41948	GREM1;DUSP6
vesicle cytoskeletal trafficking (GO:0099518)	2/20	0.220599	1	0	0	2.26244	3.41948	MYO5A;MYRIP
regulation of fibroblast growth factor receptor signaling pathway (GO:0040036)	2/20	0.220599	1	0	0	2.26244	3.41948	PRKD2;DUSP6
negative regulation of adenylate cyclase activity (GO:0007194)	2/20	0.220599	1	0	0	2.26244	3.41948	GRM3;EDNRB
regulation of peptide hormone secretion (GO:0090276)	5/73	0.220664	1	0	0	1.54962	2.34165	CRHBP;CACNA1A;CACNA1E;ADRA2A;RAPGEF4
positive regulation of cellular metabolic process (GO:0031325)	6/92	0.221551	1	0	0	1.47551	2.22374	GREM1;AHI1;EDN1;STARD4;MAGI2;APOE
epithelial to mesenchymal transition (GO:0001837)	3/37	0.223502	1	0	0	1.83441	2.74857	NOTCH1;HEY2;S100A4
myelination (GO:0042552)	3/37	0.223502	1	0	0	1.83441	2.74857	MAL2;MBP;SCN2A
positive regulation of receptor activity (GO:2000273)	3/37	0.223502	1	0	0	1.83441	2.74857	GREM1;ADAM17;ADRA2A
regulation of dendrite development (GO:0050773)	3/37	0.223502	1	0	0	1.83441	2.74857	CHRNA3;HECW2;CSMD3
positive regulation of axonogenesis (GO:0050772)	3/37	0.223502	1	0	0	1.83441	2.74857	NTRK2;BDNF;NGF
negative regulation of Ras protein signal transduction (GO:0046580)	3/37	0.223502	1	0	0	1.83441	2.74857	RASAL2;STAMBP;MET
negative regulation of transforming growth factor beta receptor signaling pathway (GO:0030512)	4/55	0.224818	1	0	0	1.64541	2.45572	ADAM17;BAMBI;WFIKKN2;PMEPA1
regulation of cysteine-type endopeptidase activity involved in apoptotic process (GO:0043281)	6/93	0.228741	1	0	0	1.45964	2.15321	F2R;NLRP2;XIAP;PMAIP1;CYCS;NGF
regulation of G-protein coupled receptor protein signaling pathway (GO:0008277)	5/74	0.228786	1	0	0	1.52868	2.25475	ADCYAP1;EDN1;RGS20;PPEF1;PLCB1
phosphatidylinositol-mediated signaling (GO:0048015)	4/56	0.234368	1	0	0	1.61603	2.34464	EDN1;PIK3C3;NGF;OGT
transmembrane transport (GO:0055085)	20/378	0.234425	1	0	0	1.19706	1.73648	SLC22A4;PSMD10;RYR2;GABRA1;CHRNB4;CHRNA3;ABCB1;TMEM30A;TSC22D3;ATP11C;ANO4;EIF2S1;GABRG2;RYR3;CLCN5;EIF2S3;ANKH;GLRB;SLC19A3;CHRFAM7A
T cell differentiation (GO:0030217)	3/38	0.235328	1	0	0	1.78614	2.58414	ADAM17;KIT;SOX4
muscle filament sliding (GO:0030049)	3/38	0.235328	1	0	0	1.78614	2.58414	TMOD1;ACTA1;TPM3
actin-myosin filament sliding (GO:0033275)	3/38	0.235328	1	0	0	1.78614	2.58414	TMOD1;ACTA1;TPM3
regulation of cellular pH (GO:0030641)	3/38	0.235328	1	0	0	1.78614	2.58414	SLC4A8;SLC9A6;SLC9A8
chemical homeostasis (GO:0048878)	3/38	0.235328	1	0	0	1.78614	2.58414	VGF;PNPLA4;THADA
negative regulation of cellular amide metabolic process (GO:0034249)	5/75	0.236994	1	0	0	1.5083	2.17152	NANOS1;ZNF540;SAMD4A;APOE;CLU
hyaluronan metabolic process (GO:0030212)	2/21	0.237158	1	0	0	2.15471	3.10069	CEMIP;HAS3
positive regulation of cellular component movement (GO:0051272)	2/21	0.237158	1	0	0	2.15471	3.10069	ADAM17;TRIM32
regulation of cardiac muscle contraction by calcium ion signaling (GO:0010882)	2/21	0.237158	1	0	0	2.15471	3.10069	RYR2;SLC8A1
negative regulation of ion transmembrane transporter activity (GO:0032413)	2/21	0.237158	1	0	0	2.15471	3.10069	HECW2;ADRA2A
regulation of cardiac muscle hypertrophy (GO:0010611)	2/21	0.237158	1	0	0	2.15471	3.10069	EDN1;IL6ST
positive regulation of histone acetylation (GO:0035066)	2/21	0.237158	1	0	0	2.15471	3.10069	NANOS1;PPARGC1A
negative regulation of G-protein coupled receptor protein signaling pathway (GO:0045744)	2/21	0.237158	1	0	0	2.15471	3.10069	MET;ADRA2A
positive regulation of BMP signaling pathway (GO:0030513)	2/21	0.237158	1	0	0	2.15471	3.10069	NOTCH1;NUMA1
response to nicotine (GO:0035094)	2/21	0.237158	1	0	0	2.15471	3.10069	CHRNA3;CHRNB4
negative regulation of viral process (GO:0048525)	2/21	0.237158	1	0	0	2.15471	3.10069	PTX3;TRIM32
positive regulation of defense response to virus by host (GO:0002230)	2/21	0.237158	1	0	0	2.15471	3.10069	DDX58;PQBP1
negative regulation of cAMP biosynthetic process (GO:0030818)	2/21	0.237158	1	0	0	2.15471	3.10069	GRM3;EDNRB
negative regulation of cell cycle arrest (GO:0071157)	2/21	0.237158	1	0	0	2.15471	3.10069	MDM2;PHOX2B
hepaticobiliary system development (GO:0061008)	2/21	0.237158	1	0	0	2.15471	3.10069	CEBPG;MET
negative regulation of membrane potential (GO:0045837)	1/6	0.237592	1	0	0	3.77074	5.4193	PMAIP1
quaternary ammonium group transport (GO:0015697)	1/6	0.237592	1	0	0	3.77074	5.4193	SLC22A4
pyrimidine-containing compound biosynthetic process (GO:0072528)	1/6	0.237592	1	0	0	3.77074	5.4193	PRPS1
protein sulfation (GO:0006477)	1/6	0.237592	1	0	0	3.77074	5.4193	HS3ST5
positive regulation of protein glycosylation (GO:0060050)	1/6	0.237592	1	0	0	3.77074	5.4193	RAMP1
smooth muscle tissue development (GO:0048745)	1/6	0.237592	1	0	0	3.77074	5.4193	STRA6
positive regulation of adaptive immune response (GO:0002821)	1/6	0.237592	1	0	0	3.77074	5.4193	IL6ST
positive regulation of cellular extravasation (GO:0002693)	1/6	0.237592	1	0	0	3.77074	5.4193	ICAM1
embryonic camera-type eye development (GO:0031076)	1/6	0.237592	1	0	0	3.77074	5.4193	TBX2
regulation of histone H3-K27 methylation (GO:0061085)	1/6	0.237592	1	0	0	3.77074	5.4193	OGT
vocal learning (GO:0042297)	1/6	0.237592	1	0	0	3.77074	5.4193	STRA6
succinyl-CoA metabolic process (GO:0006104)	1/6	0.237592	1	0	0	3.77074	5.4193	ACOT4
epithelial to mesenchymal transition involved in endocardial cushion formation (GO:0003198)	1/6	0.237592	1	0	0	3.77074	5.4193	NOTCH1
positive regulation of growth hormone secretion (GO:0060124)	1/6	0.237592	1	0	0	3.77074	5.4193	ADCYAP1
negative regulation of transforming growth factor beta production (GO:0071635)	1/6	0.237592	1	0	0	3.77074	5.4193	LAPTM4B
positive regulation of deacetylase activity (GO:0090045)	1/6	0.237592	1	0	0	3.77074	5.4193	PRKD2
amylin receptor signaling pathway (GO:0097647)	1/6	0.237592	1	0	0	3.77074	5.4193	RAMP1
galactosylceramide metabolic process (GO:0006681)	1/6	0.237592	1	0	0	3.77074	5.4193	B3GALT2
negative regulation of translation in response to stress (GO:0032055)	1/6	0.237592	1	0	0	3.77074	5.4193	EIF2S1
regulation of extent of cell growth (GO:0061387)	1/6	0.237592	1	0	0	3.77074	5.4193	APOE
dopamine catabolic process (GO:0042420)	1/6	0.237592	1	0	0	3.77074	5.4193	MAOB
regulation of translational initiation in response to stress (GO:0043558)	1/6	0.237592	1	0	0	3.77074	5.4193	EIF2S1
regulation of intrinsic apoptotic signaling pathway by p53 class mediator (GO:1902253)	1/6	0.237592	1	0	0	3.77074	5.4193	MDM2
cellular response to iron ion (GO:0071281)	1/6	0.237592	1	0	0	3.77074	5.4193	TFAP2A
lipoxin biosynthetic process (GO:2001301)	1/6	0.237592	1	0	0	3.77074	5.4193	ALOX15
vascular smooth muscle cell differentiation (GO:0035886)	1/6	0.237592	1	0	0	3.77074	5.4193	HEY2
striated muscle hypertrophy (GO:0014897)	1/6	0.237592	1	0	0	3.77074	5.4193	RYR2
peripheral nervous system neuron development (GO:0048935)	1/6	0.237592	1	0	0	3.77074	5.4193	ISL2
spinal cord motor neuron differentiation (GO:0021522)	1/6	0.237592	1	0	0	3.77074	5.4193	SOX4
lipoprotein metabolic process (GO:0042157)	1/6	0.237592	1	0	0	3.77074	5.4193	APOE
positive regulation of ATP biosynthetic process (GO:2001171)	1/6	0.237592	1	0	0	3.77074	5.4193	PPARGC1A
regulation of phagocytosis, engulfment (GO:0060099)	1/6	0.237592	1	0	0	3.77074	5.4193	ALOX15
activation of transmembrane receptor protein tyrosine kinase activity (GO:0007171)	1/6	0.237592	1	0	0	3.77074	5.4193	CHRNA3
regulation of nuclear cell cycle DNA replication (GO:0033262)	1/6	0.237592	1	0	0	3.77074	5.4193	CDC7
negative regulation of oligodendrocyte differentiation (GO:0048715)	1/6	0.237592	1	0	0	3.77074	5.4193	NOTCH1
indolalkylamine metabolic process (GO:0006586)	1/6	0.237592	1	0	0	3.77074	5.4193	DDC
astral microtubule organization (GO:0030953)	1/6	0.237592	1	0	0	3.77074	5.4193	NUMA1
ventricular cardiac muscle cell development (GO:0055015)	1/6	0.237592	1	0	0	3.77074	5.4193	HEY2
adenylate cyclase-inhibiting G-protein coupled acetylcholine receptor signaling pathway (GO:0007197)	1/6	0.237592	1	0	0	3.77074	5.4193	CHRM3
negative regulation of meiotic cell cycle (GO:0051447)	1/6	0.237592	1	0	0	3.77074	5.4193	NPPC
positive regulation of receptor binding (GO:1900122)	1/6	0.237592	1	0	0	3.77074	5.4193	BDNF
regulation of NAD(P)H oxidase activity (GO:0033860)	1/6	0.237592	1	0	0	3.77074	5.4193	RFK
negative regulation of protein targeting to membrane (GO:0090315)	1/6	0.237592	1	0	0	3.77074	5.4193	ITGB1BP1
cardiac ventricle formation (GO:0003211)	1/6	0.237592	1	0	0	3.77074	5.4193	SOX4
negative regulation of endoplasmic reticulum calcium ion concentration (GO:0032471)	1/6	0.237592	1	0	0	3.77074	5.4193	THADA
muscle tissue development (GO:0060537)	1/6	0.237592	1	0	0	3.77074	5.4193	STRA6
histone H4-K12 acetylation (GO:0043983)	1/6	0.237592	1	0	0	3.77074	5.4193	JADE3
nucleobase metabolic process (GO:0009112)	1/6	0.237592	1	0	0	3.77074	5.4193	PRPS1
negative regulation of digestive system process (GO:0060457)	1/6	0.237592	1	0	0	3.77074	5.4193	PTGER3
ear development (GO:0043583)	1/6	0.237592	1	0	0	3.77074	5.4193	STRA6
glomerular epithelial cell differentiation (GO:0072311)	1/6	0.237592	1	0	0	3.77074	5.4193	PTPRO
renal filtration cell differentiation (GO:0061318)	1/6	0.237592	1	0	0	3.77074	5.4193	PTPRO
dendrite extension (GO:0097484)	1/6	0.237592	1	0	0	3.77074	5.4193	SLC9A6
iron ion import across plasma membrane (GO:0098711)	1/6	0.237592	1	0	0	3.77074	5.4193	STEAP2
azole transport (GO:0045117)	1/6	0.237592	1	0	0	3.77074	5.4193	SLC15A4
oxygen homeostasis (GO:0032364)	1/6	0.237592	1	0	0	3.77074	5.4193	SOD2
platelet dense granule organization (GO:0060155)	1/6	0.237592	1	0	0	3.77074	5.4193	F2R
regulation of histone deacetylase activity (GO:1901725)	1/6	0.237592	1	0	0	3.77074	5.4193	PRKD2
aortic valve development (GO:0003176)	1/6	0.237592	1	0	0	3.77074	5.4193	NOTCH1
pyrimidine-containing compound transmembrane transport (GO:0072531)	1/6	0.237592	1	0	0	3.77074	5.4193	SLC19A3
regulation of renal sodium excretion (GO:0035813)	1/6	0.237592	1	0	0	3.77074	5.4193	SPX
regulation of atrial cardiac muscle cell membrane depolarization (GO:0060371)	1/6	0.237592	1	0	0	3.77074	5.4193	SCN5A
blood vessel endothelial cell proliferation involved in sprouting angiogenesis (GO:0002043)	1/6	0.237592	1	0	0	3.77074	5.4193	ITGB1BP1
spinal cord dorsal/ventral patterning (GO:0021513)	1/6	0.237592	1	0	0	3.77074	5.4193	ASCL1
antigen processing and presentation of endogenous peptide antigen (GO:0002483)	1/6	0.237592	1	0	0	3.77074	5.4193	ERAP2
lens fiber cell development (GO:0070307)	1/6	0.237592	1	0	0	3.77074	5.4193	EPHA2
regulation of protein localization to cell cortex (GO:1904776)	1/6	0.237592	1	0	0	3.77074	5.4193	NUMA1
chemical homeostasis within a tissue (GO:0048875)	1/6	0.237592	1	0	0	3.77074	5.4193	CTSH
positive regulation of blood pressure (GO:0045777)	1/6	0.237592	1	0	0	3.77074	5.4193	SPX
lymphoid progenitor cell differentiation (GO:0002320)	1/6	0.237592	1	0	0	3.77074	5.4193	SOX4
lipid hydroxylation (GO:0002933)	1/6	0.237592	1	0	0	3.77074	5.4193	CYP2C8
negative regulation of cellular extravasation (GO:0002692)	1/6	0.237592	1	0	0	3.77074	5.4193	PLCB1
regulation of chemokine-mediated signaling pathway (GO:0070099)	1/6	0.237592	1	0	0	3.77074	5.4193	EDN1
regulation of interferon-alpha secretion (GO:1902739)	1/6	0.237592	1	0	0	3.77074	5.4193	DDX58
aortic valve morphogenesis (GO:0003180)	1/6	0.237592	1	0	0	3.77074	5.4193	NOTCH1
trigeminal nerve development (GO:0021559)	1/6	0.237592	1	0	0	3.77074	5.4193	TFAP2A
acetyl-CoA biosynthetic process (GO:0006085)	1/6	0.237592	1	0	0	3.77074	5.4193	PDHA1
growth hormone secretion (GO:0030252)	1/6	0.237592	1	0	0	3.77074	5.4193	CDK16
negative regulation of amino acid transport (GO:0051956)	1/6	0.237592	1	0	0	3.77074	5.4193	GRM7
positive regulation of action potential (GO:0045760)	1/6	0.237592	1	0	0	3.77074	5.4193	SCN5A
positive regulation of microtubule motor activity (GO:2000576)	1/6	0.237592	1	0	0	3.77074	5.4193	MTCL1
cerebral cortex cell migration (GO:0021795)	1/6	0.237592	1	0	0	3.77074	5.4193	FGF13
hormone transport (GO:0009914)	1/6	0.237592	1	0	0	3.77074	5.4193	SLC16A2
protein insertion into mitochondrial membrane involved in apoptotic signaling pathway (GO:0001844)	1/6	0.237592	1	0	0	3.77074	5.4193	PMAIP1
negative regulation of cytoplasmic translation (GO:2000766)	1/6	0.237592	1	0	0	3.77074	5.4193	CPEB4
regulation of tooth mineralization (GO:0070170)	1/6	0.237592	1	0	0	3.77074	5.4193	TFAP2A
retrograde transport, vesicle recycling within Golgi (GO:0000301)	1/6	0.237592	1	0	0	3.77074	5.4193	SYS1
synaptic transmission, glycinergic (GO:0060012)	1/6	0.237592	1	0	0	3.77074	5.4193	GLRB
NADH metabolic process (GO:0006734)	1/6	0.237592	1	0	0	3.77074	5.4193	NUDT12
heparan sulfate proteoglycan biosynthetic process, enzymatic modification (GO:0015015)	1/6	0.237592	1	0	0	3.77074	5.4193	HS3ST5
telencephalon cell migration (GO:0022029)	1/6	0.237592	1	0	0	3.77074	5.4193	FGF13
negative regulation of systemic arterial blood pressure (GO:0003085)	1/6	0.237592	1	0	0	3.77074	5.4193	SOD2
regulation of respiratory system process (GO:0044065)	1/6	0.237592	1	0	0	3.77074	5.4193	PHOX2B
positive regulation of phospholipid transport (GO:2001140)	1/6	0.237592	1	0	0	3.77074	5.4193	APOE
positive regulation of sodium ion transmembrane transport (GO:1902307)	1/6	0.237592	1	0	0	3.77074	5.4193	NANOS1
lipoprotein catabolic process (GO:0042159)	1/6	0.237592	1	0	0	3.77074	5.4193	APOE
positive regulation of interferon-alpha secretion (GO:1902741)	1/6	0.237592	1	0	0	3.77074	5.4193	DDX58
regulation of anion channel activity (GO:0010359)	1/6	0.237592	1	0	0	3.77074	5.4193	ABCB1
positive regulation of keratinocyte migration (GO:0051549)	1/6	0.237592	1	0	0	3.77074	5.4193	FGF7
imitative learning (GO:0098596)	1/6	0.237592	1	0	0	3.77074	5.4193	STRA6
cellular response to magnesium ion (GO:0071286)	1/6	0.237592	1	0	0	3.77074	5.4193	RYR3
negative regulation of delayed rectifier potassium channel activity (GO:1902260)	1/6	0.237592	1	0	0	3.77074	5.4193	KCNE3
positive regulation of fever generation (GO:0031622)	1/6	0.237592	1	0	0	3.77074	5.4193	PTGER3
morphogenesis of an endothelium (GO:0003159)	1/6	0.237592	1	0	0	3.77074	5.4193	PRKD2
positive regulation of centrosome cycle (GO:0046607)	1/6	0.237592	1	0	0	3.77074	5.4193	RANBP2
venous blood vessel morphogenesis (GO:0048845)	1/6	0.237592	1	0	0	3.77074	5.4193	NOTCH1
surfactant homeostasis (GO:0043129)	1/6	0.237592	1	0	0	3.77074	5.4193	CTSH
regulation of lysosomal protein catabolic process (GO:1905165)	1/6	0.237592	1	0	0	3.77074	5.4193	LAPTM4B
positive regulation of trophoblast cell migration (GO:1901165)	1/6	0.237592	1	0	0	3.77074	5.4193	ACVR1B
collecting duct development (GO:0072044)	1/6	0.237592	1	0	0	3.77074	5.4193	DACT2
insulin secretion involved in cellular response to glucose stimulus (GO:0035773)	1/6	0.237592	1	0	0	3.77074	5.4193	PTPRN2
equilibrioception (GO:0050957)	1/6	0.237592	1	0	0	3.77074	5.4193	CDH23
sterol import (GO:0035376)	1/6	0.237592	1	0	0	3.77074	5.4193	STARD4
negative regulation of smooth muscle cell differentiation (GO:0051151)	1/6	0.237592	1	0	0	3.77074	5.4193	RBPMS2
negative regulation of glial cell proliferation (GO:0060253)	1/6	0.237592	1	0	0	3.77074	5.4193	NOTCH1
peptidyl-serine autophosphorylation (GO:0036289)	1/6	0.237592	1	0	0	3.77074	5.4193	DYRK1A
nucleoside phosphate catabolic process (GO:1901292)	1/6	0.237592	1	0	0	3.77074	5.4193	SMPDL3A
regulation of sarcomere organization (GO:0060297)	1/6	0.237592	1	0	0	3.77074	5.4193	EDN1
peptidyl-proline hydroxylation (GO:0019511)	1/6	0.237592	1	0	0	3.77074	5.4193	EGLN3
glutamate catabolic process (GO:0006538)	1/6	0.237592	1	0	0	3.77074	5.4193	GAD1
cholesterol import (GO:0070508)	1/6	0.237592	1	0	0	3.77074	5.4193	STARD4
phospholipase C-activating G-protein coupled acetylcholine receptor signaling pathway (GO:0007207)	1/6	0.237592	1	0	0	3.77074	5.4193	CHRM3
regulation of heart contraction (GO:0008016)	6/95	0.243339	1	0	0	1.42891	2.01948	NANOS1;RYR2;NPPC;RYR3;SLC8A1;TBX2
interleukin-1-mediated signaling pathway (GO:0070498)	6/95	0.243339	1	0	0	1.42891	2.01948	PSMD10;IL1A;IRAK1;FBXW11;PLCB1;ST18
regulation of glycolytic process (GO:0006110)	4/57	0.244014	1	0	0	1.58768	2.23947	RANBP2;NUP50;PRKAG2;OGT
positive regulation of cell death (GO:0010942)	4/57	0.244014	1	0	0	1.58768	2.23947	EFNB2;FAF1;CLU;EIF2S1
epithelium development (GO:0060429)	7/115	0.246491	1	0	0	1.37714	1.92859	ERRFI1;AHI1;AKR1C1;SPINK5;JAK2;CES1;TBX2
negative regulation of cell growth (GO:0030308)	7/115	0.246491	1	0	0	1.37714	1.92859	BST2;SH3BP4;APBB2;OSGIN2;RBBP7;FGF13;ACVR1B
inositol lipid-mediated signaling (GO:0048017)	3/39	0.247261	1	0	0	1.74034	2.4318	PIK3C3;NGF;OGT
regulation of RNA metabolic process (GO:0051252)	3/39	0.247261	1	0	0	1.74034	2.4318	USP36;TRA2B;PQBP1
response to lipopolysaccharide (GO:0032496)	9/155	0.24773	1	0	0	1.31368	1.83312	NANOS1;CXCL6;ADAM17;CXCL11;IRAK1;F2R;CXCL1;TNFRSF25;JAK2
cellular metal ion homeostasis (GO:0006875)	6/96	0.250738	1	0	0	1.41403	1.95609	RYR2;CALCB;SLC24A3;KCNMA1;CCL3;SLC8A1
positive regulation of cytoskeleton organization (GO:0051495)	5/77	0.253644	1	0	0	1.46912	2.01537	EDN1;NUMA1;SYNPO2L;NTRK3;ALOX15
sodium ion transport (GO:0006814)	4/58	0.253746	1	0	0	1.56031	2.13983	SCN5A;FGF13;SCN2A;SLC8A1
post-Golgi vesicle-mediated transport (GO:0006892)	4/58	0.253746	1	0	0	1.56031	2.13983	VAMP8;SYS1;MYO5A;STEAP2
regulation of calcium ion transport into cytosol (GO:0010522)	2/22	0.253777	1	0	0	2.05677	2.82044	NANOS1;UBASH3B
positive regulation of protein autophosphorylation (GO:0031954)	2/22	0.253777	1	0	0	2.05677	2.82044	GREM1;GPNMB
peripheral nervous system development (GO:0007422)	2/22	0.253777	1	0	0	2.05677	2.82044	BDNF;NGF
sulfur amino acid metabolic process (GO:0000096)	2/22	0.253777	1	0	0	2.05677	2.82044	CBS;CTH
positive regulation of erythrocyte differentiation (GO:0045648)	2/22	0.253777	1	0	0	2.05677	2.82044	ACVR1B;ACVR2A
negative regulation of sprouting angiogenesis (GO:1903671)	2/22	0.253777	1	0	0	2.05677	2.82044	NOTCH1;ITGB1BP1
protein localization to cell surface (GO:0034394)	2/22	0.253777	1	0	0	2.05677	2.82044	FGF7;EMP2
triglyceride catabolic process (GO:0019433)	2/22	0.253777	1	0	0	2.05677	2.82044	PNPLA4;APOE
nucleotide-excision repair, DNA duplex unwinding (GO:0000717)	2/22	0.253777	1	0	0	2.05677	2.82044	CUL4A;RAD23B
purine-containing compound biosynthetic process (GO:0072522)	2/22	0.253777	1	0	0	2.05677	2.82044	PRPS1;MTHFD1L
STAT cascade (GO:0097696)	2/22	0.253777	1	0	0	2.05677	2.82044	STAMBP;JAK2
cellular response to unfolded protein (GO:0034620)	2/22	0.253777	1	0	0	2.05677	2.82044	RHBDD1;TM7SF3
positive regulation of RNA splicing (GO:0033120)	2/22	0.253777	1	0	0	2.05677	2.82044	TRA2B;DYRK1A
negative regulation of lyase activity (GO:0051350)	2/22	0.253777	1	0	0	2.05677	2.82044	GRM3;EDNRB
regulation of insulin secretion involved in cellular response to glucose stimulus (GO:0061178)	2/22	0.253777	1	0	0	2.05677	2.82044	ADRA2A;CDK16
negative regulation of cell motility (GO:2000146)	6/97	0.2582	1	0	0	1.39945	1.89488	BST2;CLIC4;DUSP10;MAGI2;EPPK1;SRGAP1
positive regulation of mitotic cell cycle phase transition (GO:1901992)	3/40	0.259283	1	0	0	1.69683	2.29044	CDC7;PLCB1;PHOX2B
sterol biosynthetic process (GO:0016126)	3/40	0.259283	1	0	0	1.69683	2.29044	PRKAG2;APOE;CES1
androgen receptor signaling pathway (GO:0030521)	3/40	0.259283	1	0	0	1.69683	2.29044	GRIP1;PMEPA1;PPARGC1A
determination of heart left/right asymmetry (GO:0061371)	3/40	0.259283	1	0	0	1.69683	2.29044	AHI1;NOTCH1;TBX2
positive regulation of transferase activity (GO:0051347)	8/137	0.260176	1	0	0	1.32113	1.77877	RET;GREM1;NTRK2;NTRK3;DCUN1D4;KIT;MET;EPHA2
positive regulation of translation (GO:0045727)	5/78	0.262075	1	0	0	1.45028	1.94211	YTHDF3;FAM129A;SAMD4A;LARP4B;SOX4
negative regulation of protein phosphorylation (GO:0001933)	10/178	0.263261	1	0	0	1.27104	1.69634	PSMD10;GREM1;ERRFI1;WARS;UBASH3B;NTRK3;FAM129A;PRKAG2;PMEPA1;ITGB1BP1
renal system development (GO:0072001)	4/59	0.263557	1	0	0	1.53386	2.04538	TFAP2A;C1GALT1;PCSK5;STRA6
cell junction assembly (GO:0034329)	4/59	0.263557	1	0	0	1.53386	2.04538	CDH6;CDH20;CDH10;CDH8
keratinocyte differentiation (GO:0030216)	4/59	0.263557	1	0	0	1.53386	2.04538	CLIC4;TXNIP;LOR;EPHA2
axon guidance (GO:0007411)	9/158	0.26517	1	0	0	1.28873	1.71064	CYFIP2;EFNB2;RET;EFNB1;DAB1;BDNF;DOK6;PTPRO;CNTN4
plasma membrane bounded cell projection organization (GO:0120036)	7/118	0.266842	1	0	0	1.34213	1.77308	ADCYAP1;TBC1D24;CNTN4;NPTX2;GPM6B;CDK16;PQBP1
cytosolic transport (GO:0016482)	7/118	0.266842	1	0	0	1.34213	1.77308	SYS1;CCDC91;WDR91;RAB9A;EMP2;PIK3C3;ERC1
positive regulation of protein serine/threonine kinase activity (GO:0071902)	7/118	0.266842	1	0	0	1.34213	1.77308	PSMD10;CEMIP;EDN1;IRAK1;SYAP1;FGF1;ADRA2A
exogenous drug catabolic process (GO:0042738)	2/23	0.270419	1	0	0	1.96734	2.57286	NANOS1;CYP2C8
negative regulation of viral transcription (GO:0032897)	2/23	0.270419	1	0	0	1.96734	2.57286	CCL3;TRIM32
neuronal action potential (GO:0019228)	2/23	0.270419	1	0	0	1.96734	2.57286	SCN5A;SCN2A
cellular amino acid catabolic process (GO:0009063)	2/23	0.270419	1	0	0	1.96734	2.57286	CTH;BCAT1
lamellipodium assembly (GO:0030032)	2/23	0.270419	1	0	0	1.96734	2.57286	PTPRO;KIT
nucleotide-excision repair, DNA damage recognition (GO:0000715)	2/23	0.270419	1	0	0	1.96734	2.57286	CUL4A;RAD23B
cellular nitrogen compound biosynthetic process (GO:0044271)	2/23	0.270419	1	0	0	1.96734	2.57286	NANOS1;ASAH2B
cellular response to ammonium ion (GO:0071242)	2/23	0.270419	1	0	0	1.96734	2.57286	CRHBP;GABRG2
regulation of release of sequestered calcium ion into cytosol by sarcoplasmic reticulum (GO:0010880)	2/23	0.270419	1	0	0	1.96734	2.57286	RYR2;SLC8A1
positive regulation of monooxygenase activity (GO:0032770)	2/23	0.270419	1	0	0	1.96734	2.57286	NUS1;APOE
regulation of endothelial cell proliferation (GO:0001936)	5/79	0.270569	1	0	0	1.43193	1.87185	ECM1;CNTN1;PRKD2;APOE;SCG2
regulation of transforming growth factor beta receptor signaling pathway (GO:0017015)	5/79	0.270569	1	0	0	1.43193	1.87185	ADAM17;CDKN2B;BAMBI;WFIKKN2;PMEPA1
positive regulation of transcription, DNA-templated (GO:0045893)	54/1120	0.270649	1	0	0	1.09082	1.42563	RET;THRB;FGF1;GRIP1;ZXDA;HEY2;NAMPT;EPC1;SOX4;TEAD4;NANOS1;EDN1;FBXW11;DDX58;F2R;TFE3;POU3F1;GREM1;ADCYAP1;TFAM;NCOA7;PRKD2;ITGB1BP1;PLCB1;MET;NOTCH1;HLF;CEBPG;ASCL1;ARNTL2;FSTL3;NPAS3;IRAK1;EPCAM;HAS3;LEO1;SPP1;STAT6;HIVEP3;TBL1X;PPARGC1A;TFAP2A;MLXIP;CDKN2B;PHOX2B;ACVR2A;ST18;FOSL2;AHI1;BAMBI;NANOG;SIM1;OGT;RNF187
angiotensin-activated signaling pathway (GO:0038166)	1/7	0.271301	1	0	0	3.23206	4.21631	CAMK2A
skeletal muscle myosin thick filament assembly (GO:0030241)	1/7	0.271301	1	0	0	3.23206	4.21631	MYH11
regulation of cyclic nucleotide metabolic process (GO:0030799)	1/7	0.271301	1	0	0	3.23206	4.21631	NPPC
membrane raft polarization (GO:0001766)	1/7	0.271301	1	0	0	3.23206	4.21631	MAL2
histone H3-K4 demethylation (GO:0034720)	1/7	0.271301	1	0	0	3.23206	4.21631	KDM5D
positive regulation of keratinocyte proliferation (GO:0010838)	1/7	0.271301	1	0	0	3.23206	4.21631	FGF7
cardiac atrium development (GO:0003230)	1/7	0.271301	1	0	0	3.23206	4.21631	NOTCH1
purine nucleotide biosynthetic process (GO:0006164)	1/7	0.271301	1	0	0	3.23206	4.21631	PRPS1
intracellular sterol transport (GO:0032366)	1/7	0.271301	1	0	0	3.23206	4.21631	STARD4
tRNA pseudouridine synthesis (GO:0031119)	1/7	0.271301	1	0	0	3.23206	4.21631	RPUSD3
bleb assembly (GO:0032060)	1/7	0.271301	1	0	0	3.23206	4.21631	EMP2
dolichyl diphosphate biosynthetic process (GO:0006489)	1/7	0.271301	1	0	0	3.23206	4.21631	NUS1
response to misfolded protein (GO:0051788)	1/7	0.271301	1	0	0	3.23206	4.21631	CLU
flavin-containing compound metabolic process (GO:0042726)	1/7	0.271301	1	0	0	3.23206	4.21631	RFK
brown fat cell differentiation (GO:0050873)	1/7	0.271301	1	0	0	3.23206	4.21631	PPARGC1A
tachykinin receptor signaling pathway (GO:0007217)	1/7	0.271301	1	0	0	3.23206	4.21631	TAC1
regulation of dendritic spine maintenance (GO:1902950)	1/7	0.271301	1	0	0	3.23206	4.21631	APOE
fat-soluble vitamin catabolic process (GO:0042363)	1/7	0.271301	1	0	0	3.23206	4.21631	CYP26A1
regulation of extracellular matrix organization (GO:1903053)	1/7	0.271301	1	0	0	3.23206	4.21631	NOTCH1
regulation of mitochondrial fusion (GO:0010635)	1/7	0.271301	1	0	0	3.23206	4.21631	PLD6
regulation of DNA endoreduplication (GO:0032875)	1/7	0.271301	1	0	0	3.23206	4.21631	STAG2
regulation of mitochondrial membrane permeability involved in apoptotic process (GO:1902108)	1/7	0.271301	1	0	0	3.23206	4.21631	CAMK2A
mitral valve development (GO:0003174)	1/7	0.271301	1	0	0	3.23206	4.21631	SOX4
dorsal aorta development (GO:0035907)	1/7	0.271301	1	0	0	3.23206	4.21631	HEY2
bone cell development (GO:0098751)	1/7	0.271301	1	0	0	3.23206	4.21631	KIT
positive regulation of mast cell degranulation (GO:0043306)	1/7	0.271301	1	0	0	3.23206	4.21631	VAMP8
elastic fiber assembly (GO:0048251)	1/7	0.271301	1	0	0	3.23206	4.21631	MYH11
regulation of endothelial cell chemotaxis to fibroblast growth factor (GO:2000544)	1/7	0.271301	1	0	0	3.23206	4.21631	FGF1
melanocyte differentiation (GO:0030318)	1/7	0.271301	1	0	0	3.23206	4.21631	KIT
regulation of tube diameter (GO:0035296)	1/7	0.271301	1	0	0	3.23206	4.21631	UTS2
riboflavin metabolic process (GO:0006771)	1/7	0.271301	1	0	0	3.23206	4.21631	RFK
regulation of natural killer cell chemotaxis (GO:2000501)	1/7	0.271301	1	0	0	3.23206	4.21631	CCL3
left/right pattern formation (GO:0060972)	1/7	0.271301	1	0	0	3.23206	4.21631	AHI1
dolichyl diphosphate metabolic process (GO:0046465)	1/7	0.271301	1	0	0	3.23206	4.21631	NUS1
negative regulation of osteoblast proliferation (GO:0033689)	1/7	0.271301	1	0	0	3.23206	4.21631	GREM1
translational readthrough (GO:0006451)	1/7	0.271301	1	0	0	3.23206	4.21631	TRNAU1AP
membrane raft distribution (GO:0031580)	1/7	0.271301	1	0	0	3.23206	4.21631	MAL2
valine metabolic process (GO:0006573)	1/7	0.271301	1	0	0	3.23206	4.21631	BCAT1
negative regulation of synapse organization (GO:1905809)	1/7	0.271301	1	0	0	3.23206	4.21631	APOE
regulation of sterol transport (GO:0032371)	1/7	0.271301	1	0	0	3.23206	4.21631	APOE
molybdopterin cofactor metabolic process (GO:0043545)	1/7	0.271301	1	0	0	3.23206	4.21631	MOCOS
tRNA 3'-end processing (GO:0042780)	1/7	0.271301	1	0	0	3.23206	4.21631	TRNT1
central nervous system neuron axonogenesis (GO:0021955)	1/7	0.271301	1	0	0	3.23206	4.21631	PHOX2B
gas homeostasis (GO:0033483)	1/7	0.271301	1	0	0	3.23206	4.21631	SOD2
activation of MAPKKK activity (GO:0000185)	1/7	0.271301	1	0	0	3.23206	4.21631	GADD45B
positive regulation of cyclin-dependent protein serine/threonine kinase activity involved in G1/S transition of mitotic cell cycle (GO:0031659)	1/7	0.271301	1	0	0	3.23206	4.21631	ADAM17
formation of translation preinitiation complex (GO:0001731)	1/7	0.271301	1	0	0	3.23206	4.21631	EIF2S3
carnitine transport (GO:0015879)	1/7	0.271301	1	0	0	3.23206	4.21631	SLC22A4
amino-acid betaine transport (GO:0015838)	1/7	0.271301	1	0	0	3.23206	4.21631	SLC22A4
L-cysteine metabolic process (GO:0046439)	1/7	0.271301	1	0	0	3.23206	4.21631	CBS
regulation of smooth muscle cell differentiation (GO:0051150)	1/7	0.271301	1	0	0	3.23206	4.21631	RBPMS2
positive regulation of ER-associated ubiquitin-dependent protein catabolic process (GO:1903071)	1/7	0.271301	1	0	0	3.23206	4.21631	UBQLN1
morphogenesis of a polarized epithelium (GO:0001738)	1/7	0.271301	1	0	0	3.23206	4.21631	AHI1
vascular endothelial growth factor signaling pathway (GO:0038084)	1/7	0.271301	1	0	0	3.23206	4.21631	NUS1
regulation of atrial cardiac muscle cell membrane repolarization (GO:0060372)	1/7	0.271301	1	0	0	3.23206	4.21631	SCN5A
regulation of high voltage-gated calcium channel activity (GO:1901841)	1/7	0.271301	1	0	0	3.23206	4.21631	CACNB2
peroxisome proliferator activated receptor signaling pathway (GO:0035357)	1/7	0.271301	1	0	0	3.23206	4.21631	PDK3
protein deglutamylation (GO:0035608)	1/7	0.271301	1	0	0	3.23206	4.21631	FOLH1
negative regulation of membrane protein ectodomain proteolysis (GO:0051045)	1/7	0.271301	1	0	0	3.23206	4.21631	TIMP3
granulocyte migration (GO:0097530)	1/7	0.271301	1	0	0	3.23206	4.21631	CCL3
negative regulation of cardiocyte differentiation (GO:1905208)	1/7	0.271301	1	0	0	3.23206	4.21631	HEY2
positive regulation of tumor necrosis factor-mediated signaling pathway (GO:1903265)	1/7	0.271301	1	0	0	3.23206	4.21631	ADAM17
pericardium morphogenesis (GO:0003344)	1/7	0.271301	1	0	0	3.23206	4.21631	NOTCH1
thiamine-containing compound metabolic process (GO:0042723)	1/7	0.271301	1	0	0	3.23206	4.21631	SLC19A3
female genitalia development (GO:0030540)	1/7	0.271301	1	0	0	3.23206	4.21631	STRA6
positive regulation of cell migration by vascular endothelial growth factor signaling pathway (GO:0038089)	1/7	0.271301	1	0	0	3.23206	4.21631	PRKD2
regulation of norepinephrine secretion (GO:0014061)	1/7	0.271301	1	0	0	3.23206	4.21631	ADRA2A
cellular response to histamine (GO:0071420)	1/7	0.271301	1	0	0	3.23206	4.21631	GABRG2
regulation of growth hormone secretion (GO:0060123)	1/7	0.271301	1	0	0	3.23206	4.21631	ADCYAP1
wound healing, spreading of epidermal cells (GO:0035313)	1/7	0.271301	1	0	0	3.23206	4.21631	ADAM17
dorsal aorta morphogenesis (GO:0035912)	1/7	0.271301	1	0	0	3.23206	4.21631	HEY2
activation of cysteine-type endopeptidase activity involved in apoptotic process by cytochrome c (GO:0008635)	1/7	0.271301	1	0	0	3.23206	4.21631	CYCS
regulation of anion transport (GO:0044070)	1/7	0.271301	1	0	0	3.23206	4.21631	ABCB1
adenylate cyclase-activating dopamine receptor signaling pathway (GO:0007191)	1/7	0.271301	1	0	0	3.23206	4.21631	GNAS
cell differentiation in spinal cord (GO:0021515)	1/7	0.271301	1	0	0	3.23206	4.21631	SOX4
forebrain neuron differentiation (GO:0021879)	1/7	0.271301	1	0	0	3.23206	4.21631	ASCL1
molybdopterin cofactor biosynthetic process (GO:0032324)	1/7	0.271301	1	0	0	3.23206	4.21631	MOCOS
copper ion import (GO:0015677)	1/7	0.271301	1	0	0	3.23206	4.21631	STEAP2
xenobiotic catabolic process (GO:0042178)	1/7	0.271301	1	0	0	3.23206	4.21631	GSTM4
SA node cell action potential (GO:0086015)	1/7	0.271301	1	0	0	3.23206	4.21631	SCN5A
regulation of microtubule binding (GO:1904526)	1/7	0.271301	1	0	0	3.23206	4.21631	GTSE1
fructose 1,6-bisphosphate metabolic process (GO:0030388)	1/7	0.271301	1	0	0	3.23206	4.21631	TIGAR
negative regulation of RIG-I signaling pathway (GO:0039536)	1/7	0.271301	1	0	0	3.23206	4.21631	RNF125
kidney epithelium development (GO:0072073)	1/7	0.271301	1	0	0	3.23206	4.21631	FGF1
sensory organ morphogenesis (GO:0090596)	1/7	0.271301	1	0	0	3.23206	4.21631	STRA6
negative regulation of retinoic acid receptor signaling pathway (GO:0048387)	1/7	0.271301	1	0	0	3.23206	4.21631	CYP26A1
myoblast fusion (GO:0007520)	1/7	0.271301	1	0	0	3.23206	4.21631	NANOS1
chylomicron remnant clearance (GO:0034382)	1/7	0.271301	1	0	0	3.23206	4.21631	APOE
calcitonin family receptor signaling pathway (GO:0097646)	1/7	0.271301	1	0	0	3.23206	4.21631	RAMP1
malate metabolic process (GO:0006108)	1/7	0.271301	1	0	0	3.23206	4.21631	ME1
negative regulation of heart rate (GO:0010459)	1/7	0.271301	1	0	0	3.23206	4.21631	SPX
selenocysteine incorporation (GO:0001514)	1/7	0.271301	1	0	0	3.23206	4.21631	TRNAU1AP
long-chain fatty acid import (GO:0044539)	1/7	0.271301	1	0	0	3.23206	4.21631	SPX
regulation of cellular response to insulin stimulus (GO:1900076)	1/7	0.271301	1	0	0	3.23206	4.21631	OGT
microglial cell activation (GO:0001774)	1/7	0.271301	1	0	0	3.23206	4.21631	CLU
negative regulation of cyclin-dependent protein serine/threonine kinase activity involved in G1/S transition of mitotic cell cycle (GO:0031658)	1/7	0.271301	1	0	0	3.23206	4.21631	CDKN2B
regulation of Cdc42 protein signal transduction (GO:0032489)	1/7	0.271301	1	0	0	3.23206	4.21631	APOE
leucine metabolic process (GO:0006551)	1/7	0.271301	1	0	0	3.23206	4.21631	BCAT1
cellular response to gonadotropin stimulus (GO:0071371)	1/7	0.271301	1	0	0	3.23206	4.21631	NOTCH1
mesenchymal cell differentiation (GO:0048762)	3/41	0.27138	1	0	0	1.65545	2.15909	NOTCH1;HEY2;S100A4
regulation of calcium-mediated signaling (GO:0050848)	3/41	0.27138	1	0	0	1.65545	2.15909	NANOS1;CCL3;JPH1
peptide transport (GO:0015833)	3/41	0.27138	1	0	0	1.65545	2.15909	ITGB1BP1;RAMP1;LRP1B
positive regulation of cell division (GO:0051781)	3/41	0.27138	1	0	0	1.65545	2.15909	CSPP1;FGF1;CDC25B
negative regulation of cell projection organization (GO:0031345)	3/41	0.27138	1	0	0	1.65545	2.15909	EFNB2;PTPRO;APOE
spliceosomal complex assembly (GO:0000245)	3/41	0.27138	1	0	0	1.65545	2.15909	ZRSR2;GCFC2;TXNL4B
monocyte chemotaxis (GO:0002548)	3/41	0.27138	1	0	0	1.65545	2.15909	CALCA;PTPRO;CCL3
glycosaminoglycan biosynthetic process (GO:0006024)	6/99	0.273295	1	0	0	1.37118	1.77869	CEMIP;HAS3;CSPG5;ST3GAL6;HS3ST5;B4GALT6
regulation of stress fiber assembly (GO:0051492)	4/60	0.273436	1	0	0	1.5083	1.95579	ALMS1;ITGB1BP1;ARAP1;MET
response to reactive oxygen species (GO:0000302)	4/60	0.273436	1	0	0	1.5083	1.95579	MAPK9;TXNRD2;APOE;SOD2
regulation of cell growth (GO:0001558)	11/201	0.276669	1	0	0	1.23815	1.59095	BST2;PSMD10;KIAA1109;ADAM17;NRG3;SH3BP4;APBB2;OSGIN2;RBBP7;ACVR1B;TRIM32
regulation of phosphatidylinositol 3-kinase signaling (GO:0014066)	5/80	0.279122	1	0	0	1.41403	1.80445	NTRK2;F2R;KIT;STAMBP;JAK2
regulation of hydrolase activity (GO:0051336)	5/80	0.279122	1	0	0	1.41403	1.80445	NANOS1;NTRK2;OCRL;ITGB1BP1;RAB3GAP1
negative regulation of growth (GO:0045926)	7/120	0.280656	1	0	0	1.31976	1.67692	BST2;NOTCH1;SH3BP4;APBB2;OSGIN2;RBBP7;ACVR1B
positive regulation of protein phosphorylation (GO:0001934)	21/412	0.281319	1	0	0	1.15319	1.46255	RET;NTRK2;CEMIP;GPR37;NTRK3;F2R;FAM129A;PRKAG2;ADRA2A;ACVR2A;ADCYAP1;FGF7;ADAM17;GPNMB;TRAF4;KIT;PRKD2;TNFRSF25;JAK2;MET;EPHA2
positive regulation of multicellular organismal process (GO:0051240)	11/202	0.281974	1	0	0	1.23202	1.55967	VAMP8;FGF7;NOTCH1;NUMA1;BAMBI;CRH;CTSH;PLCB1;ACVR1B;PPARGC1A;ADRA2A
potassium ion transport (GO:0006813)	4/61	0.283377	1	0	0	1.48357	1.87075	KCNJ5;KCNMA1;KCNN2;KCNJ3
striated muscle contraction (GO:0006941)	4/61	0.283377	1	0	0	1.48357	1.87075	NANOS1;RYR2;SCN5A;SLC8A1
translesion synthesis (GO:0019985)	3/42	0.283536	1	0	0	1.61603	2.03687	REV3L;RCHY1;POLH
positive regulation of neutrophil chemotaxis (GO:0090023)	2/24	0.287049	1	0	0	1.88537	2.35313	CXCL6;CXCL1
histone monoubiquitination (GO:0010390)	2/24	0.287049	1	0	0	1.88537	2.35313	LEO1;TRIM37
response to dsRNA (GO:0043331)	2/24	0.287049	1	0	0	1.88537	2.35313	RFTN1;PMAIP1
receptor clustering (GO:0043113)	2/24	0.287049	1	0	0	1.88537	2.35313	MAGI2;ITGB1BP1
negative regulation of developmental growth (GO:0048640)	2/24	0.287049	1	0	0	1.88537	2.35313	DUSP10;FGF13
regulation of actin filament bundle assembly (GO:0032231)	2/24	0.287049	1	0	0	1.88537	2.35313	SYNPO2L;ALMS1
drug catabolic process (GO:0042737)	2/24	0.287049	1	0	0	1.88537	2.35313	NANOS1;CYP2C8
negative regulation of cyclin-dependent protein serine/threonine kinase activity (GO:0045736)	2/24	0.287049	1	0	0	1.88537	2.35313	CDKN2B;LATS2
neuromuscular synaptic transmission (GO:0007274)	2/24	0.287049	1	0	0	1.88537	2.35313	CHRNB4;CHRNA3
eosinophil chemotaxis (GO:0048245)	2/24	0.287049	1	0	0	1.88537	2.35313	CCL3;SCG2
axoneme assembly (GO:0035082)	2/24	0.287049	1	0	0	1.88537	2.35313	SPAG1;CCDC65
regulation of transmembrane transport (GO:0034762)	2/24	0.287049	1	0	0	1.88537	2.35313	KCNJ5;KCNJ3
negative regulation of oxidative stress-induced cell death (GO:1903202)	2/24	0.287049	1	0	0	1.88537	2.35313	GPR37;SOD2
negative regulation of endothelial cell apoptotic process (GO:2000352)	2/24	0.287049	1	0	0	1.88537	2.35313	SCG2;ICAM1
eosinophil migration (GO:0072677)	2/24	0.287049	1	0	0	1.88537	2.35313	CCL3;SCG2
positive regulation of vascular endothelial growth factor production (GO:0010575)	2/24	0.287049	1	0	0	1.88537	2.35313	IL1A;IL6ST
cGMP biosynthetic process (GO:0006182)	2/24	0.287049	1	0	0	1.88537	2.35313	NPPC;ADCY2
cAMP metabolic process (GO:0046058)	2/24	0.287049	1	0	0	1.88537	2.35313	ADCY2;EPHA2
regulation of MAPK cascade (GO:0043408)	11/203	0.28731	1	0	0	1.22595	1.529	RET;PSMD10;NTRK2;GPR37;NTRK3;KIT;F2R;TNFRSF25;MET;ADRA2A;EPHA2
negative regulation of cell migration (GO:0030336)	7/121	0.287629	1	0	0	1.30885	1.63094	BST2;CLIC4;DUSP10;MAGI2;ITGB1BP1;EPPK1;SRGAP1
positive regulation of binding (GO:0051099)	5/81	0.287728	1	0	0	1.39657	1.73976	BAMBI;CEBPG;APOE;NGF;MET
regulation of protein ubiquitination (GO:0031396)	6/101	0.288595	1	0	0	1.34403	1.67026	PSMD10;UBQLN1;XIAP;RCHY1;OGT;SOX4
positive regulation of type I interferon production (GO:0032481)	4/62	0.293371	1	0	0	1.45964	1.78998	IRAK1;DDX58;STAT6;PQBP1
establishment of protein localization to organelle (GO:0072594)	4/62	0.293371	1	0	0	1.45964	1.78998	RANBP2;RYR2;PPP1R10;NUP50
regulation of T cell proliferation (GO:0042129)	4/62	0.293371	1	0	0	1.45964	1.78998	HLA-DMB;GPNMB;CD1D;IL6ST
positive regulation of protein modification process (GO:0031401)	9/163	0.295019	1	0	0	1.2492	1.52492	NTRK2;ADAM17;GPNMB;NTRK3;DYRK1A;FAM129A;RAMP1;ACVR2A;RAB3GAP1
cardiac ventricle morphogenesis (GO:0003208)	3/43	0.295736	1	0	0	1.57845	1.92301	NOTCH1;HEY2;SOX4
intrinsic apoptotic signaling pathway by p53 class mediator (GO:0072332)	3/43	0.295736	1	0	0	1.57845	1.92301	ZMAT3;PMAIP1;PHLDA3
positive regulation of interleukin-6 production (GO:0032755)	3/43	0.295736	1	0	0	1.57845	1.92301	DDX58;F2R;MBP
C-terminal protein amino acid modification (GO:0018410)	5/82	0.296381	1	0	0	1.37954	1.67767	FOLH1;NTM;ATG4A;CNTN4;ULBP2
positive regulation of transcription from RNA polymerase II promoter (GO:0045944)	41/848	0.297123	1	0	0	1.09387	1.32753	NOTCH1;THRB;HLF;CEBPG;ASCL1;FGF1;ARNTL2;FSTL3;NPAS3;EPCAM;HEY2;NAMPT;LEO1;EPC1;STAT6;TBL1X;PPARGC1A;SOX4;TFAP2A;TEAD4;MLXIP;NANOS1;CDKN2B;EDN1;DDX58;TFE3;PHOX2B;ACVR2A;ST18;FOSL2;GREM1;ADCYAP1;AHI1;TFAM;NANOG;NCOA7;PRKD2;ITGB1BP1;SIM1;OGT;MET
transmembrane receptor protein tyrosine kinase signaling pathway (GO:0007169)	20/396	0.301444	1	0	0	1.14265	1.37023	CYFIP2;NTRK2;NUS1;CHRNA3;BDNF;NTRK3;FGF1;NGF;EFNB2;EFNB1;AHI1;FGF7;UBASH3B;KIT;PRKD2;JAK2;PLCB1;MUC20;PAG1;EPHA2
carbohydrate homeostasis (GO:0033500)	4/63	0.303409	1	0	0	1.43647	1.71324	CYB5R4;VGF;SOX4;ADRA2A
regulation of proteolysis (GO:0030162)	4/63	0.303409	1	0	0	1.43647	1.71324	CYFIP2;FBXW11;OGT;TRIM32
ribosomal large subunit biogenesis (GO:0042273)	4/63	0.303409	1	0	0	1.43647	1.71324	NOP16;PAK1IP1;RPL35A;MDN1
positive regulation of signal transduction (GO:0009967)	11/206	0.303486	1	0	0	1.2081	1.44056	NOTCH1;BDNF;RSPO2;CNTN1;CTSH;PRKD2;EMP2;ITGB1BP1;JAK2;FGF1;SOX4
protein insertion into mitochondrial membrane (GO:0051204)	1/8	0.30352	1	0	0	2.82805	3.37191	PMAIP1
peptidyl-cysteine modification (GO:0018198)	1/8	0.30352	1	0	0	2.82805	3.37191	NANOS1
exocyst localization (GO:0051601)	1/8	0.30352	1	0	0	2.82805	3.37191	TNFAIP2
Golgi to lysosome transport (GO:0090160)	1/8	0.30352	1	0	0	2.82805	3.37191	CCDC91
cell migration involved in heart development (GO:0060973)	1/8	0.30352	1	0	0	2.82805	3.37191	NOTCH1
histone H2A-K119 monoubiquitination (GO:0036353)	1/8	0.30352	1	0	0	2.82805	3.37191	TRIM37
regulation of brown fat cell differentiation (GO:0090335)	1/8	0.30352	1	0	0	2.82805	3.37191	FNDC5
negative regulation of appetite (GO:0032099)	1/8	0.30352	1	0	0	2.82805	3.37191	SPX
aminoglycoside antibiotic metabolic process (GO:0030647)	1/8	0.30352	1	0	0	2.82805	3.37191	AKR1C1
mast cell activation involved in immune response (GO:0002279)	1/8	0.30352	1	0	0	2.82805	3.37191	KIT
4-hydroxyproline metabolic process (GO:0019471)	1/8	0.30352	1	0	0	2.82805	3.37191	EGLN3
negative regulation of glial cell differentiation (GO:0045686)	1/8	0.30352	1	0	0	2.82805	3.37191	NOTCH1
response to epinephrine (GO:0071871)	1/8	0.30352	1	0	0	2.82805	3.37191	RYR2
integrin activation (GO:0033622)	1/8	0.30352	1	0	0	2.82805	3.37191	ITGB1BP1
myelin maintenance (GO:0043217)	1/8	0.30352	1	0	0	2.82805	3.37191	CLU
cellular response to forskolin (GO:1904322)	1/8	0.30352	1	0	0	2.82805	3.37191	ADCY2
cellular response to angiotensin (GO:1904385)	1/8	0.30352	1	0	0	2.82805	3.37191	CAMK2A
negative regulation of protein homooligomerization (GO:0032463)	1/8	0.30352	1	0	0	2.82805	3.37191	CLU
response to magnesium ion (GO:0032026)	1/8	0.30352	1	0	0	2.82805	3.37191	RYR3
aorta development (GO:0035904)	1/8	0.30352	1	0	0	2.82805	3.37191	TBX2
glomerular visceral epithelial cell development (GO:0072015)	1/8	0.30352	1	0	0	2.82805	3.37191	MAGI2
negative regulation of platelet aggregation (GO:0090331)	1/8	0.30352	1	0	0	2.82805	3.37191	CD9
amyloid fibril formation (GO:1990000)	1/8	0.30352	1	0	0	2.82805	3.37191	MDM2
cytoskeletal anchoring at nuclear membrane (GO:0090286)	1/8	0.30352	1	0	0	2.82805	3.37191	SYNE1
intestinal cholesterol absorption (GO:0030299)	1/8	0.30352	1	0	0	2.82805	3.37191	AKR1C1
daunorubicin metabolic process (GO:0044597)	1/8	0.30352	1	0	0	2.82805	3.37191	AKR1C1
negative regulation of potassium ion transmembrane transporter activity (GO:1901017)	1/8	0.30352	1	0	0	2.82805	3.37191	KCNE3
coronary vasculature morphogenesis (GO:0060977)	1/8	0.30352	1	0	0	2.82805	3.37191	NOTCH1
regulation of protein deacetylation (GO:0090311)	1/8	0.30352	1	0	0	2.82805	3.37191	DYRK1A
desmosome organization (GO:0002934)	1/8	0.30352	1	0	0	2.82805	3.37191	DSG2
protein localization to microtubule (GO:0035372)	1/8	0.30352	1	0	0	2.82805	3.37191	MID1
regulation of ATP biosynthetic process (GO:2001169)	1/8	0.30352	1	0	0	2.82805	3.37191	PPARGC1A
spleen development (GO:0048536)	1/8	0.30352	1	0	0	2.82805	3.37191	ADAM17
isoprenoid metabolic process (GO:0006720)	1/8	0.30352	1	0	0	2.82805	3.37191	PDSS1
response to forskolin (GO:1904321)	1/8	0.30352	1	0	0	2.82805	3.37191	ADCY2
protein desumoylation (GO:0016926)	1/8	0.30352	1	0	0	2.82805	3.37191	SENP5
positive regulation of cAMP-mediated signaling (GO:0043950)	1/8	0.30352	1	0	0	2.82805	3.37191	CXCL11
atrial cardiac muscle cell to AV node cell signaling (GO:0086026)	1/8	0.30352	1	0	0	2.82805	3.37191	SCN5A
nodal signaling pathway (GO:0038092)	1/8	0.30352	1	0	0	2.82805	3.37191	ACVR1B
negative regulation of voltage-gated potassium channel activity (GO:1903817)	1/8	0.30352	1	0	0	2.82805	3.37191	KCNE3
regulation of striated muscle cell differentiation (GO:0051153)	1/8	0.30352	1	0	0	2.82805	3.37191	RBM24
central nervous system myelination (GO:0022010)	1/8	0.30352	1	0	0	2.82805	3.37191	CLU
positive regulation of catenin import into nucleus (GO:0035413)	1/8	0.30352	1	0	0	2.82805	3.37191	BAMBI
glycosyl compound metabolic process (GO:1901657)	1/8	0.30352	1	0	0	2.82805	3.37191	NME4
dimeric G-protein coupled receptor signaling pathway (GO:0038042)	1/8	0.30352	1	0	0	2.82805	3.37191	RAMP1
isoprenoid biosynthetic process (GO:0008299)	1/8	0.30352	1	0	0	2.82805	3.37191	PDSS1
positive regulation of metanephros development (GO:0072216)	1/8	0.30352	1	0	0	2.82805	3.37191	RET
regulation of metaphase/anaphase transition of cell cycle (GO:1902099)	1/8	0.30352	1	0	0	2.82805	3.37191	HECW2
cell junction maintenance (GO:0034331)	1/8	0.30352	1	0	0	2.82805	3.37191	F2R
protein localization to microtubule cytoskeleton (GO:0072698)	1/8	0.30352	1	0	0	2.82805	3.37191	MID1
cellular response to epinephrine stimulus (GO:0071872)	1/8	0.30352	1	0	0	2.82805	3.37191	RYR2
negative regulation of centriole replication (GO:0046600)	1/8	0.30352	1	0	0	2.82805	3.37191	TRIM37
diol biosynthetic process (GO:0034312)	1/8	0.30352	1	0	0	2.82805	3.37191	ASAH2B
tyrosine phosphorylation of STAT protein (GO:0007260)	1/8	0.30352	1	0	0	2.82805	3.37191	JAK2
protein localization to endosome (GO:0036010)	1/8	0.30352	1	0	0	2.82805	3.37191	TMEM30A
amyloid precursor protein catabolic process (GO:0042987)	1/8	0.30352	1	0	0	2.82805	3.37191	DYRK1A
sphingosine biosynthetic process (GO:0046512)	1/8	0.30352	1	0	0	2.82805	3.37191	ASAH2B
positive regulation of regulatory T cell differentiation (GO:0045591)	1/8	0.30352	1	0	0	2.82805	3.37191	DUSP10
regulation of protein ADP-ribosylation (GO:0010835)	1/8	0.30352	1	0	0	2.82805	3.37191	WARS
positive regulation of mRNA 3'-end processing (GO:0031442)	1/8	0.30352	1	0	0	2.82805	3.37191	LEO1
regulation of nitrogen compound metabolic process (GO:0051171)	1/8	0.30352	1	0	0	2.82805	3.37191	APOE
alpha-amino acid biosynthetic process (GO:1901607)	1/8	0.30352	1	0	0	2.82805	3.37191	BCAT1
cardiac muscle hypertrophy (GO:0003300)	1/8	0.30352	1	0	0	2.82805	3.37191	RYR2
cGMP-mediated signaling (GO:0019934)	1/8	0.30352	1	0	0	2.82805	3.37191	APOE
doxorubicin metabolic process (GO:0044598)	1/8	0.30352	1	0	0	2.82805	3.37191	AKR1C1
ventricular trabecula myocardium morphogenesis (GO:0003222)	1/8	0.30352	1	0	0	2.82805	3.37191	NOTCH1
positive regulation of interleukin-2 biosynthetic process (GO:0045086)	1/8	0.30352	1	0	0	2.82805	3.37191	IL1A
glomerular epithelial cell development (GO:0072310)	1/8	0.30352	1	0	0	2.82805	3.37191	MAGI2
mast cell degranulation (GO:0043303)	1/8	0.30352	1	0	0	2.82805	3.37191	KIT
regulation of cilium movement (GO:0003352)	1/8	0.30352	1	0	0	2.82805	3.37191	CCDC65
regulation of long term synaptic depression (GO:1900452)	1/8	0.30352	1	0	0	2.82805	3.37191	CBLN1
positive regulation of chemokine secretion (GO:0090197)	1/8	0.30352	1	0	0	2.82805	3.37191	MBP
positive regulation of viral entry into host cell (GO:0046598)	1/8	0.30352	1	0	0	2.82805	3.37191	TRIM38
phosphatidylinositol-3-phosphate biosynthetic process (GO:0036092)	1/8	0.30352	1	0	0	2.82805	3.37191	PIK3C3
glycerol-3-phosphate metabolic process (GO:0006072)	1/8	0.30352	1	0	0	2.82805	3.37191	GPD2
nose development (GO:0043584)	1/8	0.30352	1	0	0	2.82805	3.37191	STRA6
response to ammonium ion (GO:0060359)	1/8	0.30352	1	0	0	2.82805	3.37191	CHRNA3
regulation of peroxisome proliferator activated receptor signaling pathway (GO:0035358)	1/8	0.30352	1	0	0	2.82805	3.37191	ALOX15
arginine catabolic process (GO:0006527)	1/8	0.30352	1	0	0	2.82805	3.37191	NANOS1
endochondral ossification (GO:0001958)	1/8	0.30352	1	0	0	2.82805	3.37191	COL13A1
succinate metabolic process (GO:0006105)	1/8	0.30352	1	0	0	2.82805	3.37191	GAD1
response to vitamin D (GO:0033280)	1/8	0.30352	1	0	0	2.82805	3.37191	SPP1
regulation of cardiac muscle cell action potential involved in regulation of contraction (GO:0098909)	1/8	0.30352	1	0	0	2.82805	3.37191	FGF13
regulation of apoptotic cell clearance (GO:2000425)	1/8	0.30352	1	0	0	2.82805	3.37191	ALOX15
negative regulation of double-strand break repair via homologous recombination (GO:2000042)	1/8	0.30352	1	0	0	2.82805	3.37191	KLHL15
glycolytic process through glucose-6-phosphate (GO:0061620)	2/25	0.303636	1	0	0	1.80995	2.15733	BPGM;ENO3
signal peptide processing (GO:0006465)	2/25	0.303636	1	0	0	1.80995	2.15733	SPPL2B;PCSK5
organophosphate ester transport (GO:0015748)	2/25	0.303636	1	0	0	1.80995	2.15733	PLTP;PITPNC1
canonical glycolysis (GO:0061621)	2/25	0.303636	1	0	0	1.80995	2.15733	BPGM;ENO3
regulation of voltage-gated calcium channel activity (GO:1901385)	2/25	0.303636	1	0	0	1.80995	2.15733	CACNB2;CBARP
glucose catabolic process to pyruvate (GO:0061718)	2/25	0.303636	1	0	0	1.80995	2.15733	BPGM;ENO3
protein import into nucleus, translocation (GO:0000060)	2/25	0.303636	1	0	0	1.80995	2.15733	TNPO1;RANBP6
glial cell differentiation (GO:0010001)	2/25	0.303636	1	0	0	1.80995	2.15733	SOX4;PHOX2B
lamellipodium organization (GO:0097581)	2/25	0.303636	1	0	0	1.80995	2.15733	PTPRO;KIT
cyclic nucleotide metabolic process (GO:0009187)	2/25	0.303636	1	0	0	1.80995	2.15733	ADCY2;EPHA2
regulation of ryanodine-sensitive calcium-release channel activity (GO:0060314)	2/25	0.303636	1	0	0	1.80995	2.15733	NANOS1;JPH1
peptide catabolic process (GO:0043171)	2/25	0.303636	1	0	0	1.80995	2.15733	ERAP2;CTSH
positive regulation of nuclear division (GO:0051785)	2/25	0.303636	1	0	0	1.80995	2.15733	IL1A;EDN1
response to alcohol (GO:0097305)	2/25	0.303636	1	0	0	1.80995	2.15733	GRIN2A;CCL3
regulation of glucose metabolic process (GO:0010906)	2/25	0.303636	1	0	0	1.80995	2.15733	PMAIP1;PDK3
positive regulation of interleukin-1 beta secretion (GO:0050718)	2/25	0.303636	1	0	0	1.80995	2.15733	CCL3;NLRP2
respiratory tube development (GO:0030323)	2/25	0.303636	1	0	0	1.80995	2.15733	PCSK5;STRA6
positive regulation of neutrophil migration (GO:1902624)	2/25	0.303636	1	0	0	1.80995	2.15733	CXCL6;CXCL1
positive regulation of Rho protein signal transduction (GO:0035025)	2/25	0.303636	1	0	0	1.80995	2.15733	F2R;F2RL2
regulation of nervous system development (GO:0051960)	2/25	0.303636	1	0	0	1.80995	2.15733	ASCL1;PDLIM5
positive regulation of nitric oxide biosynthetic process (GO:0045429)	2/25	0.303636	1	0	0	1.80995	2.15733	EDN1;CLU
positive regulation of peptidyl-threonine phosphorylation (GO:0010800)	2/25	0.303636	1	0	0	1.80995	2.15733	CEMIP;PRKAG2
positive regulation of nitric oxide metabolic process (GO:1904407)	2/25	0.303636	1	0	0	1.80995	2.15733	EDN1;CLU
positive regulation of angiogenesis (GO:0045766)	6/103	0.304068	1	0	0	1.31793	1.569	IL1A;ECM1;CNTN1;CTSH;PRKD2;FGF1
transmembrane receptor protein serine/threonine kinase signaling pathway (GO:0007178)	8/144	0.305095	1	0	0	1.25691	1.49212	GREM2;IRAK1;USP9X;PALM2;USP9Y;WFIKKN2;ACVR1B;ACVR2A
proteasome-mediated ubiquitin-dependent protein catabolic process (GO:0043161)	15/291	0.30734	1	0	0	1.16621	1.37589	PSMD10;UBXN2A;FBXW11;KLHL15;FAF1;FBXO15;UBE2G2;UBE2J1;CUL4A;HECW2;MDM2;UBQLN1;TBL1X;GTSE1;RNF187
proteolysis (GO:0006508)	15/291	0.30734	1	0	0	1.16621	1.37589	RET;ERAP2;MMP1;SPPL2B;PRSS33;PCSK5;ADAM17;FOLH1;DPP7;CNTN1;MDM2;CTSH;ATG4A;TBL1X;OGT
sprouting angiogenesis (GO:0002040)	3/44	0.307966	1	0	0	1.54258	1.81679	EFNB2;GREM1;ITGB1BP1
negative regulation of immune system process (GO:0002683)	3/44	0.307966	1	0	0	1.54258	1.81679	TSC22D3;SPINK5;NLRP2
regulation of dendrite morphogenesis (GO:0048814)	3/44	0.307966	1	0	0	1.54258	1.81679	CHRNA3;HECW2;PDLIM5
positive regulation of interleukin-8 production (GO:0032757)	3/44	0.307966	1	0	0	1.54258	1.81679	DDX58;F2R;PRKD2
regulation of T cell activation (GO:0050863)	3/44	0.307966	1	0	0	1.54258	1.81679	GPNMB;SPINK5;PAG1
heart contraction (GO:0060047)	3/44	0.307966	1	0	0	1.54258	1.81679	RYR2;SCN5A;SLC8A1
protein N-linked glycosylation via asparagine (GO:0018279)	3/44	0.307966	1	0	0	1.54258	1.81679	ST3GAL6;UBE2G2;UBE2J1
regulation of intracellular pH (GO:0051453)	3/44	0.307966	1	0	0	1.54258	1.81679	SLC4A8;SLC9A6;SLC9A8
negative regulation of immune response (GO:0050777)	3/44	0.307966	1	0	0	1.54258	1.81679	ALOX15;SPINK5;NLRP2
myeloid cell differentiation (GO:0030099)	3/44	0.307966	1	0	0	1.54258	1.81679	CDKN2B;KIT;JAK2
dephosphorylation (GO:0016311)	7/124	0.308777	1	0	0	1.27719	1.50087	PTPRN2;DUSP10;FBXW11;PTPRO;PPEF1;PPM1D;DUSP6
protein ubiquitination (GO:0016567)	25/506	0.311274	1	0	0	1.11781	1.30457	PSMD10;KLHL15;UBA6;XIAP;RCHY1;FBXO22;LEO1;TRIM69;USP9X;FBXW11;FBXO15;KLHDC8B;UBE2G2;CUL4A;MARCH1;RNF144B;RNF125;KLHL5;HECW2;KLHL8;MDM2;TRIM36;TRIM37;TRIM32;RNF187
positive regulation of protein polymerization (GO:0032273)	4/64	0.313484	1	0	0	1.41403	1.64028	CLIP1;NUMA1;ALOX15;MET
glucose metabolic process (GO:0006006)	4/64	0.313484	1	0	0	1.41403	1.64028	BPGM;SLC25A12;ENO3;PPARGC1A
regulation of mitotic nuclear division (GO:0007088)	5/84	0.31381	1	0	0	1.34669	1.56077	L3MBTL1;IL1A;EDN1;STAG2;PMEPA1
regulation of GTPase activity (GO:0043087)	10/188	0.319954	1	0	0	1.20343	1.3714	ADCYAP1;NTRK2;F2R;CCL3;SH3BP4;OCRL;ITGB1BP1;ARAP1;RAB3GAP1;RGS7
response to growth factor (GO:0070848)	2/26	0.320152	1	0	0	1.74034	1.98218	NANOS1;EPHA2
regulation of transcription regulatory region DNA binding (GO:2000677)	2/26	0.320152	1	0	0	1.74034	1.98218	ANKRD33;HEY2
lipid modification (GO:0030258)	2/26	0.320152	1	0	0	1.74034	1.98218	CYP2C8;DGKA
nucleotide biosynthetic process (GO:0009165)	2/26	0.320152	1	0	0	1.74034	1.98218	PRPS1;ADCY2
regulation of p38MAPK cascade (GO:1900744)	2/26	0.320152	1	0	0	1.74034	1.98218	DUSP10;GADD45B
positive regulation of granulocyte chemotaxis (GO:0071624)	2/26	0.320152	1	0	0	1.74034	1.98218	CXCL6;CXCL1
positive regulation of wound healing (GO:0090303)	2/26	0.320152	1	0	0	1.74034	1.98218	F2R;ADRA2A
negative regulation of catalytic activity (GO:0043086)	2/26	0.320152	1	0	0	1.74034	1.98218	NANOS1;NOTCH1
positive regulation of cAMP metabolic process (GO:0030816)	2/26	0.320152	1	0	0	1.74034	1.98218	CXCL11;RAMP1
regulation of histone acetylation (GO:0035065)	2/26	0.320152	1	0	0	1.74034	1.98218	NANOS1;PPARGC1A
positive regulation of release of cytochrome c from mitochondria (GO:0090200)	2/26	0.320152	1	0	0	1.74034	1.98218	PMAIP1;BID
endocrine system development (GO:0035270)	2/26	0.320152	1	0	0	1.74034	1.98218	THRB;STRA6
positive regulation of blood vessel endothelial cell migration (GO:0043536)	3/45	0.320214	1	0	0	1.5083	1.7176	NUS1;ADAM17;PRKD2
nicotinamide nucleotide metabolic process (GO:0046496)	3/45	0.320214	1	0	0	1.5083	1.7176	NT5E;BPGM;NADSYN1
peptidyl-asparagine modification (GO:0018196)	3/45	0.320214	1	0	0	1.5083	1.7176	ST3GAL6;UBE2G2;UBE2J1
nucleus organization (GO:0006997)	3/45	0.320214	1	0	0	1.5083	1.7176	USP36;NUMA1;SYNE1
regulation of synaptic transmission, glutamatergic (GO:0051966)	3/45	0.320214	1	0	0	1.5083	1.7176	GRM3;GRM7;GRM8
positive regulation of protein modification by small protein conjugation or removal (GO:1903322)	4/65	0.323588	1	0	0	1.39227	1.57088	PSMD10;UBQLN1;XIAP;RCHY1
regulation of cell division (GO:0051302)	4/65	0.323588	1	0	0	1.39227	1.57088	CSPP1;TXNIP;PIK3C3;FGF1
negative regulation of cell adhesion (GO:0007162)	4/65	0.323588	1	0	0	1.39227	1.57088	NOTCH1;PTPRO;DACT2;ITGB1BP1
positive regulation of protein kinase B signaling (GO:0051897)	7/127	0.330212	1	0	0	1.24702	1.38172	FGF7;KIT;CNTN1;CCL3;ITGB1BP1;FGF1;MET
protein lipidation (GO:0006497)	7/127	0.330212	1	0	0	1.24702	1.38172	NTM;ZDHHC23;WIPI1;ATG4A;PIK3C3;CNTN4;ULBP2
calcium ion transmembrane transport (GO:0070588)	5/86	0.331366	1	0	0	1.31537	1.45287	GRIN2A;SLC24A3;CACNA1A;RYR3;SLC8A1
negative regulation of canonical Wnt signaling pathway (GO:0090090)	8/148	0.331489	1	0	0	1.22294	1.35032	PSMD10;GREM1;TLE2;LATS2;PTPRO;APOE;SHISA6;ANKRD6
regulated exocytosis (GO:0045055)	8/148	0.331489	1	0	0	1.22294	1.35032	CRHBP;ECM1;ENDOD1;TIMP3;PHACTR2;CD9;CLU;STEAP2
protein complex disassembly (GO:0043241)	3/46	0.332465	1	0	0	1.47551	1.62486	VAMP8;MAP1LC3C;UBQLN1
positive regulation of protein localization to cell periphery (GO:1904377)	3/46	0.332465	1	0	0	1.47551	1.62486	NUMA1;AKAP5;EPHA2
tRNA aminoacylation for protein translation (GO:0006418)	3/46	0.332465	1	0	0	1.47551	1.62486	WARS;MARS2;MARS
pyruvate metabolic process (GO:0006090)	3/46	0.332465	1	0	0	1.47551	1.62486	PDHA1;ME1;BPGM
regulation of cellular component movement (GO:0051270)	3/46	0.332465	1	0	0	1.47551	1.62486	ADAM17;CD9;ARAP1
very-low-density lipoprotein particle remodeling (GO:0034372)	1/9	0.334317	1	0	0	2.51383	2.75431	APOE
secretory granule organization (GO:0033363)	1/9	0.334317	1	0	0	2.51383	2.75431	F2R
removal of superoxide radicals (GO:0019430)	1/9	0.334317	1	0	0	2.51383	2.75431	SOD2
positive regulation of transcription of nuclear large rRNA transcript from RNA polymerase I promoter (GO:1901838)	1/9	0.334317	1	0	0	2.51383	2.75431	MARS
negative regulation of leukocyte chemotaxis (GO:0002689)	1/9	0.334317	1	0	0	2.51383	2.75431	GREM1
RNA destabilization (GO:0050779)	1/9	0.334317	1	0	0	2.51383	2.75431	YTHDF3
vacuolar proton-transporting V-type ATPase complex assembly (GO:0070072)	1/9	0.334317	1	0	0	2.51383	2.75431	DMXL2
acidic amino acid transport (GO:0015800)	1/9	0.334317	1	0	0	2.51383	2.75431	SLC25A12
response to UV-C (GO:0010225)	1/9	0.334317	1	0	0	2.51383	2.75431	POLH
positive regulation of protein maturation (GO:1903319)	1/9	0.334317	1	0	0	2.51383	2.75431	RHBDD1
negative regulation of response to reactive oxygen species (GO:1901032)	1/9	0.334317	1	0	0	2.51383	2.75431	GPR37
epithelial cell apoptotic process (GO:1904019)	1/9	0.334317	1	0	0	2.51383	2.75431	RYR2
cellular response to interleukin-4 (GO:0071353)	1/9	0.334317	1	0	0	2.51383	2.75431	STAT6
postsynaptic membrane assembly (GO:0097104)	1/9	0.334317	1	0	0	2.51383	2.75431	NLGN4Y
negative regulation of T cell apoptotic process (GO:0070233)	1/9	0.334317	1	0	0	2.51383	2.75431	TSC22D3
short-chain fatty acid metabolic process (GO:0046459)	1/9	0.334317	1	0	0	2.51383	2.75431	ACOT4
positive regulation of coagulation (GO:0050820)	1/9	0.334317	1	0	0	2.51383	2.75431	F2R
pericardium development (GO:0060039)	1/9	0.334317	1	0	0	2.51383	2.75431	NOTCH1
sterol catabolic process (GO:0016127)	1/9	0.334317	1	0	0	2.51383	2.75431	APOE
regulation of microtubule-based movement (GO:0060632)	1/9	0.334317	1	0	0	2.51383	2.75431	CCDC65
regulation of ER-associated ubiquitin-dependent protein catabolic process (GO:1903069)	1/9	0.334317	1	0	0	2.51383	2.75431	UBQLN1
embryonic digestive tract morphogenesis (GO:0048557)	1/9	0.334317	1	0	0	2.51383	2.75431	RBPMS2
positive regulation of natural killer cell mediated cytotoxicity directed against tumor cell target (GO:0002860)	1/9	0.334317	1	0	0	2.51383	2.75431	PVR
sphingomyelin metabolic process (GO:0006684)	1/9	0.334317	1	0	0	2.51383	2.75431	SAMD8
embryonic forelimb morphogenesis (GO:0035115)	1/9	0.334317	1	0	0	2.51383	2.75431	TFAP2A
regulation of morphogenesis of an epithelium (GO:1905330)	1/9	0.334317	1	0	0	2.51383	2.75431	FGF1
regulation of cysteine-type endopeptidase activity involved in apoptotic signaling pathway (GO:2001267)	1/9	0.334317	1	0	0	2.51383	2.75431	ST18
regulation of leukocyte mediated cytotoxicity (GO:0001910)	1/9	0.334317	1	0	0	2.51383	2.75431	ICAM1
neurotrophin TRK receptor signaling pathway (GO:0048011)	1/9	0.334317	1	0	0	2.51383	2.75431	NGF
central nervous system neuron development (GO:0021954)	1/9	0.334317	1	0	0	2.51383	2.75431	NTRK2
chylomicron remodeling (GO:0034371)	1/9	0.334317	1	0	0	2.51383	2.75431	APOE
sphingoid biosynthetic process (GO:0046520)	1/9	0.334317	1	0	0	2.51383	2.75431	ASAH2B
myelin assembly (GO:0032288)	1/9	0.334317	1	0	0	2.51383	2.75431	CD9
epithelial cilium movement involved in determination of left/right asymmetry (GO:0060287)	1/9	0.334317	1	0	0	2.51383	2.75431	OFD1
virion attachment to host cell (GO:0019062)	1/9	0.334317	1	0	0	2.51383	2.75431	ICAM1
negative regulation of phosphatidylinositol 3-kinase signaling (GO:0014067)	1/9	0.334317	1	0	0	2.51383	2.75431	STAMBP
negative regulation of fibrinolysis (GO:0051918)	1/9	0.334317	1	0	0	2.51383	2.75431	THBD
columnar/cuboidal epithelial cell differentiation (GO:0002065)	1/9	0.334317	1	0	0	2.51383	2.75431	SOX4
positive regulation of T cell chemotaxis (GO:0010820)	1/9	0.334317	1	0	0	2.51383	2.75431	ADAM17
cellular response to oxygen levels (GO:0071453)	1/9	0.334317	1	0	0	2.51383	2.75431	CPEB4
positive regulation of astrocyte differentiation (GO:0048711)	1/9	0.334317	1	0	0	2.51383	2.75431	NOTCH1
positive regulation of natural killer cell mediated immune response to tumor cell (GO:0002857)	1/9	0.334317	1	0	0	2.51383	2.75431	PVR
peptidyl-amino acid modification (GO:0018193)	1/9	0.334317	1	0	0	2.51383	2.75431	MDM2
positive regulation of autophagosome assembly (GO:2000786)	1/9	0.334317	1	0	0	2.51383	2.75431	RAB3GAP1
protein localization to vacuole (GO:0072665)	1/9	0.334317	1	0	0	2.51383	2.75431	SH3BP4
positive regulation of epidermis development (GO:0045684)	1/9	0.334317	1	0	0	2.51383	2.75431	NUMA1
regulation of Rac protein signal transduction (GO:0035020)	1/9	0.334317	1	0	0	2.51383	2.75431	OGT
interleukin-23-mediated signaling pathway (GO:0038155)	1/9	0.334317	1	0	0	2.51383	2.75431	JAK2
intestinal lipid absorption (GO:0098856)	1/9	0.334317	1	0	0	2.51383	2.75431	AKR1C1
negative regulation of alcohol biosynthetic process (GO:1902931)	1/9	0.334317	1	0	0	2.51383	2.75431	APOE
atrioventricular valve development (GO:0003171)	1/9	0.334317	1	0	0	2.51383	2.75431	NOTCH1
omega-hydroxylase P450 pathway (GO:0097267)	1/9	0.334317	1	0	0	2.51383	2.75431	CYP2C8
positive regulation of hemostasis (GO:1900048)	1/9	0.334317	1	0	0	2.51383	2.75431	F2R
negative regulation of heterotypic cell-cell adhesion (GO:0034115)	1/9	0.334317	1	0	0	2.51383	2.75431	MBP
regulation of cell-cell adhesion involved in gastrulation (GO:0070587)	1/9	0.334317	1	0	0	2.51383	2.75431	MBP
regulation of bile acid biosynthetic process (GO:0070857)	1/9	0.334317	1	0	0	2.51383	2.75431	STARD4
cellular response to superoxide (GO:0071451)	1/9	0.334317	1	0	0	2.51383	2.75431	SOD2
toll-like receptor 3 signaling pathway (GO:0034138)	1/9	0.334317	1	0	0	2.51383	2.75431	RFTN1
regulation of cell-cell adhesion mediated by cadherin (GO:2000047)	1/9	0.334317	1	0	0	2.51383	2.75431	EPCAM
cholesterol catabolic process (GO:0006707)	1/9	0.334317	1	0	0	2.51383	2.75431	APOE
granulocyte activation (GO:0036230)	1/9	0.334317	1	0	0	2.51383	2.75431	CXCL6
mast cell mediated immunity (GO:0002448)	1/9	0.334317	1	0	0	2.51383	2.75431	KIT
muscle cell fate commitment (GO:0042693)	1/9	0.334317	1	0	0	2.51383	2.75431	TBX2
negative regulation of transcription by competitive promoter binding (GO:0010944)	1/9	0.334317	1	0	0	2.51383	2.75431	TFAP2A
positive regulation of vascular endothelial cell proliferation (GO:1905564)	1/9	0.334317	1	0	0	2.51383	2.75431	ADAM17
negative regulation of microtubule polymerization (GO:0031115)	1/9	0.334317	1	0	0	2.51383	2.75431	DYRK1A
regulation of oxidative stress-induced cell death (GO:1903201)	1/9	0.334317	1	0	0	2.51383	2.75431	UBQLN1
detection of mechanical stimulus involved in sensory perception (GO:0050974)	1/9	0.334317	1	0	0	2.51383	2.75431	KIT
proton-transporting V-type ATPase complex assembly (GO:0070070)	1/9	0.334317	1	0	0	2.51383	2.75431	DMXL2
fatty acid homeostasis (GO:0055089)	1/9	0.334317	1	0	0	2.51383	2.75431	APOE
serine family amino acid catabolic process (GO:0009071)	1/9	0.334317	1	0	0	2.51383	2.75431	CBS
sphingosine metabolic process (GO:0006670)	1/9	0.334317	1	0	0	2.51383	2.75431	ASAH2B
DNA topological change (GO:0006265)	1/9	0.334317	1	0	0	2.51383	2.75431	TOP3B
histone H3-K4 trimethylation (GO:0080182)	1/9	0.334317	1	0	0	2.51383	2.75431	OGT
response to vitamin (GO:0033273)	1/9	0.334317	1	0	0	2.51383	2.75431	SPP1
regulation of response to external stimulus (GO:0032101)	6/107	0.335416	1	0	0	1.26866	1.38586	EFNB2;F2R;NLRP2;XIAP;PPEF1;JAK2
cellular response to starvation (GO:0009267)	6/107	0.335416	1	0	0	1.26866	1.38586	MAP1LC3C;MARS;PMAIP1;PIK3C3;EIF2S1;CPEB4
positive regulation of cell cycle process (GO:0090068)	6/107	0.335416	1	0	0	1.26866	1.38586	IL1A;EDN1;NUMA1;CSPP1;CDC7;CDC25B
positive regulation of epithelial cell proliferation (GO:0050679)	6/107	0.335416	1	0	0	1.26866	1.38586	FGF7;ECM1;CNTN1;PRKD2;SCN5A;SCG2
leukocyte cell-cell adhesion (GO:0007159)	2/27	0.336569	1	0	0	1.67588	1.82496	NT5E;ICAM1
peptidyl-glutamic acid modification (GO:0018200)	2/27	0.336569	1	0	0	1.67588	1.82496	TTLL7;CEP41
negative regulation of microtubule polymerization or depolymerization (GO:0031111)	2/27	0.336569	1	0	0	1.67588	1.82496	DYRK1A;FGF13
negative regulation of small GTPase mediated signal transduction (GO:0051058)	2/27	0.336569	1	0	0	1.67588	1.82496	RASAL2;STAMBP
regulation of extrinsic apoptotic signaling pathway in absence of ligand (GO:2001239)	2/27	0.336569	1	0	0	1.67588	1.82496	RET;IL1A
negative regulation of cell-matrix adhesion (GO:0001953)	2/27	0.336569	1	0	0	1.67588	1.82496	CASK;ITGB1BP1
negative regulation of osteoblast differentiation (GO:0045668)	2/27	0.336569	1	0	0	1.67588	1.82496	GREM1;NOTCH1
extrinsic apoptotic signaling pathway via death domain receptors (GO:0008625)	2/27	0.336569	1	0	0	1.67588	1.82496	BID;NGF
regulation of vascular endothelial growth factor production (GO:0010574)	2/27	0.336569	1	0	0	1.67588	1.82496	IL1A;IL6ST
cargo loading into vesicle (GO:0035459)	2/27	0.336569	1	0	0	1.67588	1.82496	SAR1A;OTOR
muscle fiber development (GO:0048747)	2/27	0.336569	1	0	0	1.67588	1.82496	ACTA1;MYH11
regulation of protein localization to cell surface (GO:2000008)	2/27	0.336569	1	0	0	1.67588	1.82496	BDNF;GPM6B
cellular response to topologically incorrect protein (GO:0035967)	2/27	0.336569	1	0	0	1.67588	1.82496	RHBDD1;TM7SF3
cellular response to BMP stimulus (GO:0071773)	5/87	0.340179	1	0	0	1.30025	1.40204	GREM2;USP9X;USP9Y;ACVR2A;PHOX2B
calcium ion homeostasis (GO:0055074)	5/87	0.340179	1	0	0	1.30025	1.40204	RYR2;SLC24A3;CALCB;CCL3;SLC8A1
regulation of MAP kinase activity (GO:0043405)	5/87	0.340179	1	0	0	1.30025	1.40204	EDN1;IRAK1;APOE;FGF1;ADRA2A
extrinsic apoptotic signaling pathway (GO:0097191)	4/67	0.343851	1	0	0	1.35071	1.44195	JAK2;NGF;ACVR1B;BID
regulation of macromolecule metabolic process (GO:0060255)	7/129	0.344623	1	0	0	1.22768	1.30786	DDX3Y;MAPK9;NLRP2;NANOG;APOE;ASCL1;PHOX2B
response to glucose (GO:0009749)	3/47	0.344707	1	0	0	1.44411	1.53807	TRA2B;PDK3;SOX4
polyol metabolic process (GO:0019751)	3/47	0.344707	1	0	0	1.44411	1.53807	INPP4A;OCRL;PLCB1
regulation of intrinsic apoptotic signaling pathway (GO:2001242)	3/47	0.344707	1	0	0	1.44411	1.53807	UBQLN1;PMAIP1;BID
inositol phosphate metabolic process (GO:0043647)	3/47	0.344707	1	0	0	1.44411	1.53807	INPP4A;OCRL;PLCB1
cellular response to heat (GO:0034605)	3/47	0.344707	1	0	0	1.44411	1.53807	IL1A;RBBP7;FGF1
negative regulation of translation (GO:0017148)	5/88	0.34901	1	0	0	1.28548	1.35317	NANOS1;ZNF540;YTHDF3;SAMD4A;CPEB4
positive regulation of programmed cell death (GO:0043068)	13/257	0.34902	1	0	0	1.14443	1.20465	GADD45B;FAF1;MCF2;NGF;DUSP6;MAPK9;LATS2;KCNMA1;PMAIP1;ARHGEF1;BID;SOX4;PHLDA3
circulatory system development (GO:0072359)	6/109	0.351234	1	0	0	1.24538	1.30305	NOTCH1;NTRK3;FGF12;PCSK5;SOX4;STRA6
generation of neurons (GO:0048699)	7/130	0.351857	1	0	0	1.21824	1.27249	NTRK2;MYT1L;USP9X;ID4;FGF13;ASCL1;PHOX2B
neuron projection extension (GO:1990138)	2/28	0.352865	1	0	0	1.61603	1.68337	SLC9A6;USP9X
cellular response to ketone (GO:1901655)	2/28	0.352865	1	0	0	1.61603	1.68337	SPP1;ADCY2
carboxylic acid catabolic process (GO:0046395)	2/28	0.352865	1	0	0	1.61603	1.68337	CEMIP;ACOT4
acute inflammatory response (GO:0002526)	2/28	0.352865	1	0	0	1.61603	1.68337	CNTN1;APOL2
positive regulation of protein tyrosine kinase activity (GO:0061098)	2/28	0.352865	1	0	0	1.61603	1.68337	ADAM17;ADRA2A
regulation of transmembrane receptor protein serine/threonine kinase signaling pathway (GO:0090092)	2/28	0.352865	1	0	0	1.61603	1.68337	XIAP;FSTL3
positive regulation of cell communication (GO:0010647)	2/28	0.352865	1	0	0	1.61603	1.68337	EDN1;CLSTN2
regulation of lipid biosynthetic process (GO:0046890)	2/28	0.352865	1	0	0	1.61603	1.68337	PRKAG2;APOE
cGMP metabolic process (GO:0046068)	2/28	0.352865	1	0	0	1.61603	1.68337	NPPC;ADCY2
regulation of adenylate cyclase activity (GO:0045761)	2/28	0.352865	1	0	0	1.61603	1.68337	GRM3;EDNRB
protein K63-linked deubiquitination (GO:0070536)	2/28	0.352865	1	0	0	1.61603	1.68337	BRCC3;STAMBP
peptidyl-threonine phosphorylation (GO:0018107)	4/68	0.353997	1	0	0	1.33085	1.38204	CAMK2A;DYRK1A;PRKD2;ACVR1B
proteasomal protein catabolic process (GO:0010498)	12/237	0.356528	1	0	0	1.14554	1.18145	PSMD10;CUL4A;UBXN2A;FBXW11;HECW2;FAF1;RHBDD1;FBXO15;PMAIP1;TBL1X;GTSE1;RNF187
negative regulation of mitotic cell cycle (GO:0045930)	3/48	0.356929	1	0	0	1.41403	1.45676	PPP1R10;MAGI2;MCPH1
regulation of epithelial cell migration (GO:0010632)	3/48	0.356929	1	0	0	1.41403	1.45676	DUSP10;CTSH;EMP2
induction of positive chemotaxis (GO:0050930)	1/10	0.363753	1	0	0	2.26244	2.28796	SCG2
negative regulation of viral-induced cytoplasmic pattern recognition receptor signaling pathway (GO:0039532)	1/10	0.363753	1	0	0	2.26244	2.28796	RNF125
regulation of phospholipase C activity (GO:1900274)	1/10	0.363753	1	0	0	2.26244	2.28796	KIT
adrenal gland development (GO:0030325)	1/10	0.363753	1	0	0	2.26244	2.28796	STRA6
negative regulation of sodium ion transmembrane transport (GO:1902306)	1/10	0.363753	1	0	0	2.26244	2.28796	HECW2
thyroid gland development (GO:0030878)	1/10	0.363753	1	0	0	2.26244	2.28796	THRB
cellular response to thyroid hormone stimulus (GO:0097067)	1/10	0.363753	1	0	0	2.26244	2.28796	CTSH
positive regulation of calcium ion import (GO:0090280)	1/10	0.363753	1	0	0	2.26244	2.28796	CCL3
cellular response to growth hormone stimulus (GO:0071378)	1/10	0.363753	1	0	0	2.26244	2.28796	JAK2
regulation of myeloid leukocyte differentiation (GO:0002761)	1/10	0.363753	1	0	0	2.26244	2.28796	UBASH3B
neuron projection regeneration (GO:0031102)	1/10	0.363753	1	0	0	2.26244	2.28796	APOE
negative regulation of cytosolic calcium ion concentration (GO:0051481)	1/10	0.363753	1	0	0	2.26244	2.28796	SLC8A1
presynaptic membrane assembly (GO:0097105)	1/10	0.363753	1	0	0	2.26244	2.28796	NLGN4Y
positive regulation of alcohol biosynthetic process (GO:1902932)	1/10	0.363753	1	0	0	2.26244	2.28796	FGF1
positive regulation of amyloid-beta formation (GO:1902004)	1/10	0.363753	1	0	0	2.26244	2.28796	CLU
regulation of platelet-derived growth factor receptor signaling pathway (GO:0010640)	1/10	0.363753	1	0	0	2.26244	2.28796	CNTN1
skeletal muscle thin filament assembly (GO:0030240)	1/10	0.363753	1	0	0	2.26244	2.28796	ACTA1
L-glutamate transport (GO:0015813)	1/10	0.363753	1	0	0	2.26244	2.28796	SLC25A12
positive regulation of bone remodeling (GO:0046852)	1/10	0.363753	1	0	0	2.26244	2.28796	SPP1
muscle cell migration (GO:0014812)	1/10	0.363753	1	0	0	2.26244	2.28796	ITGB1BP1
hair cell differentiation (GO:0035315)	1/10	0.363753	1	0	0	2.26244	2.28796	SPINK5
regulation of actin filament-based movement (GO:1903115)	1/10	0.363753	1	0	0	2.26244	2.28796	SCN5A
negative regulation of inclusion body assembly (GO:0090084)	1/10	0.363753	1	0	0	2.26244	2.28796	DNAJA4
positive regulation of glial cell differentiation (GO:0045687)	1/10	0.363753	1	0	0	2.26244	2.28796	NOTCH1
regulation of protein exit from endoplasmic reticulum (GO:0070861)	1/10	0.363753	1	0	0	2.26244	2.28796	TMEM30A
cell-cell junction maintenance (GO:0045217)	1/10	0.363753	1	0	0	2.26244	2.28796	F2R
positive regulation of acrosome reaction (GO:2000344)	1/10	0.363753	1	0	0	2.26244	2.28796	PLCB1
neuroepithelial cell differentiation (GO:0060563)	1/10	0.363753	1	0	0	2.26244	2.28796	SOX4
chylomicron assembly (GO:0034378)	1/10	0.363753	1	0	0	2.26244	2.28796	APOE
positive regulation of fertilization (GO:1905516)	1/10	0.363753	1	0	0	2.26244	2.28796	PLCB1
glycerolipid metabolic process (GO:0046486)	1/10	0.363753	1	0	0	2.26244	2.28796	DGKA
actin filament depolymerization (GO:0030042)	1/10	0.363753	1	0	0	2.26244	2.28796	MICAL1
negative regulation of reproductive process (GO:2000242)	1/10	0.363753	1	0	0	2.26244	2.28796	NPPC
receptor guanylyl cyclase signaling pathway (GO:0007168)	1/10	0.363753	1	0	0	2.26244	2.28796	NPPC
regulation of natural killer cell mediated cytotoxicity directed against tumor cell target (GO:0002858)	1/10	0.363753	1	0	0	2.26244	2.28796	PVR
cellular response to ATP (GO:0071318)	1/10	0.363753	1	0	0	2.26244	2.28796	RYR3
nucleoside metabolic process (GO:0009116)	1/10	0.363753	1	0	0	2.26244	2.28796	NME4
regulation of cytoplasmic translation (GO:2000765)	1/10	0.363753	1	0	0	2.26244	2.28796	CPEB4
positive regulation of reproductive process (GO:2000243)	1/10	0.363753	1	0	0	2.26244	2.28796	ACVR1B
insulin-like growth factor receptor signaling pathway (GO:0048009)	1/10	0.363753	1	0	0	2.26244	2.28796	PLCB1
positive regulation of T cell receptor signaling pathway (GO:0050862)	1/10	0.363753	1	0	0	2.26244	2.28796	PRKD2
detection of bacterium (GO:0016045)	1/10	0.363753	1	0	0	2.26244	2.28796	CD1D
protein-cofactor linkage (GO:0018065)	1/10	0.363753	1	0	0	2.26244	2.28796	GAD1
positive regulation of protein exit from endoplasmic reticulum (GO:0070863)	1/10	0.363753	1	0	0	2.26244	2.28796	TMEM30A
negative regulation of centrosome duplication (GO:0010826)	1/10	0.363753	1	0	0	2.26244	2.28796	TRIM37
maintenance of apical/basal cell polarity (GO:0035090)	1/10	0.363753	1	0	0	2.26244	2.28796	ANK1
positive regulation of bone resorption (GO:0045780)	1/10	0.363753	1	0	0	2.26244	2.28796	SPP1
negative regulation of stem cell differentiation (GO:2000737)	1/10	0.363753	1	0	0	2.26244	2.28796	NOTCH1
negative regulation by host of viral process (GO:0044793)	1/10	0.363753	1	0	0	2.26244	2.28796	PTX3
neuron projection fasciculation (GO:0106030)	1/10	0.363753	1	0	0	2.26244	2.28796	CNTN4
ceramide catabolic process (GO:0046514)	1/10	0.363753	1	0	0	2.26244	2.28796	ASAH2B
ganglioside biosynthetic process (GO:0001574)	1/10	0.363753	1	0	0	2.26244	2.28796	ST8SIA4
negative regulation of sodium ion transmembrane transporter activity (GO:2000650)	1/10	0.363753	1	0	0	2.26244	2.28796	HECW2
UV protection (GO:0009650)	1/10	0.363753	1	0	0	2.26244	2.28796	SCARA3
regulation of astrocyte differentiation (GO:0048710)	1/10	0.363753	1	0	0	2.26244	2.28796	NOTCH1
negative regulation of protein autophosphorylation (GO:0031953)	1/10	0.363753	1	0	0	2.26244	2.28796	ERRFI1
regulation of mRNA 3'-end processing (GO:0031440)	1/10	0.363753	1	0	0	2.26244	2.28796	LEO1
chaperone-mediated protein transport (GO:0072321)	1/10	0.363753	1	0	0	2.26244	2.28796	CLU
T cell homeostasis (GO:0043029)	1/10	0.363753	1	0	0	2.26244	2.28796	PMAIP1
dicarboxylic acid biosynthetic process (GO:0043650)	1/10	0.363753	1	0	0	2.26244	2.28796	MTHFD1L
negative regulation of homotypic cell-cell adhesion (GO:0034111)	1/10	0.363753	1	0	0	2.26244	2.28796	CD9
endothelial tube morphogenesis (GO:0061154)	1/10	0.363753	1	0	0	2.26244	2.28796	PRKD2
response to histamine (GO:0034776)	1/10	0.363753	1	0	0	2.26244	2.28796	GABRG2
medium-chain fatty acid metabolic process (GO:0051791)	1/10	0.363753	1	0	0	2.26244	2.28796	CES1
positive regulation of vacuole organization (GO:0044090)	1/10	0.363753	1	0	0	2.26244	2.28796	RAB3GAP1
positive regulation of mRNA splicing, via spliceosome (GO:0048026)	1/10	0.363753	1	0	0	2.26244	2.28796	TRA2B
sequestering of actin monomers (GO:0042989)	1/10	0.363753	1	0	0	2.26244	2.28796	TMSB15B
quinone metabolic process (GO:1901661)	1/10	0.363753	1	0	0	2.26244	2.28796	AKR1C1
regulation of phospholipid metabolic process (GO:1903725)	1/10	0.363753	1	0	0	2.26244	2.28796	WDR91
histone H2B ubiquitination (GO:0033523)	1/10	0.363753	1	0	0	2.26244	2.28796	LEO1
maintenance of epithelial cell apical/basal polarity (GO:0045199)	1/10	0.363753	1	0	0	2.26244	2.28796	ANK1
forelimb morphogenesis (GO:0035136)	1/10	0.363753	1	0	0	2.26244	2.28796	TFAP2A
ketone body metabolic process (GO:1902224)	1/10	0.363753	1	0	0	2.26244	2.28796	OXCT1
intracellular cholesterol transport (GO:0032367)	1/10	0.363753	1	0	0	2.26244	2.28796	STARD4
regulation of T cell chemotaxis (GO:0010819)	1/10	0.363753	1	0	0	2.26244	2.28796	ADAM17
positive regulation of neurogenesis (GO:0050769)	4/69	0.364142	1	0	0	1.31156	1.32495	SERPINF1;NGF;ASCL1;TRIM32
central nervous system development (GO:0007417)	11/217	0.364488	1	0	0	1.14686	1.15748	AHI1;RPS6KA6;GRIN2A;CNTN6;ADAM23;MBP;CNTN4;PCDH18;HAPLN4;SOX4;RAB3GAP1
regulation of striated muscle contraction (GO:0006942)	2/29	0.369019	1	0	0	1.56031	1.55548	NANOS1;RYR2
nucleotide-excision repair, preincision complex assembly (GO:0006294)	2/29	0.369019	1	0	0	1.56031	1.55548	CUL4A;RAD23B
synaptic vesicle endocytosis (GO:0048488)	2/29	0.369019	1	0	0	1.56031	1.55548	NLGN4Y;SYT17
keratan sulfate biosynthetic process (GO:0018146)	2/29	0.369019	1	0	0	1.56031	1.55548	ST3GAL6;B4GALT6
lung development (GO:0030324)	2/29	0.369019	1	0	0	1.56031	1.55548	ERRFI1;STRA6
superoxide metabolic process (GO:0006801)	2/29	0.369019	1	0	0	1.56031	1.55548	CYB5R4;SOD2
regulation of vasoconstriction (GO:0019229)	2/29	0.369019	1	0	0	1.56031	1.55548	CHRM3;F2R
positive regulation of myeloid cell differentiation (GO:0045639)	2/29	0.369019	1	0	0	1.56031	1.55548	ACVR1B;ACVR2A
positive regulation of histone modification (GO:0031058)	2/29	0.369019	1	0	0	1.56031	1.55548	NANOS1;PPARGC1A
regulation of embryonic development (GO:0045995)	2/29	0.369019	1	0	0	1.56031	1.55548	RPS6KA6;PLCB1
regulation of neutrophil chemotaxis (GO:0090022)	2/29	0.369019	1	0	0	1.56031	1.55548	CXCL6;CXCL1
positive regulation of interleukin-1 secretion (GO:0050716)	2/29	0.369019	1	0	0	1.56031	1.55548	CCL3;NLRP2
negative regulation of lymphocyte proliferation (GO:0050672)	2/29	0.369019	1	0	0	1.56031	1.55548	GPNMB;LST1
regulation of keratinocyte differentiation (GO:0045616)	2/29	0.369019	1	0	0	1.56031	1.55548	ERRFI1;NUMA1
negative regulation of epithelial cell apoptotic process (GO:1904036)	2/29	0.369019	1	0	0	1.56031	1.55548	SCG2;ICAM1
nuclear-transcribed mRNA poly(A) tail shortening (GO:0000289)	2/29	0.369019	1	0	0	1.56031	1.55548	ZCCHC6;SAMD4A
synaptic vesicle recycling (GO:0036465)	2/29	0.369019	1	0	0	1.56031	1.55548	NLGN4Y;SYT17
amino acid transmembrane transport (GO:0003333)	2/29	0.369019	1	0	0	1.56031	1.55548	SLC38A1;SLC7A6
respiratory system development (GO:0060541)	2/29	0.369019	1	0	0	1.56031	1.55548	PHOX2B;STRA6
regulation of myoblast differentiation (GO:0045661)	2/29	0.369019	1	0	0	1.56031	1.55548	NOTCH1;PLCB1
RNA methylation (GO:0001510)	3/49	0.369119	1	0	0	1.38517	1.38051	TRMT10A;THADA;ALKBH8
protein autoubiquitination (GO:0051865)	3/49	0.369119	1	0	0	1.38517	1.38051	MDM2;TRIM37;RNF187
lipid homeostasis (GO:0055088)	3/49	0.369119	1	0	0	1.38517	1.38051	PNPLA4;THADA;APOE
negative regulation of developmental process (GO:0051093)	4/70	0.37428	1	0	0	1.29282	1.27052	GREM1;SUZ12;RPS6KA6;HOPX
regulation of protein catabolic process (GO:0042176)	5/91	0.375555	1	0	0	1.2431	1.21743	FAF1;HECW2;WDR91;MDM2;TRIM32
cellular response to acid chemical (GO:0071229)	5/91	0.375555	1	0	0	1.2431	1.21743	RET;AKR1C1;PDK3;SH3BP4;CPEB4
receptor internalization (GO:0031623)	3/50	0.381267	1	0	0	1.35747	1.30895	CD9;ACKR3;RAMP1
positive regulation of canonical Wnt signaling pathway (GO:0090263)	6/113	0.383013	1	0	0	1.2013	1.15287	PSMD10;BAMBI;XIAP;TBL1X;LGR5;SOX4
positive regulation of growth (GO:0045927)	4/71	0.384405	1	0	0	1.27462	1.21861	PSMD10;ADAM17;PLCB1;TRIM32
nuclear import (GO:0051170)	4/71	0.384405	1	0	0	1.27462	1.21861	RANBP2;PPP1R10;NUP50;GEMIN8
response to insulin (GO:0032868)	4/71	0.384405	1	0	0	1.27462	1.21861	MARS;SYAP1;MYO5A;OGT
regulation of protein insertion into mitochondrial membrane involved in apoptotic signaling pathway (GO:1900739)	2/30	0.38501	1	0	0	1.5083	1.43965	PMAIP1;BID
regulation of cell migration involved in sprouting angiogenesis (GO:0090049)	2/30	0.38501	1	0	0	1.5083	1.43965	NOTCH1;ITGB1BP1
regulation of defense response to virus by host (GO:0050691)	2/30	0.38501	1	0	0	1.5083	1.43965	DDX58;PQBP1
negative regulation of endothelial cell proliferation (GO:0001937)	2/30	0.38501	1	0	0	1.5083	1.43965	APOE;SCG2
beta-catenin-TCF complex assembly (GO:1904837)	2/30	0.38501	1	0	0	1.5083	1.43965	TLE2;LEO1
acylglycerol catabolic process (GO:0046464)	2/30	0.38501	1	0	0	1.5083	1.43965	PNPLA4;APOE
positive regulation of cyclin-dependent protein serine/threonine kinase activity (GO:0045737)	2/30	0.38501	1	0	0	1.5083	1.43965	PSMD10;ADAM17
negative regulation of secretion by cell (GO:1903531)	2/30	0.38501	1	0	0	1.5083	1.43965	VAMP8;GRM7
cyclic purine nucleotide metabolic process (GO:0052652)	2/30	0.38501	1	0	0	1.5083	1.43965	NPPC;ADCY2
positive regulation of protein insertion into mitochondrial membrane involved in apoptotic signaling pathway (GO:1900740)	2/30	0.38501	1	0	0	1.5083	1.43965	PMAIP1;BID
positive regulation of reactive oxygen species biosynthetic process (GO:1903428)	2/30	0.38501	1	0	0	1.5083	1.43965	EDN1;CLU
L-phenylalanine metabolic process (GO:0006558)	1/11	0.39189	1	0	0	2.05677	1.92673	PAH
negative regulation of morphogenesis of an epithelium (GO:1905331)	1/11	0.39189	1	0	0	2.05677	1.92673	TBX2
L-phenylalanine catabolic process (GO:0006559)	1/11	0.39189	1	0	0	2.05677	1.92673	PAH
nitric oxide biosynthetic process (GO:0006809)	1/11	0.39189	1	0	0	2.05677	1.92673	NANOS1
drug transmembrane transport (GO:0006855)	1/11	0.39189	1	0	0	2.05677	1.92673	TMEM30A
cellular response to prostaglandin stimulus (GO:0071379)	1/11	0.39189	1	0	0	2.05677	1.92673	PTGFR
postsynapse assembly (GO:0099068)	1/11	0.39189	1	0	0	2.05677	1.92673	NLGN4Y
regulation of lipid kinase activity (GO:0043550)	1/11	0.39189	1	0	0	2.05677	1.92673	WDR91
carnitine metabolic process (GO:0009437)	1/11	0.39189	1	0	0	2.05677	1.92673	SLC22A4
morphogenesis of an epithelial sheet (GO:0002011)	1/11	0.39189	1	0	0	2.05677	1.92673	NOTCH1
regulation of trophoblast cell migration (GO:1901163)	1/11	0.39189	1	0	0	2.05677	1.92673	ACVR1B
regulation of inclusion body assembly (GO:0090083)	1/11	0.39189	1	0	0	2.05677	1.92673	DNAJA4
regulation of leukocyte cell-cell adhesion (GO:1903037)	1/11	0.39189	1	0	0	2.05677	1.92673	PAG1
immune response-regulating cell surface receptor signaling pathway (GO:0002768)	1/11	0.39189	1	0	0	2.05677	1.92673	KIT
regulation of hydrogen peroxide-induced cell death (GO:1903205)	1/11	0.39189	1	0	0	2.05677	1.92673	GPR37
embryonic eye morphogenesis (GO:0048048)	1/11	0.39189	1	0	0	2.05677	1.92673	TBX2
negative regulation of JUN kinase activity (GO:0043508)	1/11	0.39189	1	0	0	2.05677	1.92673	DUSP10
protein localization to pre-autophagosomal structure (GO:0034497)	1/11	0.39189	1	0	0	2.05677	1.92673	WIPI1
mesonephros development (GO:0001823)	1/11	0.39189	1	0	0	2.05677	1.92673	FGF1
carnitine shuttle (GO:0006853)	1/11	0.39189	1	0	0	2.05677	1.92673	PRKAG2
pyrimidine nucleoside catabolic process (GO:0046135)	1/11	0.39189	1	0	0	2.05677	1.92673	NT5E
T cell differentiation in thymus (GO:0033077)	1/11	0.39189	1	0	0	2.05677	1.92673	ADAM17
proteasome assembly (GO:0043248)	1/11	0.39189	1	0	0	2.05677	1.92673	PSMD10
positive regulation of receptor biosynthetic process (GO:0010870)	1/11	0.39189	1	0	0	2.05677	1.92673	EDN1
positive regulation of tumor necrosis factor secretion (GO:1904469)	1/11	0.39189	1	0	0	2.05677	1.92673	DDX58
positive regulation of protein deacetylation (GO:0090312)	1/11	0.39189	1	0	0	2.05677	1.92673	DYRK1A
regulation of mitotic centrosome separation (GO:0046602)	1/11	0.39189	1	0	0	2.05677	1.92673	RANBP2
activation of cysteine-type endopeptidase activity involved in apoptotic signaling pathway (GO:0097296)	1/11	0.39189	1	0	0	2.05677	1.92673	JAK2
positive regulation of histone deacetylation (GO:0031065)	1/11	0.39189	1	0	0	2.05677	1.92673	PRKD2
relaxation of cardiac muscle (GO:0055119)	1/11	0.39189	1	0	0	2.05677	1.92673	SLC8A1
positive regulation of chromosome segregation (GO:0051984)	1/11	0.39189	1	0	0	2.05677	1.92673	NUMA1
regulation of ceramide biosynthetic process (GO:2000303)	1/11	0.39189	1	0	0	2.05677	1.92673	SAMD8
sphingolipid catabolic process (GO:0030149)	1/11	0.39189	1	0	0	2.05677	1.92673	ASAH2B
negative regulation of cell division (GO:0051782)	1/11	0.39189	1	0	0	2.05677	1.92673	TXNIP
negative regulation of protein localization to cell surface (GO:2000009)	1/11	0.39189	1	0	0	2.05677	1.92673	GPM6B
response to sterol (GO:0036314)	1/11	0.39189	1	0	0	2.05677	1.92673	CCL3
relaxation of muscle (GO:0090075)	1/11	0.39189	1	0	0	2.05677	1.92673	SLC8A1
negative regulation of nucleocytoplasmic transport (GO:0046823)	1/11	0.39189	1	0	0	2.05677	1.92673	SOX4
progesterone metabolic process (GO:0042448)	1/11	0.39189	1	0	0	2.05677	1.92673	AKR1C1
cellular response to interferon-beta (GO:0035458)	1/11	0.39189	1	0	0	2.05677	1.92673	UBE2G2
protein kinase C signaling (GO:0070528)	1/11	0.39189	1	0	0	2.05677	1.92673	PRSS33
negative regulation of potassium ion transport (GO:0043267)	1/11	0.39189	1	0	0	2.05677	1.92673	NANOS1
fatty acid transmembrane transport (GO:1902001)	1/11	0.39189	1	0	0	2.05677	1.92673	PRKAG2
arginine metabolic process (GO:0006525)	1/11	0.39189	1	0	0	2.05677	1.92673	NANOS1
negative regulation of heart contraction (GO:0045822)	1/11	0.39189	1	0	0	2.05677	1.92673	SPX
negative regulation of chemotaxis (GO:0050922)	1/11	0.39189	1	0	0	2.05677	1.92673	NOTCH1
retinal metabolic process (GO:0042574)	1/11	0.39189	1	0	0	2.05677	1.92673	AKR1C1
positive regulation of fatty acid oxidation (GO:0046321)	1/11	0.39189	1	0	0	2.05677	1.92673	PPARGC1A
inhibition of cysteine-type endopeptidase activity involved in apoptotic process (GO:1990001)	1/11	0.39189	1	0	0	2.05677	1.92673	XIAP
cyclooxygenase pathway (GO:0019371)	1/11	0.39189	1	0	0	2.05677	1.92673	PTGDS
epithelial cell-cell adhesion (GO:0090136)	1/11	0.39189	1	0	0	2.05677	1.92673	KIT
response to thyroid hormone (GO:0097066)	1/11	0.39189	1	0	0	2.05677	1.92673	CTSH
embryonic hemopoiesis (GO:0035162)	1/11	0.39189	1	0	0	2.05677	1.92673	KIT
erythrose 4-phosphate/phosphoenolpyruvate family amino acid catabolic process (GO:1902222)	1/11	0.39189	1	0	0	2.05677	1.92673	PAH
regulation of receptor biosynthetic process (GO:0010869)	1/11	0.39189	1	0	0	2.05677	1.92673	EDN1
presynaptic membrane organization (GO:0097090)	1/11	0.39189	1	0	0	2.05677	1.92673	NLGN4Y
urate metabolic process (GO:0046415)	1/11	0.39189	1	0	0	2.05677	1.92673	PRPS1
alcohol catabolic process (GO:0046164)	1/11	0.39189	1	0	0	2.05677	1.92673	APOE
positive regulation of interferon-gamma biosynthetic process (GO:0045078)	1/11	0.39189	1	0	0	2.05677	1.92673	CEBPG
spinal cord development (GO:0021510)	1/11	0.39189	1	0	0	2.05677	1.92673	SOX4
hepatocyte growth factor receptor signaling pathway (GO:0048012)	1/11	0.39189	1	0	0	2.05677	1.92673	MUC20
peptidyl-tyrosine modification (GO:0018212)	3/51	0.393362	1	0	0	1.33085	1.24172	KIT;DYRK1A;JAK2
carboxylic acid transport (GO:0046942)	3/51	0.393362	1	0	0	1.33085	1.24172	SLC38A1;SLC7A6;SLC16A2
arachidonic acid metabolic process (GO:0019369)	3/51	0.393362	1	0	0	1.33085	1.24172	CYP2C8;ALOX15;PTGDS
coenzyme metabolic process (GO:0006732)	3/51	0.393362	1	0	0	1.33085	1.24172	MTHFD1L;MOCOS;ACOT4
protein modification by small protein conjugation (GO:0032446)	19/398	0.398263	1	0	0	1.08006	0.994349	RANBP2;USP9X;FBXW11;KLHL15;UBA6;DCUN1D4;XIAP;KLHDC8B;UBE2G2;RCHY1;CUL4A;SENP5;KLHL5;HECW2;NUP50;KLHL8;LEO1;MDM2;TRIM32
cellular response to oxidative stress (GO:0034599)	6/115	0.398922	1	0	0	1.18041	1.08478	MAPK9;PYROXD1;TXNRD2;CYCS;SOD2;PPARGC1A
regulation of dendritic spine development (GO:0060998)	2/31	0.400822	1	0	0	1.45964	1.33446	APOE;PDLIM5
negative regulation of cell-cell adhesion (GO:0022408)	2/31	0.400822	1	0	0	1.45964	1.33446	EPCAM;MBP
secondary alcohol metabolic process (GO:1902652)	2/31	0.400822	1	0	0	1.45964	1.33446	APOE;APOL2
regulation of protein export from nucleus (GO:0046825)	2/31	0.400822	1	0	0	1.45964	1.33446	GTSE1;SOX4
regulation of protein autophosphorylation (GO:0031952)	2/31	0.400822	1	0	0	1.45964	1.33446	ERRFI1;GPNMB
positive regulation of interleukin-1 beta production (GO:0032731)	2/31	0.400822	1	0	0	1.45964	1.33446	CCL3;NLRP2
liver development (GO:0001889)	2/31	0.400822	1	0	0	1.45964	1.33446	CEBPG;MET
vesicle fusion (GO:0006906)	5/94	0.402084	1	0	0	1.20343	1.09644	VAMP8;VAMP1;SYTL5;STX11;SYT17
respiratory electron transport chain (GO:0022904)	5/94	0.402084	1	0	0	1.20343	1.09644	NDUFB11;GPD2;CYCS;SLC25A12;PPARGC1A
axon development (GO:0061564)	5/94	0.402084	1	0	0	1.20343	1.09644	LRRN2;SLITRK4;OMG;SLITRK6;CNTN4
muscle contraction (GO:0006936)	7/137	0.402776	1	0	0	1.15599	1.05123	TMOD1;NANOS1;ACTA1;TPM3;UTS2;MYH11;SLC8A1
lymphocyte differentiation (GO:0030098)	4/73	0.404587	1	0	0	1.2397	1.12179	ADAM17;KIT;CEBPG;SOX4
positive regulation of cytokine secretion (GO:0050715)	4/73	0.404587	1	0	0	1.2397	1.12179	IL1A;DDX58;F2R;MBP
regulation of cell-matrix adhesion (GO:0001952)	3/52	0.405394	1	0	0	1.30526	1.17851	CASK;EMP2;GPM6B
plasma membrane bounded cell projection morphogenesis (GO:0120039)	3/52	0.405394	1	0	0	1.30526	1.17851	SLC9A6;BDNF;NGF
B cell differentiation (GO:0030183)	3/52	0.405394	1	0	0	1.30526	1.17851	ADAM17;KIT;CEBPG
positive regulation of cell-substrate adhesion (GO:0010811)	3/52	0.405394	1	0	0	1.30526	1.17851	ALOX15;EMP2;JAK2
positive regulation of secretion by cell (GO:1903532)	3/52	0.405394	1	0	0	1.30526	1.17851	IL1A;EDN1;RAB9A
cellular response to interferon-gamma (GO:0071346)	6/116	0.406869	1	0	0	1.17023	1.05235	CAMK2A;CCL3;TRIM38;JAK2;MID1;ICAM1
organonitrogen compound biosynthetic process (GO:1901566)	9/181	0.407426	1	0	0	1.12497	1.01011	GSTM4;PCYT1B;DDC;FOLH1;SAMD8;PAH;MOCOS;PRKD2;PCSK5
cellular protein modification process (GO:0006464)	46/1001	0.413398	1	0	0	1.03968	0.9184	PSMD10;RET;CHRM3;PTPRO;CAMK2A;PPM1D;ACVR1B;FBXO22;PRSS23;FSTL3;MAPK9;RPS6KA6;DUSP10;IRAK1;B3GALT2;SPP1;ST8SIA4;ST3GAL6;APOE;RBBP7;JAK2;ARSD;CDK17;B3GALNT1;EGLN3;PTPRN2;FBXW11;RHBDD1;DYRK1A;FBXO15;HS3ST5;WIPI1;DUSP6;LOR;CDC25B;CUL4A;LATS2;KLHL5;VGF;CTH;PIK3C3;ATG4A;PRKD2;PPEF1;SCG2;CDK16
regulation of gene expression, epigenetic (GO:0040029)	4/74	0.414633	1	0	0	1.22294	1.07663	SUZ12;EPC1;RBBP7;PPM1D
glucose homeostasis (GO:0042593)	4/74	0.414633	1	0	0	1.22294	1.07663	CYB5R4;PPARGC1A;SOX4;ADRA2A
nitrogen compound transport (GO:0071705)	4/74	0.414633	1	0	0	1.22294	1.07663	EDN1;SLC38A1;SLC7A6;TMEM30A
activation of MAPK activity (GO:0000187)	6/117	0.414807	1	0	0	1.16023	1.02093	IRAK1;NTRK3;KIT;FGF1;MUC20;DUSP6
protein deacetylation (GO:0006476)	2/32	0.41644	1	0	0	1.41403	1.23871	MSL3;TBL1X
cellular response to amino acid stimulus (GO:0071230)	2/32	0.41644	1	0	0	1.41403	1.23871	SH3BP4;CPEB4
negative regulation of receptor activity (GO:2000272)	2/32	0.41644	1	0	0	1.41403	1.23871	ERRFI1;CRHBP
activation of adenylate cyclase activity (GO:0007190)	2/32	0.41644	1	0	0	1.41403	1.23871	ADCYAP1;ADCY2
regulation of erythrocyte differentiation (GO:0045646)	2/32	0.41644	1	0	0	1.41403	1.23871	ACVR1B;ACVR2A
regulation of nitric oxide biosynthetic process (GO:0045428)	2/32	0.41644	1	0	0	1.41403	1.23871	EDN1;CLU
vasculogenesis (GO:0001570)	2/32	0.41644	1	0	0	1.41403	1.23871	NOTCH1;HEY2
global genome nucleotide-excision repair (GO:0070911)	2/32	0.41644	1	0	0	1.41403	1.23871	CUL4A;RAD23B
positive regulation of protein import into nucleus (GO:0042307)	3/53	0.417356	1	0	0	1.28063	1.11903	DDX58;BAMBI;F2R
positive regulation of tyrosine phosphorylation of STAT protein (GO:0042531)	3/53	0.417356	1	0	0	1.28063	1.11903	KIT;JAK2;IL6ST
regulation of systemic arterial blood pressure (GO:0003073)	1/12	0.418783	1	0	0	1.88537	1.64103	SPX
positive regulation of lyase activity (GO:0051349)	1/12	0.418783	1	0	0	1.88537	1.64103	NANOS1
axonal fasciculation (GO:0007413)	1/12	0.418783	1	0	0	1.88537	1.64103	CNTN4
signal transduction involved in G2 DNA damage checkpoint (GO:0072425)	1/12	0.418783	1	0	0	1.88537	1.64103	BRCC3
regulation of transcription of nuclear large rRNA transcript from RNA polymerase I promoter (GO:1901836)	1/12	0.418783	1	0	0	1.88537	1.64103	MARS
negative regulation of chondrocyte differentiation (GO:0032331)	1/12	0.418783	1	0	0	1.88537	1.64103	GREM1
regulation of oligodendrocyte differentiation (GO:0048713)	1/12	0.418783	1	0	0	1.88537	1.64103	NOTCH1
negative regulation of protein oligomerization (GO:0032460)	1/12	0.418783	1	0	0	1.88537	1.64103	CLU
negative regulation of ATPase activity (GO:0032780)	1/12	0.418783	1	0	0	1.88537	1.64103	THADA
regulation of viral life cycle (GO:1903900)	1/12	0.418783	1	0	0	1.88537	1.64103	HS3ST5
retinol metabolic process (GO:0042572)	1/12	0.418783	1	0	0	1.88537	1.64103	LRAT
pyrimidine nucleoside salvage (GO:0043097)	1/12	0.418783	1	0	0	1.88537	1.64103	PUDP
mitochondrial outer membrane permeabilization (GO:0097345)	1/12	0.418783	1	0	0	1.88537	1.64103	PMAIP1
sulfation (GO:0051923)	1/12	0.418783	1	0	0	1.88537	1.64103	HS3ST5
entry of bacterium into host cell (GO:0035635)	1/12	0.418783	1	0	0	1.88537	1.64103	MET
endochondral bone morphogenesis (GO:0060350)	1/12	0.418783	1	0	0	1.88537	1.64103	COL13A1
oligodendrocyte development (GO:0014003)	1/12	0.418783	1	0	0	1.88537	1.64103	ZNF488
regulation of actomyosin structure organization (GO:0110020)	1/12	0.418783	1	0	0	1.88537	1.64103	ALMS1
phospholipid efflux (GO:0033700)	1/12	0.418783	1	0	0	1.88537	1.64103	APOE
skeletal muscle fiber development (GO:0048741)	1/12	0.418783	1	0	0	1.88537	1.64103	ACTA1
regulation of rRNA processing (GO:2000232)	1/12	0.418783	1	0	0	1.88537	1.64103	USP36
nucleoside catabolic process (GO:0009164)	1/12	0.418783	1	0	0	1.88537	1.64103	NT5E
positive regulation of keratinocyte differentiation (GO:0045618)	1/12	0.418783	1	0	0	1.88537	1.64103	NUMA1
protein import into peroxisome matrix (GO:0016558)	1/12	0.418783	1	0	0	1.88537	1.64103	PEX26
regulation of interleukin-2 biosynthetic process (GO:0045076)	1/12	0.418783	1	0	0	1.88537	1.64103	IL1A
positive regulation of amyloid precursor protein catabolic process (GO:1902993)	1/12	0.418783	1	0	0	1.88537	1.64103	CLU
regulation of bone remodeling (GO:0046850)	1/12	0.418783	1	0	0	1.88537	1.64103	GREM1
alternative mRNA splicing, via spliceosome (GO:0000380)	1/12	0.418783	1	0	0	1.88537	1.64103	PQBP1
negative regulation of substrate adhesion-dependent cell spreading (GO:1900025)	1/12	0.418783	1	0	0	1.88537	1.64103	ITGB1BP1
regulation of cell communication by electrical coupling (GO:0010649)	1/12	0.418783	1	0	0	1.88537	1.64103	SLC8A1
cellular glucan metabolic process (GO:0006073)	1/12	0.418783	1	0	0	1.88537	1.64103	PRKAG2
nitric oxide metabolic process (GO:0046209)	1/12	0.418783	1	0	0	1.88537	1.64103	NANOS1
regulation of protein localization to cell periphery (GO:1904375)	1/12	0.418783	1	0	0	1.88537	1.64103	VAMP8
negative regulation by host of viral transcription (GO:0043922)	1/12	0.418783	1	0	0	1.88537	1.64103	CCL3
cargo loading into COPII-coated vesicle (GO:0090110)	1/12	0.418783	1	0	0	1.88537	1.64103	SAR1A
cytoplasmic translational initiation (GO:0002183)	1/12	0.418783	1	0	0	1.88537	1.64103	EIF2S3
positive regulation of peptidase activity (GO:0010952)	1/12	0.418783	1	0	0	1.88537	1.64103	CTSH
response to interleukin-6 (GO:0070741)	1/12	0.418783	1	0	0	1.88537	1.64103	ST3GAL6
positive regulation of DNA-dependent DNA replication (GO:2000105)	1/12	0.418783	1	0	0	1.88537	1.64103	CDC7
cardiac muscle fiber development (GO:0048739)	1/12	0.418783	1	0	0	1.88537	1.64103	MYH11
protein hydroxylation (GO:0018126)	1/12	0.418783	1	0	0	1.88537	1.64103	EGLN3
PERK-mediated unfolded protein response (GO:0036499)	1/12	0.418783	1	0	0	1.88537	1.64103	EIF2S1
positive regulation of cyclase activity (GO:0031281)	1/12	0.418783	1	0	0	1.88537	1.64103	NANOS1
cellular response to fatty acid (GO:0071398)	1/12	0.418783	1	0	0	1.88537	1.64103	PDK3
transcription from mitochondrial promoter (GO:0006390)	1/12	0.418783	1	0	0	1.88537	1.64103	TFAM
regulation of vascular endothelial cell proliferation (GO:1905562)	1/12	0.418783	1	0	0	1.88537	1.64103	ADAM17
regulation of hormone secretion (GO:0046883)	1/12	0.418783	1	0	0	1.88537	1.64103	EDN1
pyrimidine-containing compound salvage (GO:0008655)	1/12	0.418783	1	0	0	1.88537	1.64103	PUDP
prostanoid metabolic process (GO:0006692)	1/12	0.418783	1	0	0	1.88537	1.64103	AKR1C1
endosome transport via multivesicular body sorting pathway (GO:0032509)	1/12	0.418783	1	0	0	1.88537	1.64103	LAPTM4B
dermatan sulfate biosynthetic process (GO:0030208)	1/12	0.418783	1	0	0	1.88537	1.64103	CSPG5
negative regulation of myoblast differentiation (GO:0045662)	1/12	0.418783	1	0	0	1.88537	1.64103	NOTCH1
protein kinase C-activating G-protein coupled receptor signaling pathway (GO:0007205)	1/12	0.418783	1	0	0	1.88537	1.64103	F2R
positive regulation of vascular endothelial growth factor receptor signaling pathway (GO:0030949)	1/12	0.418783	1	0	0	1.88537	1.64103	PRKD2
positive regulation of granulocyte macrophage colony-stimulating factor production (GO:0032725)	1/12	0.418783	1	0	0	1.88537	1.64103	DDX58
ciliary basal body-plasma membrane docking (GO:0097711)	5/96	0.419703	1	0	0	1.17836	1.02306	OFD1;AHI1;RAB3IP;ALMS1;CEP41
positive regulation of Wnt signaling pathway (GO:0030177)	7/140	0.424608	1	0	0	1.13122	0.968992	PSMD10;BAMBI;RSPO2;XIAP;TBL1X;LGR5;SOX4
negative regulation of phosphorylation (GO:0042326)	4/75	0.42464	1	0	0	1.20664	1.0335	CDKN2B;WARS;NTRK3;FAM129A
C-terminal protein lipidation (GO:0006501)	4/75	0.42464	1	0	0	1.20664	1.0335	NTM;ATG4A;CNTN4;ULBP2
regulation of defense response (GO:0031347)	4/75	0.42464	1	0	0	1.20664	1.0335	NLRP2;XIAP;APOE;JAK2
gland development (GO:0048732)	4/75	0.42464	1	0	0	1.20664	1.0335	THRB;CEBPG;MET;STRA6
purine ribonucleotide biosynthetic process (GO:0009152)	4/75	0.42464	1	0	0	1.20664	1.0335	NPPC;PRKAG2;ADCY2;AK5
cell morphogenesis involved in neuron differentiation (GO:0048667)	5/97	0.428481	1	0	0	1.16621	0.988372	LRRN2;SLITRK4;OMG;SLITRK6;CNTN4
cellular response to organonitrogen compound (GO:0071417)	5/97	0.428481	1	0	0	1.16621	0.988372	CRHBP;SH3BP4;GABRG2;RYR3;CPEB4
cellular response to nutrient levels (GO:0031669)	3/54	0.429237	1	0	0	1.25691	1.06303	CDKN2B;MAP1LC3C;MARS
cytoplasmic translation (GO:0002181)	3/54	0.429237	1	0	0	1.25691	1.06303	RPL31;RPL35A;ZC3H15
positive regulation of immune response (GO:0050778)	3/54	0.429237	1	0	0	1.25691	1.06303	HLA-DMB;CD1D;IL6ST
membrane fusion (GO:0061025)	3/54	0.429237	1	0	0	1.25691	1.06303	UBXN2A;PLD6;STX11
negative regulation of supramolecular fiber organization (GO:1902904)	3/54	0.429237	1	0	0	1.25691	1.06303	DYRK1A;FGF13;CLU
regulation of phosphorylation (GO:0042325)	6/119	0.430646	1	0	0	1.14073	0.961028	RANBP2;CDKN2B;NUP50;PRKAG2;EMP2;OGT
glycogen metabolic process (GO:0005977)	2/33	0.431849	1	0	0	1.37118	1.15135	PRKAG2;GYG2
axonemal dynein complex assembly (GO:0070286)	2/33	0.431849	1	0	0	1.37118	1.15135	SPAG1;CCDC65
positive regulation of adenylate cyclase activity (GO:0045762)	2/33	0.431849	1	0	0	1.37118	1.15135	ADCYAP1;ADCY2
activation of MAPKK activity (GO:0000186)	2/33	0.431849	1	0	0	1.37118	1.15135	F2R;NGF
positive regulation of cytokine-mediated signaling pathway (GO:0001961)	2/33	0.431849	1	0	0	1.37118	1.15135	EDN1;ADAM17
entry into host cell (GO:0030260)	2/33	0.431849	1	0	0	1.37118	1.15135	VAMP8;MET
negative regulation of mitochondrion organization (GO:0010823)	2/33	0.431849	1	0	0	1.37118	1.15135	PSMD10;CLU
stem cell differentiation (GO:0048863)	2/33	0.431849	1	0	0	1.37118	1.15135	EPCAM;KIT
tRNA-containing ribonucleoprotein complex export from nucleus (GO:0071431)	2/33	0.431849	1	0	0	1.37118	1.15135	RANBP2;NUP50
tRNA export from nucleus (GO:0006409)	2/33	0.431849	1	0	0	1.37118	1.15135	RANBP2;NUP50
platelet aggregation (GO:0070527)	2/33	0.431849	1	0	0	1.37118	1.15135	UBASH3B;GNAS
positive regulation of intrinsic apoptotic signaling pathway (GO:2001244)	2/33	0.431849	1	0	0	1.37118	1.15135	PMAIP1;BID
embryonic organ morphogenesis (GO:0048562)	2/33	0.431849	1	0	0	1.37118	1.15135	RYR2;RBPMS2
establishment or maintenance of epithelial cell apical/basal polarity (GO:0045197)	2/33	0.431849	1	0	0	1.37118	1.15135	MTCL1;ANK1
carboxylic acid metabolic process (GO:0019752)	2/33	0.431849	1	0	0	1.37118	1.15135	MTHFD1L;ACOT4
regulation of phosphatidylinositol 3-kinase activity (GO:0043551)	2/33	0.431849	1	0	0	1.37118	1.15135	WDR91;KIT
positive regulation of Notch signaling pathway (GO:0045747)	2/33	0.431849	1	0	0	1.37118	1.15135	NOTCH1;ITGB1BP1
neuron projection morphogenesis (GO:0048812)	8/163	0.43251	1	0	0	1.1104	0.930683	SLC9A6;LRRN2;BDNF;SLITRK4;OMG;SLITRK6;CNTN4;NGF
positive regulation of I-kappaB kinase/NF-kappaB signaling (GO:0043123)	8/163	0.43251	1	0	0	1.1104	0.930683	BST2;IL1A;ECM1;IRAK1;F2R;S100A4;TRIM38;TRIM32
extracellular matrix organization (GO:0030198)	11/229	0.432576	1	0	0	1.08676	0.910704	GREM1;COL13A1;COL4A2;MMP1;SPINK5;HAS3;SPP1;COL8A1;GPM6B;MMP10;ICAM1
double-strand break repair via homologous recombination (GO:0000724)	4/76	0.434605	1	0	0	1.19076	0.992282	AP5Z1;NABP1;CDC7;ZSWIM7
positive regulation of apoptotic signaling pathway (GO:2001235)	4/76	0.434605	1	0	0	1.19076	0.992282	CTSH;PMAIP1;BID;ST18
response to UV (GO:0009411)	5/98	0.437231	1	0	0	1.15431	0.95495	SCARA3;RHBDD1;EIF2S1;TRIM32;POLH
positive regulation of phosphorylation (GO:0042327)	10/208	0.438745	1	0	0	1.08771	0.896099	RET;NTRK2;ADAM17;GPNMB;NTRK3;KIT;FAM129A;MET;ACVR2A;EPHA2
regulation of cellular catabolic process (GO:0031329)	3/55	0.44103	1	0	0	1.23406	1.01025	DRAM1;WDR91;WDR41
long-chain fatty acid metabolic process (GO:0001676)	3/55	0.44103	1	0	0	1.23406	1.01025	ASAH2B;ALOX15;ACOT4
regulation of RNA splicing (GO:0043484)	3/55	0.44103	1	0	0	1.23406	1.01025	TRA2B;DYRK1A;PQBP1
Notch signaling pathway (GO:0007219)	3/55	0.44103	1	0	0	1.23406	1.01025	NOTCH1;HEY2;ASCL1
apoptotic process (GO:0006915)	11/231	0.443939	1	0	0	1.07735	0.874885	CYFIP2;IL1A;MAGEH1;EGLN3;RFK;PMAIP1;TNFRSF25;JAK2;BID;OGT;ZNF443
dermatan sulfate metabolic process (GO:0030205)	1/13	0.444488	1	0	0	1.74034	1.41112	CSPG5
response to iron ion (GO:0010039)	1/13	0.444488	1	0	0	1.74034	1.41112	TFAP2A
regulation of interleukin-1 beta production (GO:0032651)	1/13	0.444488	1	0	0	1.74034	1.41112	F2R
signal transduction involved in DNA damage checkpoint (GO:0072422)	1/13	0.444488	1	0	0	1.74034	1.41112	BRCC3
regulation of plasma membrane bounded cell projection organization (GO:0120035)	1/13	0.444488	1	0	0	1.74034	1.41112	ZNF804A
regulation of lymphocyte activation (GO:0051249)	1/13	0.444488	1	0	0	1.74034	1.41112	PAG1
intestinal absorption (GO:0050892)	1/13	0.444488	1	0	0	1.74034	1.41112	ADRA2A
cellular response to nitrogen starvation (GO:0006995)	1/13	0.444488	1	0	0	1.74034	1.41112	MAP1LC3C
steroid catabolic process (GO:0006706)	1/13	0.444488	1	0	0	1.74034	1.41112	SPP1
muscle cell development (GO:0055001)	1/13	0.444488	1	0	0	1.74034	1.41112	HEY2
synaptic vesicle cycle (GO:0099504)	1/13	0.444488	1	0	0	1.74034	1.41112	SYNDIG1
striated muscle myosin thick filament assembly (GO:0071688)	1/13	0.444488	1	0	0	1.74034	1.41112	MYH11
negative regulation of epidermal growth factor-activated receptor activity (GO:0007175)	1/13	0.444488	1	0	0	1.74034	1.41112	ERRFI1
positive regulation of T cell mediated cytotoxicity (GO:0001916)	1/13	0.444488	1	0	0	1.74034	1.41112	PVR
multivesicular body sorting pathway (GO:0071985)	1/13	0.444488	1	0	0	1.74034	1.41112	LAPTM4B
DNA damage response, signal transduction by p53 class mediator resulting in transcription of p21 class mediator (GO:0006978)	1/13	0.444488	1	0	0	1.74034	1.41112	RPS6KA6
atrial septum development (GO:0003283)	1/13	0.444488	1	0	0	1.74034	1.41112	HEY2
negative regulation of voltage-gated calcium channel activity (GO:1901386)	1/13	0.444488	1	0	0	1.74034	1.41112	CBARP
regulation of granulocyte macrophage colony-stimulating factor production (GO:0032645)	1/13	0.444488	1	0	0	1.74034	1.41112	DDX58
cellular potassium ion homeostasis (GO:0030007)	1/13	0.444488	1	0	0	1.74034	1.41112	KCNMA1
copper ion homeostasis (GO:0055070)	1/13	0.444488	1	0	0	1.74034	1.41112	XIAP
cellular response to interleukin-15 (GO:0071350)	1/13	0.444488	1	0	0	1.74034	1.41112	PLCB1
tetrahydrofolate metabolic process (GO:0046653)	1/13	0.444488	1	0	0	1.74034	1.41112	MTHFD1L
synaptic vesicle localization (GO:0097479)	1/13	0.444488	1	0	0	1.74034	1.41112	SYNDIG1
negative regulation of viral release from host cell (GO:1902187)	1/13	0.444488	1	0	0	1.74034	1.41112	TRIM32
mRNA modification (GO:0016556)	1/13	0.444488	1	0	0	1.74034	1.41112	TRUB1
positive regulation of muscle contraction (GO:0045933)	1/13	0.444488	1	0	0	1.74034	1.41112	F2R
protein neddylation (GO:0045116)	1/13	0.444488	1	0	0	1.74034	1.41112	DCUN1D4
protein localization to endoplasmic reticulum (GO:0070972)	1/13	0.444488	1	0	0	1.74034	1.41112	RYR2
cellular response to low-density lipoprotein particle stimulus (GO:0071404)	1/13	0.444488	1	0	0	1.74034	1.41112	CD9
cranial nerve development (GO:0021545)	1/13	0.444488	1	0	0	1.74034	1.41112	TFAP2A
positive regulation of ERAD pathway (GO:1904294)	1/13	0.444488	1	0	0	1.74034	1.41112	UBQLN1
triglyceride-rich lipoprotein particle remodeling (GO:0034370)	1/13	0.444488	1	0	0	1.74034	1.41112	APOE
secretion (GO:0046903)	1/13	0.444488	1	0	0	1.74034	1.41112	SLC22A4
mammary gland epithelium development (GO:0061180)	1/13	0.444488	1	0	0	1.74034	1.41112	JAK2
regulation of fibrinolysis (GO:0051917)	1/13	0.444488	1	0	0	1.74034	1.41112	THBD
nucleotide metabolic process (GO:0009117)	1/13	0.444488	1	0	0	1.74034	1.41112	CTPS2
chondroitin sulfate catabolic process (GO:0030207)	1/13	0.444488	1	0	0	1.74034	1.41112	CSPG5
negative regulation of blood pressure (GO:0045776)	1/13	0.444488	1	0	0	1.74034	1.41112	NANOS1
regulation of retinoic acid receptor signaling pathway (GO:0048385)	1/13	0.444488	1	0	0	1.74034	1.41112	CYP26A1
regulation of transcription initiation from RNA polymerase II promoter (GO:0060260)	1/13	0.444488	1	0	0	1.74034	1.41112	HEY2
interleukin-15-mediated signaling pathway (GO:0035723)	1/13	0.444488	1	0	0	1.74034	1.41112	PLCB1
negative regulation of cartilage development (GO:0061037)	1/13	0.444488	1	0	0	1.74034	1.41112	GREM1
high-density lipoprotein particle assembly (GO:0034380)	1/13	0.444488	1	0	0	1.74034	1.41112	APOE
amyloid precursor protein metabolic process (GO:0042982)	1/13	0.444488	1	0	0	1.74034	1.41112	APOE
response to fatty acid (GO:0070542)	1/13	0.444488	1	0	0	1.74034	1.41112	PDK3
cellular response to nitrogen levels (GO:0043562)	1/13	0.444488	1	0	0	1.74034	1.41112	MAP1LC3C
detection of calcium ion (GO:0005513)	1/13	0.444488	1	0	0	1.74034	1.41112	RYR2
tRNA splicing, via endonucleolytic cleavage and ligation (GO:0006388)	1/13	0.444488	1	0	0	1.74034	1.41112	C2ORF49
regulation of cellular carbohydrate metabolic process (GO:0010675)	1/13	0.444488	1	0	0	1.74034	1.41112	PDK3
ERAD pathway (GO:0036503)	4/77	0.444521	1	0	0	1.1753	0.952881	RHBDD1;UBQLN1;UBE2G2;UBE2J1
steroid metabolic process (GO:0008202)	5/99	0.445951	1	0	0	1.14265	0.92274	CYP26A1;CYP2C8;DHRS11;CYP4V2;AKR1C1
embryonic limb morphogenesis (GO:0030326)	2/34	0.447038	1	0	0	1.33085	1.07148	TFAP2A;TBX2
regulation of interleukin-8 production (GO:0032677)	2/34	0.447038	1	0	0	1.33085	1.07148	DDX58;PRKD2
keratan sulfate metabolic process (GO:0042339)	2/34	0.447038	1	0	0	1.33085	1.07148	ST3GAL6;B4GALT6
regulation of JUN kinase activity (GO:0043506)	2/34	0.447038	1	0	0	1.33085	1.07148	EDN1;DUSP10
positive regulation of DNA binding (GO:0043388)	2/34	0.447038	1	0	0	1.33085	1.07148	CEBPG;NGF
positive regulation of cytokinesis (GO:0032467)	2/34	0.447038	1	0	0	1.33085	1.07148	CSPP1;CDC25B
bone development (GO:0060348)	2/34	0.447038	1	0	0	1.33085	1.07148	TFAP2A;GNAS
ventricular cardiac muscle tissue morphogenesis (GO:0055010)	2/34	0.447038	1	0	0	1.33085	1.07148	RYR2;NOTCH1
negative regulation of T cell activation (GO:0050868)	2/34	0.447038	1	0	0	1.33085	1.07148	GPNMB;PAG1
negative regulation of endothelial cell migration (GO:0010596)	2/34	0.447038	1	0	0	1.33085	1.07148	NOTCH1;APOE
positive regulation of chemokine production (GO:0032722)	2/34	0.447038	1	0	0	1.33085	1.07148	ADCYAP1;ADAM17
regulation of interleukin-1 beta secretion (GO:0050706)	2/34	0.447038	1	0	0	1.33085	1.07148	CCL3;NLRP2
cytokine-mediated signaling pathway (GO:0019221)	29/633	0.448218	1	0	0	1.03651	0.83177	PSMD10;CXCL6;ALOX15;CAMK2A;CXCL1;ICAM1;LMNB1;IRAK1;CCL3;STAT6;JAK2;FBXW11;MMP1;SOD2;MID1;ST18;BST2;IL1A;GREM2;CXCL11;ADAM17;KIT;CNTN1;ACKR3;NANOG;TNFRSF25;TRIM38;PLCB1;IL6ST
regulation of secretion by cell (GO:1903530)	3/56	0.452728	1	0	0	1.21202	0.960484	VAMP8;CHRNB4;CAMK2A
granulocyte chemotaxis (GO:0071621)	3/56	0.452728	1	0	0	1.21202	0.960484	CXCL6;CCL3;SCG2
sulfur compound biosynthetic process (GO:0044272)	6/122	0.454264	1	0	0	1.11268	0.877987	GSTM4;CBS;CTH;CSPG5;ST3GAL6;B4GALT6
positive regulation of nucleic acid-templated transcription (GO:1903508)	23/502	0.460088	1	0	0	1.03658	0.804734	RET;NANOS1;TFAP2A;NOTCH1;FBXW11;F2R;POU3F1;ARNTL2;NPAS3;ZXDA;GRIP1;IRAK1;BAMBI;HAS3;SPP1;EPC1;TFAM;HIVEP3;TBL1X;PLCB1;PPARGC1A;SOX4;RNF187
peptidyl-serine phosphorylation (GO:0018105)	7/145	0.460768	1	0	0	1.09221	0.846315	MAPK9;LATS2;CAMK2A;DYRK1A;PDK3;PRKD2;CDC7
lipid phosphorylation (GO:0046834)	2/35	0.461996	1	0	0	1.29282	0.998318	DGKA;PIK3C3
regulation of endothelial cell apoptotic process (GO:2000351)	2/35	0.461996	1	0	0	1.29282	0.998318	SCG2;ICAM1
endothelial cell migration (GO:0043542)	2/35	0.461996	1	0	0	1.29282	0.998318	EMP2;SCG2
negative regulation of epithelial cell migration (GO:0010633)	2/35	0.461996	1	0	0	1.29282	0.998318	DUSP10;EPPK1
tRNA transport (GO:0051031)	2/35	0.461996	1	0	0	1.29282	0.998318	RANBP2;NUP50
cholesterol biosynthetic process (GO:0006695)	2/35	0.461996	1	0	0	1.29282	0.998318	APOE;CES1
positive regulation of osteoblast differentiation (GO:0045669)	2/35	0.461996	1	0	0	1.29282	0.998318	IL6ST;ACVR2A
sulfur compound catabolic process (GO:0044273)	2/35	0.461996	1	0	0	1.29282	0.998318	CTH;CSPG5
cellular calcium ion homeostasis (GO:0006874)	6/123	0.462088	1	0	0	1.10363	0.852002	RYR2;CALCB;SLC24A3;TMEM178A;CDH23;CCL3
protein processing (GO:0016485)	5/101	0.463285	1	0	0	1.12002	0.861758	SPPL2B;CNTN1;CTSH;OGT;PCSK5
intrinsic apoptotic signaling pathway (GO:0097193)	5/101	0.463285	1	0	0	1.12002	0.861758	CUL4A;ZMAT3;PMAIP1;CYCS;EPHA2
epidermal growth factor receptor signaling pathway (GO:0007173)	3/57	0.464323	1	0	0	1.19076	0.91352	ADAM17;GAREM1;PAG1
cellular respiration (GO:0045333)	3/57	0.464323	1	0	0	1.19076	0.91352	CYCS;PPARGC1A;SLC25A14
protein homotetramerization (GO:0051289)	3/57	0.464323	1	0	0	1.19076	0.91352	CTH;SOD2;RYR3
response to retinoic acid (GO:0032526)	3/57	0.464323	1	0	0	1.19076	0.91352	RET;CTSH;ASCL1
skeletal system development (GO:0001501)	7/146	0.467945	1	0	0	1.08473	0.823751	TEAD4;ANKH;LECT2;GNAS;HAPLN4;PCSK5;SOX4
regulation of translation (GO:0006417)	10/213	0.468527	1	0	0	1.06218	0.805305	CYFIP2;RANBP2;NANOS1;ZNF540;YTHDF3;NUP50;FAM129A;SAMD4A;LARP4B;SOX4
regulation of fibroblast migration (GO:0010762)	1/14	0.469058	1	0	0	1.61603	1.22338	ITGB1BP1
ribonucleoside monophosphate biosynthetic process (GO:0009156)	1/14	0.469058	1	0	0	1.61603	1.22338	RFK
nucleoside salvage (GO:0043174)	1/14	0.469058	1	0	0	1.61603	1.22338	PUDP
ncRNA transcription (GO:0098781)	1/14	0.469058	1	0	0	1.61603	1.22338	MARS
positive regulation of cell adhesion mediated by integrin (GO:0033630)	1/14	0.469058	1	0	0	1.61603	1.22338	RET
regulation of nuclear-transcribed mRNA catabolic process, deadenylation-dependent decay (GO:1900151)	1/14	0.469058	1	0	0	1.61603	1.22338	NANOS1
intermediate filament organization (GO:0045109)	1/14	0.469058	1	0	0	1.61603	1.22338	EPPK1
ubiquinone metabolic process (GO:0006743)	1/14	0.469058	1	0	0	1.61603	1.22338	PDSS1
lipid particle organization (GO:0034389)	1/14	0.469058	1	0	0	1.61603	1.22338	RAB3GAP1
regulation of lipase activity (GO:0060191)	1/14	0.469058	1	0	0	1.61603	1.22338	PCSK5
positive regulation of myoblast differentiation (GO:0045663)	1/14	0.469058	1	0	0	1.61603	1.22338	PLCB1
establishment of mitotic spindle orientation (GO:0000132)	1/14	0.469058	1	0	0	1.61603	1.22338	NUMA1
gliogenesis (GO:0042063)	1/14	0.469058	1	0	0	1.61603	1.22338	PHOX2B
myotube cell development (GO:0014904)	1/14	0.469058	1	0	0	1.61603	1.22338	ACTA1
regulation of platelet aggregation (GO:0090330)	1/14	0.469058	1	0	0	1.61603	1.22338	CD9
positive regulation of response to cytokine stimulus (GO:0060760)	1/14	0.469058	1	0	0	1.61603	1.22338	DDX58
mitochondrial electron transport, ubiquinol to cytochrome c (GO:0006122)	1/14	0.469058	1	0	0	1.61603	1.22338	CYCS
negative regulation of Rho protein signal transduction (GO:0035024)	1/14	0.469058	1	0	0	1.61603	1.22338	MET
negative regulation of hemopoiesis (GO:1903707)	1/14	0.469058	1	0	0	1.61603	1.22338	LEO1
negative regulation of intrinsic apoptotic signaling pathway by p53 class mediator (GO:1902254)	1/14	0.469058	1	0	0	1.61603	1.22338	MDM2
negative regulation of focal adhesion assembly (GO:0051895)	1/14	0.469058	1	0	0	1.61603	1.22338	ITGB1BP1
pyrimidine-containing compound catabolic process (GO:0072529)	1/14	0.469058	1	0	0	1.61603	1.22338	NT5E
oligodendrocyte differentiation (GO:0048709)	1/14	0.469058	1	0	0	1.61603	1.22338	ZNF488
copper ion transport (GO:0006825)	1/14	0.469058	1	0	0	1.61603	1.22338	STEAP2
regulation of lymphocyte differentiation (GO:0045619)	1/14	0.469058	1	0	0	1.61603	1.22338	SPINK5
neuromuscular process controlling balance (GO:0050885)	1/14	0.469058	1	0	0	1.61603	1.22338	CDH23
amyloid-beta metabolic process (GO:0050435)	1/14	0.469058	1	0	0	1.61603	1.22338	DYRK1A
response to ethanol (GO:0045471)	1/14	0.469058	1	0	0	1.61603	1.22338	GRIN2A
regulation of ventricular cardiac muscle cell membrane repolarization (GO:0060307)	1/14	0.469058	1	0	0	1.61603	1.22338	SCN5A
monosaccharide transport (GO:0015749)	1/14	0.469058	1	0	0	1.61603	1.22338	SLC2A11
quinone biosynthetic process (GO:1901663)	1/14	0.469058	1	0	0	1.61603	1.22338	PDSS1
neutrophil activation (GO:0042119)	1/14	0.469058	1	0	0	1.61603	1.22338	CXCL6
regulation of fatty acid metabolic process (GO:0019217)	1/14	0.469058	1	0	0	1.61603	1.22338	PRKAG2
cAMP biosynthetic process (GO:0006171)	1/14	0.469058	1	0	0	1.61603	1.22338	ADCY2
positive regulation of DNA damage response, signal transduction by p53 class mediator (GO:0043517)	1/14	0.469058	1	0	0	1.61603	1.22338	PMAIP1
Golgi to vacuole transport (GO:0006896)	1/14	0.469058	1	0	0	1.61603	1.22338	CCDC91
DNA damage response, signal transduction resulting in transcription (GO:0042772)	1/14	0.469058	1	0	0	1.61603	1.22338	RPS6KA6
regulation of transferase activity (GO:0051338)	1/14	0.469058	1	0	0	1.61603	1.22338	EMP2
fatty acid transport (GO:0015908)	1/14	0.469058	1	0	0	1.61603	1.22338	APOE
glycoside metabolic process (GO:0016137)	1/14	0.469058	1	0	0	1.61603	1.22338	AKR1C1
regulation of synapse organization (GO:0050807)	1/14	0.469058	1	0	0	1.61603	1.22338	PDLIM5
RNA splicing, via endonucleolytic cleavage and ligation (GO:0000394)	1/14	0.469058	1	0	0	1.61603	1.22338	C2ORF49
purine nucleotide catabolic process (GO:0006195)	1/14	0.469058	1	0	0	1.61603	1.22338	NT5E
regulation of protein modification by small protein conjugation or removal (GO:1903320)	1/14	0.469058	1	0	0	1.61603	1.22338	UBQLN1
regulation of interferon-gamma biosynthetic process (GO:0045072)	1/14	0.469058	1	0	0	1.61603	1.22338	CEBPG
regulation of response to interferon-gamma (GO:0060330)	1/14	0.469058	1	0	0	1.61603	1.22338	JAK2
negative regulation of cation transmembrane transport (GO:1904063)	1/14	0.469058	1	0	0	1.61603	1.22338	CBARP
positive regulation of interleukin-8 secretion (GO:2000484)	1/14	0.469058	1	0	0	1.61603	1.22338	F2R
purine-containing compound catabolic process (GO:0072523)	1/14	0.469058	1	0	0	1.61603	1.22338	NT5E
positive regulation of blood vessel diameter (GO:0097755)	1/14	0.469058	1	0	0	1.61603	1.22338	NANOS1
response to ATP (GO:0033198)	1/14	0.469058	1	0	0	1.61603	1.22338	RYR3
platelet degranulation (GO:0002576)	6/124	0.469884	1	0	0	1.09473	0.826817	ECM1;ENDOD1;TIMP3;PHACTR2;CD9;CLU
organic anion transport (GO:0015711)	6/124	0.469884	1	0	0	1.09473	0.826817	SLC22A4;SLC4A8;CYB5R4;SLC16A2;PLTP;PITPNC1
cellular response to hormone stimulus (GO:0032870)	4/80	0.473926	1	0	0	1.13122	0.844688	AKR1C1;CTSH;RAMP1;ADRA2A
receptor metabolic process (GO:0043112)	3/58	0.475809	1	0	0	1.17023	0.869173	CD9;ACKR3;RAMP1
ubiquitin-dependent ERAD pathway (GO:0030433)	3/58	0.475809	1	0	0	1.17023	0.869173	UBQLN1;UBE2G2;UBE2J1
actin polymerization or depolymerization (GO:0008154)	2/36	0.476713	1	0	0	1.25691	0.931171	MICAL1;JAK2
muscle cell differentiation (GO:0042692)	2/36	0.476713	1	0	0	1.25691	0.931171	HEY2;SYNE1
organic hydroxy compound transport (GO:0015850)	2/36	0.476713	1	0	0	1.25691	0.931171	AKR1C1;STRA6
regulation of nitric-oxide synthase activity (GO:0050999)	2/36	0.476713	1	0	0	1.25691	0.931171	NUS1;APOE
positive regulation of signaling (GO:0023056)	2/36	0.476713	1	0	0	1.25691	0.931171	EDN1;CLSTN2
endoderm formation (GO:0001706)	2/36	0.476713	1	0	0	1.25691	0.931171	COL4A2;COL8A1
regulation of response to DNA damage stimulus (GO:2001020)	2/36	0.476713	1	0	0	1.25691	0.931171	ARMT1;POLH
histone deacetylation (GO:0016575)	2/36	0.476713	1	0	0	1.25691	0.931171	MSL3;TBL1X
vesicle-mediated transport in synapse (GO:0099003)	2/36	0.476713	1	0	0	1.25691	0.931171	NLGN4Y;SYT17
regulation of cell morphogenesis involved in differentiation (GO:0010769)	2/36	0.476713	1	0	0	1.25691	0.931171	CHRNA3;HECW2
Wnt signaling pathway, calcium modulating pathway (GO:0007223)	2/36	0.476713	1	0	0	1.25691	0.931171	CAMK2A;PLCB1
cardiac muscle tissue development (GO:0048738)	2/36	0.476713	1	0	0	1.25691	0.931171	NOTCH1;TBX2
secondary alcohol biosynthetic process (GO:1902653)	2/36	0.476713	1	0	0	1.25691	0.931171	APOE;CES1
positive regulation of GTPase activity (GO:0043547)	9/192	0.47683	1	0	0	1.06052	0.785416	ADCYAP1;GRTP1;NTRK3;F2R;CCL3;ARAP1;RAB3GAP1;RGS7;EPHA2
cellular protein metabolic process (GO:0044267)	22/484	0.477468	1	0	0	1.02838	0.760241	CHRM3;CALCA;WARS;RPL31;USP9X;MMP1;SPPL2B;RPL35A;UBE2G2;RPS4Y1;PRSS23;FBXO22;PCSK5;FSTL3;ADAM17;VGF;SPP1;ST8SIA4;CTSH;ST3GAL6;APOE;SCG2
epidermis development (GO:0008544)	4/81	0.483599	1	0	0	1.11726	0.811687	FGF7;CRABP2;SPINK5;KRT85
BMP signaling pathway (GO:0030509)	4/81	0.483599	1	0	0	1.11726	0.811687	GREM2;USP9X;USP9Y;ACVR2A
positive regulation of protein catabolic process (GO:0045732)	4/81	0.483599	1	0	0	1.11726	0.811687	HECW2;APOE;TRIM32;ADRA2A
protein polyubiquitination (GO:0000209)	13/283	0.483676	1	0	0	1.03928	0.754874	PSMD10;FBXW11;FBXO15;UBE2G2;FBXO22;RNF144B;MARCH1;RNF125;HECW2;TRIM69;TRIM36;TRIM32;RNF187
cytoskeleton organization (GO:0007010)	6/126	0.485378	1	0	0	1.07735	0.77874	MICAL1;ZMYM5;CCL3;APOE;ANK1;SYNE1
protein modification by small protein removal (GO:0070646)	12/261	0.486285	1	0	0	1.0402	0.749945	PSMD10;USP36;SENP5;USP49;USP9X;DDX58;USP9Y;MDM2;BRCC3;STAMBP;OGT;RAD23B
regulation of protein metabolic process (GO:0051246)	3/59	0.48718	1	0	0	1.15039	0.827273	FAF1;MDM2;APOE
regulation of pathway-restricted SMAD protein phosphorylation (GO:0060393)	3/59	0.48718	1	0	0	1.15039	0.827273	GREM1;PMEPA1;ACVR2A
dicarboxylic acid metabolic process (GO:0043648)	3/59	0.48718	1	0	0	1.15039	0.827273	MTHFD1L;ME1;ACOT4
regulation of cellular response to stress (GO:0080135)	5/104	0.488969	1	0	0	1.08771	0.77821	RANBP2;CRHBP;ARMT1;NUP50;CAMK2A
heart development (GO:0007507)	7/149	0.489332	1	0	0	1.06289	0.759664	NOTCH1;NTRK3;FGF12;PCSK5;SOX4;STRA6;TBX2
sodium-independent organic anion transport (GO:0043252)	2/37	0.491183	1	0	0	1.22294	0.869438	SLC22A4;SLC16A2
regulation of regulated secretory pathway (GO:1903305)	2/37	0.491183	1	0	0	1.22294	0.869438	SYTL5;SYT17
positive regulation of mitochondrial outer membrane permeabilization involved in apoptotic signaling pathway (GO:1901030)	2/37	0.491183	1	0	0	1.22294	0.869438	PMAIP1;BID
positive regulation of smooth muscle cell proliferation (GO:0048661)	2/37	0.491183	1	0	0	1.22294	0.869438	EDN1;RBPMS2
regulation of sodium ion transmembrane transporter activity (GO:2000649)	2/37	0.491183	1	0	0	1.22294	0.869438	HECW2;FGF12
phospholipid biosynthetic process (GO:0008654)	2/37	0.491183	1	0	0	1.22294	0.869438	NUS1;SAMD8
regulation of peptidyl-threonine phosphorylation (GO:0010799)	2/37	0.491183	1	0	0	1.22294	0.869438	CEMIP;PRKAG2
organic cyclic compound biosynthetic process (GO:1901362)	2/37	0.491183	1	0	0	1.22294	0.869438	DHRS11;MOCOS
myotube differentiation (GO:0014902)	1/15	0.492542	1	0	0	1.5083	1.06814	NANOS1
myeloid cell development (GO:0061515)	1/15	0.492542	1	0	0	1.5083	1.06814	KIT
ubiquinone biosynthetic process (GO:0006744)	1/15	0.492542	1	0	0	1.5083	1.06814	PDSS1
heparan sulfate proteoglycan biosynthetic process (GO:0015012)	1/15	0.492542	1	0	0	1.5083	1.06814	HS3ST5
maintenance of protein location in nucleus (GO:0051457)	1/15	0.492542	1	0	0	1.5083	1.06814	SYNE1
phosphatidylethanolamine biosynthetic process (GO:0006646)	1/15	0.492542	1	0	0	1.5083	1.06814	ALOX15
positive regulation of response to wounding (GO:1903036)	1/15	0.492542	1	0	0	1.5083	1.06814	ADRA2A
negative regulation of adherens junction organization (GO:1903392)	1/15	0.492542	1	0	0	1.5083	1.06814	ITGB1BP1
positive regulation of vasoconstriction (GO:0045907)	1/15	0.492542	1	0	0	1.5083	1.06814	F2R
response to X-ray (GO:0010165)	1/15	0.492542	1	0	0	1.5083	1.06814	BRCC3
pyrimidine nucleoside biosynthetic process (GO:0046134)	1/15	0.492542	1	0	0	1.5083	1.06814	PUDP
substrate-dependent cell migration (GO:0006929)	1/15	0.492542	1	0	0	1.5083	1.06814	ITGB1BP1
positive regulation of CREB transcription factor activity (GO:0032793)	1/15	0.492542	1	0	0	1.5083	1.06814	PRKD2
L-alpha-amino acid transmembrane transport (GO:1902475)	1/15	0.492542	1	0	0	1.5083	1.06814	SLC25A12
regulation of mitotic metaphase/anaphase transition (GO:0030071)	1/15	0.492542	1	0	0	1.5083	1.06814	HECW2
positive regulation of stress-activated protein kinase signaling cascade (GO:0070304)	1/15	0.492542	1	0	0	1.5083	1.06814	MID1
lipoxygenase pathway (GO:0019372)	1/15	0.492542	1	0	0	1.5083	1.06814	ALOX15
negative regulation of insulin secretion (GO:0046676)	1/15	0.492542	1	0	0	1.5083	1.06814	ADRA2A
positive regulation of transcription elongation from RNA polymerase II promoter (GO:0032968)	1/15	0.492542	1	0	0	1.5083	1.06814	LEO1
unsaturated fatty acid biosynthetic process (GO:0006636)	1/15	0.492542	1	0	0	1.5083	1.06814	ALOX15
regulation of tumor necrosis factor secretion (GO:1904467)	1/15	0.492542	1	0	0	1.5083	1.06814	DDX58
intracellular lipid transport (GO:0032365)	1/15	0.492542	1	0	0	1.5083	1.06814	PRKAG2
cardiac muscle cell differentiation (GO:0055007)	1/15	0.492542	1	0	0	1.5083	1.06814	SLC8A1
regulation of centriole replication (GO:0046599)	1/15	0.492542	1	0	0	1.5083	1.06814	TRIM37
presynapse assembly (GO:0099054)	1/15	0.492542	1	0	0	1.5083	1.06814	NLGN4Y
dermatan sulfate proteoglycan biosynthetic process (GO:0050651)	1/15	0.492542	1	0	0	1.5083	1.06814	CSPG5
pyrimidine nucleoside metabolic process (GO:0006213)	1/15	0.492542	1	0	0	1.5083	1.06814	NT5E
regulation of cell-substrate junction assembly (GO:0090109)	1/15	0.492542	1	0	0	1.5083	1.06814	GPM6B
negative regulation of lipid catabolic process (GO:0050995)	1/15	0.492542	1	0	0	1.5083	1.06814	ADRA2A
positive regulation of phosphoprotein phosphatase activity (GO:0032516)	1/15	0.492542	1	0	0	1.5083	1.06814	MAGI2
cellular response to virus (GO:0098586)	1/15	0.492542	1	0	0	1.5083	1.06814	VWCE
negative regulation of cellular component movement (GO:0051271)	1/15	0.492542	1	0	0	1.5083	1.06814	CD9
cellular biogenic amine biosynthetic process (GO:0042401)	1/15	0.492542	1	0	0	1.5083	1.06814	DDC
response to cholesterol (GO:0070723)	1/15	0.492542	1	0	0	1.5083	1.06814	CCL3
ganglioside metabolic process (GO:0001573)	1/15	0.492542	1	0	0	1.5083	1.06814	ST8SIA4
regulation of mitotic sister chromatid separation (GO:0010965)	1/15	0.492542	1	0	0	1.5083	1.06814	HECW2
regulation of delayed rectifier potassium channel activity (GO:1902259)	1/15	0.492542	1	0	0	1.5083	1.06814	KCNE3
positive regulation of viral release from host cell (GO:1902188)	1/15	0.492542	1	0	0	1.5083	1.06814	ZNF502
negative regulation of viral entry into host cell (GO:0046597)	1/15	0.492542	1	0	0	1.5083	1.06814	PTX3
amide transport (GO:0042886)	1/15	0.492542	1	0	0	1.5083	1.06814	PLTP
body fluid secretion (GO:0007589)	1/15	0.492542	1	0	0	1.5083	1.06814	SLC22A4
negative regulation of DNA-dependent DNA replication (GO:2000104)	1/15	0.492542	1	0	0	1.5083	1.06814	STAG2
positive regulation of collagen metabolic process (GO:0010714)	1/15	0.492542	1	0	0	1.5083	1.06814	F2R
positive regulation of double-strand break repair (GO:2000781)	1/15	0.492542	1	0	0	1.5083	1.06814	SLF2
protein O-linked fucosylation (GO:0036066)	1/15	0.492542	1	0	0	1.5083	1.06814	B3GLCT
JAK-STAT cascade involved in growth hormone signaling pathway (GO:0060397)	1/15	0.492542	1	0	0	1.5083	1.06814	JAK2
positive regulation of collagen biosynthetic process (GO:0032967)	1/15	0.492542	1	0	0	1.5083	1.06814	F2R
regulation of lymphocyte proliferation (GO:0050670)	1/15	0.492542	1	0	0	1.5083	1.06814	LST1
toll-like receptor 4 signaling pathway (GO:0034142)	1/15	0.492542	1	0	0	1.5083	1.06814	IRAK1
regulation of fertilization (GO:0080154)	1/15	0.492542	1	0	0	1.5083	1.06814	PLCB1
positive regulation of potassium ion transport (GO:0043268)	1/15	0.492542	1	0	0	1.5083	1.06814	ADRA2A
protein targeting to peroxisome (GO:0006625)	1/15	0.492542	1	0	0	1.5083	1.06814	PEX26
positive regulation of protein export from nucleus (GO:0046827)	1/15	0.492542	1	0	0	1.5083	1.06814	GTSE1
negative regulation of anoikis (GO:2000811)	1/15	0.492542	1	0	0	1.5083	1.06814	NOTCH1
inhibition of cysteine-type endopeptidase activity (GO:0097340)	1/15	0.492542	1	0	0	1.5083	1.06814	XIAP
cellular sodium ion homeostasis (GO:0006883)	1/15	0.492542	1	0	0	1.5083	1.06814	SLC8A1
nucleobase-containing small molecule catabolic process (GO:0034656)	1/15	0.492542	1	0	0	1.5083	1.06814	ENTPD3
positive regulation of hydrolase activity (GO:0051345)	8/172	0.492642	1	0	0	1.0523	0.744999	ADCYAP1;MTCL1;F2R;CCL3;CTSH;ARAP1;RAB3GAP1;RGS7
positive regulation of protein kinase activity (GO:0045860)	8/172	0.492642	1	0	0	1.0523	0.744999	ADCYAP1;CALCA;TRAF4;SYAP1;PRKAG2;EMP2;CLU;ADRA2A
vesicle organization (GO:0016050)	6/127	0.493073	1	0	0	1.06887	0.755798	VAMP8;LAPTM4B;VAMP1;SYTL5;STX11;SYT17
DNA damage response, signal transduction by p53 class mediator (GO:0030330)	4/82	0.4932	1	0	0	1.10363	0.780092	RPS6KA6;MDM2;GTSE1;SOX4
negative regulation of NF-kappaB transcription factor activity (GO:0032088)	4/82	0.4932	1	0	0	1.10363	0.780092	PSMD10;IRAK1;NLRP2;TRIM37
positive regulation of protein secretion (GO:0050714)	4/82	0.4932	1	0	0	1.10363	0.780092	IL1A;MYRIP;TM7SF3;SOX4
cellular response to interleukin-1 (GO:0071347)	7/150	0.496406	1	0	0	1.05581	0.739447	PSMD10;IL1A;IRAK1;FBXW11;CCL3;PLCB1;ST18
potassium ion import (GO:0010107)	2/38	0.505397	1	0	0	1.19076	0.812588	KCNJ5;KCNJ3
negative regulation of Wnt signaling pathway (GO:0030178)	8/174	0.505783	1	0	0	1.0402	0.709053	PSMD10;GREM1;TLE2;LATS2;PTPRO;APOE;SHISA6;ANKRD6
response to endoplasmic reticulum stress (GO:0034976)	5/106	0.505844	1	0	0	1.06719	0.727318	RHBDD1;ALOX15;FAM129A;UBQLN1;EIF2S1
regulation of tyrosine phosphorylation of STAT protein (GO:0042509)	3/61	0.509553	1	0	0	1.11268	0.75019	KIT;JAK2;IL6ST
positive regulation of T cell proliferation (GO:0042102)	3/61	0.509553	1	0	0	1.11268	0.75019	HLA-DMB;CD1D;IL6ST
negative regulation of viral life cycle (GO:1903901)	3/61	0.509553	1	0	0	1.11268	0.75019	BST2;PTX3;TRIM32
regulation of tumor necrosis factor production (GO:0032680)	3/61	0.509553	1	0	0	1.11268	0.75019	CCL3;JAK2;CLU
protein targeting to membrane (GO:0006612)	3/61	0.509553	1	0	0	1.11268	0.75019	RAB3IP;ZDHHC23;ATG4A
negative regulation of MAP kinase activity (GO:0043407)	3/61	0.509553	1	0	0	1.11268	0.75019	DUSP10;APOE;DUSP6
positive regulation of cytokine production (GO:0001819)	10/220	0.50969	1	0	0	1.02838	0.693081	IL1A;ADAM17;IRAK1;DDX58;PRKD2;STAT6;PLCB1;IL6ST;ADRA2A;PQBP1
protein modification process (GO:0036211)	4/84	0.51217	1	0	0	1.07735	0.720855	CHRM3;ST8SIA4;ST3GAL6;FBXO22
regulation of cell cycle G2/M phase transition (GO:1902749)	4/84	0.51217	1	0	0	1.07735	0.720855	OFD1;ALMS1;CEP41;GTSE1
protein autophosphorylation (GO:0046777)	8/175	0.512314	1	0	0	1.03426	0.691732	NTRK2;IRAK1;KIT;CAMK2A;DYRK1A;PRKD2;JAK2;ACVR1B
regulation of protein secretion (GO:0050708)	5/107	0.514199	1	0	0	1.05722	0.703203	IL1A;CACNA1A;CACNA1E;ADRA2A;RAPGEF4
neural tube development (GO:0021915)	1/16	0.514988	1	0	0	1.41403	0.938365	SOX4
positive regulation of nuclear-transcribed mRNA catabolic process, deadenylation-dependent decay (GO:1900153)	1/16	0.514988	1	0	0	1.41403	0.938365	NANOS1
regulation of systemic arterial blood pressure by hormone (GO:0001990)	1/16	0.514988	1	0	0	1.41403	0.938365	EDN1
positive regulation of secretion (GO:0051047)	1/16	0.514988	1	0	0	1.41403	0.938365	SPP1
Notch receptor processing (GO:0007220)	1/16	0.514988	1	0	0	1.41403	0.938365	ADAM17
DNA alkylation (GO:0006305)	1/16	0.514988	1	0	0	1.41403	0.938365	PPM1D
establishment of skin barrier (GO:0061436)	1/16	0.514988	1	0	0	1.41403	0.938365	MET
regulation of membrane depolarization (GO:0003254)	1/16	0.514988	1	0	0	1.41403	0.938365	SCN5A
sialylation (GO:0097503)	1/16	0.514988	1	0	0	1.41403	0.938365	ST3GAL6
embryonic digit morphogenesis (GO:0042733)	1/16	0.514988	1	0	0	1.41403	0.938365	TBX2
hyaluronan catabolic process (GO:0030214)	1/16	0.514988	1	0	0	1.41403	0.938365	CEMIP
regulation of RIG-I signaling pathway (GO:0039535)	1/16	0.514988	1	0	0	1.41403	0.938365	RNF125
regulation of cell cycle phase transition (GO:1901987)	1/16	0.514988	1	0	0	1.41403	0.938365	GTSE1
activation of NF-kappaB-inducing kinase activity (GO:0007250)	1/16	0.514988	1	0	0	1.41403	0.938365	IRAK1
epithelial cell development (GO:0002064)	1/16	0.514988	1	0	0	1.41403	0.938365	DACT2
regulation of water loss via skin (GO:0033561)	1/16	0.514988	1	0	0	1.41403	0.938365	MET
stabilization of membrane potential (GO:0030322)	1/16	0.514988	1	0	0	1.41403	0.938365	KCNK10
neuromuscular process (GO:0050905)	1/16	0.514988	1	0	0	1.41403	0.938365	STRA6
[truncated: 1,887 more rows]

## Sheet: Sheet4
Supplementary table S2- Gene Ontolog (GO) enrichment analysis of Biological Process, Molecular Function and Cellular Component in SOD1-ALS DEGs (versus control), GSE10638 dataset
Gene Ontology enrichment analysis of Biological Process (BP)
Term	Overlap	P-value	Adjusted P-value	Old P-value	Old Adjusted P-value	Odds Ratio	Combined Score	Genes
regulation of apoptotic process (GO:0042981)	112/815	1.22511e-07	0.000625174	0	0	1.63599	26.0369	STEAP3;ITSN1;IGF1R;PYCARD;SOX2;AKT2;RPS6KA2;TRIM24;TNFSF10;CYP1B1;EPHB2;EPHB4;EPHA4;MAP2K4;EPHA7;LMTK2;DKK1;SFRP2;IL6ST;NAIP;GPLD1;EPHA2;ARHGEF26;SHC1;PSEN2;PIK3R1;STK4;SOCS2;PRDX2;BCL2L11;GRK5;IRAK1;ABL2;BMF;NKX2-5;MCL1;TFAP2A;BARD1;NGFR;TFAP2B;TGFB1;CRADD;GADD45B;API5;TNFRSF9;RHBDD1;SIAH1;DHCR24;INHBA;TNFRSF10D;INHBE;ATM;BCL2L2;FGFR1;RET;TOP2A;GSK3B;CD40;PPP1R13B;HTR2B;AKAP13;AIFM2;ANKRD1;JAK2;…
positive regulation of protein phosphorylation (GO:0001934)	66/412	2.53963e-07	0.000647986	0	0	1.90707	28.961	RET;TENM1;CD40;WWC1;ADRA1A;IGF1R;SOX2;FGF7;AKT2;RB1CC1;FLOT1;JAK2;EPHB2;IL6R;EPHB4;EPHA4;IL11;EPHA7;SPHK1;F2R;PLAUR;LMTK2;ADRA2A;TGFBR1;RAP2A;SFRP2;TRAF4;AKAP9;PRKD2;MET;RAPGEF3;CD44;EPHA2;LTK;CAB39;SHC1;PDGFB;FAM129A;PDGFA;EFNA5;STK4;EGFR;CAMKK2;PAK1;RELN;GPNMB;FNIP1;NGFR;GDF11;TGFB1;SEMA4D;GDF15;CAV2;NTRK3;INHBA;ACVR2A;TNFRSF10D;VEGFA;INHBE;EFNA1;SPRY2;KRAS;CALM1;UBE2K;FGFR1;FGF10
regulation of cell migration (GO:0030334)	54/316	3.94165e-07	0.000670474	0	0	2.03436	29.9997	RET;CLIC4;MCTP1;LAMC2;LDLRAD4;CXCL16;IGF1R;PLAU;AKT2;DPYSL3;HMCN2;CYP1B1;GTSE1;EDN1;LMO4;DDX58;SPHK1;NOG;MINK1;F2R;SRCIN1;ADRA2A;TGFBR1;PTP4A1;SFRP2;NAV3;CDH13;ITGA6;MACF1;SEMA3D;PDGFB;SEMA3G;PDGFA;THY1;EGFR;CORO1C;FAM83H;PAK1;GPNMB;PDPN;GCNT2;CCL3;SLIT2;TGFB1;F10;SEMA4D;NTRK3;SORL1;VEGFA;DLC1;CNTN1;F2RL1;SPRY2;EPPK1
positive regulation of intracellular signal transduction (GO:1902533)	73/479	4.4089e-07	0.000562465	0	0	1.8143	26.5513	RET;CD40;ECM1;NCF1;WWC1;HTR2B;IRS2;ADRA1A;IGF1R;SOX2;AKAP13;FGF7;TNFSF10;TNFAIP8L3;JAK2;EPHB2;EPHB4;EPHA4;IL11;EPHA7;UNC5B;F2R;LMTK2;SOX11;ADRA2A;TGFBR1;CDH13;PRKD2;S100A4;ITGB1BP1;MET;BIRC3;EPHA2;LTK;SEH1L;SHC1;PDGFB;PDGFA;PIK3R1;EGFR;BCL2L11;RELN;IRAK1;CCL4;GCNT2;CCL3;BMF;BID;BRD4;NGFR;OSBPL8;NDFIP1;TGFB1;F10;SEMA4D;CAV2;NTRK3;CARD9;SIAH1;CFLAR;TNFRSF10D;VEGFA;P2RX5;LIN28A;P2RX3;FGF18;PDCD4;CNT…
positive regulation of MAPK cascade (GO:0043410)	50/289	7.19581e-07	0.000734404	0	0	2.05965	29.1329	RET;TENM1;CD40;WWC1;HTR2B;ADRA1A;ICAM1;IGF1R;SOX2;PYCARD;TNFAIP8L3;EPHB2;EPHB4;EPHA4;IL11;EPHA7;EDN1;F2R;LMTK2;NPNT;ADRA2A;PRKD2;MET;CD44;EPHA2;LTK;SHC1;ALOX15;PDGFB;PDGFA;EGFR;GPNMB;IRAK1;CCL4;GCNT2;CCL3;NGFR;TGFB1;CAV2;NTRK3;CARD9;VEGFA;TNFRSF10D;TAOK1;FGF18;F2RL1;SPRY2;CD24;FGFR1;FGF10
regulation of MAPK cascade (GO:0043408)	39/203	8.2576e-07	0.000702309	0	0	2.28712	32.0356	RET;CD40;LTK;SHC1;WWC1;PDGFB;PDGFA;ADRA1A;EGFR;IGF1R;SOX2;PAK1;EPHB2;EPHB4;EPHA4;NGFR;IL11;GDF11;EPHA7;DUSP3;TGFB1;SYK;GDF15;CAV2;NTRK3;F2R;STYX;LMTK2;INHBA;ADRA2A;TNFRSF10D;INHBE;TRIB3;TRIB1;CD24;MET;EPHA2;FGFR1;FGF10
positive regulation of chemotaxis (GO:0050921)	16/48	9.63644e-07	0.000702497	0	0	3.96825	54.9704	CXCL6;CXCL8;TGFB1;NTRK3;PDGFB;CXCL1;CXCL13;CXCL2;CXCL5;VEGFA;CNTN1;CDH13;F2RL1;PRKD2;IL6R;MET
positive regulation of cell motility (GO:2000147)	35/179	1.9497e-06	0.00124367	0	0	2.32775	30.6048	RET;SEMA3D;PDGFB;SEMA3G;PDGFA;LAMC2;EGFR;CXCL16;IGF1R;FAM83H;PAK1;GPNMB;PLAU;AKT2;PDPN;HMCN2;GCNT2;CCL3;GTSE1;EDN1;TGFB1;F10;SEMA4D;SPHK1;NTRK3;F2R;ADRA2A;TGFBR1;VEGFA;PTP4A1;CNTN1;CDH13;F2RL1;SPRY2;ITGA6
positive regulation of MAP kinase activity (GO:0043406)	34/177	4.09781e-06	0.00232346	0	0	2.28679	28.3678	TENM1;CD40;PRKAA1;SHC1;PDGFB;HTR2B;PDGFA;STK4;TANK;EGFR;PAK1;IRAK1;MAP2K4;EDN1;TGFB1;GADD45B;KIDINS220;NTRK3;F2R;MAPK14;DKK1;DUSP9;ADRA2A;DUSP6;TGFBR1;VEGFA;MAPK11;TAOK1;FGF18;SAA1;TAB3;CD24;FGFR1;FGF10
response to lipid (GO:0033993)	29/140	4.41835e-06	0.00225468	0	0	2.46599	30.405	OTUD5;CXCL6;CD40;CXCL8;HMGB2;CXCL1;CXCL13;CXCL2;CXCL5;SOCS2;IRAK1;SPP1;JAK2;JUNB;PCK2;PAQR8;PAQR9;NGFR;TGFB1;GCH1;TNFRSF9;F2R;FOXP1;TNFRSF10D;CYP24A1;CPS1;RARB;TRIB1;ABCG1
negative regulation of programmed cell death (GO:0043069)	61/408	7.12078e-06	0.0033034	0	0	1.77988	21.096	RET;GSK3B;HTR2B;IGF1R;AKT2;EPHB2;EPHB4;HTATIP2;EPHA4;EPHA7;SPHK1;PLAUR;LMTK2;SERPINB9;DKK1;GREM1;RNF144B;CAT;BIRC5;IL6ST;MET;NAIP;CD44;BIRC3;EPHA2;PRKAA1;LTK;SHC1;PSEN2;XIAP;PIK3R1;NOL3;EGFR;SOCS2;PRDX2;GRK5;IRAK1;PDPN;NKX2-5;TAF9B;BID;MCL1;BARD1;TFAP2A;NGFR;TFAP2B;TIGAR;SEMA4D;API5;NTRK3;RHBDD1;DHCR24;CFLAR;DHRS2;HIPK3;TNFRSF10D;VEGFA;SPRY2;BCL2L2;MAD2L1;FGFR1
positive regulation of cell migration (GO:0030335)	39/221	7.14706e-06	0.00303929	0	0	2.10084	24.8925	RET;SEMA3D;PDGFB;SEMA3G;PDGFA;LAMC2;EGFR;CXCL16;IGF1R;FAM83H;PAK1;GPNMB;RAB25;PLAU;AKT2;PDPN;HMCN2;GCNT2;CCL3;MADCAM1;GTSE1;RREB1;EDN1;TGFB1;F10;SEMA4D;SPHK1;NTRK3;F2R;ADRA2A;TGFBR1;VEGFA;PTP4A1;CNTN1;F2RL1;CDH13;SPRY2;ITGA6;FGF10
regulation of MAP kinase activity (GO:0043405)	21/87	7.68127e-06	0.00301519	0	0	2.87356	33.8412	TENM1;CD40;EDN1;TGFB1;HTR2B;PDGFB;PDGFA;SORL1;ADRA2A;EGFR;IGF1R;VEGFA;IRAK1;FGF18;SPRY2;TRIB3;APOE;EPHB2;TRIB1;CD24;FGFR1
positive regulation of leukocyte migration (GO:0002687)	12/34	1.12957e-05	0.00411727	0	0	4.20168	47.8617	CXCL6;CXCL8;F2RL1;CXCL1;MADCAM1;THY1;CXCL13;CXCL2;IL6R;CXCL5;ICAM1;VEGFA
response to molecule of bacterial origin (GO:0002237)	22/98	1.63371e-05	0.00555788	0	0	2.6725	29.4565	OTUD5;NGFR;CXCL6;CD40;CXCL8;GCH1;TNFRSF9;F2R;HMGB2;TNFAIP3;CXCL1;CXCL13;CXCL2;CXCL5;FOXP1;TNFRSF10D;IRAK1;CPS1;TRIB1;CD24;JAK2;JUNB
cell morphogenesis (GO:0000902)	16/59	1.93075e-05	0.00615788	0	0	3.22841	35.0444	TENM1;TENM3;PTPRO;FRY;STK4;CDH8;CDH6;GREM1;CDH3;RELN;CDH1;CDH20;PDPN;CDH12;PACSIN2;CDH13
positive regulation of phosphorylation (GO:0042327)	36/208	2.44605e-05	0.00734246	0	0	2.06044	21.8787	RET;CD40;PRKAA1;LTK;FAM129A;EFNA5;STK4;EGFR;CAMKK2;IGF1R;PAK1;GPNMB;AKT2;RB1CC1;FLOT1;EPHB2;FNIP1;EPHB4;EPHA4;EPHA7;TGFB1;DSCAM;SEMA4D;LMO4;NTRK3;PLAUR;LMTK2;ACVR2A;VEGFA;EFNA1;RAP2A;ITGA6;KRAS;MET;EPHA2;FGFR1
cellular response to growth factor stimulus (GO:0071363)	27/139	3.15219e-05	0.00893645	0	0	2.31244	23.968	DLX1;CXCL8;SHC1;PDGFB;ZFP36L2;EGFR;ZFP36L1;ANKRD1;WNT10A;TGFB1;SMAD3;KIDINS220;NTRK3;PDE2A;SMAD9;PTPN12;MAPK14;RUNX2;TGFBR1;ACVR2A;VEGFA;MARS;RAB35;PRKD2;ITGB1BP1;BMPR1B;CD44
negative regulation of apoptotic process (GO:0043066)	67/485	3.57352e-05	0.00959773	0	0	1.64458	16.8394	RET;GSK3B;HTR2B;IGF1R;AKT2;LAMP3;EPHB2;EPHB4;HTATIP2;EPHA4;EPHA7;UNC5B;SPHK1;F2R;PLAUR;LIG4;LMTK2;SERPINB9;DKK1;GREM1;RNF144B;TOX3;CAT;BIRC5;IL6ST;MET;NAIP;CD44;BIRC3;EPHA2;PRKAA1;LTK;SHC1;PSEN2;XIAP;PIK3R1;NOL3;EGFR;SOCS2;PRDX2;GRK5;IRAK1;PDPN;APOE;NKX2-5;TAF9B;BID;FNIP1;MCL1;BARD1;TFAP2A;NGFR;TFAP2B;SEMA4D;API5;NTRK3;RHBDD1;DHCR24;CFLAR;DHRS2;HIPK3;TNFRSF10D;VEGFA;SPRY2;BCL2L2;MAD2L1;FGFR1
regulation of ERK1 and ERK2 cascade (GO:0070372)	40/247	4.34389e-05	0.0110834	0	0	1.9279	19.3641	RET;LTK;SHC1;ALOX15;PDGFB;HTR2B;PDGFA;ADRA1A;EGFR;ICAM1;IGF1R;PYCARD;GPNMB;CCL4;GCNT2;CCL3;TNFAIP8L3;EPHB2;EPHB4;EPHA4;EPHA7;DUSP3;TGFB1;SYK;NTRK3;F2R;STYX;LMTK2;NPNT;DUSP6;F2RL1;SPRY2;PRKD2;ITGB1BP1;EZR;MET;CD44;EPHA2;FGFR1;FGF10
regulation of cell-substrate adhesion (GO:0010810)	11/33	4.83938e-05	0.0117597	0	0	3.96825	39.4291	PTPRO;ALOX15;PDPN;MINK1;GCNT2;TBCD;THY1;RSU1;JAK2;NPNT;CORO1C
calcium-mediated signaling (GO:0019722)	17/70	5.08024e-05	0.0117839	0	0	2.89116	28.5865	RYR2;EDN1;PRKAA1;CXCL8;MCTP1;DMPK;SPHK1;HTR2B;SLC8A1;EGFR;TPCN2;NUDT4;CAMKK2;GRM5;CCL3;PRKACA;MCTP2
positive regulation of ERK1 and ERK2 cascade (GO:0070374)	34/201	6.54055e-05	0.0145115	0	0	2.01374	19.4022	RET;LTK;SHC1;ALOX15;PDGFB;HTR2B;PDGFA;ADRA1A;EGFR;ICAM1;IGF1R;PYCARD;GPNMB;CCL4;GCNT2;CCL3;TNFAIP8L3;EPHB2;EPHB4;EPHA4;EPHA7;TGFB1;NTRK3;F2R;LMTK2;NPNT;F2RL1;SPRY2;PRKD2;MET;CD44;EPHA2;FGFR1;FGF10
extracellular matrix organization (GO:0030198)	37/229	8.67247e-05	0.0184398	0	0	1.92348	17.9898	COL18A1;LAMA1;ITGA2B;PDGFB;PDGFA;LAMC2;F11R;ICAM1;LOXL2;SCUBE3;SCUBE1;CDH1;SPP1;FLOT1;CYP1B1;MADCAM1;ITGB6;ADAMTS9;GPM6B;JAM3;TGFB1;MMP7;ITGA4;MMP1;ITGA2;NPNT;MMP10;TGFBR1;GREM1;MMP11;COL7A1;COL9A1;COL4A6;COL8A1;ITGA6;CD44;MATN3
response to lipopolysaccharide (GO:0032496)	28/155	8.75652e-05	0.0178738	0	0	2.15054	20.0927	OTUD5;CD274;CXCL6;CD40;CXCL8;HMGB2;TNFAIP3;CXCL1;CXCL13;CXCL2;CXCL5;PYCARD;SBNO2;IRAK1;PDE4B;ANKRD1;JAK2;JUNB;NGFR;GCH1;TNFRSF9;F2R;MAPK14;FOXP1;TNFRSF10D;CPS1;PDCD4;TRIB1
regulation of leukocyte chemotaxis (GO:0002688)	10/30	0.000106778	0.0209572	0	0	3.96825	36.2887	CXCL6;CXCL8;MTUS1;F2RL1;CXCL1;SLIT2;CXCL13;CXCL2;IL6R;CXCL5
axon guidance (GO:0007411)	28/158	0.000123424	0.0233272	0	0	2.1097	18.9871	RET;SPON2;SPTBN4;SHC1;NRXN1;PTPRO;NRXN3;IRS2;PIK3R1;EFNA5;EFNB2;NRAS;RELN;KIF3A;GPC1;SLIT2;EPHB2;EPHA4;NGFR;SIAH1;GFRA1;VEGFA;EFNA1;ENAH;DAB1;DOK6;KRAS;EZR
regulation of cell proliferation (GO:0042127)	91/740	0.000142039	0.0258866	0	0	1.46396	12.9699	COL18A1;TENM1;CXCL6;CD40;ATP8A2;CXCL8;HTR2B;HMGB2;IRS2;LAMC2;CXCL1;TCIRG1;CXCL13;ADRA1A;CXCL2;CXCL5;TNFSF13B;IGF1R;FGF7;AKT2;RPS6KA2;NAMPT;CYP1B1;NUDT16;JAK2;JUNB;IL6R;EIF5A;IL11;EDN1;WARS;SYK;IL15;F2R;SOX11;LDOC1;LIFR;SSTR1;OSMR;SSTR2;ADRA2A;TGFBR1;DUSP22;GREM1;SFRP2;DDAH1;BIRC5;CDH13;ITGB1BP1;IL6ST;GPLD1;SHC1;PDGFB;PDGFA;XIAP;PPM1D;EGFR;ZFP36L1;EFNB2;PAK1;GPNMB;RAB25;GRK5;EPCAM;PDPN;GCNT2;ABL2;…
regulation of positive chemotaxis (GO:0050926)	5/8	0.000187552	0.0330026	0	0	7.44048	63.8501	NTRK3;CNTN1;CDH13;F2RL1;VEGFA
regulation of cysteine-type endopeptidase activity involved in apoptotic process (GO:0043281)	19/93	0.000227523	0.0387017	0	0	2.43216	20.4016	TFAP2B;NGFR;EPHA7;CARD8;F2R;XIAP;DHCR24;VEGFA;TNFRSF10D;PYCARD;SOX2;LAMP3;TNFSF10;NLRP2;CYCS;APOPT1;FNIP1;NAIP;CD44
positive regulation of cellular process (GO:0048522)	67/519	0.000272515	0.0448594	0	0	1.53684	12.6141	RYR2;HTR2B;IRS2;LAMC2;TCIRG1;DNPH1;CXCL5;CXCL16;TNFSF13B;IGF1R;FGF7;CDH3;AKT2;NAMPT;FLOT1;NUDT16;JUNB;IL6R;EIF5A;IL11;EDN1;IL15;SPHK1;F2R;SOX11;LIFR;OSMR;DKK1;ADRA2A;TGFBR1;GREM1;SFRP2;BIRC5;ITGB1BP1;IL6ST;EZR;GPLD1;DLX1;DLX2;SHC1;PDGFB;PDGFA;EGFR;EFNB2;PAK1;RAB25;GRK5;EPCAM;PDPN;GCNT2;NKX2-5;TAF9B;TFAP2B;TGFB1;KDM4C;NTRK3;SORL1;VEGFA;P2RX5;P2RX3;DLC1;KRAS;CDK13;BMPR1B;VIP;RNF187;FGFR1
regulation of protein phosphorylation (GO:0001932)	39/261	0.000304894	0.0486211	0	0	1.77887	14.4009	SPTBN4;CD40;FAM129A;PDGFA;EFNA5;STK4;EGFR;CAMKK2;CORO1C;PPP2CA;PAK1;GRM5;GPNMB;AKT2;RB1CC1;FLOT1;SLIT2;EPHB2;FNIP1;BRD4;GDF11;EPHA7;WARS;TGFB1;SEMA4D;KIDINS220;GDF15;NTRK3;PLAUR;EIF2AK4;INHBA;ACVR2A;VEGFA;INHBE;EFNA1;CCDC88A;RAP2A;KRAS;CD24
positive regulation of GTPase activity (GO:0043547)	31/192	0.000316425	0.0489308	0	0	1.92212	15.4893	GSK3B;CD40;DOCK9;CCDC125;RAP1GDS1;ASAP3;THY1;F11R;CXCL13;CORO1C;CCL4;CCL3;PIP5K1A;RSU1;EVI5;TBC1D22B;RGS7;SEMA4D;CAV2;NTRK3;F2R;ARHGEF16;TBC1D1;DNMBP;RGS10;F2RL1;ITGA6;RAPGEF6;RAPGEF3;EPHA2;PICALM
positive regulation of protein tyrosine kinase activity (GO:0061098)	9/28	0.000322808	0.0484497	0	0	3.82653	30.7594	EFNA1;EPHA4;GRM5;RELN;NCF1;DLG3;PDGFB;SRCIN1;ADRA2A
positive regulation of apoptotic process (GO:0043065)	44/307	0.000333346	0.0486019	0	0	1.70622	13.6606	TOP2A;ARHGEF26;ITSN1;PSEN2;STK4;PYCARD;GNA13;AKAP13;BCL2L11;AIFM2;RPS6KA2;TNFSF10;ANKRD1;NLRP2;CCL3;CYP1B1;BMF;APOPT1;SLIT2;BID;BARD1;VAV3;TFAP2A;NGFR;TFAP2B;EPHA7;CRADD;GADD45B;PRMT2;CARD8;MCF2;SIAH1;F2R;ARHGEF16;PAWR;DUSP6;TGFBR1;SFRP2;DLC1;CYCS;BAX;ATM;ITGA6;GPLD1
chemical synaptic transmission (GO:0007268)	42/289	0.000334735	0.0474487	0	0	1.7301	13.8446	CHRM3;GABRB1;NRXN1;CACNA1B;HTR2B;LPAR3;SLC1A4;AKAP5;CACNA1E;MCHR1;CDH8;CRHBP;GPR176;GRM5;HTR7;KCNMB2;APOE;HCRT;PDLIM4;GRIA3;GABRA2;SYT5;CHRNB1;CHRNB4;UNC13A;GABRA5;KCNIP2;GABRA4;MINK1;GPR1;GABRG3;GABRG2;SHISA6;SLC5A7;DLG3;GLRB;AKAP9;EXOC4;PCDHB4;PDE7B;PAFAH1B1;CBLN1
positive regulation of synaptic transmission (GO:0050806)	15/67	0.00036157	0.0498674	0	0	2.66525	21.1222	NLGN3;SLC24A2;CLSTN2;NRXN1;DTNBP1;EIF2AK4;ADRA1A;SLC8A2;RIMS2;RELN;NMU;FLOT1;EPHB2;SHANK2;CACNG4
regulation of sensory perception of pain (GO:0051930)	5/9	0.000392723	0.0527386	0	0	6.61376	51.8678	NOV;F2R;CCL3;SPX;MGLL
regulation of cytosolic calcium ion concentration (GO:0051480)	24/137	0.000434221	0.0568161	0	0	2.08551	16.1459	GLP1R;PTGER4;RYR2;EDN1;SMAD3;TMEM178A;TRPC1;F2R;LPAR3;ITPR3;ATP2B2;CXCL13;MCHR1;ADRA1A;SLC8A1;PLN;TBXA2R;CDH23;SAA1;ABL2;F2RL1;PRKACA;TAC1;CD24
positive regulation of cellular component organization (GO:0051130)	20/106	0.000475759	0.0606949	0	0	2.24618	17.1846	NLGN3;GSK3B;TGFB1;WARS;SLF2;CLSTN2;ABCB4;NRXN1;TGFBR1;IGF1R;VEGFA;LMAN1;RELN;FLOT1;BAX;ATM;APOE;EPHB2;FNIP1;RAPGEF3
positive regulation of macromolecule metabolic process (GO:0010604)	40/276	0.00048429	0.0602763	0	0	1.72533	13.1691	MYOM1;GSK3B;PRKAA1;PDGFB;HMGB2;RIMS2;CDH3;INPP5F;LAMP3;CCL3;EPHB2;SCYL2;TFAP2A;SMAD1;WARS;TGFB1;SMAD3;DDX58;NTRK3;NOG;DTNBP1;SOX11;SERPINB9;MITF;INHBA;POU3F1;MAPK14;DKK1;TGFBR1;VEGFA;GREM1;OLFM1;ACTA1;MAPK11;SMO;SP1;SPRY2;KRAS;HOXD3;EZR
second-messenger-mediated signaling (GO:0019932)	14/62	0.000512459	0.0622638	0	0	2.68817	20.3664	RYR2;EDN1;CXCL8;MCTP1;SPHK1;HTR2B;TPCN2;NUDT4;CAMKK2;PPP2CA;DDAH1;CCL3;APOE;MCTP2
cellular response to drug (GO:0035690)	9/30	0.000573446	0.0680533	0	0	3.57143	26.6566	CRHBP;MT2A;RAP2A;TFRC;PDE2A;PDE4B;PPM1E;FBP1;GPLD1
cell migration involved in sprouting angiogenesis (GO:0002042)	6/14	0.000578689	0.0671148	0	0	5.10204	38.0344	EFNB2;GREM1;SLIT2;GPLD1;EPHB4;VEGFA
cellular response to cytokine stimulus (GO:0071345)	59/456	0.000580158	0.0657899	0	0	1.54031	11.4787	GSK3B;CXCL8;HNRNPU;AQP4;MT1X;CXCL1;CXCL2;ICAM1;PYCARD;SOX2;CRHBP;MT2A;DPYSL3;ANKRD1;PRKACA;JAK2;JUNB;IL6R;HLA-DPA1;IFNAR2;IL11;IFNGR1;MMP1;LIFR;OSMR;NPNT;GREM2;PDE12;BIRC5;IL6ST;SHC1;MAOA;TCF7;ALOX15;PIK3R1;TANK;ZFP36L2;ZFP36L1;SOCS2;SOCS3;SBNO2;IRAK1;ALOX5;CCL4;CCL3;MCL1;IL32;PNPT1;TGFB1;SMAD3;STAT1;PDE2A;PTPN12;VEGFA;MAPK13;MAPK11;SAA1;CNTN1;UBE2K
gamma-aminobutyric acid signaling pathway (GO:0007214)	7/19	0.000594134	0.0659102	0	0	4.38596	32.5807	GABRA2;GABRB1;GABBR1;GABRA5;GABRA4;GABRG3;GABRG2
positive regulation of endothelial cell migration (GO:0010595)	15/70	0.00059414	0.0645084	0	0	2.55102	18.95	NUS1;CD40;EDN1;TGFB1;PDGFB;FOXP1;VEGFA;SP1;ATOH8;FGF18;ITGB1BP1;PRKD2;MET;GPLD1;FGFR1
regulation of peptidyl-tyrosine phosphorylation (GO:0050730)	17/85	0.000617194	0.0656154	0	0	2.38095	17.596	IL11;EPHA7;TGFB1;SEMA4D;PDGFB;PDGFA;EFNA5;EGFR;VEGFA;EFNA1;FGF7;SFRP2;RELN;JAK2;IL6R;CD44;FGF10
positive regulation of peptidyl-tyrosine phosphorylation (GO:0050731)	21/116	0.000618012	0.0643615	0	0	2.15517	15.9246	EPHA4;IL11;CD40;TGFB1;SEMA4D;PDGFB;EFNA5;SRCIN1;VEGFA;EFNA1;GREM1;SOCS3;FGF7;GRM5;RELN;DLG3;IL6ST;JAK2;IL6R;CD44;FGF10
regulation of glomerular filtration (GO:0003093)	4/6	0.000648008	0.0661357	0	0	7.93651	58.2667	F2R;PTPRO;PDGFB;F2RL1
heart morphogenesis (GO:0003007)	12/50	0.000708347	0.0708764	0	0	2.85714	20.7216	RYR2;MYOM1;OLFM1;HEY1;DLC1;NOG;HTR2B;ANKRD1;NKX2-5;EPHB4;TGFBR1;VEGFA
regulation of peptidyl-serine phosphorylation (GO:0033135)	17/86	0.000710074	0.0696829	0	0	2.35327	17.0615	TENM1;IL11;SPTBN4;TGFB1;NTRK3;STK4;DKK1;EGFR;VEGFA;PAK1;SFRP2;AKAP9;SPRY2;PRKD2;FNIP1;RAPGEF3;CD44
negative regulation of cell differentiation (GO:0045596)	25/150	0.000717985	0.0691298	0	0	1.98413	14.3632	HNRNPU;WDR61;RORB;LDLRAD4;ZFP36L2;EGFR;PPP2CA;EFEMP1;LEO1;SKIL;RUNX1T1;TGFB1;SMAD3;SEMA4D;NOG;HOPX;TGFBR1;EFNA1;GREM1;SFRP2;PDCD4;STRAP;TRIB3;ABCG1;FOXA2
negative regulation of pathway-restricted SMAD protein phosphorylation (GO:0060394)	5/10	0.00073109	0.069088	0	0	5.95238	42.982	GREM1;NOG;STRAP;LDLRAD4;DKK1
regulation of protein tyrosine kinase activity (GO:0061097)	9/31	0.000748381	0.0694362	0	0	3.45622	24.8765	EFNA1;EPHA4;GRM5;RELN;DLG3;SHC1;PDGFB;THY1;SRCIN1
cell-cell junction organization (GO:0045216)	15/72	0.00081163	0.0739598	0	0	2.48016	17.65	TGFB1;SMAD3;F2R;PVR;CDH8;CDH6;CDH3;CDH1;CDH20;PERP;CDH12;CDH13;F2RL1;SDK2;RAB8B
positive regulation of cell proliferation (GO:0008284)	55/424	0.000823476	0.0737227	0	0	1.54425	10.9672	HTR2B;HNRNPU;IRS2;LAMC2;TCIRG1;CXCL5;TNFSF13B;IGF1R;FGF7;AKT2;NAMPT;NUDT16;IL6R;EIF5A;IL11;EDN1;IL15;SPHK1;F2R;LIG4;SOX11;LIFR;OSMR;ADRA2A;TGFBR1;FOXP1;GREM1;SFRP2;BIRC5;CDH13;ITGB1BP1;IL6ST;SHC1;PDGFB;PDGFA;EGFR;EFNB2;PAK1;RAB25;GRK5;EPCAM;GCNT2;NKX2-5;TFAP2B;TGFB1;KDM4C;STAT1;NTRK3;VEGFA;KRAS;CDK13;VIP;RNF187;FGFR1;FGF10
inhibition of cysteine-type endopeptidase activity (GO:0097340)	6/15	0.000896183	0.0788486	0	0	4.7619	33.416	CARD8;XIAP;BIRC5;NOL3;NAIP;BIRC3
positive regulation of neuron death (GO:1901216)	10/38	0.000903357	0.0781327	0	0	3.13283	21.9592	EFNB2;TFAP2A;GSK3B;TFAP2B;EPHA7;CCL3;BAX;DKK1;EIF2S1;PICALM
positive regulation of release of cytochrome c from mitochondria (GO:0090200)	8/26	0.00096153	0.0817782	0	0	3.663	25.4468	PYCARD;BCL2L11;TNFSF10;PLAUR;BAX;BMF;APOPT1;BID
activation of protein kinase activity (GO:0032147)	34/233	0.00109419	0.0915349	0	0	1.73718	11.8436	PRR5;PRKAA1;SHC1;PDGFB;STK4;TANK;PAK1;IRAK1;CLSPN;PRKACA;JAK2;PRKACB;MAP2K4;OSBPL8;GADD45B;KIDINS220;NTRK3;MINK1;F2R;MAPK14;DUSP9;DUSP6;ADRA2A;TGFBR1;VEGFA;TPX2;CCDC88A;MAPK11;PRKAR1A;TAOK1;SAA1;TAB3;ITGB1BP1;FGF10
positive regulation of protein modification process (GO:0031401)	26/163	0.00111176	0.0915053	0	0	1.89892	12.9161	CD40;CDCA2;FAM129A;EFNA5;STK4;EGFR;CAMKK2;PAK1;GPNMB;AKT2;RB1CC1;FLOT1;FNIP1;TGFB1;SEMA4D;NTRK3;ATG10;PLAUR;ACVR2A;VEGFA;EFNA1;RAP2A;DLC1;KRAS;CALM1;RAPGEF3
positive regulation of hydrolase activity (GO:0051345)	27/172	0.00115429	0.0934978	0	0	1.86877	12.6409	GSK3B;CD40;DOCK9;RAP1GDS1;HMGB2;ASAP3;THY1;F11R;CCL4;CCL3;RSU1;EVI5;RGS7;SEMA4D;CAV2;F2R;ATP1B3;MAPK12;DNMBP;RGS10;F2RL1;ITGA6;CALM1;RAPGEF6;RAPGEF3;PICALM;FGF10
regulation of cardiac conduction (GO:1903779)	14/67	0.00116095	0.0925679	0	0	2.48756	16.8122	RYR2;DMPK;TRPC1;ATP1B3;ITPR3;ATP2B2;SLC8A1;SLC8A2;PLN;STIM1;FXYD3;PRKACA;NKX2-5;CALM1
positive regulation of neuron differentiation (GO:0045666)	18/98	0.00123543	0.0969906	0	0	2.18659	14.6421	SCARB2;RET;DLX1;DLX2;LTK;TENM3;KIDINS220;ZC4H2;SOX11;RELN;LRRC7;DPYSL3;ABL2;APOE;TCF3;HOXD3;NKX2-5;FGFR1
synaptic transmission, GABAergic (GO:0051932)	5/11	0.00124778	0.0964762	0	0	5.41126	36.1818	GABRA2;GABRA5;GABRA4;GABRG3;GABRG2
inhibition of cysteine-type endopeptidase activity involved in apoptotic process (GO:1990001)	5/11	0.00124778	0.0950363	0	0	5.41126	36.1818	XIAP;BIRC5;NOL3;NAIP;BIRC3
positive regulation of positive chemotaxis (GO:0050927)	6/16	0.00133253	0.0999988	0	0	4.46429	29.5566	CXCL8;NTRK3;CNTN1;CDH13;F2RL1;VEGFA
regulation of epithelial to mesenchymal transition (GO:0010717)	14/68	0.00135088	0.0999063	0	0	2.45098	16.1936	TGFB1;SMAD3;LDLRAD4;TGFBR1;LOXL2;GREM1;PPP2CA;EFNA1;OLFM1;SFRP2;PDPN;GCNT2;STRAP;FOXA2
negative regulation of cysteine-type endopeptidase activity involved in apoptotic process (GO:0043154)	14/68	0.00135088	0.0984791	0	0	2.45098	16.1936	TFAP2B;NGFR;PLAUR;XIAP;DHCR24;NOL3;VEGFA;TNFRSF10D;LAMP3;BIRC5;FNIP1;NAIP;CD44;BIRC3
regulation of response to external stimulus (GO:0032101)	19/107	0.00139379	0.100176	0	0	2.11393	13.9006	SCARB2;ELMOD2;F2R;GUCA1B;TNFAIP3;XIAP;FOXP1;EFNB2;SBNO2;NLRP2;NMT2;F2RL1;PPEF1;CALM1;JAK2;MGLL;BIRC3;BRD4;FOXA2
regulation of NADP metabolic process (GO:1902031)	4/7	0.00141124	0.100022	0	0	6.80272	44.6482	TIGAR;PGAM2;ME1;BPGM
actin cytoskeleton reorganization (GO:0031532)	13/61	0.00142196	0.0994008	0	0	2.53708	16.6324	MINK1;DTNBP1;NEDD9;PARVB;FRY;MKLN1;FGF7;RAP2A;PAK1;PIP5K1A;EZR;PDLIM4;FGF10
transmembrane receptor protein tyrosine kinase signaling pathway (GO:0007169)	51/396	0.0014598	0.100667	0	0	1.53319	10.0109	NCF1;ARPC1B;ITSN1;IRS2;TCIRG1;SHB;SOGA1;IGF1R;FGF7;AKT2;JAK2;EPHB2;EPHB4;VAV3;EPHA4;EPHA7;SYK;NCBP2;CYBA;ESRP1;PRKD2;GPLD1;RHOQ;EPHA2;SHC1;PDGFB;PSEN2;PDGFA;NEDD9;PIK3R1;EFNA5;SOCS2;EFNB2;PAK1;ABL2;ATP6V1C1;MPZL1;NGFR;NUS1;CAV2;NTRK3;AP2B1;MAPK14;MAPK12;VEGFA;MAPK13;EFNA1;MAPK11;FGF18;FGFR1;FGF10
nervous system development (GO:0007399)	57/455	0.001532	0.104238	0	0	1.49137	9.66581	CHRM3;TENM1;PPP1R17;GMFB;NRSN1;MYT1L;GDA;NAB2;STMN3;CXCL1;HAPLN4;CDH1;SALL3;DPF1;EP300;CHAC1;EPHB2;DSCAM;NOG;LIG4;GFRA1;NAV1;OLFM1;PAX8;NAV3;NAIP;SHANK2;NLGN3;ZC4H2;NRXN1;EFNA5;CLN8;NPAS1;RELN;KIF3A;ST8SIA4;PCDHA9;GPM6B;GDF11;TGFB1;SIAH1;BTBD11;INHBA;ARHGAP26;VEGFA;P2RX5;GLRB;DLG3;TAOK1;MAB21L2;PCDHB4;SIM1;SCRG1;FGF12;SDK2;CBLN1;FGFR1
cellular response to metal ion (GO:0071248)	18/100	0.00156893	0.105345	0	0	2.14286	13.8372	TFAP2A;CLIC4;TIGAR;NCF1;ALOX15;SLC41A1;MT1X;EGFR;CRHBP;MT2A;CDH1;MT1F;MT1H;B2M;FBP1;GPLD1;MT1HL1;MT1E
positive regulation of protein autophosphorylation (GO:0031954)	7/22	0.00160728	0.106519	0	0	3.78788	24.3682	GREM1;RAP2A;GPNMB;PDGFB;PDGFA;CALM1;VEGFA
calcium-dependent cell-cell adhesion via plasma membrane cell adhesion molecules (GO:0016339)	10/41	0.00169962	0.111194	0	0	2.9036	18.5173	CDH6;CDH3;SELL;CDH20;CDH1;CDH23;CDH12;CDH13;PCDHB4;CDH8
regulation of kinase activity (GO:0043549)	18/101	0.00176236	0.11384	0	0	2.12164	13.4535	RET;EPHA4;EPHA7;LTK;LMO4;KIDINS220;NTRK3;HNRNPU;LMTK2;IRS2;EGFR;IGF1R;CAMKK2;EPHB2;MET;EPHB4;EPHA2;FGFR1
intrinsic apoptotic signaling pathway (GO:0097193)	18/101	0.00176236	0.112417	0	0	2.12164	13.4535	CEBPB;PPP1R13B;TANK;CRIP1;PYCARD;CUL4A;BCL2L11;ZMAT3;CYP1B1;CYCS;BAX;TRIB3;APOPT1;CHAC1;CD24;BCL2L2;EPHA2;MCL1
cellular divalent inorganic cation homeostasis (GO:0072503)	18/101	0.00176236	0.111029	0	0	2.12164	13.4535	SLC24A2;RYR2;CD40;DMPK;HTR2B;SLC41A1;MT1X;ATP2B2;SLC39A14;TPCN2;SLC8A2;MT2A;STIM1;MT1F;CCL3;MT1H;MT1HL1;MT1E
positive regulation of protein serine/threonine kinase activity (GO:0071902)	20/118	0.00190026	0.118256	0	0	2.01776	12.6428	TENM1;CD40;EDN1;TGFB1;CAB39;PDGFB;HTR2B;PDGFA;TANK;ADRA2A;EGFR;VEGFA;PPP2CA;PSRC1;IRAK1;FGF18;CCNYL1;CALM1;CD24;FGFR1
cellular response to glucocorticoid stimulus (GO:0071385)	6/17	0.00191406	0.11768	0	0	4.20168	26.2963	BCL2L11;HNRNPU;SSTR2;ZFP36L2;ZFP36L1;PCK2
positive regulation of protein kinase B signaling (GO:0051897)	21/127	0.00203536	0.123648	0	0	1.9685	12.199	OSBPL8;TGFB1;F10;PDGFB;PDGFA;IRS2;PIK3R1;TGFBR1;EGFR;FGF7;LIN28A;FGF18;CNTN1;GCNT2;CCL3;SPRY2;TNFAIP8L3;ITGB1BP1;MET;FGFR1;FGF10
negative regulation of response to stimulus (GO:0048585)	21/127	0.00203536	0.122194	0	0	1.9685	12.199	RET;EPHA4;EPHA7;LTK;TGFB1;MCTP1;NTRK3;LMTK2;THY1;ADRA2A;EGFR;IGF1R;DDAH1;NLRP2;SLIT2;EPHB2;MET;EPHB4;EPHA2;FGFR1;FOXA2
phosphatidylinositol-mediated signaling (GO:0048015)	12/56	0.00203759	0.120905	0	0	2.55102	15.8061	EDN1;LTK;INPP5F;PITPNM2;HTR2B;IRS2;PIK3R1;EZR;NYAP2;IGF1R;ZFP36L1;FGFR1
cellular response to cadmium ion (GO:0071276)	8/29	0.00210568	0.123509	0	0	3.28407	20.2401	MT2A;NCF1;MT1F;MT1X;MT1H;EGFR;MT1HL1;MT1E
regulation of signal transduction (GO:0009966)	33/233	0.00211584	0.122695	0	0	1.68608	10.3834	RET;SCARB2;LTK;ALOX15;XIAP;TULP3;EGFR;IGF1R;PPP2CA;SOCS2;GRK5;IRAK1;DACT2;RGS20;EPHB2;EPHB4;EPHA4;EPHA7;NTRK3;LMTK2;DCDC2;LIFR;DUSP6;BIRC5;ITGB1BP1;RGS12;CD24;MET;NAIP;MGLL;EPHA2;FGFR1;BIRC3
regulation of GTPase activity (GO:0043087)	28/188	0.00212079	0.1216	0	0	1.77305	10.9148	GSK3B;CD40;DOCK9;RAP1GDS1;ASAP3;STMN3;THY1;F11R;EFNA5;FGD6;CCL4;CCL3;RSU1;EVI5;RGS7;VAV3;EPHA4;SEMA4D;CAV2;F2R;DNMBP;RGS10;F2RL1;ITGB1BP1;ITGA6;RAPGEF6;RAPGEF3;PICALM
cell-cell adhesion mediated by cadherin (GO:0044331)	7/23	0.00214468	0.121604	0	0	3.62319	22.2636	CDH6;CDH3;CDH20;CDH1;CDH12;CDH13;CDH8
regulation of endothelial cell proliferation (GO:0001936)	15/79	0.00217387	0.121904	0	0	2.2604	13.8591	ECM1;CAV2;STAT1;ATPIF1;HTR2B;HMGB2;PDGFB;TGFBR1;VEGFA;NRAS;ATOH8;CNTN1;CDH13;PRKD2;APOE
homophilic cell adhesion via plasma membrane adhesion molecules (GO:0007156)	13/64	0.00224783	0.124681	0	0	2.41815	14.7454	TENM3;CADM4;DSCAM;SMAGP;PVR;CDH8;CDH6;CDH3;CDH1;CDH20;CDH12;CDH13;SDK2
regulation of nitric-oxide synthase activity (GO:0050999)	9/36	0.00238466	0.130849	0	0	2.97619	17.9723	NUS1;GCH1;DDAH1;HTR2B;ZDHHC21;APOE;CALM1;GLA;EGFR
regulation of blood vessel endothelial cell migration (GO:0043535)	11/50	0.00247894	0.134575	0	0	2.61905	15.7141	NUS1;CD40;TGFB1;SP1;FGF18;PDGFB;PRKD2;APOE;EPHA2;VEGFA;FGFR1
microvillus assembly (GO:0030033)	4/8	0.00263494	0.141538	0	0	5.95238	35.3506	RAP2A;FXYD5;EZR;RAPGEF6
regulation of aspartic-type endopeptidase activity involved in amyloid precursor protein catabolic process (GO:1902959)	4/8	0.00263494	0.140064	0	0	5.95238	35.3506	EFNA1;EPHA4;SORL1;PICALM
regulation of sensory perception (GO:0051931)	4/8	0.00263494	0.13862	0	0	5.95238	35.3506	F2R;CCL3;SPX;MGLL
microvillus organization (GO:0032528)	4/8	0.00263494	0.137205	0	0	5.95238	35.3506	RAP2A;FXYD5;EZR;RAPGEF6
regulation of cell adhesion mediated by integrin (GO:0033628)	8/30	0.00266285	0.137258	0	0	3.1746	18.8202	RET;EFNA1;SFRP2;SYK;PLAU;CYP1B1;ITGB1BP1;EPHA2
blood vessel endothelial cell migration (GO:0043534)	6/18	0.00266888	0.136193	0	0	3.96825	23.5163	EFNB2;GREM1;SLIT2;GPLD1;EPHB4;VEGFA
regulation of smooth muscle cell migration (GO:0014910)	6/18	0.00266888	0.134844	0	0	3.96825	23.5163	PLAU;PDGFB;PDGFA;SLIT2;TRIB1;SORL1
positive regulation of neuron projection development (GO:0010976)	17/97	0.00280147	0.140156	0	0	2.0864	12.2631	CPNE9;SCARB2;RET;NGFR;SYT4;LTK;UNC13A;TENM3;KIDINS220;SYT17;RIMS2;RELN;LRRC7;DPYSL3;ABL2;APOE;SLIT2
adherens junction organization (GO:0034332)	10/44	0.00298635	0.147955	0	0	2.70563	15.7297	CDH6;CDH3;CDH20;CDH1;TBCD;CDH12;CDH13;PVR;CDH8;RAB8B
positive regulation of endothelial cell chemotaxis (GO:2001028)	5/13	0.00301405	0.147891	0	0	4.57875	26.5773	FGF18;PRKD2;MET;VEGFA;FGFR1
detection of calcium ion (GO:0005513)	5/13	0.00301405	0.146483	0	0	4.57875	26.5773	RYR2;STIM1;KCNIP2;KCNMB2;CALM1
steroid catabolic process (GO:0006706)	5/13	0.00301405	0.145101	0	0	4.57875	26.5773	CYP24A1;SPP1;HSD17B14;HSD17B6;CYP3A4
regulation of pathway-restricted SMAD protein phosphorylation (GO:0060393)	12/59	0.00323326	0.154199	0	0	2.42131	13.8844	GREM1;GDF11;TGFB1;GDF15;NOG;STRAP;LDLRAD4;INHBA;DKK1;TGFBR1;ACVR2A;INHBE
response to cadmium ion (GO:0046686)	8/31	0.00332876	0.157284	0	0	3.0722	17.5274	MT2A;NCF1;MT1F;MT1X;MT1H;EGFR;MT1HL1;MT1E
regulation of protein localization to plasma membrane (GO:1903076)	13/67	0.00343199	0.160674	0	0	2.30988	13.1077	DPP10;TGFB1;ARHGEF16;AKAP5;PIK3R1;EGFR;VAMP8;TMEM59;EPHB2;RHOQ;PLS1;EPHA2;PICALM
positive regulation of ossification (GO:0045778)	11/52	0.00343368	0.159292	0	0	2.51832	14.2892	TFAP2A;TGFB1;SOX11;NPNT;IL6ST;BMPR1B;IL6R;SLC8A1;RUNX2;GPM6B;ACVR2A
regulation of cell-matrix adhesion (GO:0001952)	11/52	0.00343368	0.157857	0	0	2.51832	14.2892	GSK3B;MACF1;PLAU;PLEKHA2;MINK1;CDH13;THY1;EFNA5;GPM6B;AJAP1;CORO1C
negative regulation of signaling (GO:0023057)	15/83	0.00357552	0.16291	0	0	2.15146	12.1206	RET;IL11;EPHA4;EPHA7;LTK;NTRK3;LMTK2;AP1AR;EGFR;IGF1R;EPHB2;MET;EPHB4;EPHA2;FGFR1
positive regulation of peptidyl-serine phosphorylation (GO:0033138)	15/83	0.00357552	0.161468	0	0	2.15146	12.1206	TENM1;IL11;TGFB1;NTRK3;STK4;EGFR;VEGFA;PAK1;SFRP2;AKAP9;SPRY2;PRKD2;FNIP1;RAPGEF3;CD44
positive regulation of cytosolic calcium ion concentration (GO:0007204)	21/133	0.00360005	0.16115	0	0	1.8797	10.5767	GLP1R;PTGER4;RYR2;EDN1;F2R;LPAR3;ITPR3;CXCL13;MCHR1;ADRA1A;JPH1;SLC8A1;P2RX5;P2RX3;TBXA2R;SAA1;ABL2;F2RL1;TAC1;CD24;F2RL2
glial cell differentiation (GO:0010001)	7/25	0.00362474	0.160844	0	0	3.33333	18.7332	SOX2;RELN;GPC1;ADGRG6;SOX11;SOX10;FGF10
negative regulation of epithelial to mesenchymal transition (GO:0010719)	7/25	0.00362474	0.159457	0	0	3.33333	18.7332	PPP2CA;EFNA1;SFRP2;NOG;STRAP;LDLRAD4;FOXA2
response to copper ion (GO:0046688)	7/25	0.00362474	0.158095	0	0	3.33333	18.7332	MT2A;MT1F;MT1X;MT1H;LOXL2;MT1HL1;MT1E
endothelial cell development (GO:0001885)	6/19	0.00362645	0.156829	0	0	3.7594	21.1259	PDE2A;F2RL1;EZR;MET;RAPGEF3;ICAM1
cellular response to zinc ion (GO:0071294)	6/19	0.00362645	0.155511	0	0	3.7594	21.1259	MT2A;MT1F;MT1X;MT1H;MT1E;MT1HL1
purine ribonucleotide catabolic process (GO:0009154)	6/19	0.00362645	0.154215	0	0	3.7594	21.1259	PDE2A;PDE4B;NUDT18;NUDT16;NUDT3;NUDT4
positive regulation of neuron apoptotic process (GO:0043525)	6/19	0.00362645	0.15294	0	0	3.7594	21.1259	TFAP2A;TFAP2B;EPHA7;CCL3;BAX;MCL1
positive regulation of JNK cascade (GO:0046330)	14/76	0.00401141	0.167789	0	0	2.19298	12.1022	EDN1;NCF1;GADD45B;MINK1;CARD9;DKK1;TANK;PYCARD;DUSP22;PAK1;TRAF4;TAOK1;F2RL1;ANKRD6
cellular response to organic cyclic compound (GO:0071407)	21/135	0.00430535	0.178619	0	0	1.85185	10.0887	GABRB1;TGFB1;RIOK3;ABCB4;PDE2A;PDGFB;SSTR1;SSTR2;GABRG2;EGFR;ZFP36L1;CRHBP;GNG2;CDH1;PDE12;AKAP9;SPP1;CCL3;CYP1B1;EZR;RAPGEF3
positive regulation of leukocyte chemotaxis (GO:0002690)	12/61	0.00430639	0.177222	0	0	2.34192	12.758	CXCL6;CXCL8;CCL4;CCL3;F2RL1;CXCL1;CXCL13;CXCL2;IL6R;PLA2G7;CXCL5;VEGFA
myeloid dendritic cell activation (GO:0001773)	5/14	0.00436703	0.17828	0	0	4.2517	23.1023	PYCARD;BATF2;BATF3;CAMK4;DHRS2
interleukin-6-mediated signaling pathway (GO:0070102)	5/14	0.00436703	0.176865	0	0	4.2517	23.1023	SOCS3;STAT1;IL6ST;JAK2;IL6R
regulation of adaptive immune response (GO:0002819)	5/14	0.00436703	0.175472	0	0	4.2517	23.1023	PYCARD;ALOX15;IRF7;EIF2AK4;IL6ST
positive regulation of smooth muscle contraction (GO:0045987)	5/14	0.00436703	0.174101	0	0	4.2517	23.1023	SPHK1;F2R;NMU;SPX;ADRA1A
regulation of protein kinase B signaling (GO:0051896)	24/163	0.00489845	0.193773	0	0	1.75285	9.32311	OSBPL8;TGFB1;F10;PDGFB;PDGFA;IRS2;PIK3R1;TGFBR1;EGFR;FGF7;LIN28A;FGF18;CNTN1;GCNT2;CCL3;THEM4;SPRY2;TRIB3;TNFAIP8L3;ITGB1BP1;MET;EPHA2;FGFR1;FGF10
stress-activated MAPK cascade (GO:0051403)	12/62	0.00494074	0.193943	0	0	2.30415	12.2356	PTGER4;MAP2K4;MAPK11;IRAK1;FBXW11;MINK1;TAB3;TRIB1;MAPK14;DUSP9;ZFP36L1;MAPK13
negative regulation of I-kappaB kinase/NF-kappaB signaling (GO:0043124)	10/47	0.00495117	0.192869	0	0	2.53293	13.4451	PYCARD;NOV;STAT1;RIOK3;CARD8;G3BP2;TNFAIP3;TRIM59;ZMYND11;TANK
myofibril assembly (GO:0030239)	10/47	0.00495117	0.191408	0	0	2.53293	13.4451	TMOD1;MYOM1;KRT19;WDR1;TNNT1;TMOD3;ANKRD1;MYOZ3;CFLAR;OBSL1
protein phosphorylation (GO:0006468)	56/470	0.00496776	0.190605	0	0	1.41844	7.52452	RET;GSK3B;GMFB;TESK2;IGF1R;LIPE;EFEMP1;EEF2K;AKT2;RPS6KA2;NEK3;PRKACA;JAK2;EPHB2;PRKACB;STK32B;EPHB4;EPHA4;SYK;MINK1;LMTK2;TGFBR1;BIRC5;PRKD2;RNASEL;PRKAA1;LTK;CAB39;PDGFB;STK4;EGFR;CAMKK2;PAK1;RELN;GRK5;IRAK1;MKNK1;MKNK2;ABL2;CLSPN;IP6K3;CDK17;TGFB1;DMPK;EIF2AK4;MAPK14;HIPK3;MAPK12;MAPK13;TAOK1;CAMK4;ATM;CDK13;BMPR1B;CDK16;FGFR1
negative regulation of cell communication (GO:0010648)	14/78	0.005107	0.194485	0	0	2.13675	11.2759	RET;IL11;EPHA4;EPHA7;LTK;NTRK3;LMTK2;EGFR;IGF1R;EPHB2;MET;EPHB4;EPHA2;FGFR1
response to cAMP (GO:0051591)	9/40	0.00510962	0.193143	0	0	2.67857	14.1338	CRHBP;VGF;STAT1;PDE2A;AKAP9;EZR;JUNB;RAPGEF3;ZFP36L1
regulation of release of cytochrome c from mitochondria (GO:0090199)	9/40	0.00510962	0.191723	0	0	2.67857	14.1338	PYCARD;BCL2L11;TNFSF10;PLAUR;BAX;BMF;APOPT1;NOL3;BID
activation of cysteine-type endopeptidase activity involved in apoptotic process (GO:0006919)	14/79	0.00573875	0.213758	0	0	2.1097	10.8872	NGFR;SMAD3;CRADD;F2R;CFLAR;TANK;PYCARD;BCL2L13;DLC1;TNFSF10;CNTN1;BAX;CYCS;JAK2
negative regulation of peptidyl-tyrosine phosphorylation (GO:0050732)	7/27	0.00577463	0.213536	0	0	3.08642	15.9083	PPP2CA;SOCS3;SFRP2;INPP5F;SEMA4D;THY1;SRCIN1
regulation of programmed cell death (GO:0043067)	35/268	0.00601211	0.220718	0	0	1.55473	7.95084	CD40;STEAP3;PPP1R13B;STK4;TANK;PRDX2;PAK1;BCL2L11;AIFM2;PERP;TRIM24;ABL2;JAK2;BID;NGFR;GDF11;MAP2K4;TIGAR;TGFB1;CRADD;STAT1;GDF15;TNFRSF9;MINK1;INHBA;CFLAR;TNFRSF10D;INHBE;TOX3;PAX8;TAOK1;BIRC5;BAX;ATM;BIRC3
regulation of protein homooligomerization (GO:0032462)	5/15	0.00610246	0.222435	0	0	3.96825	20.2344	BCL2L11;RIOK3;BMF;APOE;BID
[truncated: 5,019 more rows]
