# Supplementary material for: Genome Wide Analysis Points towards Subtype-Specific Diseases in Different Genetic Forms of Amyotrophic Lateral Sclerosis
Source: Int J Mol Sci. 2020 Sep 21;21(18):6938. doi: 10.3390/ijms21186938 (PMC7555318; doi:10.3390/ijms21186938)
Supplement: Supplementary file 1 [file ijms-21-06938-s001.zip › Suppliment Tables S1-S5/Table S3.xlsx]

## Sheet: Sheet1
Supplementary table S3 - KEGG pathway enrichment analysis of FUS-ALS DEGs (versus control) in the present study (EnrichR)
Term	Overlap	P-value	Adjusted P-value	Old P-value	Old Adjusted P-value	Odds Ratio	Combined Score	Genes
Herpes simplex virus 1 infection	9/492	0.00139325	0.429121	0	0	3.38753	22.2768	ZNF829;RNASEL;ZNF717;ZNF528;ZNF506;ZNF736;ZNF823;ZNF568;ZNF667
Axon guidance	4/181	0.0167833	1	0	0	4.09249	16.7275	UNC5B;BMP7;MET;PLXNA4
ABC transporters	2/45	0.0245961	1	0	0	8.23045	30.4952	ABCD2;ABCC9
Mineral absorption	2/51	0.0310235	1	0	0	7.26216	25.2216	MT1F;MT1X
Ubiquinone and other terpenoid-quinone biosynthesis	1/11	0.0578357	1	0	0	16.835	47.9823	NQO1
Circadian entrainment	2/97	0.0967389	1	0	0	3.81825	8.91844	GNG11;PRKG1
Glycosaminoglycan degradation	1/19	0.0978046	1	0	0	9.74659	22.6587	GALNS
Serotonergic synapse	2/113	0.124546	1	0	0	3.27761	6.82753	CYP4X1;GNG11
Platelet activation	2/124	0.14464	1	0	0	2.98686	5.7751	SNAP23;PRKG1
Vascular smooth muscle contraction	2/132	0.159651	1	0	0	2.80584	5.14805	CALCRL;PRKG1
SNARE interactions in vesicular transport	1/34	0.168272	1	0	0	5.44662	9.70684	SNAP23
Basal transcription factors	1/45	0.216455	1	0	0	4.11523	6.29783	GTF2H2
Nucleotide excision repair	1/47	0.224914	1	0	0	3.94011	5.87879	GTF2H2
Endocrine and other factor-regulated calcium reabsorption	1/48	0.229109	1	0	0	3.85802	5.68502	CALB1
Hepatocellular carcinoma	2/168	0.229905	1	0	0	2.20459	3.24094	NQO1;MET
Malaria	1/49	0.233282	1	0	0	3.77929	5.50078	MET
N-Glycan biosynthesis	1/50	0.237432	1	0	0	3.7037	5.32545	DOLK
Glycosaminoglycan biosynthesis	1/53	0.249751	1	0	0	3.49406	4.84728	CHST14
Alcoholism	2/180	0.253854	1	0	0	2.05761	2.82098	HIST1H2BM;GNG11
Regulation of lipolysis in adipocytes	1/55	0.257853	1	0	0	3.367	4.56352	PRKG1
Neuroactive ligand-receptor interaction	3/338	0.275585	1	0	0	1.64366	2.11844	GLRA1;CALCRL;GPR50
Long-term depression	1/60	0.277732	1	0	0	3.08642	3.95401	PRKG1
Viral carcinogenesis	2/201	0.295851	1	0	0	1.84264	2.24415	HIST1H2BM;GTF2H2
Central carbon metabolism in cancer	1/65	0.297083	1	0	0	2.849	3.45796	MET
Non-small cell lung cancer	1/66	0.300891	1	0	0	2.80584	3.36983	ALK
Epithelial cell signaling in Helicobacter pylori infection	1/68	0.308446	1	0	0	2.72331	3.20318	MET
Glycolysis / Gluconeogenesis	1/68	0.308446	1	0	0	2.72331	3.20318	ENO4
Renal cell carcinoma	1/69	0.312193	1	0	0	2.68384	3.12435	MET
Pathways in cancer	4/530	0.321351	1	0	0	1.39762	1.58661	ALK;NQO1;GNG11;MET
Adherens junction	1/72	0.323314	1	0	0	2.57202	2.90414	MET
Melanoma	1/72	0.323314	1	0	0	2.57202	2.90414	MET
Bacterial invasion of epithelial cells	1/74	0.330629	1	0	0	2.5025	2.76966	MET
RNA degradation	1/79	0.348575	1	0	0	2.34412	2.47047	ENO4
Ras signaling pathway	2/232	0.357127	1	0	0	1.59642	1.64378	GNG11;MET
Peroxisome	1/83	0.362589	1	0	0	2.23115	2.26347	ABCD2
Gap junction	1/88	0.379686	1	0	0	2.10438	2.0379	PRKG1
GABAergic synapse	1/89	0.38305	1	0	0	2.08073	1.99665	GNG11
TGF-beta signaling pathway	1/90	0.386397	1	0	0	2.05761	1.95657	BMP7
Salivary secretion	1/90	0.386397	1	0	0	2.05761	1.95657	PRKG1
Morphine addiction	1/91	0.389725	1	0	0	2.035	1.91761	GNG11
Glycerophospholipid metabolism	1/97	0.409323	1	0	0	1.90913	1.70533	GPD2
Aldosterone synthesis and secretion	1/98	0.412528	1	0	0	1.88964	1.67319	NR4A2
HIF-1 signaling pathway	1/100	0.418887	1	0	0	1.85185	1.6114	ENO4
Parathyroid hormone synthesis, secretion and action	1/106	0.437557	1	0	0	1.74703	1.444	NR4A2
Cholinergic synapse	1/112	0.455633	1	0	0	1.65344	1.29972	GNG11
Glutamatergic synapse	1/114	0.461529	1	0	0	1.62443	1.25603	GNG11
Lysosome	1/123	0.487289	1	0	0	1.50557	1.08235	GALNS
Relaxin signaling pathway	1/130	0.506478	1	0	0	1.4245	0.969053	GNG11
Dopaminergic synapse	1/131	0.50916	1	0	0	1.41363	0.954188	GNG11
Systemic lupus erythematosus	1/133	0.514482	1	0	0	1.39237	0.925363	HIST1H2BM
Apelin signaling pathway	1/137	0.524954	1	0	0	1.35172	0.871106	GNG11
Fluid shear stress and atherosclerosis	1/139	0.530106	1	0	0	1.33227	0.845561	NQO1
Retrograde endocannabinoid signaling	1/148	0.552613	1	0	0	1.25125	0.742113	GNG11
Gastric cancer	1/149	0.555047	1	0	0	1.24285	0.731671	MET
Hepatitis C	1/155	0.569377	1	0	0	1.19474	0.672894	RNASEL
PI3K-Akt signaling pathway	2/354	0.572528	1	0	0	1.04624	0.583483	GNG11;MET
Hippo signaling pathway	1/160	0.580969	1	0	0	1.15741	0.628539	BMP7
cGMP-PKG signaling pathway	1/166	0.594472	1	0	0	1.11557	0.580189	PRKG1
Influenza A	1/171	0.605394	1	0	0	1.08295	0.543508	RNASEL
NOD-like receptor signaling pathway	1/178	0.620198	1	0	0	1.04037	0.497001	RNASEL
Kaposi sarcoma-associated herpesvirus infection	1/186	0.636443	1	0	0	0.995619	0.449881	GNG11
Transcriptional misregulation in cancer	1/186	0.636443	1	0	0	0.995619	0.449881	MET
Chemokine signaling pathway	1/190	0.644306	1	0	0	0.974659	0.428443	GNG11
Focal adhesion	1/199	0.661386	1	0	0	0.930579	0.384718	MET
Proteoglycans in cancer	1/201	0.665069	1	0	0	0.921319	0.375773	MET
Rap1 signaling pathway	1/206	0.674106	1	0	0	0.898957	0.35452	MET
Human immunodeficiency virus 1 infection	1/212	0.684632	1	0	0	0.873515	0.330952	GNG11
Human cytomegalovirus infection	1/225	0.706296	1	0	0	0.823045	0.28619	GNG11
Thermogenesis	1/231	0.715791	1	0	0	0.801667	0.268052	PRKG1
Cytokine-cytokine receptor interaction	1/294	0.79885	1	0	0	0.629882	0.14146	BMP7
MAPK signaling pathway	1/295	0.799952	1	0	0	0.627746	0.140115	MET
MicroRNAs in cancer	1/299	0.804303	1	0	0	0.619348	0.134882	MET
Olfactory transduction	1/444	0.912067	1	0	0	0.417084	0.0383892	PRKG1

## Sheet: Sheet2
Supplementary table S3 - KEGG pathway enrichment analysis of SOD1-ALS DEGs (versus control) in the present study (EnrichR)
Term	Overlap	P-value	Adjusted P-value	Old P-value	Old Adjusted P-value	Odds Ratio	Combined Score	Genes
Neuroactive ligand-receptor interaction	5/338	0.021654	1	0	0	3.14743	12.0627	CHRNA1;GPR83;GPR50;TRH;NTSR1
Ovarian steroidogenesis	2/49	0.0222733	1	0	0	8.68432	33.0383	STAR;HSD17B7
Glycosaminoglycan biosynthesis	2/53	0.025786	1	0	0	8.0289	29.3691	CHST15;HS3ST2
Long-term depression	2/60	0.0324301	1	0	0	7.0922	24.3168	PPP1R17;CACNA1A
Ubiquinone and other terpenoid-quinone biosynthesis	1/11	0.0505141	1	0	0	19.3424	57.7467	NQO1
Calcium signaling pathway	3/188	0.058905	1	0	0	3.3952	9.61463	CACNA1A;ATP2B2;NTSR1
Viral carcinogenesis	3/201	0.0690541	1	0	0	3.17561	8.48798	CCNA1;HIST1H2BK;HIST2H2BF
Aldosterone synthesis and secretion	2/98	0.0777399	1	0	0	4.34216	11.0916	STAR;ATP2B2
Longevity regulating pathway	2/102	0.0832569	1	0	0	4.17188	10.3706	SESN2;HSPA2
Steroid biosynthesis	1/19	0.085658	1	0	0	11.1982	27.5184	HSD17B7
Systemic lupus erythematosus	2/133	0.12951	1	0	0	3.19949	6.53975	HIST1H2BK;HIST2H2BF
SNARE interactions in vesicular transport	1/34	0.148119	1	0	0	6.25782	11.9508	SNAP23
Starch and sucrose metabolism	1/36	0.156122	1	0	0	5.91017	10.9759	PYGM
Thyroid cancer	1/37	0.160095	1	0	0	5.75043	10.5347	RET
MAPK signaling pathway	3/295	0.161786	1	0	0	2.16372	3.94117	DUSP10;CACNA1A;HSPA2
Nicotine addiction	1/40	0.171905	1	0	0	5.31915	9.36604	CACNA1A
RNA transport	2/165	0.181896	1	0	0	2.57898	4.39541	SMN1;PABPC1L2A
Glycosphingolipid biosynthesis	1/45	0.191223	1	0	0	4.72813	7.82182	B3GALNT1
Type II diabetes mellitus	1/46	0.195033	1	0	0	4.62535	7.56053	CACNA1A
Alcoholism	2/180	0.207432	1	0	0	2.36407	3.71856	HIST1H2BK;HIST2H2BF
Cholesterol metabolism	1/50	0.210095	1	0	0	4.25532	6.63912	STAR
Legionellosis	1/55	0.228532	1	0	0	3.86847	5.71017	HSPA2
Steroid hormone biosynthesis	1/60	0.246543	1	0	0	3.5461	4.96532	HSD17B7
Central carbon metabolism in cancer	1/65	0.264137	1	0	0	3.27332	4.35773	RET
Cortisol synthesis and secretion	1/65	0.264137	1	0	0	3.27332	4.35773	STAR
Acute myeloid leukemia	1/66	0.267607	1	0	0	3.22373	4.24963	CCNA1
p53 signaling pathway	1/72	0.288089	1	0	0	2.95508	3.67756	SESN2
Bacterial invasion of epithelial cells	1/74	0.294789	1	0	0	2.87522	3.51206	ARHGEF26
PPAR signaling pathway	1/74	0.294789	1	0	0	2.87522	3.51206	FABP3
Antigen processing and presentation	1/77	0.304723	1	0	0	2.76319	3.28365	HSPA2
Synaptic vesicle cycle	1/78	0.308003	1	0	0	2.72777	3.21234	CACNA1A
RNA degradation	1/79	0.311269	1	0	0	2.69324	3.14328	PABPC1L2A
Taste transduction	1/83	0.324177	1	0	0	2.56345	2.88763	CACNA1A
Insulin secretion	1/86	0.333701	1	0	0	2.47402	2.71526	TRPM4
GABAergic synapse	1/89	0.343093	1	0	0	2.39063	2.55738	CACNA1A
Salivary secretion	1/90	0.346194	1	0	0	2.36407	2.5077	ATP2B2
Morphine addiction	1/91	0.349281	1	0	0	2.33809	2.45938	CACNA1A
mRNA surveillance pathway	1/91	0.349281	1	0	0	2.33809	2.45938	PABPC1L2A
Pancreatic secretion	1/98	0.370488	1	0	0	2.17108	2.15574	ATP2B2
Progesterone-mediated oocyte maturation	1/99	0.373462	1	0	0	2.14915	2.11679	CCNA1
Glucagon signaling pathway	1/103	0.385216	1	0	0	2.06569	1.97056	PYGM
Insulin resistance	1/108	0.399603	1	0	0	1.97006	1.8071	PYGM
Cholinergic synapse	1/112	0.410873	1	0	0	1.8997	1.68973	CACNA1A
Toxoplasmosis	1/113	0.413657	1	0	0	1.88288	1.66206	HSPA2
Serotonergic synapse	1/113	0.413657	1	0	0	1.88288	1.66206	CACNA1A
Glutamatergic synapse	1/114	0.416429	1	0	0	1.86637	1.63501	CACNA1A
AMPK signaling pathway	1/120	0.432787	1	0	0	1.77305	1.48494	CCNA1
Cell cycle	1/124	0.44344	1	0	0	1.71585	1.39532	CCNA1
Platelet activation	1/124	0.44344	1	0	0	1.71585	1.39532	SNAP23
Oocyte meiosis	1/125	0.446072	1	0	0	1.70213	1.37408	REC8
Pathways in cancer	3/530	0.455852	1	0	0	1.20434	0.946111	RET;CCNA1;NQO1
Dopaminergic synapse	1/131	0.461609	1	0	0	1.62417	1.25554	CACNA1A
Spliceosome	1/134	0.469214	1	0	0	1.58781	1.20149	HSPA2
Insulin signaling pathway	1/137	0.476714	1	0	0	1.55304	1.15055	PYGM
Estrogen signaling pathway	1/137	0.476714	1	0	0	1.55304	1.15055	HSPA2
Measles	1/138	0.47919	1	0	0	1.54178	1.13422	HSPA2
Fluid shear stress and atherosclerosis	1/139	0.481655	1	0	0	1.53069	1.11821	NQO1
Signaling pathways regulating pluripotency of stem cells	1/139	0.481655	1	0	0	1.53069	1.11821	HOXB1
Adrenergic signaling in cardiomyocytes	1/145	0.496203	1	0	0	1.46735	1.02828	ATP2B2
Retrograde endocannabinoid signaling	1/148	0.503325	1	0	0	1.43761	0.986945	CACNA1A
mTOR signaling pathway	1/152	0.512666	1	0	0	1.39978	0.935233	SESN2
Cushing syndrome	1/155	0.519558	1	0	0	1.37268	0.898802	STAR
Cellular senescence	1/160	0.53083	1	0	0	1.32979	0.842172	CCNA1
Hippo signaling pathway	1/160	0.53083	1	0	0	1.32979	0.842172	AJUBA
Necroptosis	1/162	0.535266	1	0	0	1.31337	0.820846	PYGM
Hepatitis B	1/163	0.537468	1	0	0	1.30531	0.810451	CCNA1
Protein processing in endoplasmic reticulum	1/165	0.541841	1	0	0	1.28949	0.790178	HSPA2
cGMP-PKG signaling pathway	1/166	0.544012	1	0	0	1.28172	0.780292	ATP2B2
Hepatocellular carcinoma	1/168	0.548324	1	0	0	1.26646	0.761004	NQO1
Influenza A	1/171	0.554717	1	0	0	1.24425	0.733231	HSPA2
Axon guidance	1/181	0.575385	1	0	0	1.1755	0.649718	UNC5A
Transcriptional misregulation in cancer	1/186	0.585361	1	0	0	1.1439	0.612591	CCNA1
Epstein-Barr virus infection	1/201	0.613917	1	0	0	1.05854	0.516456	CCNA1
cAMP signaling pathway	1/212	0.633613	1	0	0	1.00361	0.457966	ATP2B2
Human T-cell leukemia virus 1 infection	1/219	0.645626	1	0	0	0.971534	0.42508	CCNA1
Herpes simplex virus 1 infection	2/492	0.676435	1	0	0	0.864902	0.338107	ZNF154;ZNF83
Endocytosis	1/244	0.685433	1	0	0	0.871992	0.329355	HSPA2
Cytokine-cytokine receptor interaction	1/294	0.752247	1	0	0	0.723694	0.206029	TNFRSF12A
Human papillomavirus infection	1/330	0.791457	1	0	0	0.644745	0.150793	CCNA1

## Sheet: Sheet3
Supplementary table S3 -shared KEGG pathways (in the present study)
7 pathways shared between FUS-ALS and SOD1-ALS DEGs
Ubiquinone and other terpenoid-quinone biosynthesis
SNARE interactions in vesicular transport
Platelet activation
Fluid shear stress and atherosclerosis
Hepatocellular carcinoma
Neuroactive ligand-receptor interaction
Pathways in cancer
Gene Ontology enrichment analysis of Biological Process (BP) shared between FUS-ALS and SOD1-ALS
Term	Overlap	P-value	Adjusted P-value	Old P-value	Old Adjusted P-value	Odds Ratio	Combined Score	Genes
Ubiquinone and other terpenoid-quinone biosynthesis	1/11	0.00219831	0.67708	0	0	454.545	2781.85	NQO1
SNARE interactions in vesicular transport	1/34	0.00678311	1	0	0	147.059	734.312	SNAP23
Platelet activation	1/124	0.024572	1	0	0	40.3226	149.441	SNAP23
Fluid shear stress and atherosclerosis	1/139	0.0275134	1	0	0	35.9712	129.248	NQO1
Hepatocellular carcinoma	1/168	0.0331813	1	0	0	29.7619	101.362	NQO1
Neuroactive ligand-receptor interaction	1/338	0.0659101	1	0	0	14.7929	40.2287	GPR50
Pathways in cancer	1/530	0.101867	1	0	0	9.43396	21.5479	NQO1

## Sheet: Sheet4
Supplementary table S3 - KEGG pathway enrichment analysis of FUS-ALS DEGs (versus control) in the GSE10638 dataset (EnrichR)
Term	Overlap	P-value	Adjusted P-value	Old P-value	Old Adjusted P-value	Odds Ratio	Combined Score	Genes
Circadian entrainment	13/97	0.000337491	0.103947	0	0	3.03214	24.2388	GRIA2;RYR2;KCNJ5;CAMK2A;ADCY2;RYR3;ADCYAP1;GRIN2A;RASD1;GNAS;PLCB1;GRIA3;KCNJ3
Neuroactive ligand-receptor interaction	29/338	0.000530358	0.0816751	0	0	1.94115	14.6401	PTGFR;CHRM3;GRIA2;CHRNA3;CALCA;CALCB;THRB;PTGER3;GRM3;GRIN2A;EDNRB;GRM7;GRM8;PPY;TAC1;GRIA3;GABRA1;EDN1;CHRNB4;F2R;GABRG2;ADRA2A;ADCYAP1;PYY;GLRB;SST;CRH;UTS2;F2RL2
Herpes simplex virus 1 infection	35/492	0.00398797	0.409431	0	0	1.60946	8.89143	ZNF254;ZNF253;ZNF471;ZNF829;HLA-DMB;IRAK1;ZNF506;ZNF229;ZNF568;ZNF721;JAK2;BID;ZNF544;ZNF585B;ZNF763;ZNF443;ZNF286A;ZNF540;ZNF583;ZNF682;DDX58;ZFP69B;ZNF10;ZNF79;EIF2S1;BST2;ZNF91;ZNF616;ZNF439;ZNF879;ZNF736;CYCS;ZNF114;SRSF8;ZNF354C
p53 signaling pathway	9/72	0.0043361	0.33388	0	0	2.82805	15.3868	GADD45B;ZMAT3;MDM2;PMAIP1;CYCS;RCHY1;PPM1D;BID;GTSE1
Glutamatergic synapse	12/114	0.00456405	0.281146	0	0	2.38152	12.8353	GRM3;GRIA2;SLC38A1;GRIN2A;GRM7;GRM8;GNAS;CACNA1A;ADCY2;PLCB1;GRIA3;KCNJ3
Insulin secretion	10/86	0.00458888	0.235563	0	0	2.63075	14.1643	CHRM3;RYR2;ADCYAP1;KCNMA1;CAMK2A;GNAS;ADCY2;KCNN2;PLCB1;RAPGEF4
Dopaminergic synapse	13/131	0.00534346	0.235112	0	0	2.24517	11.7465	GRIA2;KCNJ5;DDC;MAOB;CAMK2A;CACNA1A;COMT;MAPK9;GRIN2A;GNAS;PLCB1;GRIA3;KCNJ3
Cocaine addiction	7/49	0.00546899	0.210556	0	0	3.23206	16.8347	GRM3;GRIA2;DDC;GRIN2A;MAOB;BDNF;GNAS
Selenocompound metabolism	4/17	0.00568807	0.194658	0	0	5.3234	27.5187	TXNRD2;MARS2;CTH;MARS
Nicotine addiction	6/40	0.00778199	0.239685	0	0	3.39367	16.4794	GRIA2;GABRA1;GRIN2A;CACNA1A;GRIA3;GABRG2
Serotonergic synapse	11/113	0.0114086	0.319441	0	0	2.20238	9.85209	KCNJ5;CYP2C8;DDC;CYP4X1;MAOB;ALOX15;GNAS;CACNA1A;KCNN2;PLCB1;KCNJ3
Pathways in cancer	34/530	0.0194957	0.500389	0	0	1.45138	5.7149	RET;NOTCH1;PTGER3;CAMK2A;XIAP;ADCY2;FGF1;MAPK9;FGF7;EDNRB;HEY2;PMAIP1;STAT6;JAK2;BID;GSTM4;EGLN3;CDKN2B;EDN1;GADD45B;TPM3;TXNRD2;MMP1;F2R;TRAF4;COL4A2;KIT;MDM2;GNAS;CYCS;ARHGEF1;PLCB1;IL6ST;MET
Calcium signaling pathway	15/188	0.0199701	0.473137	0	0	1.80514	7.06446	CHRM3;PTGFR;RYR2;F2R;PTGER3;CAMK2A;CACNA1A;ADCY2;CACNA1E;SLC8A1;RYR3;GRIN2A;EDNRB;GNAS;PLCB1
Amphetamine addiction	7/68	0.0301654	0.663639	0	0	2.32899	8.15392	GRIA2;DDC;GRIN2A;MAOB;CAMK2A;GNAS;GRIA3
Glycine, serine and threonine metabolism	5/40	0.0305166	0.626607	0	0	2.82805	9.86845	MAOB;CBS;CTH;BPGM;PSPH
Phospholipase D signaling pathway	12/148	0.0313845	0.604152	0	0	1.83441	6.34971	GRM3;PTGFR;GRM7;DGKA;F2R;GRM8;KIT;GNAS;ADCY2;DGKK;PLCB1;RAPGEF4
Vascular smooth muscle contraction	11/132	0.0322627	0.584524	0	0	1.88537	6.47407	NPPC;CALCA;EDN1;CALCB;KCNMA1;GNAS;MYH11;ARHGEF1;ADCY2;PLCB1;RAMP1
Phenylalanine metabolism	3/17	0.0368283	0.630174	0	0	3.99255	13.1813	DDC;MAOB;PAH
Rap1 signaling pathway	15/206	0.0404032	0.654958	0	0	1.64741	5.28629	MAGI1;F2R;MAGI2;ADCY2;FGF1;NGF;GRIN2A;FGF7;KIT;GNAS;PRKD2;PLCB1;MET;EPHA2;RAPGEF4
Ubiquitin mediated proteolysis	11/137	0.040624	0.62561	0	0	1.81656	5.81916	CUL4A;FBXW11;UBA6;MDM2;XIAP;TRIM37;UBE2G2;RCHY1;MID1;TRIM32;UBE2J1
Nicotinate and nicotinamide metabolism	4/30	0.041697	0.611556	0	0	3.01659	9.58469	NT5E;NAMPT;NADSYN1;NUDT12
Mucin type O-glycan biosynthesis	4/31	0.0462605	0.647647	0	0	2.91928	8.97232	GALNT14;GALNT13;GALNT18;C1GALT1
Gastric acid secretion	7/75	0.0475951	0.637361	0	0	2.11161	6.42992	CHRM3;KCNK10;SST;CAMK2A;GNAS;ADCY2;PLCB1
Long-term depression	6/60	0.0486115	0.623847	0	0	2.26244	6.84139	GRIA2;CRH;GNAS;CACNA1A;PLCB1;GRIA3
cAMP signaling pathway	15/212	0.0497229	0.612586	0	0	1.60079	4.80442	RYR2;GRIA2;EDN1;BDNF;PTGER3;F2R;CAMK2A;ADCY2;ADCYAP1;MAPK9;GRIN2A;SST;GNAS;GRIA3;RAPGEF4
Necroptosis	12/162	0.0559274	0.662525	0	0	1.67588	4.83275	IL1A;MAPK9;H2AFJ;FAF1;ALOX15;CAMK2A;HIST1H2AE;XIAP;STAT6;JAK2;BID;HIST1H2AC
Cholinergic synapse	9/112	0.0600247	0.684726	0	0	1.81803	5.11413	CHRM3;CHRNB4;CHRNA3;CAMK2A;CACNA1A;ADCY2;JAK2;PLCB1;KCNJ3
Retrograde endocannabinoid signaling	11/148	0.064029	0.704319	0	0	1.68155	4.62159	GRIA2;MAPK9;KCNJ5;GABRA1;NDUFB11;CACNA1A;ADCY2;PLCB1;GABRG2;GRIA3;KCNJ3
MAPK signaling pathway	19/295	0.0654546	0.695173	0	0	1.45717	3.97282	NTRK2;GADD45B;BDNF;CACNA1A;FGF1;NGF;CACNA1E;DUSP6;CDC25B;IL1A;CACNB2;MAPK9;RPS6KA6;FGF7;DUSP10;IRAK1;KIT;MET;EPHA2
Central carbon metabolism in cancer	6/65	0.0669009	0.686849	0	0	2.08841	5.64819	RET;TIGAR;PDHA1;NTRK3;KIT;MET
AGE-RAGE signaling pathway in diabetic complications	8/100	0.0750469	0.745627	0	0	1.80995	4.68714	THBD;IL1A;MAPK9;EDN1;COL4A2;JAK2;PLCB1;ICAM1
Apelin signaling pathway	10/137	0.0823686	0.792798	0	0	1.65142	4.12285	RYR2;SPP1;TFAM;PRKAG2;PIK3C3;ADCY2;PLCB1;PPARGC1A;SLC8A1;RYR3
Vitamin digestion and absorption	3/24	0.0874855	0.816531	0	0	2.82805	6.88994	FOLH1;SLC19A3;LRAT
Apoptosis	10/143	0.102135	0.925225	0	0	1.58213	3.60956	MAPK9;GADD45B;PMAIP1;CYCS;CTSH;XIAP;NGF;BID;EIF2S1;LMNB1
Salivary secretion	7/90	0.103177	0.907958	0	0	1.75968	3.99677	CHRM3;KCNMA1;GNAS;ADCY2;PLCB1;STATH;RYR3
Morphine addiction	7/91	0.107773	0.922061	0	0	1.74034	3.877	KCNJ5;GABRA1;GNAS;CACNA1A;ADCY2;GABRG2;KCNJ3
Rheumatoid arthritis	7/91	0.107773	0.89714	0	0	1.74034	3.877	CXCL6;IL1A;HLA-DMB;MMP1;CCL3;CXCL1;ICAM1
Adrenergic signaling in cardiomyocytes	10/145	0.109287	0.885797	0	0	1.56031	3.45417	CACNB2;RYR2;TPM3;CAMK2A;GNAS;ADCY2;SCN5A;PLCB1;SLC8A1;RAPGEF4
Type I diabetes mellitus	4/43	0.120868	0.954544	0	0	2.1046	4.44714	IL1A;HLA-DMB;PTPRN2;GAD1
Cardiac muscle contraction	6/78	0.13055	1	0	0	1.74034	3.54333	RYR2;CACNB2;SLC9A6;TPM3;COX7A2;SLC8A1
Thiamine metabolism	2/15	0.140281	1	0	0	3.01659	5.92492	AK5;AK7
Oxytocin signaling pathway	10/153	0.140636	1	0	0	1.47872	2.90063	CACNB2;RYR2;KCNJ5;CAMK2A;GNAS;PRKAG2;ADCY2;PLCB1;RYR3;KCNJ3
Neurotrophin signaling pathway	8/119	0.156693	1	0	0	1.52097	2.81907	MAPK9;NTRK2;RPS6KA6;IRAK1;BDNF;NTRK3;CAMK2A;NGF
Measles	9/138	0.157865	1	0	0	1.47551	2.72381	IL1A;MAPK9;IRAK1;DDX58;CYCS;RAB9A;RCHY1;BID;EIF2S1
Melanogenesis	7/101	0.15943	1	0	0	1.56803	2.87914	EDN1;EDNRB;KIT;CAMK2A;GNAS;ADCY2;PLCB1
Glucagon signaling pathway	7/103	0.170917	1	0	0	1.53758	2.71626	PDHA1;CAMK2A;GNAS;PRKAG2;ADCY2;PLCB1;PPARGC1A
Hypertrophic cardiomyopathy (HCM)	6/85	0.173575	1	0	0	1.59702	2.79661	RYR2;CACNB2;EDN1;TPM3;PRKAG2;SLC8A1
Long-term potentiation	5/67	0.174025	1	0	0	1.68839	2.95225	GRIA2;RPS6KA6;GRIN2A;CAMK2A;PLCB1
Alcoholism	11/180	0.174253	1	0	0	1.3826	2.41575	NTRK2;GRIN2A;DDC;MAOB;BDNF;H2AFJ;HIST1H2AE;GNAS;CRH;HIST1H4H;HIST1H2AC
Amyotrophic lateral sclerosis (ALS)	4/51	0.187747	1	0	0	1.77447	2.96808	GRIA2;GRIN2A;CYCS;BID
SNARE interactions in vesicular transport	3/34	0.188827	1	0	0	1.99627	3.32763	VAMP8;VAMP1;STX11
Renin secretion	5/69	0.189137	1	0	0	1.63945	2.73015	ADCYAP1;EDN1;KCNMA1;GNAS;PLCB1
GABAergic synapse	6/89	0.200456	1	0	0	1.52524	2.45131	GABRA1;SLC38A1;GAD1;CACNA1A;ADCY2;GABRG2
Insulin resistance	7/108	0.20112	1	0	0	1.4664	2.35189	MLXIP;MAPK9;RPS6KA6;PPP1R3D;PRKAG2;PPARGC1A;OGT
Phenylalanine, tyrosine and tryptophan biosynthesis	1/5	0.202326	1	0	0	4.52489	7.2302	PAH
Purine metabolism	8/129	0.211642	1	0	0	1.40307	2.17876	PRPS2;PRPS1;NT5E;ENTPD3;NME4;ADCY2;AK5;AK7
Tyrosine metabolism	3/36	0.211798	1	0	0	1.88537	2.92633	DDC;MAOB;COMT
Arrhythmogenic right ventricular cardiomyopathy (ARVC)	5/72	0.212633	1	0	0	1.57114	2.43242	RYR2;CACNB2;DSG2;SLC8A1;DSC2
Bile secretion	5/72	0.212633	1	0	0	1.57114	2.43242	ABCB1;NCEH1;GNAS;ADCY2;KCNN2
Melanoma	5/72	0.212633	1	0	0	1.57114	2.43242	FGF7;GADD45B;MDM2;FGF1;MET
Non-alcoholic fatty liver disease (NAFLD)	9/149	0.214121	1	0	0	1.36658	2.10619	MLXIP;IL1A;MAPK9;NDUFB11;CYCS;PRKAG2;COX7A2;BID;EIF2S1
Dilated cardiomyopathy (DCM)	6/91	0.214437	1	0	0	1.49172	2.29686	RYR2;CACNB2;TPM3;GNAS;ADCY2;SLC8A1
Relaxin signaling pathway	8/130	0.217512	1	0	0	1.39227	2.12392	MAPK9;EDN1;EDNRB;COL4A2;MMP1;GNAS;ADCY2;PLCB1
Thyroid cancer	3/37	0.223502	1	0	0	1.83441	2.74857	RET;GADD45B;TPM3
Small cell lung cancer	6/93	0.228741	1	0	0	1.45964	2.15321	CDKN2B;TRAF4;COL4A2;GADD45B;XIAP;CYCS
Phosphonate and phosphinate metabolism	1/6	0.237592	1	0	0	3.77074	5.4193	PCYT1B
NF-kappa B signaling pathway	6/95	0.243339	1	0	0	1.42891	2.01948	IRAK1;GADD45B;DDX58;XIAP;ERC1;ICAM1
Pyrimidine metabolism	4/57	0.244014	1	0	0	1.58768	2.23947	NT5E;ENTPD3;CTPS2;NME4
Other types of O-glycan biosynthesis	2/22	0.253777	1	0	0	2.05677	2.82044	B3GLCT;OGT
Terpenoid backbone biosynthesis	2/22	0.253777	1	0	0	2.05677	2.82044	NUS1;PDSS1
Viral myocarditis	4/59	0.263557	1	0	0	1.53386	2.04538	HLA-DMB;CYCS;BID;ICAM1
Wnt signaling pathway	9/158	0.26517	1	0	0	1.28873	1.71064	MAPK9;FBXW11;BAMBI;SERPINF1;CAMK2A;RSPO2;TBL1X;PLCB1;LGR5
Aldosterone synthesis and secretion	6/98	0.26572	1	0	0	1.38517	1.83578	KCNJ5;CAMK2A;GNAS;PRKD2;ADCY2;PLCB1
Pancreatic secretion	6/98	0.26572	1	0	0	1.38517	1.83578	CHRM3;RYR2;KCNMA1;GNAS;ADCY2;PLCB1
Tuberculosis	10/179	0.268785	1	0	0	1.26393	1.66061	IL1A;MAPK9;HLA-DMB;IRAK1;CEBPG;CAMK2A;CYCS;PIK3C3;JAK2;BID
Complement and coagulation cascades	5/79	0.270569	1	0	0	1.43193	1.87185	THBD;CFH;F2R;CLU;F2RL2
Fluid shear stress and atherosclerosis	8/139	0.272813	1	0	0	1.30213	1.69142	GSTM4;NPPC;THBD;IL1A;MAPK9;EDN1;ACVR2A;ICAM1
Phosphatidylinositol signaling system	6/99	0.273295	1	0	0	1.37118	1.77869	INPP4A;DGKA;OCRL;PIK3C3;DGKK;PLCB1
Inflammatory mediator regulation of TRP channels	6/100	0.280921	1	0	0	1.35747	1.72355	MAPK9;CAMK2A;GNAS;ADCY2;NGF;PLCB1
Riboflavin metabolism	1/8	0.30352	1	0	0	2.82805	3.37191	RFK
Folate biosynthesis	2/26	0.320152	1	0	0	1.74034	1.98218	PAH;MOCOS
Glycosphingolipid biosynthesis	3/45	0.320214	1	0	0	1.5083	1.7176	B3GALNT1;B3GALT2;ST3GAL6
Cortisol synthesis and secretion	4/65	0.323588	1	0	0	1.39227	1.57088	NCEH1;GNAS;ADCY2;PLCB1
Type II diabetes mellitus	3/46	0.332465	1	0	0	1.47551	1.62486	MAPK9;CACNA1A;CACNA1E
Aminoacyl-tRNA biosynthesis	4/66	0.333713	1	0	0	1.37118	1.50483	WARS;MARS2;MARS;QRSL1
Drug metabolism	6/108	0.343316	1	0	0	1.25691	1.34377	GSTM4;CYP2C8;MAOB;FMO1;NME4;CES1
Retinol metabolism	4/67	0.343851	1	0	0	1.35071	1.44195	CYP26A1;CYP2C8;PNPLA4;LRAT
Alzheimer disease	9/171	0.344327	1	0	0	1.19076	1.26954	ADAM17;GRIN2A;NDUFB11;CYCS;COX7A2;APOE;PLCB1;BID;RYR3
Cysteine and methionine metabolism	3/47	0.344707	1	0	0	1.44411	1.53807	CBS;CTH;BCAT1
Butanoate metabolism	2/28	0.352865	1	0	0	1.61603	1.68337	OXCT1;GAD1
Epithelial cell signaling in Helicobacter pylori infection	4/68	0.353997	1	0	0	1.33085	1.38204	MAPK9;ADAM17;CXCL1;MET
Endocrine and other factor-regulated calcium reabsorption	3/48	0.356929	1	0	0	1.41403	1.45676	GNAS;PLCB1;SLC8A1
Synthesis and degradation of ketone bodies	1/10	0.363753	1	0	0	2.26244	2.28796	OXCT1
Adipocytokine signaling pathway	4/69	0.364142	1	0	0	1.31156	1.32495	MAPK9;PRKAG2;JAK2;PPARGC1A
Protein digestion and absorption	5/90	0.366702	1	0	0	1.25691	1.26094	COL4A2;KCNE3;COL13A1;COL22A1;SLC8A1
TGF-beta signaling pathway	5/90	0.366702	1	0	0	1.25691	1.26094	CDKN2B;BAMBI;ID4;ACVR1B;ACVR2A
Linoleic acid metabolism	2/29	0.369019	1	0	0	1.56031	1.55548	CYP2C8;ALOX15
Cushing syndrome	8/155	0.378447	1	0	0	1.16771	1.13464	CDKN2B;NCEH1;RASD1;CAMK2A;GNAS;CRH;ADCY2;PLCB1
Cholesterol metabolism	3/50	0.381267	1	0	0	1.35747	1.30895	NCEH1;APOE;PLTP
Toxoplasmosis	6/113	0.383013	1	0	0	1.2013	1.15287	MAPK9;HLA-DMB;IRAK1;CYCS;XIAP;JAK2
Th1 and Th2 cell differentiation	5/92	0.384405	1	0	0	1.22959	1.17556	MAPK9;NOTCH1;HLA-DMB;STAT6;JAK2
Pentose phosphate pathway	2/30	0.38501	1	0	0	1.5083	1.43965	PRPS2;PRPS1
Taurine and hypotaurine metabolism	1/11	0.39189	1	0	0	2.05677	1.92673	GAD1
GnRH signaling pathway	5/93	0.39325	1	0	0	1.21637	1.13525	MAPK9;CAMK2A;GNAS;ADCY2;PLCB1
IL-17 signaling pathway	5/93	0.39325	1	0	0	1.21637	1.13525	CXCL6;MAPK9;TRAF4;MMP1;CXCL1
Epstein-Barr virus infection	10/201	0.396855	1	0	0	1.12559	1.04025	MAPK9;HLA-DMB;ENTPD3;GADD45B;IRAK1;DDX58;MDM2;CYCS;BID;ICAM1
Circadian rhythm	2/31	0.400822	1	0	0	1.45964	1.33446	FBXW11;PRKAG2
Inositol phosphate metabolism	4/74	0.414633	1	0	0	1.22294	1.07663	INPP4A;OCRL;PIK3C3;PLCB1
Leishmaniasis	4/74	0.414633	1	0	0	1.22294	1.07663	IL1A;HLA-DMB;IRAK1;JAK2
Amoebiasis	5/96	0.419703	1	0	0	1.17836	1.02306	COL4A2;GNAS;CXCL1;CD1D;PLCB1
Hematopoietic cell lineage	5/97	0.428481	1	0	0	1.16621	0.988372	IL1A;HLA-DMB;KIT;CD9;CD1D
Fanconi anemia pathway	3/54	0.429237	1	0	0	1.25691	1.06303	TOP3B;REV3L;POLH
Pertussis	4/76	0.434605	1	0	0	1.19076	0.992282	CXCL6;IL1A;MAPK9;IRAK1
Legionellosis	3/55	0.44103	1	0	0	1.23406	1.01025	SAR1A;CYCS;CXCL1
Regulation of lipolysis in adipocytes	3/55	0.44103	1	0	0	1.23406	1.01025	PTGER3;GNAS;ADCY2
Choline metabolism in cancer	5/99	0.445951	1	0	0	1.14265	0.92274	SLC22A4;MAPK9;PCYT1B;DGKA;DGKK
Progesterone-mediated oocyte maturation	5/99	0.445951	1	0	0	1.14265	0.92274	MAPK9;RPS6KA6;ADCY2;CDC25B;CPEB4
RNA transport	8/165	0.445979	1	0	0	1.09694	0.885764	CYFIP2;RANBP2;EIF2S3;EIF1AY;NUP50;TRNT1;GEMIN8;EIF2S1
Ras signaling pathway	11/232	0.449613	1	0	0	1.07271	0.857491	MAPK9;NTRK2;GRIN2A;FGF7;BDNF;KIT;RASAL2;FGF1;NGF;MET;EPHA2
HIF-1 signaling pathway	5/100	0.454637	1	0	0	1.13122	0.891692	EDN1;EGLN3;PDHA1;CAMK2A;ENO3
Alanine, aspartate and glutamate metabolism	2/35	0.461996	1	0	0	1.29282	0.998318	FOLH1;GAD1
Prion diseases	2/35	0.461996	1	0	0	1.29282	0.998318	IL1A;NOTCH1
Cell cycle	6/124	0.469884	1	0	0	1.09473	0.826817	CDKN2B;STAG2;GADD45B;MDM2;CDC7;CDC25B
Platelet activation	6/124	0.469884	1	0	0	1.09473	0.826817	VAMP8;F2R;GNAS;ARHGEF1;ADCY2;PLCB1
Chagas disease (American trypanosomiasis)	5/103	0.480455	1	0	0	1.09827	0.805059	MAPK9;IRAK1;GNAS;CCL3;PLCB1
Influenza A	8/171	0.486035	1	0	0	1.05845	0.763647	IL1A;MAPK9;HLA-DMB;DDX58;CYCS;JAK2;EIF2S1;ICAM1
Toll-like receptor signaling pathway	5/104	0.488969	1	0	0	1.08771	0.77821	MAPK9;CXCL11;IRAK1;SPP1;CCL3
African trypanosomiasis	2/37	0.491183	1	0	0	1.22294	0.869438	PLCB1;ICAM1
Steroid hormone biosynthesis	3/60	0.49843	1	0	0	1.13122	0.787661	DHRS11;AKR1C1;COMT
Autophagy	6/128	0.500728	1	0	0	1.06052	0.733553	VAMP8;MAPK9;WIPI1;ATG4A;PIK3C3;EIF2S1
Taste transduction	4/83	0.502725	1	0	0	1.09033	0.749837	CHRM3;GABRA1;CACNA1A;SCN2A
Th17 cell differentiation	5/107	0.514199	1	0	0	1.05722	0.703203	MAPK9;HLA-DMB;STAT6;IL6ST;JAK2
Pyruvate metabolism	2/39	0.51935	1	0	0	1.16023	0.760154	PDHA1;ME1
Colorectal cancer	4/86	0.53081	1	0	0	1.0523	0.666476	MAPK9;GADD45B;PMAIP1;CYCS
Salmonella infection	4/86	0.53081	1	0	0	1.0523	0.666476	IL1A;MAPK9;CCL3;CXCL1
FoxO signaling pathway	6/132	0.530922	1	0	0	1.02838	0.651112	MAPK9;CDKN2B;GADD45B;MDM2;PRKAG2;SOD2
Arachidonic acid metabolism	3/63	0.531402	1	0	0	1.07735	0.681142	CYP2C8;ALOX15;PTGDS
Ferroptosis	2/40	0.533038	1	0	0	1.13122	0.711723	MAP1LC3C;ALOX15
Systemic lupus erythematosus	6/133	0.538352	1	0	0	1.02065	0.63203	GRIN2A;HLA-DMB;H2AFJ;HIST1H2AE;HIST1H4H;HIST1H2AC
Bladder cancer	2/41	0.546456	1	0	0	1.10363	0.666926	MMP1;MDM2
Graft-versus-host disease	2/41	0.546456	1	0	0	1.10363	0.666926	IL1A;HLA-DMB
Homologous recombination	2/41	0.546456	1	0	0	1.10363	0.666926	TOP3B;BRCC3
Axon guidance	8/181	0.550851	1	0	0	0.999975	0.596276	EFNB2;EFNB1;LIMK2;CAMK2A;NTN4;SRGAP1;MET;EPHA2
Inflammatory bowel disease (IBD)	3/65	0.552694	1	0	0	1.0442	0.619162	IL1A;HLA-DMB;STAT6
Mitophagy	3/65	0.552694	1	0	0	1.0442	0.619162	MAPK9;FUNDC1;TFE3
Tryptophan metabolism	2/42	0.559602	1	0	0	1.07735	0.625436	DDC;MAOB
Pantothenate and CoA biosynthesis	1/19	0.57655	1	0	0	1.19076	0.655744	BCAT1
Signaling pathways regulating pluripotency of stem cells	6/139	0.581805	1	0	0	0.976594	0.528942	ID4;NANOG;IL6ST;JAK2;ACVR1B;ACVR2A
Kaposi sarcoma-associated herpesvirus infection	8/186	0.581977	1	0	0	0.973094	0.526759	MAPK9;CYCS;CXCL1;PIK3C3;IL6ST;JAK2;BID;ICAM1
Glycolysis / Gluconeogenesis	3/68	0.583526	1	0	0	0.998137	0.537663	PDHA1;BPGM;ENO3
Staphylococcus aureus infection	3/68	0.583526	1	0	0	0.998137	0.537663	HLA-DMB;CFH;ICAM1
Hepatitis B	7/163	0.584951	1	0	0	0.971601	0.521	MAPK9;IRAK1;DDX58;CYCS;STAT6;JAK2;BID
Thyroid hormone signaling pathway	5/116	0.586448	1	0	0	0.975191	0.520432	NOTCH1;THRB;MDM2;SLC16A2;PLCB1
Renal cell carcinoma	3/69	0.593498	1	0	0	0.983671	0.513202	EGLN3;TFE3;MET
One carbon pool by folate	1/20	0.595284	1	0	0	1.13122	0.586784	MTHFD1L
Human immunodeficiency virus 1 infection	9/212	0.596866	1	0	0	0.960471	0.495663	BST2;CUL4A;MAPK9;IRAK1;FBXW11;LIMK2;AP1S1;CYCS;BID
Protein processing in endoplasmic reticulum	7/165	0.597892	1	0	0	0.959824	0.493681	MAPK9;SAR1A;UBQLN1;UBE2G2;EIF2S1;RAD23B;UBE2J1
Parkinson disease	6/142	0.602734	1	0	0	0.955962	0.483984	GPR37;NDUFB11;CYCS;COX7A2;UBE2G2;UBE2J1
RIG-I-like receptor signaling pathway	3/70	0.603314	1	0	0	0.969619	0.489966	MAPK9;RNF125;DDX58
PI3K-Akt signaling pathway	15/354	0.603962	1	0	0	0.958662	0.483399	MAGI1;NTRK2;BDNF;F2R;MAGI2;FGF1;NGF;FGF7;COL4A2;KIT;SPP1;MDM2;JAK2;MET;EPHA2
cGMP-PKG signaling pathway	7/166	0.604284	1	0	0	0.954042	0.480562	NPPC;EDNRB;KCNMA1;ADCY2;PLCB1;SLC8A1;ADRA2A
Nucleotide excision repair	2/47	0.621195	1	0	0	0.962742	0.458371	CUL4A;RAD23B
Cell adhesion molecules (CAMs)	6/145	0.623083	1	0	0	0.936183	0.442886	NLGN4Y;CLDN10;HLA-DMB;CNTN1;PVR;ICAM1
Huntington disease	8/193	0.623767	1	0	0	0.9378	0.442622	NDUFB11;BDNF;TFAM;CYCS;COX7A2;PLCB1;SOD2;PPARGC1A
Glycerophospholipid metabolism	4/97	0.626393	1	0	0	0.932966	0.436421	PCYT1B;DGKA;GPD2;DGKK
Tight junction	7/170	0.629308	1	0	0	0.931594	0.431453	MAGI1;CLDN10;MAPK9;PRKAG2;MYH11;AMOTL2;CD1D
Notch signaling pathway	2/48	0.632685	1	0	0	0.942685	0.431544	ADAM17;NOTCH1
Valine, leucine and isoleucine degradation	2/48	0.632685	1	0	0	0.942685	0.431544	OXCT1;BCAT1
Breast cancer	6/147	0.636312	1	0	0	0.923446	0.41746	FGF7;NOTCH1;GADD45B;HEY2;KIT;FGF1
PPAR signaling pathway	3/74	0.640984	1	0	0	0.917207	0.407928	MMP1;ME1;PLTP
Thyroid hormone synthesis	3/74	0.640984	1	0	0	0.917207	0.407928	GNAS;ADCY2;PLCB1
Malaria	2/49	0.643901	1	0	0	0.923446	0.406511	MET;ICAM1
Ovarian steroidogenesis	2/49	0.643901	1	0	0	0.923446	0.406511	GNAS;ADCY2
Histidine metabolism	1/23	0.646664	1	0	0	0.983671	0.428811	MAOB
Gastric cancer	6/149	0.649262	1	0	0	0.911051	0.3935	FGF7;CDKN2B;ABCB1;GADD45B;FGF1;MET
Glioma	3/75	0.649998	1	0	0	0.904977	0.389851	GADD45B;CAMK2A;MDM2
Oocyte meiosis	5/125	0.65244	1	0	0	0.904977	0.386459	RPS6KA6;FBXW11;CAMK2A;ADCY2;CPEB4
Longevity regulating pathway	4/102	0.665501	1	0	0	0.887233	0.361294	PRKAG2;ADCY2;SOD2;PPARGC1A
Mineral absorption	2/51	0.665517	1	0	0	0.887233	0.361274	STEAP2;SLC8A1
Human cytomegalovirus infection	9/225	0.667219	1	0	0	0.904977	0.366187	PTGER3;GNAS;MDM2;CCL3;CYCS;ARHGEF1;ADCY2;PLCB1;BID
NOD-like receptor signaling pathway	7/178	0.676571	1	0	0	0.889725	0.347631	MAPK9;NAMPT;TXNIP;XIAP;CXCL1;BRCC3;PLCB1
Parathyroid hormone synthesis, secretion and action	4/106	0.694709	1	0	0	0.853752	0.31099	GNAS;ARHGEF1;ADCY2;PLCB1
Biosynthesis of unsaturated fatty acids	1/27	0.705179	1	0	0	0.837942	0.292696	ACOT4
Fatty acid elongation	1/27	0.705179	1	0	0	0.837942	0.292696	ACOT4
ECM-receptor interaction	3/82	0.708549	1	0	0	0.827723	0.285181	SV2C;COL4A2;SPP1
Peroxisome	3/83	0.716267	1	0	0	0.817751	0.272885	SOD2;PEX26;NUDT12
Transcriptional misregulation in cancer	7/186	0.719873	1	0	0	0.851457	0.279857	GADD45B;TFE3;MDM2;UTY;MET;GRIA3;DUSP6
TNF signaling pathway	4/110	0.722049	1	0	0	0.822707	0.267924	MAPK9;EDN1;CXCL1;ICAM1
Estrogen signaling pathway	5/137	0.729312	1	0	0	0.825709	0.260639	KCNJ5;GNAS;ADCY2;PLCB1;KCNJ3
ErbB signaling pathway	3/85	0.731227	1	0	0	0.798509	0.249958	MAPK9;NRG3;CAMK2A
Chemokine signaling pathway	7/190	0.739987	1	0	0	0.833532	0.250995	CXCL6;CXCL11;CCL3;CXCL1;ADCY2;JAK2;PLCB1
Citrate cycle (TCA cycle)	1/30	0.74262	1	0	0	0.754148	0.224413	PDHA1
Gap junction	3/88	0.752494	1	0	0	0.771288	0.219325	GNAS;ADCY2;PLCB1
Asthma	1/31	0.754013	1	0	0	0.72982	0.206062	HLA-DMB
beta-Alanine metabolism	1/31	0.754013	1	0	0	0.72982	0.206062	GAD1
Cytokine-cytokine receptor interaction	11/294	0.755593	1	0	0	0.846492	0.237231	IL1A;CXCL6;CXCL11;CCL3;ACKR3;CXCL1;TNFRSF25;IL6ST;NGF;ACVR1B;ACVR2A
Glycerolipid metabolism	2/61	0.758052	1	0	0	0.741785	0.205477	DGKA;DGKK
Fructose and mannose metabolism	1/33	0.77531	1	0	0	0.685589	0.174477	TIGAR
Shigellosis	2/65	0.788381	1	0	0	0.696136	0.165523	MAPK9;FBXW11
Proteoglycans in cancer	7/201	0.789987	1	0	0	0.787916	0.185743	CAMK2A;MDM2;TIMP3;NANOG;ARHGEF1;ANK1;MET
Acute myeloid leukemia	2/66	0.79542	1	0	0	0.685589	0.156921	KIT;DUSP6
Lysosome	4/123	0.79827	1	0	0	0.735754	0.165771	LAPTM4B;AP1S1;CTSH;AP4S1
Starch and sucrose metabolism	1/36	0.803853	1	0	0	0.628457	0.137217	GYG2
Thermogenesis	8/231	0.805789	1	0	0	0.78353	0.169191	RPS6KA6;NDUFB11;GNAS;PRKAG2;ADCY2;COX7A2;PPARGC1A;COA7
Aldosterone-regulated sodium reabsorption	1/37	0.812538	1	0	0	0.611471	0.126937	NR3C2
Hepatitis C	5/155	0.820267	1	0	0	0.72982	0.144596	CLDN10;DDX58;CYCS;BID;EIF2S1
Allograft rejection	1/38	0.820839	1	0	0	0.59538	0.117545	HLA-DMB
Prolactin signaling pathway	2/70	0.821544	1	0	0	0.646412	0.127065	MAPK9;JAK2
Regulation of actin cytoskeleton	7/214	0.839331	1	0	0	0.740052	0.12962	CYFIP2;CHRM3;FGF7;LIMK2;F2R;ARHGEF1;FGF1
Cellular senescence	5/160	0.840648	1	0	0	0.707014	0.122725	IL1A;CDKN2B;GADD45B;FBXW11;MDM2
Hippo signaling pathway	5/160	0.840648	1	0	0	0.707014	0.122725	TEAD4;CRB1;LATS2;FBXW11;FGF1
Metabolism of xenobiotics by cytochrome P450	2/74	0.844634	1	0	0	0.611471	0.103248	GSTM4;AKR1C1
Pancreatic cancer	2/75	0.849967	1	0	0	0.603318	0.0980744	MAPK9;GADD45B
Chronic myeloid leukemia	2/76	0.855132	1	0	0	0.59538	0.0931767	GADD45B;MDM2
Insulin signaling pathway	4/137	0.860503	1	0	0	0.660567	0.0992426	MAPK9;PPP1R3D;PRKAG2;PPARGC1A
Vasopressin-regulated water reabsorption	1/44	0.863478	1	0	0	0.514192	0.0754764	GNAS
ABC transporters	1/45	0.869526	1	0	0	0.502765	0.0702903	ABCB1
Leukocyte transendothelial migration	3/112	0.877527	1	0	0	0.606012	0.0791741	CLDN10;ICAM1;RAPGEF4
Hedgehog signaling pathway	1/47	0.88083	1	0	0	0.481371	0.0610816	FBXW11
Sphingolipid metabolism	1/47	0.88083	1	0	0	0.481371	0.0610816	B4GALT6
Chemical carcinogenesis	2/82	0.882852	1	0	0	0.551815	0.0687551	GSTM4;CYP2C8
Amino sugar and nucleotide sugar metabolism	1/48	0.886109	1	0	0	0.471342	0.0569923	CYB5R4
Intestinal immune network for IgA production	1/48	0.886109	1	0	0	0.471342	0.0569923	HLA-DMB
Arginine and proline metabolism	1/49	0.891155	1	0	0	0.461723	0.0532073	MAOB
Vibrio cholerae infection	1/50	0.895978	1	0	0	0.452489	0.0497011	GNAS
Sphingolipid signaling pathway	3/119	0.90149	1	0	0	0.570364	0.0591505	MAPK9;PLCB1;BID
Autoimmune thyroid disease	1/53	0.909203	1	0	0	0.426876	0.0406332	HLA-DMB
Glycosaminoglycan biosynthesis	1/53	0.909203	1	0	0	0.426876	0.0406332	HS3ST5
Glutathione metabolism	1/56	0.920748	1	0	0	0.404008	0.0333586	GSTM4
Osteoclast differentiation	3/127	0.923634	1	0	0	0.534435	0.0424551	IL1A;MAPK9;FOSL2
Human T-cell leukemia virus 1 infection	6/219	0.925495	1	0	0	0.619848	0.0479925	MAPK9;CDKN2B;HLA-DMB;XIAP;ADCY2;ICAM1
Endometrial cancer	1/58	0.927617	1	0	0	0.390076	0.0293087	GADD45B
Natural killer cell mediated cytotoxicity	3/131	0.932907	1	0	0	0.518117	0.0359833	ULBP2;BID;ICAM1
Spliceosome	3/134	0.939168	1	0	0	0.506517	0.0317895	TRA2B;SRSF8;PQBP1
Basal cell carcinoma	1/63	0.942301	1	0	0	0.359118	0.0213426	GADD45B
Cytosolic DNA-sensing pathway	1/63	0.942301	1	0	0	0.359118	0.0213426	DDX58
Hepatocellular carcinoma	4/168	0.942604	1	0	0	0.538677	0.0318409	GSTM4;GADD45B;TXNRD2;MET
Focal adhesion	5/199	0.942618	1	0	0	0.568453	0.0335923	MAPK9;COL4A2;SPP1;XIAP;MET
Viral carcinogenesis	5/201	0.945735	1	0	0	0.562797	0.0314	CDKN2B;MDM2;HIST1H4H;PMAIP1;IL6ST
C-type lectin receptor signaling pathway	2/104	0.947656	1	0	0	0.435085	0.0233916	MAPK9;MDM2
Non-small cell lung cancer	1/66	0.949641	1	0	0	0.342794	0.0177127	GADD45B
Fc epsilon RI signaling pathway	1/68	0.954008	1	0	0	0.332712	0.0156651	MAPK9
Adherens junction	1/72	0.96164	1	0	0	0.314228	0.0122909	MET
Bacterial invasion of epithelial cells	1/74	0.964968	1	0	0	0.305736	0.0109026	MET
Ribosome	3/153	0.967805	1	0	0	0.443616	0.0145174	RPL31;RPL35A;RPS4Y1
Antigen processing and presentation	1/77	0.969427	1	0	0	0.293824	0.00912335	HLA-DMB
Synaptic vesicle cycle	1/78	0.970783	1	0	0	0.290057	0.00860081	CACNA1A
AMPK signaling pathway	2/120	0.971465	1	0	0	0.377074	0.0109162	PRKAG2;PPARGC1A
RNA degradation	1/79	0.97208	1	0	0	0.286385	0.00810977	ENO3
JAK-STAT signaling pathway	3/162	0.976385	1	0	0	0.418971	0.0100129	STAT6;IL6ST;JAK2
MicroRNAs in cancer	7/299	0.979997	1	0	0	0.529669	0.0107022	ABCB1;NOTCH1;MDM2;TIMP3;MET;SOX4;CDC25B
Oxidative phosphorylation	2/133	0.982744	1	0	0	0.340217	0.00592211	NDUFB11;COX7A2
Fc gamma R-mediated phagocytosis	1/91	0.983807	1	0	0	0.24862	0.0040589	LIMK2
Prostate cancer	1/97	0.987669	1	0	0	0.233242	0.00289392	MDM2
Ribosome biogenesis in eukaryotes	1/101	0.989718	1	0	0	0.224004	0.00231513	MDN1
T cell receptor signaling pathway	1/101	0.989718	1	0	0	0.224004	0.00231513	MAPK9
Human papillomavirus infection	7/330	0.991635	1	0	0	0.479912	0.00403137	MAGI1;NOTCH1;COL4A2;HEY2;SPP1;GNAS;MDM2
Phagosome	2/152	0.991834	1	0	0	0.29769	0.00244104	HLA-DMB;PIK3C3
mTOR signaling pathway	2/152	0.991834	1	0	0	0.29769	0.00244104	RPS6KA6;CLIP1
Endocytosis	4/244	0.995124	1	0	0	0.370892	0.00181284	EHD4;MDM2;STAMBP;ARAP1
Olfactory transduction	2/444	0.999996	1	0	0	0.101912	4.27763e-07	CAMK2A;SLC8A1

## Sheet: Sheet5
Supplementary table S3 - KEGG pathway enrichment analysis of SOD1-ALS DEGs (versus control) in the GSE10638 dataset (EnrichR)
Term	Overlap	P-value	Adjusted P-value	Old P-value	Old Adjusted P-value	Odds Ratio	Combined Score	Genes
Morphine addiction	21/91	1.61603e-05	0.00497738	0	0	2.74725	30.3103	GABRA2;GABRB1;GABBR1;PDE1C;KCNJ9;GABRA5;GABRA4;PDE2A;CACNA1B;GABRG3;GABRG2;PDE11A;GNG2;GRK5;PDE4B;GNG8;PDE7B;PRKACA;PDE7A;PRKACB;KCNJ3
Pathways in cancer	73/530	1.79876e-05	0.00277009	0	0	1.63971	17.9152	RET;GSK3B;CXCL8;ITGA2B;LAMC2;IGF1R;FGF7;HEY1;CDH1;AKT2;RASSF5;EP300;PRKACA;JAK2;PRKACB;IL6R;IFNAR2;EDN1;GSTO2;IFNGR1;TPM3;IL15;MMP1;ITGA2;F2R;MITF;TGFBR1;PAX8;SMO;TRAF4;COL4A6;RARB;BIRC5;ITGA6;IL6ST;MET;BIRC3;PTGER4;LAMA1;TCF7;PDGFB;PDGFA;XIAP;LPAR3;PIK3R1;STK4;EGFR;DLL3;GNA13;NRAS;BCL2L11;GNG2;GNA11;GNG8;E2F3;BID;RUNX1T1;ZBTB17;WNT10A;TGFB1;SMAD3;GADD45B;STAT1;TXNRD2;VEGFA;SP1;FGF18;CYCS;BAX;KRA…
Melanoma	18/72	2.01956e-05	0.00207341	0	0	2.97619	32.1728	GADD45B;PDGFB;PDGFA;MITF;PIK3R1;EGFR;IGF1R;FGF7;NRAS;CDH1;AKT2;FGF18;BAX;E2F3;KRAS;MET;FGFR1;FGF10
Signaling pathways regulating pluripotency of stem cells	27/139	3.15219e-05	0.00242718	0	0	2.31244	23.968	GSK3B;PIK3R1;IGF1R;SOX2;NRAS;AKT2;JAK2;SKIL;SMAD1;WNT10A;SMAD3;SMAD9;LIFR;INHBA;MAPK14;DUSP9;MAPK12;ACVR2A;INHBE;MAPK13;MAPK11;ID4;KRAS;TCF3;IL6ST;BMPR1B;FGFR1
Serotonergic synapse	23/113	5.56723e-05	0.00342941	0	0	2.42309	23.7367	TPH1;GABRB1;DDC;MAOB;MAOA;KCNJ9;TRPC1;ALOX15;CACNA1B;HTR2B;ITPR3;CYP2C8;NRAS;HTR7;GNG2;ALOX5;GNG8;KRAS;PRKACA;PRKACB;SLC18A1;RAPGEF3;KCNJ3
Kaposi sarcoma-associated herpesvirus infection	32/186	7.59642e-05	0.00389949	0	0	2.04813	19.427	GSK3B;CXCL8;PDGFB;ITPR3;CXCL1;PIK3R1;CXCL2;ICAM1;NRAS;GNG2;AKT2;EP300;GNG8;E2F3;JAK2;BID;IFNAR2;MAP2K4;SYK;IFNGR1;STAT1;MAPK14;MAPK12;MAPK13;VEGFA;MAPK11;IRF7;CYCS;BAX;KRAS;IL6ST;CALM1
Dopaminergic synapse	25/131	8.23763e-05	0.00362456	0	0	2.2719	21.3654	GSK3B;DDC;MAOB;MAOA;CACNA1B;ITPR3;COMT;PPP2CA;GNG2;PPP2R1B;PPP2R3C;AKT2;GNG8;PRKACA;PRKACB;SLC18A1;GRIA3;KCNJ3;KCNJ9;MAPK14;MAPK12;MAPK13;MAPK11;CALM1;CREB5
Relaxin signaling pathway	24/130	0.000192815	0.00742338	0	0	2.1978	18.7995	MAP2K4;EDN1;TGFB1;SMAD3;SHC1;MMP1;PIK3R1;MAPK14;TGFBR1;EGFR;MAPK12;MAPK13;VEGFA;MAPK11;NRAS;GNG2;AKT2;COL4A6;GNG8;KRAS;NOS1;PRKACA;PRKACB;CREB5
Influenza A	29/171	0.000208148	0.00712327	0	0	2.01894	17.1151	GSK3B;RNASEL;CXCL8;PIK3R1;ICAM1;PYCARD;SOCS3;HLA-DMB;AKT2;TNFSF10;EP300;JAK2;HLA-DPA1;IFNAR2;IVNS1ABP;MAP2K4;DDX58;IFNGR1;STAT1;MX1;EIF2AK4;MAPK14;EIF2S1;MAPK12;MAPK13;MAPK11;OAS2;IRF7;CYCS
AGE-RAGE signaling pathway in diabetic complications	20/100	0.000212966	0.00655934	0	0	2.38095	20.1295	EDN1;TGFB1;SMAD3;CXCL8;STAT1;PIK3R1;MAPK14;TGFBR1;MAPK12;ICAM1;MAPK13;VEGFA;MAPK11;NRAS;AKT2;COL4A6;BAX;KRAS;JAK2;PLCD4
FoxO signaling pathway	24/132	0.000245129	0.00686361	0	0	2.1645	17.9951	PRKAA1;TGFB1;SMAD3;GADD45B;IRS2;PIK3R1;STK4;FBXO32;MAPK14;TGFBR1;EGFR;MAPK12;IGF1R;MAPK13;MAPK11;NRAS;BCL2L11;AKT2;CAT;TNFSF10;EP300;ATM;KRAS;PCK2
Central carbon metabolism in cancer	15/65	0.000254325	0.00652768	0	0	2.74725	22.7387	RET;TIGAR;PDHA1;NTRK3;PGAM2;PIK3R1;EGFR;GLS;SLC7A5;NRAS;LDHA;AKT2;KRAS;MET;FGFR1
TNF signaling pathway	21/110	0.000294192	0.00697008	0	0	2.27273	18.4802	MAP2K4;EDN1;CEBPB;IL15;TNFAIP3;CXCL1;PIK3R1;CFLAR;MAPK14;CXCL2;CXCL5;MAPK12;ICAM1;MAPK13;SOCS3;MAPK11;AKT2;TAB3;JUNB;CREB5;BIRC3
PI3K-Akt signaling pathway	49/354	0.00036283	0.00798226	0	0	1.64783	13.0534	GSK3B;ITGA2B;LAMC2;IGF1R;FGF7;PPP2R1B;AKT2;ITGB6;JAK2;IL6R;IFNAR2;SYK;ITGA4;ITGA2;F2R;OSMR;COL4A6;ITGA6;MET;EPHA2;CREB5;PRKAA1;LAMA1;PDGFB;PDGFA;LPAR3;PIK3R1;EFNA5;EGFR;PPP2CA;NRAS;RELN;BCL2L11;GNG2;PPP2R3C;SPP1;EIF4EBP1;THEM4;GNG8;PCK2;MCL1;NGFR;VEGFA;EFNA1;FGF18;COL9A1;KRAS;FGFR1;FGF10
Insulin signaling pathway	24/137	0.000434221	0.008916	0	0	2.08551	16.1459	GSK3B;PRKAA1;SHC1;IRS2;PIK3R1;SOCS2;LIPE;PPP1R3F;SOCS3;NRAS;PRKAR1A;AKT2;MKNK1;PPP1R3D;MKNK2;EIF4EBP1;FLOT1;KRAS;PRKACA;CALM1;PRKACB;FBP1;RHOQ;PCK2
Calcium signaling pathway	30/188	0.000480114	0.0092422	0	0	1.8997	14.5165	CHRM3;RYR2;PDE1C;CACNA1B;HTR2B;ITPR3;CACNA1E;ADRA1A;SLC8A1;EGFR;SLC8A2;GRM5;HTR7;PLN;TBXA2R;GNA11;NOS1;PRKACA;PRKACB;SPHK1;F2R;ATP2B2;TPCN2;P2RX5;STIM1;P2RX3;CAMK4;ORAI2;CALM1;PLCD4
Retrograde endocannabinoid signaling	25/148	0.000585964	0.0106163	0	0	2.01094	14.9659	GABRB1;NDUFB11;CACNA1B;NDUFB1;ITPR3;ABHD6;GRM5;GNG2;GNG8;PRKACA;PRKACB;GRIA3;KCNJ3;GABRA2;KCNJ9;GABRA5;GABRA4;MAPK14;GABRG3;GABRG2;MAPK12;MAPK13;MAPK11;NDUFS8;MGLL
NF-kappa B signaling pathway	18/95	0.000848793	0.0145238	0	0	2.25564	15.9512	CD40;CXCL8;SYK;GADD45B;DDX58;TNFAIP3;XIAP;CFLAR;CXCL2;TNFSF13B;ICAM1;IRAK1;PLAU;CCL4;TAB3;ATM;LTB;BIRC3
Rap1 signaling pathway	31/206	0.0010692	0.0173323	0	0	1.79149	12.2553	ITGA2B;PDGFB;PDGFA;LPAR3;PIK3R1;EFNA5;EGFR;IGF1R;NRAS;FGF7;CDH1;AKT2;RASSF5;NGFR;F2R;MAPK14;MAPK12;VEGFA;MAPK13;EFNA1;MAPK11;FGF18;PRKD2;KRAS;CALM1;RAPGEF6;MET;RAPGEF3;EPHA2;FGFR1;FGF10
Toxoplasmosis	20/113	0.00110286	0.016984	0	0	2.10704	14.3486	CD40;TGFB1;IFNGR1;LAMA1;STAT1;XIAP;LAMC2;MAPK14;MAPK12;MAPK13;MAPK11;HLA-DMB;IRAK1;AKT2;ALOX5;CYCS;ITGA6;JAK2;HLA-DPA1;BIRC3
Hepatitis C	25/155	0.00116676	0.0171124	0	0	1.92012	12.9676	GSK3B;RNASEL;PIK3R1;EGFR;PPP2CA;SOCS3;NRAS;PPP2R1B;AKT2;E2F3;BID;IFNAR2;DDX58;STAT1;MX1;EIF2AK4;CFLAR;EIF2S1;CLDN6;CLDN4;OAS2;IRF7;CYCS;BAX;KRAS
Human cytomegalovirus infection	33/225	0.00117693	0.016477	0	0	1.74603	11.7767	PTGER4;GSK3B;CXCL8;ITPR3;PIK3R1;EGFR;GNA13;AKAP13;NRAS;GNG2;AKT2;GNA11;CCL4;EIF4EBP1;CCL3;GNG8;E2F3;PRKACA;BID;B2M;PRKACB;IL6R;MAPK14;MAPK12;VEGFA;MAPK13;MAPK11;SP1;CYCS;BAX;KRAS;CALM1;CREB5
Axon guidance	28/181	0.00118939	0.0159274	0	0	1.84162	12.4021	GSK3B;SEMA3D;NTN4;SEMA3G;PIK3R1;EFNA5;EFNB2;NRAS;ABLIM1;PAK1;ABLIM3;SLIT2;EPHB2;EPHB4;EPHA4;EPHA7;SEMA4D;UNC5B;SEMA6D;TRPC1;LIMK2;EFNA1;ENAH;SMO;KRAS;BMPR1B;MET;EPHA2
Epithelial cell signaling in Helicobacter pylori infection	14/68	0.00135088	0.0173363	0	0	2.45098	16.1936	MAP2K4;CXCL8;CXCL1;TCIRG1;F11R;MAPK14;EGFR;MAPK12;MAPK13;MAPK11;PAK1;MET;ATP6V1C1;JAM3
Rheumatoid arthritis	17/91	0.0013745	0.0169339	0	0	2.22397	14.6552	CXCL6;IL11;CXCL8;TGFB1;IL15;MMP1;CXCL1;TCIRG1;CXCL5;TNFSF13B;ICAM1;VEGFA;HLA-DMB;CCL3;LTB;ATP6V1C1;HLA-DPA1
Small cell lung cancer	17/93	0.00175883	0.0208353	0	0	2.17614	13.8035	ZBTB17;GADD45B;LAMA1;ITGA2;ITGA2B;XIAP;LAMC2;PIK3R1;TRAF4;AKT2;COL4A6;RARB;BAX;CYCS;ITGA6;E2F3;BIRC3
MAPK signaling pathway	40/295	0.00177159	0.0202093	0	0	1.61421	10.2274	PDGFB;CACNA1B;PDGFA;EFNA5;STK4;CACNA1E;EGFR;IGF1R;NRAS;PAK1;FGF7;IRAK1;AKT2;RPS6KA2;MKNK1;MKNK2;PRKACA;PRKACB;CACNG4;NGFR;MAP2K4;DUSP3;TGFB1;GADD45B;MAPK14;DUSP9;DUSP6;TGFBR1;MAPK12;VEGFA;MAPK13;EFNA1;MAPK11;TAOK1;FGF18;KRAS;MET;EPHA2;FGFR1;FGF10
Transcriptional misregulation in cancer	28/186	0.00180621	0.0198683	0	0	1.79211	11.3199	CD40;CEBPB;CXCL8;PDGFA;IGF1R;HOXA10;PLAU;GRIA3;KDM6A;RUNX1T1;ZBTB17;NGFR;SMAD1;GADD45B;EYA1;FUS;TFE3;MITF;RUNX2;DUSP6;SPINT1;PAX8;SP1;BAX;ATM;TCF3;MET;BIRC3
Prolactin signaling pathway	14/70	0.00180905	0.0192134	0	0	2.38095	15.0356	GSK3B;SHC1;STAT1;PIK3R1;MAPK14;MAPK12;MAPK13;SOCS2;SOCS3;MAPK11;NRAS;AKT2;KRAS;JAK2
NOD-like receptor signaling pathway	27/178	0.00192973	0.0198119	0	0	1.80578	11.2868	RNASEL;CXCL8;TNFAIP3;XIAP;ITPR3;CXCL1;CXCL2;TANK;PYCARD;PANX1;NAMPT;GBP2;IFNAR2;STAT1;CARD8;CARD9;TRPV2;CYBA;MAPK14;MAPK12;MAPK13;MAPK11;OAS2;IRF7;TAB3;NAIP;BIRC3
Chagas disease (American trypanosomiasis)	18/103	0.00220994	0.0219569	0	0	2.08044	12.7215	MAP2K4;TGFB1;SMAD3;CXCL8;IFNGR1;PIK3R1;CFLAR;MAPK14;TGFBR1;MAPK12;MAPK13;PPP2CA;MAPK11;PPP2R1B;IRAK1;AKT2;GNA11;CCL3
Apelin signaling pathway	22/137	0.0023632	0.0227458	0	0	1.91171	11.5615	RYR2;PRKAA1;SMAD3;SPHK1;ITPR3;SLC8A1;TGFBR1;SLC8A2;GNA13;LIPE;NRAS;GNG2;CDH1;AKT2;CAMK4;SPP1;GNG8;KRAS;NOS1;PRKACA;CALM1;PRKACB
Hepatitis B	25/163	0.00238471	0.0222573	0	0	1.82588	11.0259	CXCL8;PIK3R1;NRAS;IRAK1;AKT2;EP300;E2F3;JAK2;BID;MAP2K4;TGFB1;SMAD3;DDX58;STAT1;MAPK14;TGFBR1;MAPK12;MAPK13;MAPK11;IRF7;CYCS;BIRC5;BAX;KRAS;CREB5
Fluid shear stress and atherosclerosis	22/139	0.00284266	0.0257512	0	0	1.88421	11.0471	MAP2K4;EDN1;PRKAA1;NCF1;GSTO2;CAV2;ITGA2B;PDGFB;PDGFA;CYBA;PIK3R1;MAPK14;MAPK12;ACVR2A;ICAM1;MAPK13;VEGFA;MAPK11;AKT2;GPC1;CALM1;BMPR1B
Thyroid cancer	9/37	0.00292001	0.0256961	0	0	2.89575	16.9001	RET;NRAS;GADD45B;PAX8;CDH1;TPM3;TCF7;BAX;KRAS
Leishmaniasis	14/74	0.00311483	0.0266491	0	0	2.25225	12.9991	TGFB1;NCF1;ITGA4;IFNGR1;STAT1;CYBA;MAPK14;MAPK12;MAPK13;MAPK11;HLA-DMB;IRAK1;JAK2;HLA-DPA1
Glioma	14/75	0.00354005	0.0294685	0	0	2.22222	12.5414	GADD45B;SHC1;PDGFB;PDGFA;PIK3R1;EGFR;IGF1R;NRAS;AKT2;CAMK4;BAX;E2F3;KRAS;CALM1
Tuberculosis	26/179	0.00421841	0.0341913	0	0	1.72918	9.45569	CEBPB;CEBPG;TCIRG1;HLA-DMB;LAMP1;IRAK1;AKT2;EP300;JAK2;BID;HLA-DPA1;TGFB1;SYK;IFNGR1;STAT1;SPHK1;CARD9;MAPK14;MAPK12;MAPK13;MAPK11;CYCS;BAX;CLEC4E;CALM1;RAB5A
IL-17 signaling pathway	16/93	0.00443545	0.0350286	0	0	2.04813	11.097	GSK3B;CXCL6;USP25;CEBPB;CXCL8;MMP1;TNFAIP3;CXCL1;MAPK14;CXCL2;CXCL5;MAPK12;MAPK13;MAPK11;TRAF4;TAB3
Longevity regulating pathway	17/102	0.00478043	0.0368093	0	0	1.98413	10.6016	PRKAA1;IRS2;PIK3R1;IGF1R;CAMKK2;NRAS;AKT2;RB1CC1;CAMK4;CAT;EIF4EBP1;BAX;KRAS;PRKACA;PRKACB;CREB5;FOXA2
Adrenergic signaling in cardiomyocytes	22/145	0.00479744	0.0360393	0	0	1.80624	9.64473	RYR2;TPM3;TPM2;ATP1B3;ATP2B2;MAPK14;ADRA1A;SLC8A1;MAPK12;MAPK13;PPP2CA;MAPK11;PLN;PPP2R1B;PPP2R3C;AKT2;PRKACA;CALM1;PRKACB;RAPGEF3;CACNG4;CREB5
Cell adhesion molecules (CAMs)	22/145	0.00479744	0.0351812	0	0	1.80624	9.64473	NLGN3;CD274;CNTNAP2;CD40;ITGA4;NRXN1;NRXN3;F11R;PVR;ICAM1;CLDN6;CLDN4;CDH3;HLA-DMB;SELL;CDH1;CNTN1;MADCAM1;ITGA6;MPZL1;HLA-DPA1;JAM3
Neurotrophin signaling pathway	19/119	0.00481669	0.0345009	0	0	1.90076	10.1418	NGFR;GSK3B;SHC1;KIDINS220;NTRK3;PSEN2;PIK3R1;MAPK14;MAPK12;MAPK13;MAPK11;NRAS;IRAK1;AKT2;RPS6KA2;CAMK4;BAX;KRAS;CALM1
Colorectal cancer	15/86	0.00505319	0.0353723	0	0	2.07641	10.9795	GSK3B;TGFB1;SMAD3;GADD45B;TCF7;PIK3R1;TGFBR1;EGFR;NRAS;BCL2L11;AKT2;BIRC5;BAX;CYCS;KRAS
AMPK signaling pathway	19/120	0.00528371	0.0361641	0	0	1.88492	9.88288	PRKAA1;CAB39;CAB39L;IRS2;PIK3R1;ADRA1A;IGF1R;CAMKK2;PPP2CA;LIPE;TBC1D1;EEF2K;PPP2R1B;PPP2R3C;AKT2;EIF4EBP1;FBP1;PCK2;CREB5
Proteoglycans in cancer	28/201	0.00553413	0.0370546	0	0	1.65837	8.61828	ITPR3;PIK3R1;EGFR;IGF1R;NRAS;PAK1;PLAU;AKT2;GPC1;PRKACA;PRKACB;WNT10A;TGFB1;CAV2;ITGA2;PLAUR;MAPK14;MAPK12;VEGFA;MAPK13;MAPK11;SMO;PDCD4;KRAS;EZR;MET;CD44;FGFR1
Cholinergic synapse	18/112	0.00556927	0.0364965	0	0	1.91327	9.93079	CHRM3;CHRNB4;CACNA1B;ITPR3;PIK3R1;SLC5A7;NRAS;GNG2;AKT2;GNA11;CAMK4;GNG8;KRAS;PRKACA;JAK2;PRKACB;CREB5;KCNJ3
Leukocyte transendothelial migration	18/112	0.00556927	0.0357361	0	0	1.91327	9.93079	VAV3;NCF1;ITGA4;CYBA;PIK3R1;THY1;F11R;MAPK14;MAPK12;ICAM1;MAPK13;CLDN6;MAPK11;CLDN4;RASSF5;EZR;RAPGEF3;JAM3
p53 signaling pathway	13/72	0.00649037	0.0407966	0	0	2.14947	10.8278	STEAP3;GADD45B;SIAH1;RCHY1;PPM1D;AIFM2;ZMAT3;PERP;BAX;CYCS;ATM;BID;GTSE1
Prostate cancer	16/97	0.00673276	0.0414738	0	0	1.96367	9.81987	GSK3B;TCF7;PDGFB;PDGFA;PIK3R1;EGFR;IGF1R;NRAS;SPINT1;PLAU;AKT2;EP300;E2F3;KRAS;FGFR1;CREB5
GABAergic synapse	15/89	0.00699045	0.0422169	0	0	2.00642	9.95829	GABRA2;GABRB1;SLC38A1;GABBR1;GABRA5;PLCL1;GABRA4;CACNA1B;GABRG3;GABRG2;GLS;GNG2;GNG8;PRKACA;PRKACB
Cellular senescence	23/160	0.00773774	0.0458312	0	0	1.71131	8.31978	TGFB1;SMAD3;CXCL8;GADD45B;FBXW11;ITPR3;PIK3R1;MAPK14;ZFP36L2;TGFBR1;HIPK3;MAPK12;ZFP36L1;MAPK13;MAPK11;NRAS;AKT2;RASSF5;EIF4EBP1;ATM;E2F3;KRAS;CALM1
TGF-beta signaling pathway	15/90	0.00775432	0.0450629	0	0	1.98413	9.64187	SMAD1;TGFB1;SMAD3;NOG;SMAD9;INHBA;TGFBR1;ACVR2A;INHBE;PPP2CA;PPP2R1B;SP1;ID4;EP300;BMPR1B
Apoptosis	21/143	0.00836775	0.0477272	0	0	1.74825	8.36254	NGFR;GADD45B;CTSZ;XIAP;ITPR3;PIK3R1;CFLAR;EIF2S1;LMNB1;NRAS;BCL2L11;AKT2;TNFSF10;CYCS;BIRC5;BAX;ATM;KRAS;BID;MCL1;BIRC3
Focal adhesion	27/199	0.00898144	0.0502961	0	0	1.61522	7.61187	GSK3B;SHC1;LAMA1;ITGA2B;PDGFB;PDGFA;XIAP;LAMC2;PIK3R1;EGFR;IGF1R;PAK1;RELN;AKT2;SPP1;ITGB6;VAV3;ITGA4;CAV2;ITGA2;PARVB;VEGFA;COL9A1;COL4A6;ITGA6;MET;BIRC3
Amyotrophic lateral sclerosis (ALS)	10/51	0.00900026	0.0495014	0	0	2.33427	10.9956	MAPK11;CAT;BAX;CYCS;NOS1;BID;MAPK14;RAB5A;MAPK12;MAPK13
HIF-1 signaling pathway	16/100	0.00901777	0.0487276	0	0	1.90476	8.96868	EDN1;PDHA1;TFRC;IFNGR1;PIK3R1;ENO3;EGFR;IGF1R;VEGFA;LDHA;AKT2;MKNK1;MKNK2;EIF4EBP1;EP300;IL6R
Chemokine signaling pathway	26/190	0.00917528	0.0487239	0	0	1.62907	7.64237	GSK3B;CXCL6;CXCL8;NCF1;SHC1;CXCL1;PIK3R1;CXCL13;CXCL2;CXCL5;CXCL16;NRAS;PAK1;GNG2;GRK5;AKT2;CCL4;CCL3;GNG8;PRKACA;JAK2;PRKACB;CCR10;VAV3;STAT1;KRAS
Osteoclast differentiation	19/127	0.00969435	0.0506078	0	0	1.78103	8.25722	IFNAR2;TGFB1;NCF1;SYK;IFNGR1;STAT1;MITF;CYBA;PIK3R1;MAPK14;TGFBR1;MAPK12;FOSL2;MAPK13;SOCS3;MAPK11;AKT2;CAMK4;JUNB
Epstein-Barr virus infection	27/201	0.0102043	0.0523819	0	0	1.59915	7.33201	CD40;TNFAIP3;PIK3R1;ICAM1;HLA-DMB;BCL2L11;IRAK1;AKT2;E2F3;BID;B2M;HLA-DPA1;IFNAR2;MAP2K4;GADD45B;SYK;STAT1;DDX58;MAPK14;MAPK12;MAPK13;MAPK11;OAS2;IRF7;CYCS;BAX;CD44
Fc epsilon RI signaling pathway	12/68	0.0104646	0.0528374	0	0	2.10084	9.57933	VAV3;MAP2K4;MAPK11;NRAS;SYK;AKT2;ALOX5;KRAS;PIK3R1;MAPK14;MAPK12;MAPK13
Autophagy	19/128	0.0105141	0.0522314	0	0	1.76711	8.04927	PRKAA1;ATG10;IRS2;WIPI1;PIK3R1;EIF2AK4;CFLAR;EIF2S1;IGF1R;CAMKK2;VAMP8;PPP2CA;NRAS;LAMP1;AKT2;RB1CC1;KRAS;PRKACA;PRKACB
Long-term depression	11/60	0.0105182	0.0514224	0	0	2.18254	9.9407	PPP2CA;GNA13;PPP1R17;NRAS;PPP2R1B;GNA11;ITPR3;KRAS;NOS1;GRIA3;IGF1R
Neuroactive ligand-receptor interaction	41/338	0.0110136	0.053003	0	0	1.44407	6.51076	NPFFR2;PTGER4;GLP1R;CHRM3;GABRB1;CALCRL;HTR2B;LPAR3;GPR83;MCHR1;ADRA1A;MC4R;GRM5;HTR7;HRH3;TBXA2R;TAC3;HCRT;TAC1;GRIA3;GABRA2;CHRNB1;EDN1;GABBR1;CHRNB4;GABRA5;GABRA4;F2R;SSTR1;SSTR2;GABRG3;GABRG2;ADRA2A;KISS1;P2RX5;P2RX3;GLRB;NMU;F2RL1;VIP;F2RL2
Ras signaling pathway	30/232	0.0118604	0.0561999	0	0	1.53941	6.82659	SHC1;PDGFB;PDGFA;PIK3R1;EFNA5;STK4;EGFR;IGF1R;NRAS;PAK1;FGF7;HTR7;GNG2;AKT2;RASSF5;ABL2;GNG8;PRKACA;PRKACB;NGFR;VEGFA;EFNA1;FGF18;KRAS;CALM1;RAB5A;MET;EPHA2;FGFR1;FGF10
C-type lectin receptor signaling pathway	16/104	0.0129788	0.0605677	0	0	1.8315	7.95685	SYK;STAT1;CARD9;ITPR3;PIK3R1;MAPK14;MAPK12;MAPK13;PYCARD;MAPK11;NRAS;PAK1;AKT2;KRAS;CLEC4E;CALM1
Toll-like receptor signaling pathway	16/104	0.0129788	0.0596637	0	0	1.8315	7.95685	IFNAR2;MAP2K4;CD40;CXCL8;STAT1;PIK3R1;MAPK14;MAPK12;MAPK13;MAPK11;IRAK1;AKT2;CCL4;IRF7;SPP1;CCL3
Gastric cancer	21/149	0.0131122	0.0593904	0	0	1.67785	7.27217	GSK3B;WNT10A;TGFB1;SMAD3;GADD45B;SHC1;TCF7;PIK3R1;TGFBR1;EGFR;FGF7;NRAS;CDH1;AKT2;FGF18;RARB;BAX;E2F3;KRAS;MET;FGF10
Glycine, serine and threonine metabolism	8/40	0.0165588	0.0739144	0	0	2.38095	9.76391	GATM;MAOB;MAOA;CBS;CTH;PGAM2;BPGM;PSPH
Nicotine addiction	8/40	0.0165588	0.0728585	0	0	2.38095	9.76391	GABRA2;GABRB1;GABRA5;GABRA4;CACNA1B;GABRG3;GRIA3;GABRG2
Intestinal immune network for IgA production	9/48	0.0171331	0.074324	0	0	2.23214	9.07755	CD40;HLA-DMB;TGFB1;ITGA4;IL15;MADCAM1;CCR10;TNFSF13B;HLA-DPA1
ECM-receptor interaction	13/82	0.0187863	0.0803638	0	0	1.88734	7.50147	ITGA4;LAMA1;ITGA2;ITGA2B;LAMC2;RELN;SV2C;COL4A6;SPP1;COL9A1;ITGA6;ITGB6;CD44
Human papillomavirus infection	39/330	0.0190098	0.0802059	0	0	1.40693	5.57537	PTGER4;GSK3B;LAMA1;ITGA2B;TCF7;UBE3A;LAMC2;PIK3R1;TCIRG1;EGFR;PPP2CA;NRAS;RELN;PPP2R1B;HEY1;PPP2R3C;AKT2;SPP1;EIF4EBP1;EP300;ITGB6;PRKACA;PRKACB;ATP6V1C1;IFNAR2;WNT10A;ITGA4;STAT1;ITGA2;MX1;VEGFA;DLG3;COL9A1;COL4A6;BAX;ATM;ITGA6;KRAS;CREB5
Bladder cancer	8/41	0.0191018	0.0795048	0	0	2.32288	9.1939	NRAS;CXCL8;CDH1;MMP1;E2F3;KRAS;EGFR;VEGFA
Dilated cardiomyopathy (DCM)	14/91	0.0193112	0.0793048	0	0	1.8315	7.22906	RYR2;TGFB1;ITGA4;TPM3;TPM2;ITGA2;ITGA2B;SLC8A1;PLN;ITGA6;ITGB6;PRKACA;PRKACB;CACNG4
Estrogen signaling pathway	19/137	0.0206366	0.0836327	0	0	1.65103	6.40711	NCOA2;GABBR1;SHC1;KCNJ9;ITPR3;PIK3R1;EGFR;NRAS;KRT19;KRT17;SP1;AKT2;KRAS;PRKACA;CALM1;PRKACB;FKBP5;CREB5;KCNJ3
Non-small cell lung cancer	11/66	0.0208322	0.083329	0	0	1.98413	7.68106	NRAS;GADD45B;AKT2;RASSF5;RARB;BAX;E2F3;KRAS;PIK3R1;STK4;EGFR
Sphingolipid signaling pathway	17/119	0.021204	0.0837287	0	0	1.70068	6.55368	CERS6;SPHK1;PIK3R1;MAPK14;MAPK12;MAPK13;PPP2CA;GNA13;MAPK11;NRAS;PPP2R1B;SPTLC3;PPP2R3C;AKT2;BAX;KRAS;BID
Endometrial cancer	10/58	0.0216007	0.0842154	0	0	2.05255	7.87157	GSK3B;NRAS;GADD45B;CDH1;AKT2;TCF7;BAX;KRAS;PIK3R1;EGFR
Breast cancer	20/147	0.0216368	0.0833018	0	0	1.6197	6.20887	GSK3B;WNT10A;GADD45B;SHC1;TCF7;PIK3R1;EGFR;IGF1R;DLL3;FGF7;NRAS;HEY1;SP1;AKT2;FGF18;BAX;E2F3;KRAS;FGFR1;FGF10
Pancreatic cancer	12/75	0.0218998	0.0832734	0	0	1.90476	7.27862	TGFB1;SMAD3;GADD45B;STAT1;AKT2;BAX;E2F3;KRAS;PIK3R1;TGFBR1;EGFR;VEGFA
Long-term potentiation	11/67	0.0230955	0.0867489	0	0	1.95451	7.36484	GRM5;NRAS;RPS6KA2;CAMK4;EP300;ITPR3;KRAS;PRKACA;CALM1;PRKACB;RAPGEF3
Phospholipase D signaling pathway	20/148	0.0231114	0.0857627	0	0	1.60875	6.06086	CXCL8;SYK;SHC1;DGKA;SPHK1;F2R;PDGFB;PDGFA;LPAR3;PIK3R1;EGFR;GNA13;GRM5;NRAS;AKT2;PIP5K1A;PIP5K1B;KRAS;RAPGEF3;CYTH1
VEGF signaling pathway	10/59	0.0241161	0.0884257	0	0	2.01776	7.51589	MAPK11;NRAS;AKT2;SPHK1;KRAS;PIK3R1;MAPK14;MAPK12;MAPK13;VEGFA
Hypertrophic cardiomyopathy (HCM)	13/85	0.0246803	0.0894298	0	0	1.82073	6.73988	RYR2;EDN1;PRKAA1;TGFB1;ITGA4;TPM3;TPM2;ITGA2;ITGA2B;SLC8A1;ITGA6;ITGB6;CACNG4
Mineral absorption	9/51	0.0248231	0.0889014	0	0	2.10084	7.76466	MT2A;HEPH;MT1F;MT1X;ATP1B3;MT1H;SLC8A1;MT1HL1;MT1E
Glycolysis / Gluconeogenesis	11/68	0.025533	0.0903928	0	0	1.92577	7.06331	ALDH1A3;LDHA;PDHA1;ALDH1B1;PGAM2;GALM;DLAT;BPGM;ENO3;FBP1;PCK2
Salmonella infection	13/86	0.0269192	0.0942171	0	0	1.79956	6.50525	DYNC1I2;CXCL8;IFNGR1;ARPC1B;CXCL1;MAPK14;CXCL2;MAPK12;MAPK13;PYCARD;MAPK11;CCL4;CCL3
Renal cell carcinoma	11/69	0.0281516	0.0974234	0	0	1.89786	6.77565	NRAS;PAK1;TGFB1;AKT2;TFE3;PDGFB;EP300;KRAS;PIK3R1;MET;VEGFA
Vasopressin-regulated water reabsorption	8/44	0.0283815	0.0971278	0	0	2.1645	7.71	DCTN5;DYNC1I2;DCTN4;AQP4;PRKACA;PRKACB;RAB5A;CREB5
Platelet activation	17/124	0.0303383	0.102683	0	0	1.6321	5.70477	SYK;ITGA2;ITGA2B;F2R;ITPR3;PIK3R1;MAPK14;MAPK12;MAPK13;VAMP8;GNA13;MAPK11;STIM1;TBXA2R;AKT2;PRKACA;PRKACB
Human immunodeficiency virus 1 infection	26/212	0.0328199	0.109875	0	0	1.46002	4.98847	ITPR3;PIK3R1;SAMHD1;NRAS;PAK1;GNG2;IRAK1;AKT2;GNA11;AP1S1;GNG8;BID;B2M;APOBEC3F;FBXW11;LIMK2;MAPK14;MAPK12;MAPK13;CUL4A;MAPK11;CYCS;BAX;ATM;KRAS;CALM1
cAMP signaling pathway	26/212	0.0328199	0.108694	0	0	1.46002	4.98847	GLP1R;RYR2;SUCNR1;PIK3R1;LIPE;PAK1;PLN;AKT2;PDE4B;EP300;PRKACA;PRKACB;GRIA3;VAV3;EDN1;GABBR1;F2R;ATP1B3;ATP2B2;SSTR1;SSTR2;CAMK4;CALM1;VIP;RAPGEF3;CREB5
Thyroid hormone signaling pathway	16/116	0.0332188	0.108845	0	0	1.64204	5.59054	GSK3B;NCOA2;STAT1;ATP1B3;SLC16A10;PIK3R1;MED16;NRAS;MED13;PLN;AKT2;EP300;KRAS;PRKACA;PRKACB;PLCD4
Cytokine-cytokine receptor interaction	34/294	0.0355219	0.115166	0	0	1.37674	4.59502	CXCL6;CD40;CXCL8;CXCL1;CXCL13;CXCL2;CXCL5;CXCL16;TNFSF13B;CCL4;TNFSF10;CCL3;IL6R;CCR10;IL32;IFNAR2;NGFR;IL11;GDF11;TGFB1;IL15;IFNGR1;GDF15;TNFRSF9;LIFR;INHBA;OSMR;TGFBR1;ACVR2A;TNFRSF10D;INHBE;LTB;IL6ST;BMPR1B
Regulation of actin cytoskeleton	26/214	0.0362627	0.116343	0	0	1.44637	4.79757	CHRM3;ARPC1B;ITGA2B;PDGFB;PDGFA;PIK3R1;EGFR;GNA13;NRAS;PAK1;FGF7;PIP5K1A;PIP5K1B;ITGB6;VAV3;ITGA4;ITGA2;LIMK2;F2R;ENAH;FGF18;ITGA6;KRAS;EZR;FGFR1;FGF10
Mucin type O-glycan biosynthesis	6/31	0.0415235	0.131848	0	0	2.30415	7.33063	GALNT12;C1GALT1C1;GALNT2;ST3GAL1;GALNT8;B4GALT5
GnRH signaling pathway	13/93	0.0469088	0.147428	0	0	1.66411	5.09142	MAP2K4;ITPR3;MAPK14;EGFR;MAPK12;MAPK13;MAPK11;NRAS;GNA11;KRAS;PRKACA;CALM1;PRKACB
Phenylalanine metabolism	4/17	0.0487535	0.151677	0	0	2.80112	8.46213	ALDH1A3;DDC;MAOB;MAOA
Selenocompound metabolism	4/17	0.0487535	0.150161	0	0	2.80112	8.46213	TXNRD2;MARS2;CTH;MARS
Glucagon signaling pathway	14/103	0.0492133	0.150076	0	0	1.61812	4.87312	PRKAA1;PDHA1;PGAM2;ITPR3;PPP4R3B;LDHA;AKT2;EP300;PRKACA;CALM1;PRKACB;FBP1;PCK2;CREB5
ErbB signaling pathway	12/85	0.0514112	0.155242	0	0	1.68067	4.98806	GSK3B;MAP2K4;NRAS;PAK1;NRG3;SHC1;AKT2;EIF4EBP1;ABL2;KRAS;PIK3R1;EGFR
Chronic myeloid leukemia	11/76	0.052048	0.155639	0	0	1.72306	5.09265	NRAS;TGFB1;SMAD3;GADD45B;SHC1;AKT2;BAX;E2F3;KRAS;PIK3R1;TGFBR1
Pertussis	11/76	0.052048	0.154142	0	0	1.72306	5.09265	PYCARD;CXCL6;MAPK11;CXCL8;SFTPA2;IRAK1;MAPK14;CALM1;CXCL5;MAPK12;MAPK13
Homologous recombination	7/41	0.0526221	0.154358	0	0	2.03252	5.985	TOP3B;BARD1;RAD52;POLD4;BRIP1;EME1;ATM
Amphetamine addiction	10/68	0.056786	0.165001	0	0	1.7507	5.02182	DDC;MAOB;MAOA;CAMK4;PRKACA;CALM1;SLC18A1;PRKACB;GRIA3;CREB5
Amoebiasis	13/96	0.0580096	0.166981	0	0	1.6121	4.58989	SERPINB1;CXCL8;TGFB1;LAMA1;LAMC2;CXCL1;SERPINB9;PIK3R1;GNA11;COL4A6;PRKACA;PRKACB;RAB5A
Tryptophan metabolism	7/42	0.0587642	0.167587	0	0	1.98413	5.62346	TPH1;DDC;MAOB;ALDH1B1;MAOA;CAT;CYP1B1
Th17 cell differentiation	14/107	0.064001	0.180847	0	0	1.55763	4.28171	TGFB1;SMAD3;IFNGR1;STAT1;MAPK14;TGFBR1;MAPK12;MAPK13;MAPK11;HLA-DMB;IL6ST;JAK2;IL6R;HLA-DPA1
Aldosterone synthesis and secretion	13/98	0.0663197	0.185695	0	0	1.5792	4.2848	KCNK9;PDE2A;ATP1B3;ITPR3;ATP2B2;LIPE;GNA11;CAMK4;PRKD2;PRKACA;CALM1;PRKACB;CREB5
Choline metabolism in cancer	13/99	0.0707546	0.196328	0	0	1.56325	4.14033	DGKA;PDGFB;PDGFA;PIK3R1;EGFR;SLC5A7;NRAS;SP1;AKT2;EIF4EBP1;PIP5K1A;PIP5K1B;KRAS
Measles	17/138	0.0709513	0.195116	0	0	1.46653	3.88008	IFNAR2;GSK3B;DDX58;STAT1;MX1;TNFAIP3;PIK3R1;EIF2AK4;RCHY1;EIF2S1;IRAK1;OAS2;AKT2;IRF7;CYCS;BAX;BID
Hepatocellular carcinoma	20/168	0.0713043	0.194352	0	0	1.41723	3.74263	GSK3B;WNT10A;TGFB1;SMAD3;GADD45B;GSTO2;SHC1;TXNRD2;TCF7;PIK3R1;TGFBR1;EGFR;IGF1R;NRAS;AKT2;DPF1;BAX;E2F3;KRAS;MET
Human T-cell leukemia virus 1 infection	25/219	0.0719688	0.194442	0	0	1.35899	3.57622	CD40;XIAP;PIK3R1;ICAM1;NRAS;HLA-DMB;AKT2;EP300;E2F3;PRKACA;B2M;PRKACB;HLA-DPA1;MAP2K4;TGFB1;SMAD3;MMP7;IL15;TGFBR1;BAX;ATM;KRAS;TCF3;MAD2L1;CREB5
Non-alcoholic fatty liver disease (NAFLD)	18/149	0.0750117	0.200901	0	0	1.43816	3.72499	GSK3B;PRKAA1;TGFB1;CXCL8;NDUFB11;NDUFB1;IRS2;COX7A2;PIK3R1;EIF2S1;SOCS3;BCL2L11;NDUFS8;AKT2;CYCS;BAX;BID;IL6R
Inflammatory mediator regulation of TRP channels	13/100	0.0753785	0.200143	0	0	1.54762	4.00096	PTGER4;TRPV2;HTR2B;ITPR3;PIK3R1;MAPK14;MAPK12;MAPK13;MAPK11;F2RL1;PRKACA;CALM1;PRKACB
Tyrosine metabolism	6/36	0.0772122	0.203259	0	0	1.98413	5.08174	PNMT;ALDH1A3;DDC;MAOB;MAOA;COMT
Adherens junction	10/72	0.0777702	0.202994	0	0	1.65344	4.22288	SMAD3;CDH1;TCF7;EP300;LMO7;MET;TGFBR1;EGFR;IGF1R;FGFR1
Arrhythmogenic right ventricular cardiomyopathy (ARVC)	10/72	0.0777702	0.201288	0	0	1.65344	4.22288	RYR2;ITGA4;ITGA2;ITGA2B;TCF7;ITGA6;ITGB6;SLC8A1;DSC2;CACNG4
Fc gamma R-mediated phagocytosis	12/91	0.078307	0.200988	0	0	1.56986	3.99862	VAV3;PAK1;NCF1;SYK;ARPC1B;AKT2;SPHK1;LIMK2;ASAP3;PIP5K1A;PIP5K1B;PIK3R1
Hippo signaling pathway	19/160	0.0787172	0.200371	0	0	1.41369	3.59345	TEAD4;SMAD1;GSK3B;WNT10A;TGFB1;SMAD3;FBXW11;WWC1;TCF7;TGFBR1;SOX2;PPP2CA;PAK1;PPP2R1B;DLG3;CDH1;RASSF4;BIRC5;BMPR1B
JAK-STAT signaling pathway	19/162	0.0865323	0.218459	0	0	1.39624	3.41692	IFNAR2;IL11;IL15;IFNGR1;STAT1;PDGFB;PDGFA;LIFR;PIK3R1;OSMR;EGFR;SOCS2;SOCS3;AKT2;EP300;IL6ST;JAK2;IL6R;MCL1
Arginine biosynthesis	4/21	0.0941529	0.235765	0	0	2.26757	5.3579	CPS1;NOS1;NAGS;GLS
Nicotinate and nicotinamide metabolism	5/30	0.102382	0.254302	0	0	1.98413	4.52192	NT5E;NNMT;NMRK1;NAMPT;NUDT12
Pyruvate metabolism	6/39	0.104902	0.258478	0	0	1.8315	4.12955	LDHA;PDHA1;ALDH1B1;ME1;DLAT;PCK2
Insulin secretion	11/86	0.105171	0.257084	0	0	1.5227	3.42938	GLP1R;RIMS2;CHRM3;RYR2;GNA11;KCNMB2;ATP1B3;ITPR3;PRKACA;PRKACB;CREB5
Parathyroid hormone synthesis, secretion and action	13/106	0.107145	0.259847	0	0	1.46002	3.26106	ITPR3;RUNX2;EGFR;GNA13;AKAP13;CYP24A1;SP1;GNA11;PDE4B;PRKACA;PRKACB;FGFR1;CREB5
Circadian entrainment	12/97	0.112756	0.27132	0	0	1.47275	3.21433	RYR2;GNG2;RASD1;KCNJ9;GNG8;ITPR3;NOS1;PRKACA;CALM1;PRKACB;GRIA3;KCNJ3
Arginine and proline metabolism	7/49	0.113587	0.271201	0	0	1.70068	3.69929	GATM;MAOB;ALDH1B1;MAOA;SMOX;CKMT1A;NOS1
Cocaine addiction	7/49	0.113587	0.269115	0	0	1.70068	3.69929	DDC;MAOB;MAOA;PRKACA;SLC18A1;PRKACB;CREB5
Gap junction	11/88	0.118607	0.278863	0	0	1.4881	3.17252	GRM5;NRAS;GNA11;HTR2B;PDGFB;PDGFA;ITPR3;KRAS;PRKACA;PRKACB;EGFR
Insulin resistance	13/108	0.119269	0.278294	0	0	1.43298	3.04705	GSK3B;PRKAA1;IRS2;PIK3R1;SOCS3;AKT2;RPS6KA2;PPP1R3D;SLC27A6;TRIB3;PPARGC1B;PCK2;CREB5
Histidine metabolism	4/23	0.122269	0.283148	0	0	2.07039	4.351	ALDH1A3;MAOB;ALDH1B1;MAOA
Purine metabolism	15/129	0.123843	0.284654	0	0	1.38427	2.89139	RRM1;PDE1C;GDA;PDE2A;AK5;AK6;APRT;NT5E;PDE11A;PDE4B;ENPP4;NUDT16;PDE7B;PDE7A;GART
Progesterone-mediated oocyte maturation	12/99	0.125923	0.287291	0	0	1.443	2.99002	MAPK11;AKT2;RPS6KA2;KRAS;PIK3R1;PRKACA;MAPK14;PRKACB;MAPK12;IGF1R;MAPK13;MAD2L1
RIG-I-like receptor signaling pathway	9/70	0.130877	0.296399	0	0	1.53061	3.11249	OTUD5;MAPK11;CXCL8;DDX58;IRF7;MAPK14;TANK;MAPK12;MAPK13
mTOR signaling pathway	17/152	0.137684	0.309538	0	0	1.33145	2.64	PRR5;GSK3B;WNT10A;PRKAA1;SEH1L;CAB39;CAB39L;PIK3R1;IGF1R;SLC7A5;NRAS;AKT2;RPS6KA2;EIF4EBP1;KRAS;FNIP1;ATP6V1C1
Riboflavin metabolism	2/8	0.140722	0.314076	0	0	2.97619	5.83621	FLAD1;RFK
SNARE interactions in vesicular transport	5/34	0.15272	0.338401	0	0	1.7507	3.28983	VAMP8;STX16;GOSR1;YKT6;VAMP5
Taste transduction	10/83	0.157103	0.345627	0	0	1.43431	2.65469	GABRA2;CHRM3;GABBR1;PDE1C;P2RX3;GABRA5;GABRA4;ITPR3;PRKACA;PRKACB
Legionellosis	7/55	0.176065	0.384595	0	0	1.51515	2.63167	PYCARD;BCL2L13;CXCL8;CYCS;CXCL1;CXCL2;NAIP
Regulation of lipolysis in adipocytes	7/55	0.176065	0.381887	0	0	1.51515	2.63167	LIPE;AKT2;IRS2;PIK3R1;PRKACA;PRKACB;MGLL
Shigellosis	8/65	0.17681	0.380821	0	0	1.4652	2.53872	MAPK11;CXCL8;FBXW11;ARPC1B;MAPK14;CD44;MAPK12;MAPK13
Alcoholism	19/180	0.178834	0.382506	0	0	1.25661	2.16301	HIST2H2AA3;DDC;MAOB;SHC1;MAOA;H2AFX;CAMKK2;NRAS;GNG2;H2AFJ;CAMK4;GNG8;HIST1H2BH;KRAS;PRKACA;HIST1H4C;CALM1;SLC18A1;CREB5
Type II diabetes mellitus	6/46	0.186018	0.395128	0	0	1.5528	2.61166	SOCS2;SOCS3;CACNA1B;IRS2;PIK3R1;CACNA1E
Acute myeloid leukemia	8/66	0.187453	0.395448	0	0	1.443	2.41591	NRAS;AKT2;TCF7;EIF4EBP1;KRAS;PIK3R1;DUSP6;RUNX1T1
Hematopoietic cell lineage	11/97	0.190025	0.398148	0	0	1.35002	2.24185	IL11;HLA-DMB;TFRC;ITGA4;ITGA2;ITGA2B;ITGA6;CD24;IL6R;CD44;HLA-DPA1
Cysteine and methionine metabolism	6/47	0.199216	0.414585	0	0	1.51976	2.45192	AHCYL2;LDHA;MTAP;CBS;CTH;BCAT1
Ether lipid metabolism	6/47	0.199216	0.411802	0	0	1.51976	2.45192	LPCAT4;AGPS;GDPD1;PLA2G7;PAFAH1B2;PAFAH1B1
Hedgehog signaling pathway	6/47	0.199216	0.409057	0	0	1.51976	2.45192	GSK3B;SMO;KIF3A;FBXW11;PRKACA;PRKACB
Natural killer cell mediated cytotoxicity	14/131	0.210124	0.428598	0	0	1.27226	1.9848	IFNAR2;VAV3;SYK;SHC1;IFNGR1;PIK3R1;ICAM1;NRAS;PAK1;TNFSF10;KRAS;ULBP2;BID;ULBP3
Viral myocarditis	7/59	0.224289	0.45448	0	0	1.41243	2.11133	CD40;HLA-DMB;ABL2;CYCS;BID;ICAM1;HLA-DPA1
Melanogenesis	11/101	0.226886	0.456737	0	0	1.29656	1.9232	GSK3B;WNT10A;EDN1;NRAS;TCF7;EP300;MITF;KRAS;PRKACA;CALM1;PRKACB
T cell receptor signaling pathway	11/101	0.226886	0.453771	0	0	1.29656	1.9232	VAV3;GSK3B;MAPK11;NRAS;PAK1;AKT2;KRAS;PIK3R1;MAPK14;MAPK12;MAPK13
One carbon pool by folate	3/20	0.233474	0.463936	0	0	1.78571	2.59765	MTHFD1L;MTHFD2;GART
Ferroptosis	5/40	0.242845	0.479462	0	0	1.4881	2.10615	STEAP3;TFRC;ALOX15;SLC7A11;SLC39A14
Th1 and Th2 cell differentiation	10/92	0.242997	0.476708	0	0	1.294	1.83062	MAPK11;HLA-DMB;IFNGR1;STAT1;JAK2;MAPK14;MAPK12;HLA-DPA1;DLL3;MAPK13
Glutamatergic synapse	12/114	0.248739	0.484884	0	0	1.25313	1.74355	SLC38A1;GRM5;GNG2;TRPC1;GNG8;ITPR3;PRKACA;PRKACB;GRIA3;SHANK2;GLS;KCNJ3
Circadian rhythm	4/31	0.260757	0.505114	0	0	1.5361	2.06477	PRKAA1;FBXW11;BHLHE41;RORB
Galactose metabolism	4/31	0.260757	0.501957	0	0	1.5361	2.06477	UGP2;GALM;GLA;GANC
Peroxisome	9/83	0.260887	0.499087	0	0	1.29088	1.73451	PHYH;PEX5L;ABCD3;CAT;AGPS;MPV17L2;FAR2;PEX26;NUDT12
Necroptosis	16/162	0.285858	0.543483	0	0	1.17578	1.47238	IFNAR2;HIST2H2AA3;IFNGR1;STAT1;ALOX15;H2AFX;TNFAIP3;XIAP;CFLAR;PYCARD;H2AFJ;TNFSF10;BAX;JAK2;BID;BIRC3
Gastric acid secretion	8/75	0.293428	0.554452	0	0	1.26984	1.55698	CHRM3;ATP1B3;ITPR3;PRKACA;SSTR2;EZR;CALM1;PRKACB
Herpes simplex virus 1 infection	45/492	0.295391	0.554759	0	0	1.08885	1.3278	RNASEL;ZNF670;ZNF471;PIK3R1;SOCS3;HLA-DMB;ZFP57;IRAK1;AKT2;ZNF229;EIF4EBP1;ZNF425;ZNF248;ZNF721;JAK2;BID;ZNF585B;B2M;ZNF124;HLA-DPA1;ZNF343;ZNF286A;IFNAR2;SYK;IFNGR1;STAT1;DDX58;ALYREF;CARD9;ZNF10;EIF2AK4;POU2F2;EIF2S1;ZFP69;ZNF37A;OAS2;ZNF814;ZNF317;ZNF559;IRF7;CYCS;BAX;SRSF8;BIRC3;ZFP28
Drug metabolism	11/108	0.297191	0.554757	0	0	1.21252	1.47125	ALDH1A3;CYP2C8;UCK2;RRM1;MAOB;GSTO2;MAOA;NAT2;FMO1;CYP3A4;CES2
MicroRNAs in cancer	28/299	0.300893	0.558284	0	0	1.11483	1.33891	SHC1;PDGFB;PDGFA;IRS2;SLC7A1;EGFR;GLS;NRAS;BCL2L11;PLAU;CYP1B1;EP300;BMF;E2F3;MCL1;KIF23;VEGFA;FOXP1;CYP24A1;MIR101-1;PDCD4;SPRY2;ATM;KRAS;EZR;MET;CD44;BCL2L2
Protein export	3/23	0.303895	0.560478	0	0	1.5528	1.84949	SEC61A1;SEC63;SEC11C
Proximal tubule bicarbonate reclamation	3/23	0.303895	0.557141	0	0	1.5528	1.84949	ATP1B3;GLS;PCK2
Oxytocin signaling pathway	15/153	0.3041	0.554217	0	0	1.16713	1.38936	RYR2;PRKAA1;KCNJ9;ITPR3;EGFR;CAMKK2;NRAS;EEF2K;CAMK4;KRAS;PRKACA;CALM1;PRKACB;CACNG4;KCNJ3
Phosphatidylinositol signaling system	10/99	0.319002	0.577956	0	0	1.2025	1.37393	MTMR1;INPP5F;DGKA;PIP5K1A;ITPR3;PIP5K1B;PIK3R1;CALM1;PLCD4;IP6K3
cGMP-PKG signaling pathway	16/166	0.319895	0.576186	0	0	1.14745	1.30782	PDE2A;IRS2;ATP1B3;ITPR3;ATP2B2;ADRA1A;SLC8A1;ADRA2A;SLC8A2;GNA13;PLN;AKT2;GNA11;KCNMB2;CALM1;CREB5
Glycosphingolipid biosynthesis	5/45	0.326153	0.584042	0	0	1.32275	1.48199	B3GALNT1;ST8SIA1;GCNT2;ST3GAL1;GLA
Lysosome	12/123	0.337678	0.601183	0	0	1.16144	1.26093	SCARB2;GGA2;GALC;LAMP1;LAMP3;CTSZ;LAPTM5;AP1S1;ABCB9;ARSG;TCIRG1;GLA
Protein digestion and absorption	9/90	0.343304	0.607687	0	0	1.19048	1.27279	COL18A1;COL22A1;COL7A1;COL4A6;COL9A1;ATP1B3;SLC16A10;SLC8A1;SLC8A2
Salivary secretion	9/90	0.343304	0.604215	0	0	1.19048	1.27279	CHRM3;ATP1B3;ITPR3;ATP2B2;NOS1;PRKACA;CALM1;ADRA1A;PRKACB
Complement and coagulation cascades	8/79	0.344578	0.603012	0	0	1.20555	1.28443	SERPINA1;CFH;F10;PLAU;F2R;PLAUR;MASP1;F2RL2
Cell cycle	12/124	0.347973	0.605513	0	0	1.15207	1.21616	ZBTB17;GSK3B;STAG1;ORC6;TGFB1;SMAD3;GADD45B;EP300;ATM;E2F3;CDC14A;MAD2L1
Caffeine metabolism	1/5	0.355151	0.614532	0	0	2.38095	2.46479	NAT2
D-Glutamine and D-glutamate metabolism	1/5	0.355151	0.611098	0	0	2.38095	2.46479	GLS
Oocyte meiosis	12/125	0.358323	0.613131	0	0	1.14286	1.17294	PPP2CA;PPP2R1B;FBXW11;RPS6KA2;ITPR3;PRKACA;CALM1;PRKACB;MAPK12;REC8;IGF1R;MAD2L1
Adipocytokine signaling pathway	7/69	0.359313	0.611428	0	0	1.20773	1.23618	SOCS3;PRKAA1;AKT2;IRS2;JAK2;CAMKK2;PCK2
Renin secretion	7/69	0.359313	0.608069	0	0	1.20773	1.23618	PTGER4;EDN1;PDE1C;ITPR3;PRKACA;CALM1;PRKACB
Sphingolipid metabolism	5/47	0.360389	0.606556	0	0	1.26646	1.29252	GALC;CERS6;SPTLC3;SPHK1;GLA
Endocrine and other factor-regulated calcium reabsorption	5/48	0.377557	0.631997	0	0	1.24008	1.20788	ATP1B3;AP2B1;PRKACA;PRKACB;SLC8A1
Aldosterone-regulated sodium reabsorption	4/37	0.377898	0.629149	0	0	1.287	1.25242	SLC9A3R2;ATP1B3;KRAS;PIK3R1
B cell receptor signaling pathway	7/71	0.387515	0.641691	0	0	1.17371	1.11268	VAV3;GSK3B;NRAS;SYK;AKT2;KRAS;PIK3R1
Malaria	5/49	0.394713	0.650115	0	0	1.21477	1.12925	CD40;CXCL8;TGFB1;MET;ICAM1
Ovarian steroidogenesis	5/49	0.394713	0.646657	0	0	1.21477	1.12925	ALOX5;CYP1B1;PRKACA;PRKACB;IGF1R
Collecting duct acid secretion	3/27	0.398537	0.649468	0	0	1.32275	1.21687	CLCNKB;TCIRG1;ATP6V1C1
Fatty acid elongation	3/27	0.398537	0.646049	0	0	1.32275	1.21687	MECR;THEM4;ELOVL7
Phagosome	14/152	0.400114	0.645209	0	0	1.09649	1.00439	DYNC1I2;NCF1;TFRC;SFTPA2;ITGA2;CYBA;TCIRG1;SEC61A1;HLA-DMB;LAMP1;NOS1;RAB5A;ATP6V1C1;HLA-DPA1
Vibrio cholerae infection	5/50	0.411826	0.660637	0	0	1.19048	1.05614	SEC61A1;TCIRG1;PRKACA;PRKACB;ATP6V1C1
Nitrogen metabolism	2/17	0.424234	0.677016	0	0	1.40056	1.20094	CPS1;CA8
Bacterial invasion of epithelial cells	7/74	0.429838	0.682423	0	0	1.12613	0.950842	ARHGEF26;CDH1;SHC1;CAV2;ARPC1B;PIK3R1;MET
Thyroid hormone synthesis	7/74	0.429838	0.678923	0	0	1.12613	0.950842	PAX8;GSR;ATP1B3;ITPR3;PRKACA;PRKACB;CREB5
Basal cell carcinoma	6/63	0.437365	0.687288	0	0	1.13379	0.937627	GSK3B;WNT10A;SMO;GADD45B;TCF7;BAX
Linoleic acid metabolism	3/29	0.444662	0.695208	0	0	1.23153	0.998079	CYP2C8;ALOX15;CYP3A4
Wnt signaling pathway	14/158	0.458182	0.712728	0	0	1.05485	0.823299	GSK3B;WNT10A;SMAD3;MMP7;FBXW11;TCF7;SIAH1;DKK1;SFRP2;RSPO2;EP300;TBL1X;PRKACA;PRKACB
Tight junction	15/170	0.460564	0.712832	0	0	1.05042	0.814395	PRKAA1;HSPA4;F11R;ACTR3B;CLDN6;PPP2CA;CLDN4;PPP2R1B;DLG3;PRKACA;EZR;PRKACB;RAPGEF6;RAB8B;JAM3
Citrate cycle (TCA cycle)	3/30	0.467199	0.719486	0	0	1.19048	0.905952	PDHA1;DLAT;PCK2
Cortisol synthesis and secretion	6/65	0.467764	0.716773	0	0	1.0989	0.834935	SP1;GNA11;ITPR3;PRKACA;PRKACB;CREB5
Inflammatory bowel disease (IBD)	6/65	0.467764	0.713225	0	0	1.0989	0.834935	HLA-DMB;TGFB1;SMAD3;IFNGR1;STAT1;HLA-DPA1
Mitophagy	6/65	0.467764	0.709711	0	0	1.0989	0.834935	BCL2L13;NRAS;SP1;TFE3;MITF;KRAS
Steroid biosynthesis	2/19	0.48231	0.728194	0	0	1.25313	0.913744	CYP24A1;DHCR24
Aminoacyl-tRNA biosynthesis	6/66	0.4828	0.725377	0	0	1.08225	0.788045	CARS;WARS;MARS2;MARS;SARS;GARS
Ubiquitin mediated proteolysis	12/137	0.483939	0.723559	0	0	1.04275	0.756827	CUL4A;HERC4;SOCS3;UBE2B;FBXW11;SIAH1;XIAP;ERCC8;UBE3A;RCHY1;UBE2K;BIRC3
Cardiac muscle contraction	7/78	0.485581	0.722507	0	0	1.06838	0.771804	RYR2;TPM3;TPM2;ATP1B3;COX7A2;SLC8A1;CACNG4
Asthma	3/31	0.489318	0.724567	0	0	1.15207	0.823437	CD40;HLA-DMB;HLA-DPA1
beta-Alanine metabolism	3/31	0.489318	0.7211	0	0	1.15207	0.823437	ALDH1A3;ALDH1B1;SMOX
mRNA surveillance pathway	8/91	0.50063	0.734257	0	0	1.04657	0.724112	PPP2CA;RNGTT;PPP2R1B;NCBP2;PPP2R3C;ALYREF;CPSF2;SMG7
Glutathione metabolism	5/56	0.512012	0.747392	0	0	1.06293	0.71153	RRM1;GSTO2;GSR;CHAC1;OPLAH
RNA transport	14/165	0.525055	0.762816	0	0	1.0101	0.650759	NDC1;RANBP2;SEH1L;NUP133;NCBP2;ALYREF;NMD3;NUP153;TRNT1;EIF2S1;NUP50;EIF4EBP1;STRAP;RPP25
ABC transporters	4/45	0.529628	0.765847	0	0	1.0582	0.672572	ABCD3;ABCB4;ABCB9;ABCG1
Cushing syndrome	13/155	0.544453	0.783605	0	0	0.998464	0.60704	GSK3B;WNT10A;TCF7;ITPR3;EGFR;PDE11A;RASD1;SP1;GNA11;E2F3;PRKACA;PRKACB;CREB5
Vascular smooth muscle contraction	11/132	0.556673	0.797467	0	0	0.992063	0.581128	GNA13;PPP1R14A;EDN1;CALCRL;GNA11;KCNMB2;ITPR3;PRKACA;CALM1;PRKACB;ADRA1A
Nucleotide excision repair	4/47	0.564773	0.805325	0	0	1.01317	0.578856	CUL4A;POLD4;LIG1;ERCC8
Bile secretion	6/72	0.569651	0.808536	0	0	0.992063	0.558266	ABCB4;AQP4;ATP1B3;PRKACA;CYP3A4;PRKACB
Prion diseases	3/35	0.572858	0.809358	0	0	1.02041	0.568488	BAX;PRKACA;PRKACB
Thermogenesis	19/231	0.573128	0.806042	0	0	0.97918	0.545057	PRKAA1;NDUFB11;NDUFB1;COX7A2;MAPK14;MAPK12;MAPK13;LIPE;MAPK11;NRAS;NDUFS8;RPS6KA2;DPF1;KRAS;PRKACA;PRKACB;MGLL;FGFR1;CREB5
Endocytosis	20/244	0.57967	0.811538	0	0	0.9758	0.5321	SH3GLB2;SMAD3;TFRC;CAV2;ARPC1B;VTA1;IQSEC3;ASAP3;AGAP3;AP2B1;EGFR;TGFBR1;IGF1R;RABEP1;GRK5;RAB35;PIP5K1A;PIP5K1B;RAB5A;CYTH1
Pancreatic secretion	8/98	0.586681	0.817637	0	0	0.971817	0.518244	CHRM3;RYR2;TRPC1;ATP1B3;ITPR3;RAB27B;ATP2B2;TPCN2
Mismatch repair	2/23	0.586866	0.81421	0	0	1.0352	0.551718	POLD4;LIG1
Renin-angiotensin system	2/23	0.586866	0.810559	0	0	1.0352	0.551718	NLN;PREP
Glycerolipid metabolism	5/61	0.589742	0.810895	0	0	0.9758	0.515291	PLPP4;ALDH1B1;DGKA;GLA;MGLL
DNA replication	3/36	0.592369	0.810888	0	0	0.992063	0.519469	POLD4;RNASEH2B;LIG1
Starch and sucrose metabolism	3/36	0.592369	0.8073	0	0	0.992063	0.519469	UGP2;GYG2;GANC
Cytosolic DNA-sensing pathway	5/63	0.618856	0.839682	0	0	0.944822	0.453403	PYCARD;POLR3A;DDX58;CCL4;IRF7
Ubiquinone and other terpenoid-quinone biosynthesis	1/11	0.619161	0.83641	0	0	1.08225	0.51882	VKORC1L1
Allograft rejection	3/38	0.629618	0.846822	0	0	0.93985	0.434814	CD40;HLA-DMB;HLA-DPA1
Protein processing in endoplasmic reticulum	13/165	0.636652	0.85256	0	0	0.937951	0.423515	MBTPS1;TUSC3;YOD1;EIF2AK4;EIF2S1;SEC61A1;LMAN1;BAG2;BAX;UBQLN4;MBTPS2;SEC63;SEC31A
Synaptic vesicle cycle	6/78	0.648725	0.864967	0	0	0.915751	0.396287	UNC13A;CACNA1B;TCIRG1;AP2B1;SLC18A1;ATP6V1C1
Folate biosynthesis	2/26	0.654443	0.868829	0	0	0.915751	0.388252	TPH1;GCH1
Maturity onset diabetes of the young	2/26	0.654443	0.8651	0	0	0.915751	0.388252	MNX1;FOXA2
Retinol metabolism	5/67	0.673245	0.886152	0	0	0.888415	0.351497	CYP2C8;RDH11;LRAT;HSD17B6;CYP3A4
Fanconi anemia pathway	4/54	0.67533	0.885113	0	0	0.881834	0.346168	TOP3B;BRIP1;EME1;FANCF
Non-homologous end-joining	1/13	0.680488	0.888095	0	0	0.915751	0.352514	LIG4
Staphylococcus aureus infection	5/68	0.686007	0.891519	0	0	0.87535	0.329891	HLA-DMB;CFH;MASP1;ICAM1;HLA-DPA1
Phototransduction	2/28	0.694389	0.898621	0	0	0.85034	0.310139	GUCA1B;CALM1
Chemical carcinogenesis	6/82	0.696208	0.897205	0	0	0.87108	0.315424	ALDH1A3;CYP2C8;GSTO2;NAT2;CYP1B1;CYP3A4
Spliceosome	10/134	0.697673	0.895346	0	0	0.888415	0.319834	RBMXL1;NCBP2;U2AF2;ALYREF;HNRNPU;TXNL4A;SNRNP200;PRPF8;SRSF8;PQBP1
Glycerophospholipid metabolism	7/97	0.716078	0.915154	0	0	0.859107	0.286912	PGS1;PLPP4;LPCAT4;DGKA;GPD2;ETNK1;PEMT
Viral carcinogenesis	15/201	0.721362	0.918098	0	0	0.888415	0.290168	GTF2A2;SYK;UBE3A;PIK3R1;NRAS;IRF7;EP300;BAX;HIST1H2BH;KRAS;PRKACA;HIST1H4C;IL6ST;PRKACB;CREB5
Carbohydrate digestion and absorption	3/44	0.726769	0.921173	0	0	0.811688	0.259047	AKT2;ATP1B3;PIK3R1
Thiamine metabolism	1/15	0.731945	0.92393	0	0	0.793651	0.247659	AK5
RNA polymerase	2/31	0.747065	0.939168	0	0	0.768049	0.223965	POLR3A;POLR1A
Steroid hormone biosynthesis	4/60	0.753275	0.943125	0	0	0.793651	0.224861	CYP1B1;HSD17B6;COMT;CYP3A4
Inositol phosphate metabolism	5/74	0.755364	0.941912	0	0	0.804376	0.225672	MTMR1;INPP5F;PIP5K1A;PIP5K1B;PLCD4
Propanoate metabolism	2/32	0.762804	0.947354	0	0	0.744048	0.201454	LDHA;DBT
Primary bile acid biosynthesis	1/17	0.775118	0.958781	0	0	0.70028	0.178389	CH25H
Base excision repair	2/33	0.777686	0.958109	0	0	0.721501	0.181409	POLD4;LIG1
Fructose and mannose metabolism	2/33	0.777686	0.954292	0	0	0.721501	0.181409	TIGAR;FBP1
Amino sugar and nucleotide sugar metabolism	3/48	0.77964	0.952893	0	0	0.744048	0.185211	CYB5R2;CMAS;UGP2
Notch signaling pathway	3/48	0.77964	0.949127	0	0	0.744048	0.185211	PSEN2;EP300;DLL3
Valine, leucine and isoleucine degradation	3/48	0.77964	0.94539	0	0	0.744048	0.185211	ALDH1B1;DBT;BCAT1
Alzheimer disease	12/171	0.782041	0.944583	0	0	0.835422	0.205386	GSK3B;NDUFS8;NDUFB11;PSEN2;CYCS;NDUFB1;COX7A2;ITPR3;APOE;NOS1;CALM1;BID
RNA degradation	5/79	0.803849	0.967131	0	0	0.753466	0.164514	PNPT1;CNOT1;WDR61;NUDT16;ENO3
Alanine, aspartate and glutamate metabolism	2/35	0.805009	0.964757	0	0	0.680272	0.147553	CPS1;GLS
Pantothenate and CoA biosynthesis	1/19	0.811342	0.968579	0	0	0.626566	0.130994	BCAT1
African trypanosomiasis	2/37	0.829301	0.986196	0	0	0.643501	0.120445	F2RL1;ICAM1
Huntington disease	13/193	0.83328	0.987116	0	0	0.801875	0.14625	NDUFB11;DCTN4;NDUFB1;COX7A2;AP2B1;GRM5;NDUFS8;SP1;EP300;CYCS;BAX;DNAL1;CREB5
Autoimmune thyroid disease	3/53	0.833555	0.983659	0	0	0.673854	0.122679	CD40;HLA-DMB;HLA-DPA1
Glycosaminoglycan biosynthesis	3/53	0.833555	0.979905	0	0	0.673854	0.122679	CHST11;ST3GAL1;HS3ST2
Ribosome	10/153	0.836762	0.979935	0	0	0.778089	0.138667	RPS27;RPL31;RPL27A;RPLP2;RPL35A;RPL38;RPL27;RPL22L1;RPS21;MRPS5
Pathogenic Escherichia coli infection	3/55	0.851715	0.993668	0	0	0.649351	0.104223	CDH1;ARPC1B;EZR
Parkinson disease	9/142	0.852539	0.990876	0	0	0.754527	0.120374	NDUFS8;NDUFB11;CYCS;NDUFB1;COX7A2;PRKACA;SNCAIP;PRKACB;SLC18A1
Other types of O-glycan biosynthesis	1/22	0.855042	0.990048	0	0	0.541126	0.0847431	ST6GAL2
Terpenoid backbone biosynthesis	1/22	0.855042	0.98634	0	0	0.541126	0.0847431	NUS1
Mannose type O-glycan biosynthesis	1/23	0.867231	0.996669	0	0	0.517598	0.0737317	POMGNT1
Pyrimidine metabolism	3/57	0.868122	0.993984	0	0	0.626566	0.0886109	NT5E;RRM1;UCK2
Graft-versus-host disease	2/41	0.869856	0.99228	0	0	0.58072	0.0809687	HLA-DMB;HLA-DPA1
Vitamin digestion and absorption	1/24	0.878397	0.998325	0	0	0.496032	0.0643141	LRAT
Metabolism of xenobiotics by cytochrome P450	4/74	0.878556	0.994836	0	0	0.643501	0.0833175	ALDH1A3;GSTO2;CYP1B1;CYP3A4
PPAR signaling pathway	4/74	0.878556	0.991192	0	0	0.643501	0.0833175	MMP1;ME1;SLC27A6;PCK2
Systemic lupus erythematosus	8/133	0.879284	0.988392	0	0	0.716076	0.0921213	HIST2H2AA3;CD40;HLA-DMB;H2AFJ;H2AFX;HIST1H2BH;HIST1H4C;HLA-DPA1
Lysine degradation	3/59	0.882905	0.988854	0	0	0.605327	0.075386	ALDH1B1;KMT2C;KMT5A
Type I diabetes mellitus	2/43	0.886625	0.989422	0	0	0.55371	0.0666297	HLA-DMB;HLA-DPA1
Glycosylphosphatidylinositol (GPI)-anchor biosynthesis	1/25	0.888623	0.988072	0	0	0.47619	0.0562294	GPLD1
Antigen processing and presentation	4/77	0.89676	0.993533	0	0	0.618429	0.0673884	HLA-DMB;HSPA4;B2M;HLA-DPA1
Basal transcription factors	2/45	0.901371	0.995062	0	0	0.529101	0.0549407	GTF2A2;TAF9B
Ascorbate and aldarate metabolism	1/27	0.90657	0.997227	0	0	0.440917	0.0432481	ALDH1B1
Biosynthesis of unsaturated fatty acids	1/27	0.90657	0.993679	0	0	0.440917	0.0432481	ELOVL7
Arachidonic acid metabolism	3/63	0.908107	0.991833	0	0	0.566893	0.0546449	CYP2C8;ALOX5;ALOX15
Glyoxylate and dicarboxylate metabolism	1/30	0.92822	1	0	0	0.396825	0.0295583	CAT
Pentose phosphate pathway	1/30	0.92822	1	0	0	0.396825	0.0295583	FBP1
N-Glycan biosynthesis	2/50	0.930764	1	0	0	0.47619	0.0341665	ST6GAL2;TUSC3
Oxidative phosphorylation	7/133	0.937104	1	0	0	0.626566	0.0407021	NDUFS8;PPA2;NDUFB11;NDUFB1;COX7A2;TCIRG1;ATP6V1C1
Pentose and glucuronate interconversions	1/34	0.949494	1	0	0	0.35014	0.0181463	UGP2
Primary immunodeficiency	1/37	0.961201	1	0	0	0.32175	0.0127323	CD40
Ribosome biogenesis in eukaryotes	4/101	0.974573	1	0	0	0.471476	0.0121432	NMD3;RPP25;AK6;MDN1
Porphyrin and chlorophyll metabolism	1/42	0.975001	1	0	0	0.283447	0.00717602	HEPH
Fatty acid degradation	1/44	0.979032	1	0	0	0.270563	0.00573346	ALDH1B1
Proteasome	1/45	0.980797	1	0	0	0.26455	0.00512955	PSMF1
Cholesterol metabolism	1/50	0.987629	1	0	0	0.238095	0.00296385	APOE
Olfactory transduction	7/444	0.999995	1	0	0	0.187688	9.44881e-07	PDE1C;PDE2A;PRKACA;CALM1;PRKACB;SLC8A1;SLC8A2

## Sheet: Sheet6
Supplementary table S3 - shared KEGG pathways (GSE10638 )
214 pathways shared between FUS-ALS and SOD1-ALS DEGs
Selenocompound metabolism
p53 signaling pathway
Glycine, serine and threonine metabolism
Rheumatoid arthritis
Central carbon metabolism in cancer
Nicotinate and nicotinamide metabolism
Viral myocarditis
NF-kappa B signaling pathway
Tyrosine metabolism
Thyroid cancer
Measles
Pathways in cancer
Apoptosis
Phenylalanine metabolism
Herpes simplex virus 1 infection
Serotonergic synapse
Toxoplasmosis
Cardiac muscle contraction
Cysteine and methionine metabolism
Epstein-Barr virus infection
Hypertrophic cardiomyopathy (HCM)
Neuroactive ligand-receptor interaction
Human immunodeficiency virus 1 infection
Influenza A
Dopaminergic synapse
IL-17 signaling pathway
Small cell lung cancer
Tuberculosis
Circadian entrainment
Linoleic acid metabolism
Kaposi sarcoma-associated herpesvirus infection
Aminoacyl-tRNA biosynthesis
Non-alcoholic fatty liver disease (NAFLD)
Amphetamine addiction
Glycolysis / Gluconeogenesis
Staphylococcus aureus infection
Cholinergic synapse
Arrhythmogenic right ventricular cardiomyopathy (ARVC)
Melanoma
Leishmaniasis
Riboflavin metabolism
Necroptosis
Hepatitis B
Pyruvate metabolism
Nicotine addiction
Complement and coagulation cascades
Alzheimer disease
Tryptophan metabolism
Axon guidance
Dilated cardiomyopathy (DCM)
Ubiquitin mediated proteolysis
Transcriptional misregulation in cancer
Cocaine addiction
Malaria
Signaling pathways regulating pluripotency of stem cells
Calcium signaling pathway
Amyotrophic lateral sclerosis (ALS)
MAPK signaling pathway
Cell adhesion molecules (CAMs)
Thiamine metabolism
Retrograde endocannabinoid signaling
AGE-RAGE signaling pathway in diabetic complications
HIF-1 signaling pathway
Legionellosis
Toll-like receptor signaling pathway
Rap1 signaling pathway
Hepatitis C
Th17 cell differentiation
Drug metabolism
TNF signaling pathway
Pantothenate and CoA biosynthesis
Arachidonic acid metabolism
One carbon pool by folate
RNA transport
Glutamatergic synapse
Retinol metabolism
Terpenoid backbone biosynthesis
Epithelial cell signaling in Helicobacter pylori infection
Renal cell carcinoma
Histidine metabolism
Vitamin digestion and absorption
PPAR signaling pathway
Autophagy
Pertussis
Natural killer cell mediated cytotoxicity
Chemokine signaling pathway
Apelin signaling pathway
ECM-receptor interaction
Citrate cycle (TCA cycle)
Peroxisome
Fluid shear stress and atherosclerosis
Asthma
Circadian rhythm
Parkinson disease
Colorectal cancer
Insulin secretion
Salmonella infection
Fructose and mannose metabolism
Adrenergic signaling in cardiomyocytes
GABAergic synapse
SNARE interactions in vesicular transport
Protein digestion and absorption
TGF-beta signaling pathway
Morphine addiction
Gastric cancer
Th1 and Th2 cell differentiation
Starch and sucrose metabolism
African trypanosomiasis
cAMP signaling pathway
Regulation of actin cytoskeleton
Allograft rejection
Glycerophospholipid metabolism
Pancreatic secretion
Wnt signaling pathway
Ferroptosis
Bladder cancer
Graft-versus-host disease
Homologous recombination
Chagas disease (American trypanosomiasis)
Type I diabetes mellitus
Hepatocellular carcinoma
PI3K-Akt signaling pathway
Glycosphingolipid biosynthesis
Cytokine-cytokine receptor interaction
Type II diabetes mellitus
Hedgehog signaling pathway
Nucleotide excision repair
Endocrine and other factor-regulated calcium reabsorption
Intestinal immune network for IgA production
Valine, leucine and isoleucine degradation
Arginine and proline metabolism
NOD-like receptor signaling pathway
Cholesterol metabolism
Alcoholism
Mineral absorption
Neurotrophin signaling pathway
Autoimmune thyroid disease
Fanconi anemia pathway
Platelet activation
Pyrimidine metabolism
Huntington disease
Endometrial cancer
Purine metabolism
Long-term depression
Steroid hormone biosynthesis
Relaxin signaling pathway
Focal adhesion
Glycerolipid metabolism
Oxidative phosphorylation
Systemic lupus erythematosus
Spliceosome
Basal cell carcinoma
Cytosolic DNA-sensing pathway
Inflammatory bowel disease (IBD)
Mitophagy
Shigellosis
Acute myeloid leukemia
Non-small cell lung cancer
Adipocytokine signaling pathway
Renin secretion
Prolactin signaling pathway
RIG-I-like receptor signaling pathway
Adherens junction
Breast cancer
Human T-cell leukemia virus 1 infection
Phospholipase D signaling pathway
Bacterial invasion of epithelial cells
Gastric acid secretion
Glioma
Pancreatic cancer
Human cytomegalovirus infection
Chronic myeloid leukemia
Oxytocin signaling pathway
Ribosome
Antigen processing and presentation
RNA degradation
Ras signaling pathway
Cellular senescence
Hippo signaling pathway
Chemical carcinogenesis
JAK-STAT signaling pathway
Taste transduction
ErbB signaling pathway
cGMP-PKG signaling pathway
Salivary secretion
Fc gamma R-mediated phagocytosis
Amoebiasis
Hematopoietic cell lineage
Aldosterone synthesis and secretion
Choline metabolism in cancer
Phosphatidylinositol signaling system
Melanogenesis
Ribosome biogenesis in eukaryotes
Glucagon signaling pathway
Insulin resistance
Leukocyte transendothelial migration
Sphingolipid signaling pathway
Lysosome
Cell cycle
Oocyte meiosis
Osteoclast differentiation
FoxO signaling pathway
Vascular smooth muscle contraction
Thermogenesis
Estrogen signaling pathway
Insulin signaling pathway
Phagosome
Cushing syndrome
Protein processing in endoplasmic reticulum
Proteoglycans in cancer
Viral carcinogenesis
MicroRNAs in cancer
Human papillomavirus infection
Olfactory transduction
Gene Ontology enrichment analysis of Biological Process (BP) shared between FUS-ALS and SOD1-ALS
Term	Overlap	P-value	Adjusted P-value	Old P-value	Old Adjusted P-value	Odds Ratio	Combined Score	Genes
Selenocompound metabolism	4/17	0.000141109	0.0434617	0	0	14.3911	127.591	TXNRD2;MARS2;CTH;MARS
p53 signaling pathway	7/72	0.000173609	0.0267358	0	0	5.94631	51.4874	GADD45B;ZMAT3;CYCS;RCHY1;PPM1D;BID;GTSE1
Glycine, serine and threonine metabolism	5/40	0.0004662	0.0478632	0	0	7.64526	58.646	MAOB;CBS;CTH;BPGM;PSPH
Rheumatoid arthritis	6/91	0.00379808	0.292452	0	0	4.03266	22.4751	CXCL6;HLA-DMB;MMP1;CCL3;CXCL1;ICAM1
Central carbon metabolism in cancer	5/65	0.00419974	0.258704	0	0	4.70478	25.748	RET;TIGAR;PDHA1;NTRK3;MET
Nicotinate and nicotinamide metabolism	3/30	0.0126847	0.651149	0	0	6.11621	26.7117	NT5E;NAMPT;NUDT12
Viral myocarditis	4/59	0.0157816	0.694392	0	0	4.14658	17.2038	HLA-DMB;CYCS;BID;ICAM1
NF-kappa B signaling pathway	5/95	0.0198775	0.765284	0	0	3.21906	12.6128	IRAK1;GADD45B;DDX58;XIAP;ICAM1
Tyrosine metabolism	3/36	0.0207666	0.710679	0	0	5.09684	19.7472	DDC;MAOB;COMT
Thyroid cancer	3/37	0.0223317	0.687818	0	0	4.95909	18.8532	RET;GADD45B;TPM3
Measles	6/138	0.0260658	0.729843	0	0	2.65922	9.69852	IRAK1;DDX58;CYCS;RCHY1;BID;EIF2S1
Pathways in cancer	15/530	0.0286071	0.73425	0	0	1.731	6.15215	RET;EDN1;GADD45B;TPM3;MMP1;TXNRD2;F2R;XIAP;FGF7;TRAF4;CYCS;JAK2;BID;IL6ST;MET
Apoptosis	6/143	0.0303157	0.718249	0	0	2.56624	8.97181	GADD45B;CYCS;XIAP;BID;EIF2S1;LMNB1
Phenylalanine metabolism	2/17	0.0308297	0.678254	0	0	7.19554	25.0353	DDC;MAOB
Herpes simplex virus 1 infection	14/492	0.0324493	0.666292	0	0	1.74038	5.96617	ZNF471;DDX58;ZNF10;EIF2S1;HLA-DMB;IRAK1;ZNF229;CYCS;ZNF721;JAK2;BID;ZNF585B;SRSF8;ZNF286A
Serotonergic synapse	5/113	0.0381302	0.734006	0	0	2.70629	8.84076	CYP2C8;DDC;MAOB;ALOX15;KCNJ3
Toxoplasmosis	5/113	0.0381302	0.690829	0	0	2.70629	8.84076	HLA-DMB;IRAK1;CYCS;XIAP;JAK2
Cardiac muscle contraction	4/78	0.0389762	0.666926	0	0	3.13652	10.1774	RYR2;TPM3;COX7A2;SLC8A1
Cysteine and methionine metabolism	3/47	0.0414018	0.671144	0	0	3.90396	12.4319	CBS;CTH;BCAT1
Epstein-Barr virus infection	7/201	0.0477222	0.734921	0	0	2.13002	6.48029	HLA-DMB;GADD45B;IRAK1;DDX58;CYCS;BID;ICAM1
Hypertrophic cardiomyopathy (HCM)	4/85	0.0507144	0.743811	0	0	2.87822	8.58153	RYR2;EDN1;TPM3;SLC8A1
Neuroactive ligand-receptor interaction	10/338	0.0521069	0.729497	0	0	1.80953	5.34618	CHRM3;EDN1;CHRNB4;GLRB;F2R;TAC1;GABRG2;F2RL2;GRIA3;ADRA2A
Human immunodeficiency virus 1 infection	7/212	0.0601348	0.805283	0	0	2.0195	5.67716	CUL4A;IRAK1;FBXW11;LIMK2;AP1S1;CYCS;BID
Influenza A	6/171	0.0623508	0.800168	0	0	2.14604	5.95521	HLA-DMB;DDX58;CYCS;JAK2;EIF2S1;ICAM1
Dopaminergic synapse	5/131	0.064151	0.79034	0	0	2.33443	6.41155	DDC;MAOB;COMT;GRIA3;KCNJ3
IL-17 signaling pathway	4/93	0.0662394	0.784683	0	0	2.63063	7.14078	CXCL6;TRAF4;MMP1;CXCL1
Small cell lung cancer	4/93	0.0662394	0.75562	0	0	2.63063	7.14078	TRAF4;GADD45B;XIAP;CYCS
Tuberculosis	6/179	0.0741716	0.815887	0	0	2.05013	5.33314	HLA-DMB;IRAK1;CEBPG;CYCS;JAK2;BID
Circadian entrainment	4/97	0.0748267	0.794711	0	0	2.52215	6.53887	RYR2;RASD1;GRIA3;KCNJ3
Linoleic acid metabolism	2/29	0.0810552	0.832167	0	0	4.21807	10.5984	CYP2C8;ALOX15
Kaposi sarcoma-associated herpesvirus infection	6/186	0.0854925	0.84941	0	0	1.97297	4.85218	CYCS;CXCL1;IL6ST;JAK2;BID;ICAM1
Aminoacyl-tRNA biosynthesis	3/66	0.0935917	0.90082	0	0	2.78009	6.58553	WARS;MARS2;MARS
Non-alcoholic fatty liver disease (NAFLD)	5/149	0.0980389	0.91503	0	0	2.05242	4.76652	NDUFB11;CYCS;COX7A2;BID;EIF2S1
Amphetamine addiction	3/68	0.100159	0.907319	0	0	2.69833	6.20885	DDC;MAOB;GRIA3
Glycolysis / Gluconeogenesis	3/68	0.100159	0.881395	0	0	2.69833	6.20885	PDHA1;BPGM;ENO3
Staphylococcus aureus infection	3/68	0.100159	0.856912	0	0	2.69833	6.20885	HLA-DMB;CFH;ICAM1
Cholinergic synapse	4/112	0.111639	0.929318	0	0	2.18436	4.78918	CHRM3;CHRNB4;JAK2;KCNJ3
Arrhythmogenic right ventricular cardiomyopathy (ARVC)	3/72	0.113823	0.922565	0	0	2.54842	5.538	RYR2;SLC8A1;DSC2
Melanoma	3/72	0.113823	0.898909	0	0	2.54842	5.538	FGF7;GADD45B;MET
Leishmaniasis	3/74	0.120906	0.930977	0	0	2.47954	5.23863	HLA-DMB;IRAK1;JAK2
Riboflavin metabolism	1/8	0.123575	0.928318	0	0	7.64526	15.9855	RFK
Necroptosis	5/162	0.127121	0.932222	0	0	1.88772	3.89363	H2AFJ;ALOX15;XIAP;JAK2;BID
Hepatitis B	5/163	0.129507	0.927632	0	0	1.87614	3.83486	IRAK1;DDX58;CYCS;JAK2;BID
Pyruvate metabolism	2/39	0.1333	0.933098	0	0	3.13652	6.32057	PDHA1;ME1
Nicotine addiction	2/40	0.138873	0.950511	0	0	3.0581	6.03729	GRIA3;GABRG2
Complement and coagulation cascades	3/79	0.139288	0.932623	0	0	2.32261	4.57836	CFH;F2R;F2RL2
Alzheimer disease	5/171	0.149308	0.978446	0	0	1.78836	3.40101	NDUFB11;CYCS;COX7A2;APOE;BID
Tryptophan metabolism	2/42	0.150167	0.96357	0	0	2.91248	5.52209	DDC;MAOB
Axon guidance	5/181	0.175721	1	0	0	1.68956	2.93791	EFNB2;LIMK2;NTN4;MET;EPHA2
Dilated cardiomyopathy (DCM)	3/91	0.186738	1	0	0	2.01633	3.3835	RYR2;TPM3;SLC8A1
Ubiquitin mediated proteolysis	4/137	0.186763	1	0	0	1.78575	2.99634	CUL4A;FBXW11;XIAP;RCHY1
Transcriptional misregulation in cancer	5/186	0.189552	1	0	0	1.64414	2.73436	GADD45B;TFE3;MET;GRIA3;DUSP6
Cocaine addiction	2/49	0.190923	1	0	0	2.49641	4.13377	DDC;MAOB
Malaria	2/49	0.190923	1	0	0	2.49641	4.13377	MET;ICAM1
Signaling pathways regulating pluripotency of stem cells	4/139	0.19337	1	0	0	1.76006	2.89204	ID4;IL6ST;JAK2;ACVR2A
Calcium signaling pathway	5/188	0.195191	1	0	0	1.62665	2.65758	CHRM3;RYR2;F2R;CACNA1E;SLC8A1
Amyotrophic lateral sclerosis (ALS)	2/51	0.20283	1	0	0	2.39851	3.82656	CYCS;BID
MAPK signaling pathway	7/295	0.209824	1	0	0	1.4513	2.26619	FGF7;GADD45B;IRAK1;CACNA1E;MET;DUSP6;EPHA2
Cell adhesion molecules (CAMs)	4/145	0.213608	1	0	0	1.68723	2.60443	HLA-DMB;CNTN1;PVR;ICAM1
Thiamine metabolism	1/15	0.219143	1	0	0	4.07747	6.18972	AK5
Retrograde endocannabinoid signaling	4/148	0.223941	1	0	0	1.65303	2.47355	NDUFB11;GABRG2;GRIA3;KCNJ3
AGE-RAGE signaling pathway in diabetic complications	3/100	0.224678	1	0	0	1.83486	2.73961	EDN1;JAK2;ICAM1
HIF-1 signaling pathway	3/100	0.224678	1	0	0	1.83486	2.73961	EDN1;PDHA1;ENO3
Legionellosis	2/55	0.226869	1	0	0	2.22408	3.29916	CYCS;CXCL1
Toll-like receptor signaling pathway	3/104	0.242	1	0	0	1.76429	2.50321	IRAK1;SPP1;CCL3
Rap1 signaling pathway	5/206	0.248309	1	0	0	1.48452	2.06805	FGF7;F2R;PRKD2;MET;EPHA2
Hepatitis C	4/155	0.248526	1	0	0	1.57838	2.19743	DDX58;CYCS;BID;EIF2S1
Th17 cell differentiation	3/107	0.255132	1	0	0	1.71482	2.34241	HLA-DMB;IL6ST;JAK2
Drug metabolism	3/108	0.259532	1	0	0	1.69895	2.29167	CYP2C8;MAOB;FMO1
TNF signaling pathway	3/110	0.26836	1	0	0	1.66806	2.1942	EDN1;CXCL1;ICAM1
Pantothenate and CoA biosynthesis	1/19	0.269013	1	0	0	3.21906	4.22661	BCAT1
Arachidonic acid metabolism	2/63	0.275385	1	0	0	1.94165	2.50393	CYP2C8;ALOX15
One carbon pool by folate	1/20	0.280976	1	0	0	3.0581	3.88222	MTHFD1L
RNA transport	4/165	0.284559	1	0	0	1.48272	1.8635	RANBP2;NUP50;TRNT1;EIF2S1
Glutamatergic synapse	3/114	0.286114	1	0	0	1.60953	2.01411	SLC38A1;GRIA3;KCNJ3
Retinol metabolism	2/67	0.299634	1	0	0	1.82573	2.20036	CYP2C8;LRAT
Terpenoid backbone biosynthesis	1/22	0.304319	1	0	0	2.78009	3.30742	NUS1
Epithelial cell signaling in Helicobacter pylori infection	2/68	0.305679	1	0	0	1.79888	2.13207	CXCL1;MET
Renal cell carcinoma	2/69	0.311714	1	0	0	1.77281	2.06652	TFE3;MET
Histidine metabolism	1/23	0.315706	1	0	0	2.65922	3.06593	MAOB
Vitamin digestion and absorption	1/24	0.326907	1	0	0	2.54842	2.84933	LRAT
PPAR signaling pathway	2/74	0.341697	1	0	0	1.65303	1.77507	MMP1;ME1
Autophagy	3/128	0.348691	1	0	0	1.43349	1.51028	VAMP8;WIPI1;EIF2S1
Pertussis	2/76	0.35358	1	0	0	1.60953	1.67334	CXCL6;IRAK1
Natural killer cell mediated cytotoxicity	3/131	0.362077	1	0	0	1.40066	1.42293	ULBP2;BID;ICAM1
Chemokine signaling pathway	4/190	0.376901	1	0	0	1.28762	1.25643	CXCL6;CCL3;CXCL1;JAK2
Apelin signaling pathway	3/137	0.388708	1	0	0	1.33932	1.26555	RYR2;SPP1;SLC8A1
ECM-receptor interaction	2/82	0.388744	1	0	0	1.49176	1.40946	SV2C;SPP1
Citrate cycle (TCA cycle)	1/30	0.390377	1	0	0	2.03874	1.91772	PDHA1
Peroxisome	2/83	0.394525	1	0	0	1.47379	1.37073	PEX26;NUDT12
Fluid shear stress and atherosclerosis	3/139	0.397529	1	0	0	1.32004	1.21772	EDN1;ACVR2A;ICAM1
Asthma	1/31	0.40036	1	0	0	1.97297	1.80604	HLA-DMB
Circadian rhythm	1/31	0.40036	1	0	0	1.97297	1.80604	FBXW11
Parkinson disease	3/142	0.410695	1	0	0	1.29216	1.1499	NDUFB11;CYCS;COX7A2
Colorectal cancer	2/86	0.411714	1	0	0	1.42237	1.26225	GADD45B;CYCS
Insulin secretion	2/86	0.411714	1	0	0	1.42237	1.26225	CHRM3;RYR2
Salmonella infection	2/86	0.411714	1	0	0	1.42237	1.26225	CCL3;CXCL1
Fructose and mannose metabolism	1/33	0.419838	1	0	0	1.8534	1.60854	TIGAR
Adrenergic signaling in cardiomyocytes	3/145	0.423771	1	0	0	1.26542	1.08644	RYR2;TPM3;SLC8A1
GABAergic synapse	2/89	0.42866	1	0	0	1.37443	1.16427	SLC38A1;GABRG2
SNARE interactions in vesicular transport	1/34	0.429339	1	0	0	1.79888	1.52097	VAMP8
Protein digestion and absorption	2/90	0.434252	1	0	0	1.35916	1.13371	COL22A1;SLC8A1
TGF-beta signaling pathway	2/90	0.434252	1	0	0	1.35916	1.13371	ID4;ACVR2A
Morphine addiction	2/91	0.439814	1	0	0	1.34422	1.10415	GABRG2;KCNJ3
Gastric cancer	3/149	0.441049	1	0	0	1.23145	1.00807	FGF7;GADD45B;MET
Th1 and Th2 cell differentiation	2/92	0.445346	1	0	0	1.32961	1.07553	HLA-DMB;JAK2
Starch and sucrose metabolism	1/36	0.447879	1	0	0	1.69895	1.36465	GYG2
African trypanosomiasis	1/37	0.456922	1	0	0	1.65303	1.29472	ICAM1
cAMP signaling pathway	4/212	0.457411	1	0	0	1.154	0.902629	RYR2;EDN1;F2R;GRIA3
Regulation of actin cytoskeleton	4/214	0.46458	1	0	0	1.14322	0.876414	CHRM3;FGF7;LIMK2;F2R
Allograft rejection	1/38	0.465818	1	0	0	1.60953	1.22962	HLA-DMB
Glycerophospholipid metabolism	2/97	0.472539	1	0	0	1.26107	0.945344	DGKA;GPD2
Pancreatic secretion	2/98	0.477882	1	0	0	1.24821	0.921665	CHRM3;RYR2
Wnt signaling pathway	3/158	0.479152	1	0	0	1.16131	0.854417	FBXW11;RSPO2;TBL1X
Ferroptosis	1/40	0.483176	1	0	0	1.52905	1.11219	ALOX15
Bladder cancer	1/41	0.491643	1	0	0	1.49176	1.05915	MMP1
Graft-versus-host disease	1/41	0.491643	1	0	0	1.49176	1.05915	HLA-DMB
Homologous recombination	1/41	0.491643	1	0	0	1.49176	1.05915	TOP3B
Chagas disease (American trypanosomiasis)	2/103	0.50409	1	0	0	1.18761	0.813515	IRAK1;CCL3
Type I diabetes mellitus	1/43	0.508165	1	0	0	1.42237	0.962876	HLA-DMB
Hepatocellular carcinoma	3/168	0.52001	1	0	0	1.09218	0.714184	GADD45B;TXNRD2;MET
PI3K-Akt signaling pathway	6/354	0.521909	1	0	0	1.03665	0.674091	FGF7;F2R;SPP1;JAK2;MET;EPHA2
Glycosphingolipid biosynthesis	1/45	0.524151	1	0	0	1.35916	0.877984	B3GALNT1
Cytokine-cytokine receptor interaction	5/294	0.527279	1	0	0	1.04017	0.665736	CXCL6;CCL3;CXCL1;IL6ST;ACVR2A
Type II diabetes mellitus	1/46	0.531948	1	0	0	1.32961	0.839262	CACNA1E
Hedgehog signaling pathway	1/47	0.539618	1	0	0	1.30132	0.802776	FBXW11
Nucleotide excision repair	1/47	0.539618	1	0	0	1.30132	0.802776	CUL4A
Endocrine and other factor-regulated calcium reabsorption	1/48	0.547163	1	0	0	1.27421	0.768359	SLC8A1
Intestinal immune network for IgA production	1/48	0.547163	1	0	0	1.27421	0.768359	HLA-DMB
Valine, leucine and isoleucine degradation	1/48	0.547163	1	0	0	1.27421	0.768359	BCAT1
Arginine and proline metabolism	1/49	0.554585	1	0	0	1.24821	0.735861	MAOB
NOD-like receptor signaling pathway	3/178	0.559076	1	0	0	1.03082	0.599392	NAMPT;XIAP;CXCL1
Cholesterol metabolism	1/50	0.561885	1	0	0	1.22324	0.705147	APOE
Alcoholism	3/180	0.566657	1	0	0	1.01937	0.579002	DDC;MAOB;H2AFJ
Mineral absorption	1/51	0.569067	1	0	0	1.19926	0.67609	SLC8A1
Neurotrophin signaling pathway	2/119	0.582027	1	0	0	1.02793	0.556357	IRAK1;NTRK3
Autoimmune thyroid disease	1/53	0.583079	1	0	0	1.154	0.622507	HLA-DMB
Fanconi anemia pathway	1/54	0.589913	1	0	0	1.13263	0.59778	TOP3B
Platelet activation	2/124	0.604465	1	0	0	0.986485	0.496607	VAMP8;F2R
Pyrimidine metabolism	1/57	0.609755	1	0	0	1.07302	0.530821	NT5E
Huntington disease	3/193	0.613944	1	0	0	0.950706	0.463804	NDUFB11;CYCS;COX7A2
Endometrial cancer	1/58	0.616153	1	0	0	1.05452	0.51066	GADD45B
Purine metabolism	2/129	0.625982	1	0	0	0.948249	0.444191	NT5E;AK5
Long-term depression	1/60	0.628639	1	0	0	1.01937	0.473189	GRIA3
Steroid hormone biosynthesis	1/60	0.628639	1	0	0	1.01937	0.473189	COMT
Relaxin signaling pathway	2/130	0.630176	1	0	0	0.940955	0.434492	EDN1;MMP1
Focal adhesion	3/199	0.634567	1	0	0	0.922041	0.419356	SPP1;XIAP;MET
Glycerolipid metabolism	1/61	0.634729	1	0	0	1.00266	0.455765	DGKA
Oxidative phosphorylation	2/133	0.642536	1	0	0	0.919731	0.406827	NDUFB11;COX7A2
Systemic lupus erythematosus	2/133	0.642536	1	0	0	0.919731	0.406827	HLA-DMB;H2AFJ
Spliceosome	2/134	0.646583	1	0	0	0.912867	0.398059	SRSF8;PQBP1
Basal cell carcinoma	1/63	0.646612	1	0	0	0.970827	0.42329	GADD45B
Cytosolic DNA-sensing pathway	1/63	0.646612	1	0	0	0.970827	0.42329	DDX58
Inflammatory bowel disease (IBD)	1/65	0.658109	1	0	0	0.940955	0.393681	HLA-DMB
Mitophagy	1/65	0.658109	1	0	0	0.940955	0.393681	TFE3
Shigellosis	1/65	0.658109	1	0	0	0.940955	0.393681	FBXW11
Acute myeloid leukemia	1/66	0.663717	1	0	0	0.926698	0.379853	DUSP6
Non-small cell lung cancer	1/66	0.663717	1	0	0	0.926698	0.379853	GADD45B
Adipocytokine signaling pathway	1/69	0.679997	1	0	0	0.886407	0.341857	JAK2
Renin secretion	1/69	0.679997	1	0	0	0.886407	0.341857	EDN1
Prolactin signaling pathway	1/70	0.685247	1	0	0	0.873744	0.330254	JAK2
RIG-I-like receptor signaling pathway	1/70	0.685247	1	0	0	0.873744	0.330254	DDX58
Adherens junction	1/72	0.695491	1	0	0	0.849473	0.308475	MET
Breast cancer	2/147	0.695938	1	0	0	0.832137	0.301646	FGF7;GADD45B
Human T-cell leukemia virus 1 infection	3/219	0.697684	1	0	0	0.837837	0.301612	HLA-DMB;XIAP;ICAM1
Phospholipase D signaling pathway	2/148	0.699488	1	0	0	0.826515	0.295401	DGKA;F2R
Bacterial invasion of epithelial cells	1/74	0.705403	1	0	0	0.826515	0.288442	MET
Gastric acid secretion	1/75	0.710238	1	0	0	0.815494	0.279026	CHRM3
Glioma	1/75	0.710238	1	0	0	0.815494	0.279026	GADD45B
Pancreatic cancer	1/75	0.710238	1	0	0	0.815494	0.279026	GADD45B
Human cytomegalovirus infection	3/225	0.71493	1	0	0	0.815494	0.273655	CCL3;CYCS;BID
Chronic myeloid leukemia	1/76	0.714993	1	0	0	0.804764	0.269984	GADD45B
Oxytocin signaling pathway	2/153	0.716729	1	0	0	0.799504	0.266281	RYR2;KCNJ3
Ribosome	2/153	0.716729	1	0	0	0.799504	0.266281	RPL31;RPL35A
Antigen processing and presentation	1/77	0.719671	1	0	0	0.794313	0.261298	HLA-DMB
RNA degradation	1/79	0.728798	1	0	0	0.774204	0.244927	ENO3
Ras signaling pathway	3/232	0.734082	1	0	0	0.790889	0.244491	FGF7;MET;EPHA2
Cellular senescence	2/160	0.739465	1	0	0	0.764526	0.230755	GADD45B;FBXW11
Hippo signaling pathway	2/160	0.739465	1	0	0	0.764526	0.230755	TEAD4;FBXW11
Chemical carcinogenesis	1/82	0.741935	1	0	0	0.745879	0.22264	CYP2C8
JAK-STAT signaling pathway	2/162	0.745669	1	0	0	0.755087	0.221598	IL6ST;JAK2
Taste transduction	1/83	0.746172	1	0	0	0.736893	0.215762	CHRM3
ErbB signaling pathway	1/85	0.754439	1	0	0	0.719554	0.202757	NRG3
cGMP-PKG signaling pathway	2/166	0.757699	1	0	0	0.736893	0.204465	SLC8A1;ADRA2A
Salivary secretion	1/90	0.773949	1	0	0	0.679579	0.174141	CHRM3
Fc gamma R-mediated phagocytosis	1/91	0.777662	1	0	0	0.672111	0.169011	LIMK2
Amoebiasis	1/96	0.795333	1	0	0	0.637105	0.145894	CXCL1
Hematopoietic cell lineage	1/97	0.798695	1	0	0	0.630537	0.14173	HLA-DMB
Aldosterone synthesis and secretion	1/98	0.802002	1	0	0	0.624103	0.137704	PRKD2
Choline metabolism in cancer	1/99	0.805256	1	0	0	0.617799	0.133812	DGKA
Phosphatidylinositol signaling system	1/99	0.805256	1	0	0	0.617799	0.133812	DGKA
Melanogenesis	1/101	0.811603	1	0	0	0.605565	0.126408	EDN1
Ribosome biogenesis in eukaryotes	1/101	0.811603	1	0	0	0.605565	0.126408	MDN1
Glucagon signaling pathway	1/103	0.817744	1	0	0	0.593807	0.119477	PDHA1
Insulin resistance	1/108	0.832238	1	0	0	0.566316	0.103997	PPP1R3D
Leukocyte transendothelial migration	1/112	0.843001	1	0	0	0.54609	0.0932654	ICAM1
Sphingolipid signaling pathway	1/119	0.860205	1	0	0	0.513967	0.0773953	BID
Lysosome	1/123	0.869179	1	0	0	0.497253	0.0697181	AP1S1
Cell cycle	1/124	0.871331	1	0	0	0.493243	0.067936	GADD45B
Oocyte meiosis	1/125	0.873448	1	0	0	0.489297	0.0662053	FBXW11
Osteoclast differentiation	1/127	0.877578	1	0	0	0.481591	0.0628909	FOSL2
FoxO signaling pathway	1/132	0.887324	1	0	0	0.463349	0.0553909	GADD45B
Vascular smooth muscle contraction	1/132	0.887324	1	0	0	0.463349	0.0553909	EDN1
Thermogenesis	2/231	0.893979	1	0	0	0.529542	0.0593472	NDUFB11;COX7A2
Estrogen signaling pathway	1/137	0.896297	1	0	0	0.446439	0.0488774	KCNJ3
Insulin signaling pathway	1/137	0.896297	1	0	0	0.446439	0.0488774	PPP1R3D
Phagosome	1/152	0.919162	1	0	0	0.402382	0.033918	HLA-DMB
Cushing syndrome	1/155	0.923092	1	0	0	0.394594	0.0315779	RASD1
Protein processing in endoplasmic reticulum	1/165	0.934867	1	0	0	0.370679	0.0249655	EIF2S1
Proteoglycans in cancer	1/201	0.964217	1	0	0	0.304289	0.011088	MET
Viral carcinogenesis	1/201	0.964217	1	0	0	0.304289	0.011088	IL6ST
MicroRNAs in cancer	1/299	0.99303	1	0	0	0.204555	0.00143078	MET
Human papillomavirus infection	1/330	0.995852	1	0	0	0.18534	0.000770406	SPP1
Olfactory transduction	1/444	0.999387	1	0	0	0.137752	8.44293e-05	SLC8A1
