# Supplementary material for: Genome Wide Analysis Points towards Subtype-Specific Diseases in Different Genetic Forms of Amyotrophic Lateral Sclerosis
Source: Int J Mol Sci. 2020 Sep 21;21(18):6938. doi: 10.3390/ijms21186938 (PMC7555318; doi:10.3390/ijms21186938)
Supplement: Supplementary file 1 [file ijms-21-06938-s001.zip › Suppliment Tables S1-S5/Table S4.xlsx]

## Sheet: Sheet1
Supplementary table S4 - Transcription factor (TFs) interaction with target genes in FUS-ALS DEGs (versus control) in the present study
ENCODE			JASPER			ChEA			29 common TFs between JASPER and ChEA
Gene_symbol	TFs_name		Gene_symbol	TFs_name		Gene_symbol	TFs_name		STAT3
ABCD2	JUNB		ZNF568	NFIL3		BMP7	KLF2		KLF5
ABCD2	SUPT5H		ZNF568	JUND		BMP7	KLF5		SREBF1
ABCD2	TRIM22		ZNF568	FOXC1		BMP7	ARNT		CREB1
ABCD2	TBX21		ZNF568	FOXL1		BMP7	PAX3		GATA2
ABCD2	ZBTB40		ZNF568	POU2F2		BMP7	TCF4		YY1
ABCD2	ZNF101		ZNF568	STAT3		BMP7	SMAD4		MEF2A
ABCD2	MLLT1		ZNF568	HINFP		BMP7	TP63		SRF
ARL17A	MAZ		ZNF568	KLF5		BMP7	CREB1		NR3C1
ARL17B	MAZ		ZNF568	USF2		BMP7	MYC		JUN
BMP7	MAZ		ZNF568	SREBF1		BMP7	KLF4		TP53
BMP7	ZNF341		ZNF568	TEAD1		BMP7	NANOG		SREBF2
BMP7	ZNF2		CCDC91	FOXI1		BMP7	POU5F1		CEBPB
BMP7	ZNF501		CCDC91	CREB1		BMP7	SOX2		TFAP2A
BMP7	ZNF76		CCDC91	FOXC1		BMP7	TCF3		ESR1
BMP7	ZNF610		CCDC91	GATA2		BMP7	EGR1		TP63
BMP7	ETV6		CCDC91	FOXL1		BMP7	MITF		SRY
BMP7	ZBTB7A		CCDC91	YY1		BMP7	TP53		HNF4A
BMP7	L3MBTL2		CCDC91	MEF2A		BMP7	PPARG		E2F1
BMP7	ZNF394		CCDC91	POU2F2		BMP7	FOXA2		STAT1
BMP7	ZNF18		CCDC91	HOXA5		BMP7	RCOR3		RUNX1
BMP7	DMAP1		CCDC91	STAT3		BMP7	SIN3B		GATA3
BMP7	ZNF24		OPCML	NKX3-1		BMP7	REST		PPARG
BMP7	KLF8		OPCML	JUND		BMP7	TET1		TFAP2C
C6orf118	ZFP2		OPCML	FOXC1		BMP7	TRIM28		RELA
C6orf165	SUPT5H		OPCML	GATA2		BMP7	SOX9		RUNX2
C6orf165	ZNF610		OPCML	MEF2A		BMP7	SRY		ELK1
C6orf165	ZFP2		OPCML	HOXA5		BMP7	EP300		ELF5
C6orf165	REST		OPCML	NFIC		BMP7	ESR1		E2F4
C6orf165	RFX3		OPCML	SRF		BMP7	YAP1
C6orf165	YY1		OPCML	HINFP		BMP7	WT1
C6orf165	GATA3		OPCML	SP1		BMP7	ZNF281
C6orf165	ZNF335		OPCML	MAX		BMP7	PRDM14
CALB1	EZH2		OPCML	USF1		BMP7	SMAD3
CASC2	ZNF324		OPCML	USF2		BMP7	FOXP2
CASC2	RARA		OPCML	SREBF1		BMP7	EED
CASC2	ZNF263		OPCML	NR3C1		BMP7	PHC1
CASC2	ZBTB11		GLRA1	NKX3-1		BMP7	EZH2
CASC2	BCL6		GLRA1	PRRX2		BMP7	RNF2
CCDC103	TRIM22		GLRA1	JUN		BMP7	JARID2
CCDC103	ZBTB7A		GLRA1	FOXC1		BMP7	MTF2
CCDC103	NR4A1		GLRA1	FOXL1		BMP7	SUZ12
CCDC103	NRF1		GLRA1	NFIC		BMP7	CTNNB1
CCDC103	NCOA1		GLRA1	NFYA		BMP7	NUCKS1
CCDC103	IRF1		GLRA1	SRF		BMP7	ELF5
CCDC103	ZNF83		GLRA1	HINFP		BMP7	PADI4
CCDC103	CHD1		GLRA1	TP53		BMP7	ESR2
CCDC103	MXI1		GLRA1	SREBF2		EDIL3	AHR
CCDC103	FOSL2		RTKN	REL		EDIL3	ARNT
CCDC103	SOX13		RTKN	ZNF354C		EDIL3	CEBPD
CCDC103	RXRB		RTKN	CEBPB		EDIL3	STAT3
CCDC103	KLF7		RTKN	JUN		EDIL3	SMAD4
CCDC103	ELF1		RTKN	FOXC1		EDIL3	TP63
CCDC103	PML		RTKN	GATA2		EDIL3	MYC
CCDC103	NR2F1		RTKN	FOXL1		EDIL3	POU5F1
CCDC103	KLF9		RTKN	YY1		EDIL3	SOX2
CCDC103	LEF1		RTKN	HOXA5		EDIL3	EGR1
CCDC103	HMG20A		RTKN	SP1		EDIL3	FOXA2
CCDC103	SSRP1		RTKN	TFAP2A		EDIL3	HNF4A
CCDC103	GFI1B		RTKN	E2F6		EDIL3	REST
CCDC103	FOXK2		RTKN	NFKB1		EDIL3	PPARD
CDH18	DPF2		RTKN	ESR1		EDIL3	ERG
CDH23	IRF1		RTKN	FOXF2		EDIL3	SRY
CDH23	CREB3		RTKN	TP63		EDIL3	EP300
CDH23	SP2		RTKN	FOXA1		EDIL3	SMAD2
CHST14	ELF1		CDH18	SRY		EDIL3	SMAD3
CHST14	SP2		CDH18	FOXC1		EDIL3	FOXP2
CHST14	SCRT1		CDH18	STAT3		EDIL3	PHC1
CHST14	GLIS2		CDH18	TEAD1		EDIL3	EZH2
CHST14	ZBTB33		CDH18	PRDM1		EDIL3	RNF2
CHST14	KLF6		SNORD59A	SRY		EDIL3	MTF2
CRABP2	ZNF101		SNORD59A	FOXC1		EDIL3	SUZ12
CRABP2	MAZ		SNORD59A	HOXA5		EDIL3	ESRRB
CRABP2	ZNF341		ZNF823	SPIB		EDIL3	TBX3
CRABP2	ZNF2		ZNF823	BRCA1		EDIL3	DNAJC2
CRABP2	ZNF501		ZNF823	YY1		EDIL3	HOXD13
CRABP2	ZNF76		ZNF823	SRF		NR4A2	AHR
CRABP2	ZBTB7A		ZNF823	TP53		NR4A2	ARNT
CRABP2	ZNF394		ZNF823	PRDM1		NR4A2	ZNF217
CRABP2	ZNF18		C6ORF118	SPIB		NR4A2	PAX3
CRABP2	ZNF24		C6ORF118	FOXC1		NR4A2	VDR
CRABP2	KLF8		C6ORF118	USF2		NR4A2	FOXP3
CRABP2	ZFP2		C6ORF118	IRF2		NR4A2	STAT3
CRABP2	REST		GTF2H2	SPIB		NR4A2	TCF4
CRABP2	ZNF335		GTF2H2	GATA2		NR4A2	TP63
CRABP2	ZNF324		GTF2H2	MEF2A		NR4A2	CREB1
CRABP2	NRF1		GTF2H2	TFAP2A		NR4A2	CREM
CRABP2	KLF7		GTF2H2	SREBF2		NR4A2	E2F1
CRABP2	ELF1		PIH1D2	SPIB		NR4A2	FLI1
CRABP2	KLF9		PIH1D2	FOS		NR4A2	RUNX1
CRABP2	SP2		PIH1D2	GATA2		NR4A2	MYC
CRABP2	GLIS2		PIH1D2	TFAP2A		NR4A2	KLF4
CRABP2	CTCF		MET	NR2F1		NR4A2	NANOG
CRABP2	BCL11A		MET	GATA2		NR4A2	POU5F1
CRABP2	CTBP2		MET	FOXL1		NR4A2	SOX2
CRABP2	SMARCE1		MET	YY1		NR4A2	TCF3
CRABP2	ZNF580		MET	NFIC		NR4A2	EGR1
CRABP2	SCRT2		MET	NFKB1		NR4A2	TP53
CRABP2	ZFP37		MET	MAX		NR4A2	KDM5B
CRABP2	WRNIP1		MET	ELK4		NR4A2	SIN3B
CRABP2	POLR2A		THEM6	NR2F1		NR4A2	SETDB1
CRABP2	FOXM1		THEM6	YY1		NR4A2	ASH2L
CRABP2	ZEB1		THEM6	HNF4A		NR4A2	PPARD
CRABP2	ZNF558		THEM6	E2F1		NR4A2	CNOT3
CRABP2	NR2F6		THEM6	TFAP2A		NR4A2	TRIM28
CRABP2	GATA2		THEM6	NFKB1		NR4A2	EP300
CRABP2	GLI4		THEM6	MAX		NR4A2	OLIG2
CRABP2	SMARCA4		THEM6	USF1		NR4A2	SMARCA4
CRABP2	DEK		THEM6	USF2		NR4A2	WT1
CRABP2	ZNF584		THEM6	SREBF1		NR4A2	ZNF281
CRABP2	E2F5		THEM6	STAT1		NR4A2	DMRT1
CRABP2	ESRRA		THEM6	PRDM1		NR4A2	CCND1
CRABP2	MYNN		THEM6	RUNX1		NR4A2	HOXB4
CRABP2	ZBTB17		CYP4X1	NR2F1		NR4A2	BMI1
CRABP2	TRIM28		CYP4X1	YY1		NR4A2	EZH2
CRABP2	ATF1		CYP4X1	GATA3		NR4A2	RNF2
CRABP2	SMAD5		CYP4X1	TEAD1		NR4A2	JARID2
CRABP2	ETV1		WDR45	ZNF354C		NR4A2	MTF2
CRABP2	RELA		WDR45	PRRX2		NR4A2	SUZ12
CRABP2	IRF4		WDR45	NKX2-5		NR4A2	JUN
CRABP2	SMARCA5		WDR45	CREB1		NR4A2	POU3F2
CRABP2	CREM		WDR45	FOXC1		NR4A2	RELA
CRABP2	EGR1		WDR45	NFIC		NR4A2	ELF5
CRABP2	CDC5L		WDR45	PPARG		NR4A2	BACH1
CRABP2	CREB3L1		WDR45	E2F1		NR4A2	STAT5A
CRABP2	SP7		WDR45	KLF5		NR4A2	PAX6
CRABP2	PPARG		WDR45	TP53		NR4A2	NFIB
CRABP2	BCOR		WDR45	TFAP2C		NR4A2	HIF1A
CRABP2	BCL11B		WDR45	ESR1		GPD2	ARNT
CRABP2	SIN3A		WDR45	FOXF2		GPD2	ZNF217
CRABP2	ETS1		WDR45	TP63		GPD2	FOXP3
CRABP2	ZNF423		WDR45	NRF1		GPD2	AR
CRABP2	INSM2		KAZN	ZNF354C		GPD2	STAT3
CRABP2	WT1		KAZN	FOS		GPD2	TCF4
CRABP2	MAFK		KAZN	JUN		GPD2	SMAD4
CRABP2	ZNF71		KAZN	FOXC1		GPD2	TP63
CRABP2	SIRT6		KAZN	GATA2		GPD2	E2F1
CRABP2	ZKSCAN1		KAZN	FOXL1		GPD2	RUNX1
CRABP2	NCOR1		KAZN	YY1		GPD2	MYC
CYB5D1	TRIM22		KAZN	POU2F2		GPD2	SPI1
CYB5D1	MAZ		KAZN	HOXA5		GPD2	KLF4
CYB5D1	ZNF2		KAZN	NFIC		GPD2	NANOG
CYB5D1	ZNF76		KAZN	SRF		GPD2	POU5F1
CYB5D1	ZNF610		KAZN	GATA3		GPD2	TCF3
CYB5D1	ZBTB7A		KAZN	TFAP2A		GPD2	EGR1
CYB5D1	L3MBTL2		KAZN	NFKB1		GPD2	PPARG
CYB5D1	ZNF394		KAZN	RELA		GPD2	RCOR3
CYB5D1	ZNF18		KAZN	TP53		GPD2	EOMES
CYB5D1	DMAP1		KAZN	USF2		GPD2	TET1
CYB5D1	ZNF24		KAZN	SREBF1		GPD2	ERG
CYB5D1	KLF8		KAZN	ESR1		GPD2	GFI1B
CYB5D1	ZFP2		ARL17A	ZNF354C		GPD2	ESR1
CYB5D1	REST		ARL17A	FOXC1		GPD2	OLIG2
CYB5D1	RFX3		ARL17A	GATA2		GPD2	SMARCA4
CYB5D1	ZNF335		ARL17A	YY1		GPD2	WT1
CYB5D1	ZNF324		ARL17A	MAX		GPD2	ZNF281
CYB5D1	ZBTB11		ARL17A	USF1		GPD2	PRDM14
CYB5D1	NRF1		ARL17A	SREBF1		GPD2	SMAD2
CYB5D1	IRF1		ARL17A	ESR1		GPD2	SMAD3
CYB5D1	CHD1		ARL17A	FOXA1		GPD2	RUNX2
CYB5D1	SOX13		ARL17A	SREBF2		GPD2	MECOM
CYB5D1	KLF7		ARL17B	ZNF354C		GPD2	JUN
CYB5D1	KLF9		ARL17B	GATA2		ATL2	ZNF217
CYB5D1	SSRP1		ARL17B	NFIC		ATL2	PAX3
CYB5D1	SP2		ARL17B	MAX		ATL2	NFE2L2
CYB5D1	ZBTB33		ARL17B	USF1		ATL2	VDR
CYB5D1	BCL11A		ARL17B	SREBF1		ATL2	FOXP3
CYB5D1	CTBP2		ARL17B	ESR1		ATL2	DACH1
CYB5D1	ZFP37		ARL17B	FOXA1		ATL2	AR
CYB5D1	WRNIP1		ARL17B	SREBF2		ATL2	STAT3
CYB5D1	POLR2A		C6ORF165	ZNF354C		ATL2	TCF4
CYB5D1	ZEB1		C6ORF165	GATA2		ATL2	SMAD4
CYB5D1	GLI4		C6ORF165	MEF2A		ATL2	TP63
CYB5D1	MYNN		C6ORF165	NFKB1		ATL2	CREB1
CYB5D1	ZBTB17		VWCE	ARID3A		ATL2	CREM
CYB5D1	ATF1		VWCE	CREB1		ATL2	E2F1
CYB5D1	SMAD5		VWCE	FOXC1		ATL2	RUNX1
CYB5D1	ETV1		VWCE	HOXA5		ATL2	MYC
CYB5D1	CREB3L1		VWCE	PPARG		ATL2	KLF4
CYB5D1	PPARG		VWCE	HNF4A		ATL2	NANOG
CYB5D1	BCL11B		VWCE	E2F1		ATL2	TCF3
CYB5D1	SIN3A		VWCE	TFAP2A		ATL2	EGR1
CYB5D1	ETS1		VWCE	TP53		ATL2	MITF
CYB5D1	ZNF423		VWCE	FOXF2		ATL2	PPARG
CYB5D1	INSM2		VWCE	EN1		ATL2	FOXA2
CYB5D1	KDM5B		GPR50	ARID3A		ATL2	HNF4A
CYB5D1	ZHX1		GPR50	NFIC		ATL2	GATA1
CYB5D1	TARDBP		GPR50	E2F1		ATL2	GATA2
CYB5D1	PKNOX1		GPR50	TFAP2A		ATL2	KDM5B
CYB5D1	USF1		GPR50	TFAP2C		ATL2	ZFX
CYB5D1	MTA2		ZNF717	ARID3A		ATL2	RCOR3
CYB5D1	GTF2E2		ZNF717	FOXC1		ATL2	ASH2L
CYB5D1	ELF3		ABCC9	PRRX2		ATL2	TFAP2C
CYB5D1	BHLHE40		ABCC9	NKX2-5		ATL2	TET1
CYB5D1	TFE3		ABCC9	NKX3-2		ATL2	SOX9
CYB5D1	ZNF639		ABCC9	GATA2		ATL2	SOX17
CYB5D1	USF2		ABCC9	YY1		ATL2	PRDM14
CYB5D1	SP3		ABCC9	MEF2A		ATL2	SMAD3
CYB5D1	HMGN3		ABCC9	NFIC		ATL2	GATA4
CYB5D1	TFAP4		ABCC9	PPARG		ATL2	RCOR1
CYB5D1	HCFC1		ABCC9	STAT3		ATL2	CDX2
CYB5D1	CCNT2		ABCC9	USF2		ATL2	FOXO1
CYB5D1	ZFX		TIMP4	PRRX2		CUEDC1	ZNF217
CYB5D1	HIC1		TIMP4	FOXC1		CUEDC1	TCF4
CYB5D1	ZBTB26		TIMP4	GATA2		CUEDC1	SMAD4
CYB5D1	KLF1		TIMP4	FOXL1		CUEDC1	TP63
CYB5D1	MAX		TIMP4	SRF		CUEDC1	CREB1
CYB5D1	TGIF2		TIMP4	PPARG		CUEDC1	RUNX1
CYB5D1	PHF8		TIMP4	HNF4A		CUEDC1	MYC
CYB5D1	ZNF641		TIMP4	HINFP		CUEDC1	SPI1
CYB5D1	ZNF623		TIMP4	ESR1		CUEDC1	NANOG
CYB5D1	ETV4		LRRC1	BRCA1		CUEDC1	SOX2
CYB5D1	MYC		LRRC1	FOXC1		CUEDC1	EGR1
CYB5D1	SMC3		LRRC1	GATA2		CUEDC1	MITF
CYB5D1	HDGF		LRRC1	FOXL1		CUEDC1	TP53
CYB5D1	GATAD2A		LRRC1	NFYA		CUEDC1	PPARG
CYB5D1	MXD4		LRRC1	TP53		CUEDC1	FOXA2
CYB5D1	ZNF207		LRRC1	TFAP2C		CUEDC1	HNF4A
CYB5D1	SAP30		LRRC1	NR3C1		CUEDC1	GATA1
CYB5D1	STAT1		SNAP23	BRCA1		CUEDC1	GATA2
CYB5D1	ZNF146		SNAP23	PPARG		CUEDC1	KDM5B
CYB5D1	ELK1		SNAP23	STAT3		CUEDC1	ZFX
CYB5D1	ZNF407		SNAP23	TP53		CUEDC1	SIN3B
CYB5D1	HBP1		SNAP23	STAT1		CUEDC1	REST
CYB5D1	HMG20B		SNAP23	NR3C1		CUEDC1	ASH2L
CYP4X1	ZBTB7A		LRRC46	BRCA1		CUEDC1	TFAP2C
CYP4X1	KLF8		LRRC46	NFIC		CUEDC1	PPARD
CYP4X1	BCL11A		LRRC46	SREBF1		CUEDC1	ESR1
CYP4X1	SCRT2		LRRC46	ESR1		CUEDC1	SMARCA4
CYP4X1	WT1		ZNF528	BRCA1		CUEDC1	YAP1
CYP4X1	PRDM10		ZNF528	FOXC1		CUEDC1	SALL4
CYP4X1	ZNF382		ZNF528	GATA2		CUEDC1	DMRT1
DOLK	MAZ		ZNF528	NFIC		CUEDC1	TFCP2L1
DOLK	CREB3		ZNF528	NFKB1		CUEDC1	ATF3
DOLK	DEK		ZNF528	USF2		CUEDC1	SMAD2
DOLK	WT1		ZNF528	ELK4		CUEDC1	SMAD3
DOLK	MAFK		ZNF528	TP63		CUEDC1	NR3C1
DOLK	ZNF71		CASC2	BRCA1		CUEDC1	SCLY
DOLK	KDM5A		RAB36	CEBPB		CUEDC1	RNF2
DOLK	CBFB		RAB36	FOXC1		CUEDC1	MTF2
DOLK	TFDP1		RAB36	GATA2		CUEDC1	SUZ12
DOLK	RCOR2		RAB36	FOXL1		CUEDC1	CTNNB1
EBF2	ZNF2		RAB36	USF2		CUEDC1	LMO2
EBF2	ZNF24		RAB36	RUNX2		CUEDC1	LYL1
EBF2	EZH2		FRG1	CEBPB		CUEDC1	ELF5
EBF2	CTCF		FRG1	FOXC1		CUEDC1	SOX11
EBF2	CTBP2		FRG1	TEAD1		CUEDC1	ZIC3
EBF2	ZNF423		GPD2	CEBPB		CUEDC1	DNAJC2
EBF2	ZNF16		GPD2	FOS		CUEDC1	CRX
EBF2	SUZ12		GPD2	JUN		CUEDC1	NFIB
ENO4	ZNF101		GPD2	GATA2		CUEDC1	NR1H3
ENO4	ZNF2		GPD2	SRF		PLXDC2	ZNF217
ENO4	ZNF501		GPD2	STAT3		PLXDC2	PAX3
ENO4	REST		GPD2	E2F1		PLXDC2	CEBPD
ENO4	ZNF335		GPD2	TFAP2A		PLXDC2	NFE2L2
ENO4	ZNF324		GPD2	KLF5		PLXDC2	ELK1
ENO4	ZBTB33		GPD2	USF2		PLXDC2	AR
ENO4	MXD4		GPD2	STAT1		PLXDC2	STAT3
FRG1	NR4A1		GPD2	SOX5		PLXDC2	SMAD4
FRG1	ZFP37		CHST14	CEBPB		PLXDC2	TP63
FRG1	STAT1		CHST14	FOS		PLXDC2	FLI1
FRG1	FOXJ2		CHST14	JUN		PLXDC2	MYC
FRG1	ADNP		CHST14	STAT1		PLXDC2	SPI1
GALNS	TRIM22		CHST14	NR3C1		PLXDC2	SOX2
GALNS	KLF8		CRABP2	JUN		PLXDC2	TP53
GALNS	ZBTB11		CRABP2	GATA2		PLXDC2	FOXA2
GALNS	NR2F6		CRABP2	YY1		PLXDC2	GATA1
GALNS	MYNN		CRABP2	TFAP2A		PLXDC2	GATA2
GALNS	SMAD5		CRABP2	NFKB1		PLXDC2	RCOR3
GALNS	SIN3A		CRABP2	STAT1		PLXDC2	SIN3B
GALNS	KDM5B		MDH1B	JUN		PLXDC2	REST
GALNS	PHF8		MDH1B	GATA2		PLXDC2	PPARD
GALNS	SAP30		MDH1B	MAX		PLXDC2	FOXO3
GALNS	KDM5A		MDH1B	USF1		PLXDC2	OLIG2
GALNS	TEAD3		MDH1B	USF2		PLXDC2	SMARCA4
GALNS	MBD1		MDH1B	NRF1		PLXDC2	YAP1
GALNS	SP1		DOLK	JUN		PLXDC2	WT1
GNG11	YY1		DOLK	FOXA1		PLXDC2	ZNF281
GNG11	FOSL2		GNG11	JUND		PLXDC2	KLF1
GNG11	RNF2		GNG11	FOXC1		PLXDC2	MECOM
GPD2	TBX21		GNG11	GATA2		PLXDC2	FOXP2
GPD2	ZNF24		GNG11	FOXL1		PLXDC2	SUZ12
GPD2	NRF1		GNG11	YY1		PLXDC2	TBX3
GPD2	FOSL2		GNG11	SRF		PLXDC2	SOX11
GPD2	ELF1		GNG11	GATA3		PLXDC2	IKZF1
GPD2	SMARCA4		GNG11	ELK4		PLXDC2	ZNF652
GPD2	TRIM28		C21ORF62	JUND		MET	ZNF217
GPD2	ZNF71		C21ORF62	SRF		MET	PAX3
GPD2	SIRT6		MT1F	JUND		MET	ELK1
GPD2	GTF2E2		MT1F	FOXC1		MET	AR
GPD2	ZNF639		MT1F	GATA2		MET	TCF4
GPD2	FOXJ2		MT1F	MEF2A		MET	SMAD4
GPD2	NFE2L1		MT1F	STAT3		MET	TP63
GPD2	HMBOX1		MT1F	E2F1		MET	RUNX1
GPD2	EHMT2		MT1F	SREBF1		MET	MYC
GPD2	POLR2H		CALCRL	JUND		MET	SPI1
GPD2	NR2C2		CALCRL	MEF2A		MET	SOX2
GPR50	EZH2		CALCRL	NFIC		MET	MITF
KAZN	JUNB		CALCRL	TP53		MET	TP53
KAZN	ZNF610		CALCRL	ELK4		MET	PPARG
KAZN	ZNF324		ZNF829	CREB1		MET	FOXA2
KAZN	ZNF423		ZNF829	FOXC1		MET	HNF4A
KAZN	NCOR1		ZNF829	YY1		MET	PPARD
KAZN	KLF1		ZNF829	HOXA5		MET	TET1
KAZN	THAP1		DAB1	CREB1		MET	SMARCA4
KAZN	NR2F2		DAB1	GATA2		MET	SMAD2
KAZN	NFIA		DAB1	YY1		MET	SMAD3
LOC257396	ZBTB40		DAB1	NFIC		MET	YY1
LOC257396	KDM5B		DAB1	NFYA		MET	BMI1
LOC257396	PHF8		DAB1	HINFP		MET	SUZ12
LOC257396	SAP30		DAB1	TEAD1		MET	CTNNB1
LOC283731	ZNF501		CDH23	CREB1		MET	POU3F2
LOC283731	ZNF610		CDH23	GATA2		MET	NUCKS1
LOC283731	L3MBTL2		CDH23	FOXL1		MET	CEBPB
LOC283731	EZH2		CDH23	YY1		MET	SREBF2
LOC283731	GLIS2		CDH23	PPARG		MET	PRDM5
LOC283731	ZBTB33		CDH23	STAT3		MET	FOXO1
LOC283731	CTBP2		CDH23	GATA3		MET	CHD7
LOC283731	BCL11B		CDH23	HNF4A		CDH18	ZNF217
LOC283731	ZKSCAN1		CDH23	E2F1		CDH18	CEBPD
LOC283731	SUZ12		CDH23	SP1		CDH18	ELK1
LOC283731	EGR2		CDH23	TFAP2A		CDH18	AR
LRRC1	MLLT1		CDH23	USF2		CDH18	STAT3
LRRC1	MAZ		CDH23	SREBF1		CDH18	TCF4
LRRC1	ZNF501		CDH23	ELK1		CDH18	TP63
LRRC1	ZNF76		UNC5B	CREB1		CDH18	SOX2
LRRC1	KLF8		UNC5B	FOXC1		CDH18	TP53
LRRC1	ZNF263		UNC5B	E2F1		CDH18	PPARG
LRRC1	KLF9		UNC5B	HINFP		CDH18	FOXA2
LRRC1	ZNF580		UNC5B	TFAP2A		CDH18	HNF4A
LRRC1	ZFP37		UNC5B	NFKB1		CDH18	PPARD
LRRC1	ZEB1		NR4A2	CREB1		CDH18	MYCN
LRRC1	ZNF558		NR4A2	YY1		CDH18	YAP1
LRRC1	TRIM28		NR4A2	MEF2A		CDH18	RUNX2
LRRC1	SP7		NR4A2	E2F1		CDH18	SUZ12
LRRC1	SIN3A		NR4A2	TFAP2A		CDH18	JUN
LRRC1	WT1		NR4A2	NFKB1		ALK	ZNF217
LRRC1	ZNF71		NR4A2	NR2E3		ALK	AR
LRRC1	ZBTB26		ZNF667	CREB1		ALK	STAT3
LRRC1	FOXA3		ZNF667	FOXC1		ALK	TCF4
LRRC1	ARID4B		ZNF667	GATA2		ALK	SMAD4
LRRC1	GATA4		ZNF667	FOXL1		ALK	TP63
LRRC1	ATF4		ZNF667	GATA3		ALK	CREB1
LRRC46	TRIM22		ZNF667	NFKB1		ALK	SPI1
LRRC46	MLLT1		ZNF667	MAX		ALK	NANOG
LRRC46	MAZ		ZNF667	USF2		ALK	SOX2
LRRC46	ZNF610		ZNF667	ESR1		ALK	EGR1
LRRC46	DMAP1		ZNF667	RUNX2		ALK	MITF
LRRC46	ZFP2		ZNF667	NRF1		ALK	TP53
LRRC46	EZH2		ZNF667	ELF5		ALK	HNF4A
LRRC46	ZNF324		MT1X	FOXC1		ALK	GATA1
LRRC46	SOX13		MT1X	GATA2		ALK	RCOR3
LRRC46	ELF1		MT1X	SRF		ALK	SIN3B
LRRC46	KLF9		ALK	FOXC1		ALK	REST
LRRC46	ZBTB33		ALK	GATA2		ALK	SETDB1
LRRC46	ZNF580		ALK	POU2F2		ALK	TFAP2C
LRRC46	ESRRA		ALK	HINFP		ALK	TET1
LRRC46	ATF1		ALK	NFKB1		ALK	MYCN
LRRC46	CREB3L1		ALK	SREBF2		ALK	SOX9
LRRC46	INSM2		ALK	SOX10		ALK	SRY
LRRC46	NCOR1		TBX20	FOXC1		ALK	SMARCA4
LRRC46	GTF2E2		LOC257396	FOXC1		ALK	SMAD3
LRRC46	ZNF639		TLL1	FOXC1		ALK	NR3C1
LRRC46	TFAP4		TLL1	FOXL1		ALK	RUNX2
LRRC46	HIC1		TLL1	NFIC		ALK	YY1
LRRC46	ZBTB26		SLC10A4	FOXC1		ALK	RAD21
LRRC46	MYC		SLC10A4	MEF2A		ALK	RNF2
LRRC46	HBP1		SLC10A4	TFAP2C		ALK	MTF2
LRRC46	HMG20B		TTC30A	FOXC1		ALK	SUZ12
LRRC46	ZNF382		TTC30A	FOXL1		ALK	TBX3
LRRC46	KDM1A		TTC30A	NFIC		ALK	JUN
LRRC46	MTA1		TTC30A	NFYA		ALK	EWSR1
LRRC46	CEBPG		TTC30A	SRF		ALK	SOX11
LRRC46	KLF11		TTC30A	STAT1		ALK	IRF1
LRRC46	DIDO1		TTC30A	EN1		ALK	DROSHA
LRRC46	MXD3		PLXNA4	FOXC1		PLXNA4	ZNF217
LRRC46	KLF4		PLXNA4	GATA2		PLXNA4	AR
LRRC46	IKZF1		PLXNA4	FOXL1		PLXNA4	STAT3
LRRC46	GTF2F1		PLXNA4	NFIC		PLXNA4	TCF4
MDH1B	TBX21		PLXNA4	SRF		PLXNA4	SMAD4
MDH1B	RARA		PLXNA4	SP1		PLXNA4	CREB1
MDH1B	ZNF263		PLXNA4	TFAP2A		PLXNA4	FLI1
MDH1B	ZBTB33		PLXNA4	E2F6		PLXNA4	RUNX1
MDH1B	TARDBP		PLXNA4	RELA		PLXNA4	MYC
MDH1B	TFAP4		GALNS	FOXC1		PLXNA4	POU5F1
MDH1B	MLX		GALNS	E2F1		PLXNA4	SOX2
MDH1B	ZHX2		GALNS	MAX		PLXNA4	EGR1
MET	ZNF101		GALNS	USF1		PLXNA4	MITF
MET	ZNF24		GALNS	USF2		PLXNA4	FOXA2
MET	BCL11B		RNASEL	FOXC1		PLXNA4	HNF4A
MET	ELF3		RNASEL	PPARG		PLXNA4	GATA1
MET	TGIF2		RNASEL	USF2		PLXNA4	RCOR3
MET	HBP1		EDIL3	FOXC1		PLXNA4	REST
MET	MBD1		EDIL3	GATA2		PLXNA4	TEAD4
MET	RFXANK		EDIL3	E2F1		PLXNA4	SMAD3
MET	ZNF366		EDIL3	HINFP		PLXNA4	SCLY
MET	STAT3		EDIL3	IRF2		PLXNA4	MECOM
MIR1302-3	NR4A1		EDIL3	PRDM1		PLXNA4	EED
MIR1302-3	NR2F1		PRKG1	FOXC1		PLXNA4	PHC1
MIR1302-3	DPF2		PRKG1	GATA2		PLXNA4	EZH2
MIR1302-3	GLI4		PRKG1	MEF2A		PLXNA4	RNF2
MIR1302-3	ESRRA		PRKG1	E2F1		PLXNA4	JARID2
MIR1302-3	BCL11B		PRKG1	HINFP		PLXNA4	MTF2
MIR1302-3	ZNF207		PRKG1	TP53		PLXNA4	SUZ12
MIR1302-3	NFRKB		PRKG1	USF2		PLXNA4	ESRRB
MIR4500HG	TRIM22		PRKG1	PRDM1		PLXNA4	CTNNB1
MIR4500HG	ZNF341		CALB1	FOXC1		PLXNA4	JUN
MIR4500HG	EZH2		CALB1	GATA2		PLXNA4	PBX1
MIR4500HG	CTBP2		CALB1	NFYA		PLXNA4	SOX11
MIR4500HG	TRIM28		CALB1	GATA3		PLXNA4	DROSHA
MIR4500HG	CTBP1		CALB1	TP53		PLXNA4	GBX2
MIR4500HG	ZNF143		CALB1	ELK1		PLXNA4	THRA
MT1F	ZNF341		CALB1	ESR1		ZNF568	PAX3
MT1F	EZH2		CALB1	PAX2		ZNF568	HOXC9
MT1F	BCL6		ABCD2	GATA2		ZNF568	VDR
MT1F	RXRB		ABCD2	FOXL1		ZNF568	SMAD4
MT1F	ZBTB33		ABCD2	YY1		ZNF568	FLI1
MT1F	CTBP2		ABCD2	NFKB1		ZNF568	RUNX1
MT1F	ETS1		ABCD2	IRF2		ZNF568	SOX11
MT1F	HMG20B		MIR1270	GATA2		DAB1	PAX3
MT1F	TFDP1		MIR1270	FOXL1		DAB1	AR
MT1F	SUZ12		CUEDC1	GATA2		DAB1	STAT3
MT1F	MXD3		CUEDC1	SREBF2		DAB1	TCF4
MT1F	STAT3		CYB5D1	GATA2		DAB1	SMAD4
MT1F	GATAD1		CYB5D1	USF2		DAB1	FLI1
MT1F	HNF4G		LOC283731	GATA2		DAB1	MYC
MT1F	MBD4		LOC283731	GATA3		DAB1	SPI1
MT1F	ATF3		RSPH4A	GATA2		DAB1	KLF4
MT1F	SMAD4		RSPH4A	FOXL1		DAB1	NANOG
MT1F	MYBL2		RSPH4A	NFIC		DAB1	POU5F1
MT1X	EZH2		RSPH4A	ESR1		DAB1	SOX2
MT1X	RXRB		RSPH4A	NR3C1		DAB1	TCF3
MT1X	KLF9		PLXDC2	GATA2		DAB1	EGR1
MT1X	ZBTB33		PLXDC2	NFYA		DAB1	MITF
MT1X	ETS1		PLXDC2	E2F1		DAB1	TP53
MT1X	ZBTB26		PLXDC2	HINFP		DAB1	FOXA2
MT1X	TFDP1		PLXDC2	ELK4		DAB1	HNF4A
MT1X	GATAD1		NQO1	GATA2		DAB1	GATA1
MT1X	HNF4G		NQO1	FOXL1		DAB1	GATA2
MT1X	MBD4		NQO1	NFYA		DAB1	RCOR3
MT1X	ATF3		NQO1	SRF		DAB1	SIN3B
MT1X	MYBL2		NQO1	PPARG		DAB1	REST
MT1X	TBP		NQO1	GATA3		DAB1	SETDB1
MT1X	TEAD1		NQO1	SREBF1		DAB1	TET1
MT1X	RAD21		NQO1	IRF2		DAB1	TRIM28
NQO1	NR4A1		NQO1	FOXF2		DAB1	OLIG2
NQO1	NRF1		NQO1	EN1		DAB1	SMARCA4
NQO1	ELF1		ATL2	MEF2A		DAB1	YAP1
NQO1	NR2F1		ATL2	HINFP		DAB1	WT1
NQO1	KLF9		ATL2	TP63		DAB1	ZNF281
NQO1	SSRP1		EBF2	POU2F2		DAB1	TEAD4
NQO1	DPF2		EBF2	SRF		DAB1	TFCP2L1
NQO1	CREB3		EBF2	E2F6		DAB1	SMAD3
NQO1	KLF6		EBF2	ELK1		DAB1	CCND1
NQO1	POLR2A		EBF2	TFAP2C		DAB1	CTCF
NQO1	NR2F6		EBF2	E2F4		DAB1	BMI1
NQO1	MYNN		ZNF506	NFIC		DAB1	RNF2
NQO1	NCOR1		ZNF506	NFYA		DAB1	MTF2
NQO1	KDM5B		ZNF506	SRF		DAB1	SUZ12
NQO1	TGIF2		ZNF506	PPARG		DAB1	PBX1
NQO1	PHF8		ZNF506	HNF4A		DAB1	TCF7L2
NQO1	SAP30		ZNF506	TP53		DAB1	DROSHA
NQO1	RCOR2		ZNF506	STAT1		DAB1	GBX2
NQO1	ADNP		ZNF506	ELK4		PRKG1	PAX3
NQO1	TEAD3		ZNF506	FOXA1		PRKG1	CEBPD
NQO1	HMBOX1		NRIP3	NFIC		PRKG1	NFE2L2
NQO1	NFIA		NRIP3	SRF		PRKG1	KDM5A
NQO1	GATA4		NRIP3	PPARG		PRKG1	AR
NQO1	KDM1A		NRIP3	STAT3		PRKG1	STAT3
NQO1	KLF11		NRIP3	TFAP2A		PRKG1	TCF4
NQO1	MXD3		NRIP3	E2F6		PRKG1	SMAD4
NQO1	KLF4		NRIP3	NFKB1		PRKG1	TP63
NQO1	NFRKB		NRIP3	USF2		PRKG1	FLI1
NQO1	KLF16		NRIP3	TFAP2C		PRKG1	RUNX1
NQO1	ZNF7		NRIP3	PRDM1		PRKG1	KLF4
NQO1	TAF7		NRIP3	SOX10		PRKG1	NANOG
NQO1	NFIL3		CCDC103	NFYA		PRKG1	POU5F1
NQO1	RCOR1		CCDC103	PPARG		PRKG1	SOX2
NR4A2	ZNF24		CCDC103	HNF4A		PRKG1	TCF3
NR4A2	ZFP2		CCDC103	USF1		PRKG1	TP53
NR4A2	EZH2		CCDC103	USF2		PRKG1	FOXA2
NR4A2	ZNF324		CCDC103	SREBF1		PRKG1	HNF4A
NR4A2	ZBTB11		BMP7	E2F1		PRKG1	GATA1
NR4A2	NR4A1		BMP7	RELA		PRKG1	REST
NR4A2	NCOA1		BMP7	TFAP2C		PRKG1	SETDB1
NR4A2	CHD1		TAF1D	USF2		PRKG1	ERG
NR4A2	ZNF580		TAF1D	ELK1		PRKG1	SRY
NR4A2	ZFP37		TAF1D	TP63		PRKG1	EP300
NR4A2	POLR2A		ZNF736	ESR1		PRKG1	YAP1
NR4A2	ZNF584		SORCS2	PAX2		PRKG1	SALL4
NR4A2	SMAD5					PRKG1	ZNF281
NR4A2	SIN3A					PRKG1	TFCP2L1
NR4A2	KDM5B					PRKG1	SCLY
NR4A2	BHLHE40					PRKG1	MECOM
NR4A2	ZNF639					PRKG1	BMI1
NR4A2	HMGN3					PRKG1	EZH2
NR4A2	ZFX					PRKG1	RNF2
NR4A2	PHF8					PRKG1	JARID2
NR4A2	SAP30					PRKG1	MTF2
NR4A2	ZNF382					PRKG1	SUZ12
NR4A2	MXD3					PRKG1	TBX3
NR4A2	GTF2F1					PRKG1	MEIS1
NR4A2	NFRKB					PRKG1	ASXL1
NR4A2	TAF7					PRKG1	GBX2
NR4A2	E2F6					OPCML	PAX3
NR4A2	GTF2B					OPCML	NFE2L2
NR4A2	ZNF644					OPCML	AR
NR4A2	TRIM24					OPCML	STAT3
NR4A2	MITF					OPCML	SMAD4
NR4A2	ZNF589					OPCML	FLI1
NRIP3	IRF1					OPCML	RUNX1
NRIP3	ZFP37					OPCML	MYC
NRIP3	ESRRA					OPCML	SOX2
NRIP3	ZNF639					OPCML	EGR1
NRIP3	KLF1					OPCML	TP53
NRIP3	ZNF175					OPCML	REST
OPCML	EZH2					OPCML	PPARD
PIH1D2	JUNB					OPCML	ERG
PIH1D2	NR4A1					OPCML	EP300
PIH1D2	IRF1					OPCML	ESR1
PIH1D2	SMARCE1					OPCML	OLIG2
PIH1D2	SCRT2					OPCML	SMARCA4
PIH1D2	ESRRA					OPCML	TEAD4
PIH1D2	MYNN					OPCML	PHC1
PIH1D2	ZBTB17					OPCML	RNF2
PIH1D2	KDM5B					OPCML	MTF2
PIH1D2	GTF2E2					OPCML	SUZ12
PIH1D2	ZNF639					OPCML	TFAP2A
PIH1D2	HCFC1					OPCML	ELF5
PIH1D2	PHF8					OPCML	CDX2
PIH1D2	GATAD2A					OPCML	GBX2
PIH1D2	SAP30					FRG1	PAX3
PIH1D2	KDM5A					FRG1	KDM5A
PIH1D2	CBFB					FRG1	VDR
PIH1D2	SP1					FRG1	FOXP3
PIH1D2	DIDO1					FRG1	TTF2
PIH1D2	ATF3					FRG1	DACH1
PIH1D2	HDAC8					FRG1	PHF8
PIH1D2	CREB1					FRG1	STAT3
PIH1D2	GABPA					FRG1	TCF4
PIH1D2	SIN3B					FRG1	E2F1
PIH1D2	TCF7					FRG1	FLI1
PIH1D2	DDX20					FRG1	SPI1
PIH1D2	JUND					FRG1	SOX2
PLXDC2	MAZ					FRG1	MITF
PLXDC2	ZNF263					FRG1	PPARG
PLXDC2	HDAC2					FRG1	GATA2
PLXDC2	HDAC6					FRG1	KDM5B
RAB36	TRIM22					FRG1	SIN3B
RAB36	ETV6					FRG1	FOXP1
RAB36	RFX3					FRG1	PPARD
RAB36	BCL6					FRG1	ERG
RAB36	MXI1					FRG1	TRIM28
RAB36	E2F5					FRG1	SOX9
RAB36	MYNN					FRG1	FOXO3
RAB36	ZBTB17					FRG1	ESR1
RAB36	ATF1					FRG1	YAP1
RAB36	SMARCA5					FRG1	DMRT1
RAB36	MAFK					FRG1	RUNX2
RAB36	ZKSCAN1					FRG1	CUX1
RAB36	ZHX1					FRG1	SCLY
RAB36	HMGN3					FRG1	CCND1
RAB36	GATAD2A					FRG1	MYBL2
RAB36	MXD4					FRG1	SRF
RAB36	KDM1A					FRG1	CTCF
RAB36	MCM5					FRG1	CTNNB1
RAB36	CEBPZ					FRG1	ELF5
RAB36	SREBF1					FRG1	EWSR1
RAB36	MCM3					FRG1	BACH1
RAB36	MCM7					FRG1	CEBPB
RAB36	KLF13					FRG1	DCP1A
RAB36	TSC22D4					FRG1	PADI4
RNASEL	IRF1					CALCRL	CEBPD
RNASEL	ELF1					CALCRL	HOXC9
RNASEL	SMARCA4					CALCRL	SMAD4
RNASEL	RELA					CALCRL	TP63
RNASEL	CREB3L1					CALCRL	FLI1
RNASEL	BCOR					CALCRL	SPI1
RNASEL	SIRT6					CALCRL	NANOG
RNASEL	IKZF1					CALCRL	SOX2
RNASEL	EED					CALCRL	HNF4A
RNASEL	IRF2					CALCRL	GATA1
RTKN	ZBTB40					CALCRL	SMARCA4
RTKN	ZNF101					CALCRL	NR3C1
RTKN	MLLT1					CALCRL	MECOM
RTKN	MAZ					CALCRL	POU3F2
RTKN	ZNF501					CALCRL	BCL3
RTKN	ZNF76					TTC30A	CEBPD
RTKN	ZNF610					TTC30A	ETS1
RTKN	ZBTB7A					TTC30A	AR
RTKN	ZNF18					TTC30A	SMAD4
RTKN	DMAP1					TTC30A	FLI1
RTKN	ZNF24					TTC30A	RUNX1
RTKN	ZFP2					TTC30A	NANOG
RTKN	RFX3					TTC30A	SOX2
RTKN	ZNF324					TTC30A	TCF3
RTKN	RARA					TTC30A	MITF
RTKN	ZNF263					TTC30A	HNF4A
RTKN	ZBTB11					TTC30A	GATA2
RTKN	BCL6					TTC30A	SIN3B
RTKN	NRF1					TTC30A	SETDB1
RTKN	IRF1					TTC30A	ASH2L
RTKN	CHD1					TTC30A	OLIG2
RTKN	SOX13					TTC30A	SMARCA4
RTKN	RXRB					TTC30A	SOX17
RTKN	KLF7					TTC30A	MEF2A
RTKN	ELF1					TTC30A	FOXP2
RTKN	NR2F1					UNC5B	NFE2L2
RTKN	KLF9					UNC5B	STAT3
RTKN	HMG20A					UNC5B	TCF4
RTKN	SSRP1					UNC5B	TP63
RTKN	BCL11A					UNC5B	CREB1
RTKN	ZNF580					UNC5B	FLI1
RTKN	WRNIP1					UNC5B	MYC
RTKN	POLR2A					UNC5B	SPI1
RTKN	ZEB1					UNC5B	NANOG
RTKN	NR2F6					UNC5B	POU5F1
RTKN	ATF1					UNC5B	SOX2
RTKN	SIN3A					UNC5B	TCF3
RTKN	ETS1					UNC5B	EGR1
RTKN	ZNF71					UNC5B	TP53
RTKN	ZKSCAN1					UNC5B	FOXA2
RTKN	KDM5B					UNC5B	HNF4A
RTKN	TFE3					UNC5B	GATA1
RTKN	USF2					UNC5B	GATA2
RTKN	HMGN3					UNC5B	RCOR3
RTKN	TFAP4					UNC5B	REST
RTKN	HCFC1					UNC5B	ASH2L
RTKN	ZBTB26					UNC5B	EOMES
RTKN	KLF1					UNC5B	TFAP2C
RTKN	TGIF2					UNC5B	FOXP1
RTKN	PHF8					UNC5B	PPARD
RTKN	HDGF					UNC5B	CNOT3
RTKN	MXD4					UNC5B	TRIM28
RTKN	ZNF207					UNC5B	EP300
RTKN	SAP30					UNC5B	SMARCA4
RTKN	STAT1					UNC5B	SALL4
RTKN	ELK1					UNC5B	PRDM14
RTKN	HBP1					UNC5B	NR3C1
RTKN	HMG20B					UNC5B	RUNX2
RTKN	PRDM10					UNC5B	SCLY
RTKN	TFDP1					UNC5B	RAD21
RTKN	RCOR2					UNC5B	EED
RTKN	TEAD3					UNC5B	EZH2
RTKN	MBD1					UNC5B	RNF2
RTKN	SP1					UNC5B	JARID2
RTKN	RNF2					UNC5B	MTF2
RTKN	THAP1					UNC5B	SUZ12
RTKN	NR2F2					UNC5B	CDX2
RTKN	NFIA					CCDC91	NFE2L2
RTKN	ARID4B					CCDC91	STAT3
RTKN	GATA4					CCDC91	TCF4
RTKN	KDM1A					CCDC91	SMAD4
RTKN	CEBPG					CCDC91	CREM
RTKN	KLF11					CCDC91	E2F1
RTKN	MXD3					CCDC91	RUNX1
RTKN	MLX					CCDC91	MYC
RTKN	ZHX2					CCDC91	SOX2
RTKN	RFXANK					CCDC91	PPARG
RTKN	ZNF143					CCDC91	FOXA2
RTKN	HNF4G					CCDC91	GATA1
RTKN	MBD4					CCDC91	GATA2
RTKN	MYBL2					CCDC91	SIN3B
RTKN	TEAD1					CCDC91	REST
RTKN	RAD21					CCDC91	EOMES
RTKN	TAF7					CCDC91	TET1
RTKN	ZNF175					CCDC91	TEAD4
RTKN	CREB1					CCDC91	RUNX2
RTKN	GABPA					CCDC91	GATA4
RTKN	SIN3B					CCDC91	FOXP2
RTKN	DDX20					CCDC91	JUN
RTKN	HDAC2					CCDC91	SIN3A
RTKN	HDAC6					CCDC91	POU3F2
RTKN	CEBPA					CCDC91	TCF7L2
RTKN	DRAP1					CCDC91	PRDM16
RTKN	ZNF197					CASC2	NFE2L2
RTKN	HHEX					CASC2	TCF4
RTKN	GMEB2					CASC2	FLI1
RTKN	FOSL1					CASC2	PBX1
RTKN	MBD2					CASC2	EWSR1
RTKN	NFYC					CASC2	ELF1
RTKN	MNT					NQO1	NFE2L2
RTKN	PBX2					NQO1	STAT3
RTKN	RERE					NQO1	E2F1
RTKN	THRB					NQO1	MYC
RTKN	ZFP64					NQO1	KLF4
SLC10A4	EZH2					NQO1	NANOG
SLC10A4	NCOR1					NQO1	SOX2
SLC10A4	TAL1					NQO1	EGR1
SLC10A4	ID3					NQO1	MITF
SNAP23	JUNB					NQO1	PPARG
SNAP23	TRIM22					NQO1	HNF4A
SNAP23	MLLT1					NQO1	GATA2
SNAP23	ZNF24					NQO1	KDM5B
SNAP23	NR4A1					NQO1	E2F4
SNAP23	IRF1					NQO1	TRIM28
SNAP23	ZNF83					NQO1	ESR1
SNAP23	CHD1					NQO1	SALL4
SNAP23	ELF1					NQO1	KLF1
SNAP23	ZBTB33					NQO1	GATA4
SNAP23	KLF6					NQO1	MEF2A
SNAP23	FOXM1					NQO1	RAD21
SNAP23	NR2F6					NQO1	RELA
SNAP23	TRIM28					NQO1	BACH1
SNAP23	IRF4					NQO1	NACC1
SNAP23	EGR1					NQO1	PAX6
SNAP23	CREB3L1					NQO1	DNAJC2
SNAP23	BCOR					CYB5D1	AP1S2
SNAP23	SIN3A					CYB5D1	ETS1
SNAP23	ZNF639					CYB5D1	FOXP3
SNAP23	SP3					CYB5D1	TTF2
SNAP23	HMGN3					CYB5D1	SMAD4
SNAP23	ETV4					CYB5D1	TP63
SNAP23	TFDP1					CYB5D1	MYC
SNAP23	FOXJ2					CYB5D1	SOX2
SNAP23	IKZF1					CYB5D1	GATA2
SNAP23	GTF2F1					CYB5D1	E2F4
SNAP23	MLX					CYB5D1	FOXP1
SNAP23	NFRKB					CYB5D1	SOX9
SNAP23	NFIL3					CYB5D1	SALL4
SNAP23	ZNF589					CYB5D1	WT1
SNAP23	ID3					CYB5D1	KLF1
SNAP23	RUNX3					CYB5D1	RAD21
SNAP23	SPI1					CYB5D1	SOX11
SNAP23	RUNX1					CYB5D1	PADI4
SNAP23	GATA1					CYB5D1	CRX
SNAP23	HES1					CYB5D1	HCFC1
SNHG15	ZBTB7A					CYB5D1	THAP11
SNHG15	ZNF24					CYB5D1	FOXO1
SNHG15	ZBTB11					C21ORF119	AP1S2
SNHG15	NR4A1					C21ORF119	TP63
SNHG15	IRF1					C21ORF119	FLI1
SNHG15	ELF1					C21ORF119	SPI1
SNHG15	PML					C21ORF119	CUX1
SNHG15	CREB3					PIH1D2	ETS1
SNHG15	ZBTB33					PIH1D2	HOXC9
SNHG15	WRNIP1					PIH1D2	VDR
SNHG15	POLR2A					PIH1D2	FOXP3
SNHG15	GATA2					PIH1D2	XRN2
SNHG15	TRIM28					PIH1D2	AR
SNHG15	SMAD5					PIH1D2	CREM
SNHG15	ETV1					PIH1D2	FLI1
SNHG15	RELA					PIH1D2	RUNX1
SNHG15	BCOR					PIH1D2	MYC
SNHG15	ETS1					PIH1D2	SPI1
SNHG15	ZNF423					PIH1D2	POU5F1
SNHG15	NCOR1					PIH1D2	HNF4A
SNHG15	MTA2					PIH1D2	E2F4
SNHG15	GTF2E2					PIH1D2	SIN3B
SNHG15	ZNF639					PIH1D2	ASH2L
SNHG15	HMGN3					PIH1D2	MYCN
SNHG15	CCNT2					PIH1D2	GFI1B
SNHG15	HDGF					PIH1D2	TFCP2L1
SNHG15	PRDM10					PIH1D2	GATA4
SNHG15	CBFB					PIH1D2	SRF
SNHG15	TFDP1					PIH1D2	RCOR1
SNHG15	NR2C2					GTF2H2	KDM5A
SNHG15	NFIA					GTF2H2	SMAD4
SNHG15	GTF2F1					GTF2H2	TP63
SNHG15	NFRKB					GTF2H2	E2F1
SNHG15	KLF16					GTF2H2	NANOG
SNHG15	TAF7					GTF2H2	POU5F1
SNHG15	DDX20					GTF2H2	SOX2
SNHG15	JUND					GTF2H2	KDM5B
SNHG15	PBX2					GTF2H2	REST
SNHG15	ID3					GTF2H2	SETDB1
SNHG15	TEAD4					GTF2H2	FOXP1
SNHG15	PTTG1					GTF2H2	SMAD2
SNHG15	THRAP3					GTF2H2	SMAD3
SNHG15	NFE2					GTF2H2	HOXB4
SNHG15	GTF2A2					GTF2H2	GATA4
SNHG15	ZNF121					GTF2H2	CTCF
SNHG15	ARNT					GTF2H2	NUCKS1
SNHG15	PTRF					MDH1B	KDM5A
SNHG15	EBF1					MDH1B	FOXP3
SNHG15	TEAD2					MDH1B	XRN2
SNHG15	CEBPD					MDH1B	CREB1
SNHG15	NFE2L2					MDH1B	MYC
SNHG15	PYGO2					MDH1B	SPI1
SNHG15	FOXA2					MDH1B	NANOG
SNORD59A	MLLT1					MDH1B	TP53
SNORD59A	MAZ					MDH1B	HNF4A
SNORD59A	ZNF2					MDH1B	REST
SNORD59A	ZNF501					MDH1B	MYCN
SNORD59A	ZNF610					MDH1B	ZFP42
SNORD59A	ZBTB7A					MDH1B	JUN
SNORD59A	ZNF394					MDH1B	DCP1A
SNORD59A	ZNF24					LRRC46	KDM5A
SNORD59A	KLF8					LRRC46	XRN2
SNORD59A	ZFP2					LRRC46	ELK1
SNORD59A	REST					LRRC46	DACH1
SNORD59A	RFX3					LRRC46	STAT3
SNORD59A	ZNF335					LRRC46	CREM
SNORD59A	ZNF324					LRRC46	FLI1
SNORD59A	RARA					LRRC46	MYC
SNORD59A	NRF1					LRRC46	SPI1
SNORD59A	IRF1					LRRC46	POU5F1
SNORD59A	CHD1					LRRC46	TP53
SNORD59A	KLF7					LRRC46	HNF4A
SNORD59A	ELF1					LRRC46	TET1
SNORD59A	PML					LRRC46	ZNF281
SNORD59A	KLF9					LRRC46	YY1
SNORD59A	GFI1B					LRRC46	PDX1
SNORD59A	FOXK2					LRRC46	ELF1
SNORD59A	DPF2					DOLK	KDM5A
SNORD59A	KLF6					DOLK	VDR
SNORD59A	ZNF580					DOLK	STAT3
SNORD59A	WRNIP1					DOLK	CREM
SNORD59A	POLR2A					DOLK	E2F1
SNORD59A	ZEB1					DOLK	RUNX1
SNORD59A	NR2F6					DOLK	MYC
SNORD59A	ESRRA					DOLK	PPARG
SNORD59A	MYNN					DOLK	ZFX
SNORD59A	ATF1					DOLK	CNOT3
SNORD59A	SMAD5					DOLK	TRIM28
SNORD59A	CDC5L					DOLK	FOXO3
SNORD59A	CREB3L1					DOLK	ATF3
SNORD59A	BCOR					DOLK	YY1
SNORD59A	BCL11B					DOLK	ZFP42
SNORD59A	SIN3A					DOLK	PRDM5
SNORD59A	ZNF423					DOLK	ASXL1
SNORD59A	ZNF71					DOLK	TFEB
SNORD59A	ZKSCAN1					CCDC103	KDM5A
SNORD59A	NCOR1					CCDC103	FOXP3
SNORD59A	HCFC1					CCDC103	TP63
SNORD59A	CCNT2					CCDC103	CREB1
SNORD59A	KLF1					CCDC103	MYC
SNORD59A	TGIF2					CCDC103	EGR1
SNORD59A	ETV4					CCDC103	SIN3B
SNORD59A	GATAD2A					CCDC103	SETDB1
SNORD59A	ELK1					CCDC103	EOMES
SNORD59A	HBP1					CCDC103	TFAP2C
SNORD59A	HMG20B					CCDC103	TET1
SNORD59A	SP1					CCDC103	MYCN
SNORD59A	POLR2H					CCDC103	TAL1
SNORD59A	NFIA					CCDC103	CNOT3
SNORD59A	GATA4					CCDC103	TRIM28
SNORD59A	KLF11					CCDC103	SOX9
SNORD59A	SMAD4					CCDC103	SMARCA4
SNORD59A	TEAD1					CCDC103	ATF3
SNORD59A	KLF16					CCDC103	CCND1
SNORD59A	TAF7					CCDC103	GATA4
SNORD59A	NFIL3					CCDC103	GATA3
SNORD59A	EED					CCDC103	TFEB
SNORD59A	IRF2					CCDC103	DCP1A
SNORD59A	NFYC					CCDC103	PADI4
SNORD59A	PBX2					CCDC103	ESR2
SNORD59A	ZFP64					GALNS	KDM5A
SNORD59A	NFE2					GALNS	PHF8
SNORD59A	SOX5					GALNS	STAT3
SNORD59A	RFX1					GALNS	TP63
SORCS2	CTCF					GALNS	E2F1
TAF1D	CHD1					GALNS	FLI1
TAF1D	POLR2A					GALNS	RUNX1
TAF1D	ATF1					GALNS	MYC
TAF1D	BCOR					GALNS	KLF4
TAF1D	MTA2					GALNS	SOX2
TAF1D	ZNF639					GALNS	EGR1
TAF1D	MXD4					GALNS	PPARG
TAF1D	POLR2H					GALNS	GATA1
TAF1D	ARID4B					GALNS	E2F4
TAF1D	ATF4					GALNS	EOMES
TAF1D	ATF3					GALNS	TFAP2C
TAF1D	TAF7					GALNS	TAL1
TAF1D	NFYC					GALNS	SMARCA4
TAF1D	ID3					GALNS	ZNF281
TAF1D	SOX5					GALNS	STAT4
TAF1D	MIXL1					GALNS	MEF2A
TAF1D	BACH1					GALNS	TFAP2A
TAF1D	MAFF					GALNS	KDM6A
TBX20	EZH2					GALNS	ZNF652
TBX20	CTBP2					WDR45	KDM5A
TBX20	SUZ12					WDR45	FOXP3
TIMP4	NFE2					WDR45	TTF2
TIMP4	NFE2L2					WDR45	E2F1
TLL1	MAZ					WDR45	NANOG
TLL1	L3MBTL2					WDR45	POU5F1
TLL1	EZH2					WDR45	SOX2
TLL1	GLIS2					WDR45	PPARG
TRAF3IP2-AS1	ZNF76					WDR45	HNF4A
TRAF3IP2-AS1	ZNF610					WDR45	ASH2L
TRAF3IP2-AS1	ZBTB7A					WDR45	EOMES
TRAF3IP2-AS1	ZNF18					WDR45	TFAP2C
TRAF3IP2-AS1	ZFP2					WDR45	FOXO3
TRAF3IP2-AS1	YY1					WDR45	SALL4
TRAF3IP2-AS1	RARA					WDR45	ZNF281
TRAF3IP2-AS1	ZBTB11					WDR45	HOXB4
TRAF3IP2-AS1	KLF9					WDR45	RCOR1
TRAF3IP2-AS1	GFI1B					WDR45	GATA3
TRAF3IP2-AS1	FOXM1					WDR45	IRF8
TRAF3IP2-AS1	ZEB1					ENO4	KDM5A
TRAF3IP2-AS1	ZNF558					ENO4	CREM
TRAF3IP2-AS1	NR2F6					ENO4	MYC
TRAF3IP2-AS1	SMARCA4					ENO4	NANOG
TRAF3IP2-AS1	SMAD5					ENO4	POU5F1
TRAF3IP2-AS1	ETV1					ENO4	TCF3
TRAF3IP2-AS1	IRF4					ENO4	SIN3B
TRAF3IP2-AS1	EGR1					ENO4	TET1
TRAF3IP2-AS1	SIN3A					ENO4	OLIG2
TRAF3IP2-AS1	ZNF423					ENO4	CCND1
TRAF3IP2-AS1	WT1					ENO4	SIN3A
TRAF3IP2-AS1	SIRT6					ENO4	IRF8
TRAF3IP2-AS1	ZKSCAN1					TAF1D	HOXC9
TRAF3IP2-AS1	KDM5B					TAF1D	XRN2
TRAF3IP2-AS1	ELF3					TAF1D	CREB1
TRAF3IP2-AS1	PHF8					TAF1D	CREM
TRAF3IP2-AS1	ETV4					TAF1D	E2F1
TRAF3IP2-AS1	HDGF					TAF1D	MYC
TRAF3IP2-AS1	SAP30					TAF1D	KLF4
TRAF3IP2-AS1	HMG20B					TAF1D	NANOG
TRAF3IP2-AS1	PRDM10					TAF1D	SOX2
TRAF3IP2-AS1	TFDP1					TAF1D	FOXA2
TRAF3IP2-AS1	FOXJ2					TAF1D	HNF4A
TRAF3IP2-AS1	ADNP					TAF1D	GATA1
TRAF3IP2-AS1	POLR2H					TAF1D	KDM5B
TRAF3IP2-AS1	MTA1					TAF1D	ZFX
TRAF3IP2-AS1	CEBPG					TAF1D	ASH2L
TRAF3IP2-AS1	ZNF366					TAF1D	TFAP2C
TRAF3IP2-AS1	NFRKB					TAF1D	ERG
TRAF3IP2-AS1	CTBP1					TAF1D	TAL1
TRAF3IP2-AS1	ATF3					TAF1D	TRIM28
TRAF3IP2-AS1	SMAD4					TAF1D	FOXO3
TRAF3IP2-AS1	TRIM24					TAF1D	ATF3
TRAF3IP2-AS1	ZNF589					TAF1D	TFAP2A
TRAF3IP2-AS1	TCF7					TAF1D	RELA
TRAF3IP2-AS1	GMEB2					TAF1D	TBP
TRAF3IP2-AS1	MBD2					TAF1D	CEBPB
TRAF3IP2-AS1	ZFP64					TAF1D	GATA3
TRAF3IP2-AS1	MIXL1					TAF1D	NR1I2
TRAF3IP2-AS1	BACH1					ZNF528	HOXC9
TRAF3IP2-AS1	CUX1					ZNF528	E2F1
TRAF3IP2-AS1	ZBTB1					ZNF528	FLI1
TRAF3IP2-AS1	MEF2D					ZNF528	TFAP2A
TTC30A	MLLT1					SORCS2	VDR
TTC30A	L3MBTL2					SORCS2	AR
TTC30A	BCL6					SORCS2	STAT3
TTC30A	NR4A1					SORCS2	TCF4
TTC30A	KLF9					SORCS2	SMAD4
TTC30A	GATA2					SORCS2	TP63
TTC30A	TRIM28					SORCS2	CREB1
TTC30A	ZNF644					SORCS2	FLI1
TTC30A	ZNF589					SORCS2	RUNX1
TTC30A	ZNF512					SORCS2	MYC
UNC5B	ZBTB40					SORCS2	KLF4
UNC5B	ZNF341					SORCS2	SOX2
UNC5B	ZBTB7A					SORCS2	EGR1
UNC5B	ZNF24					SORCS2	MITF
UNC5B	ZFP2					SORCS2	TP53
UNC5B	ZNF324					SORCS2	PPARG
UNC5B	ZNF263					SORCS2	GATA2
UNC5B	IRF1					SORCS2	REST
UNC5B	KLF9					SORCS2	TET1
UNC5B	GFI1B					SORCS2	TRIM28
UNC5B	CTCF					SORCS2	EP300
UNC5B	ZFP37					SORCS2	ESR1
UNC5B	ZEB1					SORCS2	TEAD4
UNC5B	GATA2					SORCS2	RUNX2
UNC5B	ZNF584					SORCS2	SCLY
UNC5B	ESRRA					SORCS2	MEF2A
UNC5B	CREM					SORCS2	CTCF
UNC5B	ZNF423					SORCS2	MTF2
UNC5B	ZNF71					SORCS2	SUZ12
UNC5B	GTF2E2					SORCS2	JUN
UNC5B	SP3					SORCS2	TCF7L2
UNC5B	HMGN3					SORCS2	HOXD13
UNC5B	ZFX					THEM6	VDR
UNC5B	KLF1					THEM6	DACH1
UNC5B	SMC3					THEM6	PHF8
UNC5B	ELK1					THEM6	CREB1
UNC5B	PRDM10					THEM6	E2F1
UNC5B	ZNF175					THEM6	MYC
UNC5B	GABPA					THEM6	SPI1
VWCE	ZNF101					THEM6	KLF4
VWCE	YY1					THEM6	MITF
VWCE	BCL6					THEM6	GATA1
VWCE	ELF1					THEM6	ZFX
VWCE	SSRP1					THEM6	SIN3B
VWCE	FOXK2					THEM6	FOXP1
VWCE	ZBTB33					THEM6	ERG
VWCE	ZNF580					THEM6	CNOT3
VWCE	E2F5					THEM6	TRIM28
VWCE	SMARCA5					THEM6	SRY
VWCE	TFE3					THEM6	TEAD4
VWCE	GATA4					THEM6	CTCF
VWCE	MLX					THEM6	SUZ12
VWCE	GATAD1					THEM6	EWSR1
WDR45	ZNF341					THEM6	HSF1
WDR45	ZNF2					THEM6	DCP1A
WDR45	ZNF76					ABCD2	VDR
WDR45	RXRB					ABCD2	STAT3
WDR45	KLF7					ABCD2	E2F1
WDR45	ELF1					ABCD2	NANOG
WDR45	POLR2A					ABCD2	EGR1
WDR45	TFDP1					ABCD2	PPARG
WDR45	DDX20					ABCD2	REST
WDR45	ARID1B					ABCD2	SETDB1
ZNF506	ZNF501					ABCD2	PPARD
ZNF506	ETS1					ABCD2	TRIM28
ZNF506	ZNF71					ABCD2	EP300
ZNF528	PRDM10					ABCD2	ESR1
ZNF528	MBD1					ABCD2	OLIG2
ZNF528	DIDO1					ABCD2	SMARCA4
ZNF528	GABPA					ABCD2	WT1
ZNF568	ZNF101					ABCD2	CUX1
ZNF568	ZBTB7A					ABCD2	CCND1
ZNF568	ZBTB33					ABCD2	YY1
ZNF568	ZNF641					ABCD2	TFAP2A
ZNF568	KLF16					ABCD2	MYB
ZNF568	SETDB1					ABCD2	POU3F2
ZNF568	ZNF8					ABCD2	BACH1
ZNF667	KLF9					ABCD2	NR1I2
ZNF667	ZEB1					ARL17A	VDR
ZNF667	CREM					ARL17A	XRN2
ZNF736	IRF1					ARL17A	TP53
ZNF736	WRNIP1					ARL17A	TFAP2A
ZNF736	GATA2					ARL17A	PBX1
ZNF736	ATF1					ARL17B	VDR
ZNF736	HCFC1					ARL17B	XRN2
ZNF736	CBFB					ARL17B	EWSR1
ZNF823	ZBTB40					SNHG15	VDR
ZNF823	ZNF394					SNHG15	TTF2
ZNF823	KLF8					SNHG15	XRN2
ZNF823	GATA3					SNHG15	RUNX1
ZNF823	NR2F6					SNHG15	MITF
ZNF823	GATA2					SNHG15	RBPJ
ZNF823	SP1					LRRC1	FOXP3
ZNF823	ARID4B					LRRC1	ELK1
ZNF823	KLF16					LRRC1	AR
ZNF823	EED					LRRC1	STAT3
ZNF823	CEBPA					LRRC1	TCF4
ZNF823	PBX2					LRRC1	SMAD4
ZNF823	SOX5					LRRC1	CREM
ZNF823	SETDB1					LRRC1	E2F1
ZNF823	ZNF274					LRRC1	FLI1
ZNF823	HDAC1					LRRC1	RUNX1
ZNF829	ZNF101					LRRC1	KLF4
ZNF829	ZBTB7A					LRRC1	NANOG
ZNF829	ZBTB33					LRRC1	POU5F1
ZNF829	ZNF641					LRRC1	SOX2
ZNF829	KLF16					LRRC1	EGR1
ZNF829	SETDB1					LRRC1	MITF
ZNF829	ZNF8					LRRC1	TP53
						LRRC1	FOXA2
						LRRC1	HNF4A
						LRRC1	E2F4
						LRRC1	ASH2L
						LRRC1	EOMES
						LRRC1	TFAP2C
						LRRC1	FOXP1
						LRRC1	MYCN
						LRRC1	SRY
						LRRC1	FOXO3
						LRRC1	OLIG2
						LRRC1	SMARCA4
						LRRC1	SOX17
						LRRC1	TEAD4
						LRRC1	NR3C1
						LRRC1	RUNX2
						LRRC1	SUZ12
						LRRC1	RCOR1
						LRRC1	ZIC3
						LRRC1	GATA3
						GLRA1	TTF2
						GLRA1	SMAD4
						GLRA1	CREB1
						GLRA1	GATA1
						GLRA1	KDM5B
						GLRA1	RCOR3
						GLRA1	SIN3B
						GLRA1	REST
						GLRA1	YAP1
						GLRA1	RAD21
						GLRA1	MTF2
						GLRA1	SUZ12
						GLRA1	SIN3A
						GLRA1	DROSHA
						ZNF823	XRN2
						ZNF823	GATA2
						ZNF823	RELA
						ZNF823	ELF5
						ZNF823	NOTCH1
						ZNF823	ESR2
						CDH23	ELK1
						CDH23	AR
						CDH23	SMAD4
						CDH23	CREB1
						CDH23	FLI1
						CDH23	RUNX1
						CDH23	MYC
						CDH23	SPI1
						CDH23	SOX2
						CDH23	EGR1
						CDH23	MITF
						CDH23	TP53
						CDH23	FOXA2
						CDH23	HNF4A
						CDH23	GATA1
						CDH23	GATA2
						CDH23	SETDB1
						CDH23	SOX9
						CDH23	SRY
						CDH23	ZNF281
						CDH23	DMRT1
						CDH23	TEAD4
						CDH23	SMAD3
						CDH23	SCLY
						CDH23	CTCF
						CDH23	RAD21
						CDH23	JARID2
						CDH23	LMO2
						CDH23	RELA
						CDH23	CEBPB
						CDH23	RBPJ
						CDH23	NR1H3
						CDH23	BCL11B
						GNG11	ELK1
						GNG11	SOX2
						GNG11	ZFX
						GNG11	TET1
						GNG11	ERG
						GNG11	SCLY
						GNG11	BMI1
						GNG11	MTF2
						GNG11	SUZ12
						SNORD59A	PHF8
						SNORD59A	SPI1
						SNORD59A	E2F4
						TLL1	AR
						TLL1	STAT3
						TLL1	TCF4
						TLL1	TP63
						TLL1	TP53
						TLL1	PPARG
						TLL1	GATA2
						TLL1	KDM5B
						TLL1	REST
						TLL1	ASH2L
						TLL1	CNOT3
						TLL1	TRIM28
						TLL1	ESR1
						TLL1	YAP1
						TLL1	NR3C1
						TLL1	RUNX2
						TLL1	BMI1
						TLL1	PHC1
						TLL1	EZH2
						TLL1	RNF2
						TLL1	JARID2
						TLL1	MTF2
						TLL1	SUZ12
						TLL1	TBX3
						TLL1	JUN
						TLL1	LYL1
						TLL1	RELA
						TLL1	EWSR1
						TLL1	HOXD13
						EBF2	AR
						EBF2	STAT3
						EBF2	SMAD4
						EBF2	FLI1
						EBF2	MYC
						EBF2	KLF4
						EBF2	NANOG
						EBF2	POU5F1
						EBF2	SOX2
						EBF2	TCF3
						EBF2	TP53
						EBF2	PPARG
						EBF2	KDM5B
						EBF2	SIN3B
						EBF2	SETDB1
						EBF2	TFAP2C
						EBF2	PPARD
						EBF2	SRY
						EBF2	EP300
						EBF2	NR3C1
						EBF2	RUNX2
						EBF2	FOXP2
						EBF2	BMI1
						EBF2	EED
						EBF2	PHC1
						EBF2	EZH2
						EBF2	RNF2
						EBF2	JARID2
						EBF2	MTF2
						EBF2	SUZ12
						EBF2	CTNNB1
						EBF2	NR0B1
						EBF2	PDX1
						CRABP2	AR
						CRABP2	MYC
						CRABP2	POU5F1
						CRABP2	SOX2
						CRABP2	EGR1
						CRABP2	TFAP2C
						CRABP2	FOXP1
						CRABP2	PPARD
						CRABP2	SOX9
						CRABP2	ESR1
						CRABP2	WT1
						CRABP2	ZNF281
						CRABP2	SMAD2
						CRABP2	SMAD3
						CRABP2	CCND1
						CRABP2	STAT4
						CRABP2	CTNNB1
						CRABP2	ELF5
						CRABP2	NR0B1
						CRABP2	DNAJC2
						CRABP2	RARG
						SNAP23	AR
						SNAP23	STAT3
						SNAP23	TCF4
						SNAP23	CREB1
						SNAP23	FLI1
						SNAP23	MYC
						SNAP23	SPI1
						SNAP23	NANOG
						SNAP23	TP53
						SNAP23	PPARG
						SNAP23	GATA1
						SNAP23	GATA2
						SNAP23	E2F4
						SNAP23	SETDB1
						SNAP23	CNOT3
						SNAP23	TRIM28
						SNAP23	KLF1
						SNAP23	SMAD2
						SNAP23	SMAD3
						SNAP23	SCLY
						SNAP23	CCND1
						SNAP23	CHD1
						SNAP23	YY1
						SNAP23	MECOM
						SNAP23	STAT5A
						SNAP23	NR0B1
						SNAP23	CDX2
						SNAP23	STAT1
						SNAP23	SREBF1
						CALB1	AR
						CALB1	SMAD4
						CALB1	TP63
						CALB1	NANOG
						CALB1	SOX2
						CALB1	RCOR3
						CALB1	SIN3B
						CALB1	REST
						CALB1	TET1
						CALB1	KLF1
						CALB1	NR3C1
						CALB1	BMI1
						CALB1	SUZ12
						CALB1	CTNNB1
						CALB1	POU3F2
						CALB1	RCOR1
						CALB1	BACH1
						CALB1	SOX11
						CALB1	ELF1
						CALB1	CRX
						TBX20	STAT3
						TBX20	CREB1
						TBX20	E2F1
						TBX20	KLF4
						TBX20	NANOG
						TBX20	POU5F1
						TBX20	SOX2
						TBX20	TCF3
						TBX20	TP53
						TBX20	KDM5B
						TBX20	SIN3B
						TBX20	REST
						TBX20	SETDB1
						TBX20	EOMES
						TBX20	TFAP2C
						TBX20	TRIM28
						TBX20	EP300
						TBX20	SMARCA4
						TBX20	KLF1
						TBX20	TFCP2L1
						TBX20	FOXP2
						TBX20	BMI1
						TBX20	EED
						TBX20	PHC1
						TBX20	EZH2
						TBX20	RNF2
						TBX20	JARID2
						TBX20	MTF2
						TBX20	SUZ12
						TBX20	NACC1
						TBX20	NR0B1
						SLC10A4	STAT3
						SLC10A4	SMAD4
						SLC10A4	KLF4
						SLC10A4	GATA1
						SLC10A4	TRIM28
						SLC10A4	MTF2
						SLC10A4	SUZ12
						SLC10A4	JUN
						SLC10A4	PBX1
						SLC10A4	POU3F2
						SLC10A4	RCOR1
						SLC10A4	ELF1
						SLC10A4	NFIB
						RNASEL	STAT3
						RNASEL	TP63
						RNASEL	FLI1
						RNASEL	SOX2
						RNASEL	PPARG
						RNASEL	KDM5B
						RNASEL	TAL1
						RNASEL	EP300
						RNASEL	OLIG2
						RNASEL	ZNF281
						RNASEL	KLF1
						RNASEL	MECOM
						RNASEL	GATA4
						RNASEL	SRF
						RNASEL	RAD21
						RNASEL	STAT5A
						RNASEL	NR0B1
						ABCC9	STAT3
						ABCC9	E2F1
						ABCC9	NANOG
						ABCC9	TET1
						ABCC9	SALL4
						ABCC9	TEAD4
						ABCC9	CTNNB1
						ABCC9	BACH1
						TIMP4	TCF4
						TIMP4	SMAD4
						TIMP4	NANOG
						TIMP4	SOX2
						TIMP4	TCF3
						TIMP4	PPARG
						TIMP4	SETDB1
						TIMP4	PPARD
						TIMP4	TRIM28
						TIMP4	SALL4
						TIMP4	NR3C1
						TIMP4	ESRRB
						TIMP4	ZIC3
						TIMP4	RCOR2
						NRIP3	TCF4
						NRIP3	CREM
						NRIP3	E2F1
						NRIP3	MYC
						NRIP3	SOX2
						NRIP3	GATA2
						NRIP3	REST
						NRIP3	TAL1
						NRIP3	SOX9
						NRIP3	SRY
						NRIP3	OLIG2
						NRIP3	KLF1
						NRIP3	GATA4
						NRIP3	TCF7
						NRIP3	BMI1
						NRIP3	MTF2
						NRIP3	SUZ12
						NRIP3	ESRRB
						NRIP3	HTT
						ZNF717	TCF4
						ZNF717	SMAD4
						ZNF717	E2F1
						ZNF717	FLI1
						ZNF717	TCF3
						ZNF717	GATA2
						ZNF717	PPARD
						ZNF717	SOX17
						ZNF717	GATA4
						ZNF717	EWSR1
						ZNF717	ELF1
						ZNF717	ZNF274
						C21ORF62	TCF4
						C21ORF62	E2F1
						C21ORF62	RUNX1
						C21ORF62	KLF4
						C21ORF62	PPARG
						C21ORF62	RCOR3
						C21ORF62	REST
						C21ORF62	SETDB1
						C21ORF62	TFAP2C
						C21ORF62	MYCN
						C21ORF62	DMRT1
						C21ORF62	KLF1
						C21ORF62	RUNX2
						C21ORF62	STAT4
						C21ORF62	TFAP2A
						C21ORF62	NR0B1
						VWCE	TP63
						VWCE	RUNX1
						VWCE	SPI1
						VWCE	EGR1
						VWCE	MITF
						VWCE	TP53
						VWCE	HNF4A
						VWCE	GATA1
						VWCE	GATA2
						VWCE	SMAD2
						VWCE	SMAD3
						VWCE	SUZ12
						VWCE	ELF1
						VWCE	DNAJC2
						KAZN	TP63
						KAZN	SPI1
						KAZN	NANOG
						KAZN	POU5F1
						KAZN	SOX2
						KAZN	TP53
						KAZN	RCOR3
						KAZN	SIN3B
						KAZN	REST
						KAZN	ASH2L
						KAZN	TFAP2C
						KAZN	PPARD
						KAZN	ERG
						KAZN	SRY
						KAZN	ESR1
						KAZN	YAP1
						KAZN	DMRT1
						KAZN	PRDM14
						KAZN	RUNX2
						KAZN	RAD21
						KAZN	ESRRB
						CHST14	TP63
						CHST14	E2F1
						CHST14	SPI1
						CHST14	EGR1
						CHST14	TP53
						CHST14	HNF4A
						CHST14	ZFX
						CHST14	TET1
						CHST14	TAL1
						CHST14	TRIM28
						CHST14	TFAP2A
						C6orf165	CREB1
						C6orf165	CREM
						C6orf165	NANOG
						C6orf165	POU5F1
						C6orf165	TCF3
						C6orf165	GATA2
						C6orf165	RCOR3
						C6orf165	GFI1B
						C6orf165	TBX5
						C6orf165	BMI1
						C6orf165	SUZ12
						C6orf165	SMAD1
						C6orf165	ESR2
						ZNF667	CREM
						ZNF667	E2F1
						ZNF667	FLI1
						ZNF667	MYC
						ZNF667	SPI1
						ZNF667	SOX2
						ZNF667	EGR1
						ZNF667	MITF
						ZNF667	SIN3B
						ZNF667	SETDB1
						ZNF667	NR3C1
						ZNF667	SCLY
						ZNF667	HOXB4
						ZNF667	RAD21
						ZNF667	TFAP2A
						ZNF667	MEIS1
						ZNF667	SMAD1
						ZNF667	IRF8
						ZNF829	FLI1
						ZNF829	RUNX1
						ZNF829	GATA1
						ZNF829	EWSR1
						C6orf118	FLI1
						C6orf118	MYC
						C6orf118	SPI1
						C6orf118	NANOG
						C6orf118	POU5F1
						C6orf118	SOX2
						C6orf118	SIN3B
						C6orf118	REST
						C6orf118	ERG
						C6orf118	SRY
						C6orf118	YAP1
						C6orf118	RUNX2
						C6orf118	CTCF
						C6orf118	MTF2
						C6orf118	TBX3
						C6orf118	RCOR1
						ZNF506	FLI1
						ZNF506	TP53
						ZNF506	ZNF274
						RTKN	RUNX1
						RTKN	SPI1
						RTKN	POU5F1
						RTKN	EGR1
						RTKN	MITF
						RTKN	TP53
						RTKN	FOXA2
						RTKN	HNF4A
						RTKN	GATA2
						RTKN	ASH2L
						RTKN	EOMES
						RTKN	TET1
						RTKN	TAL1
						RTKN	WT1
						RTKN	ZNF281
						RTKN	DMRT1
						RTKN	CUX1
						RTKN	CCND1
						RTKN	MYBL2
						RTKN	YY1
						RTKN	MECOM
						RTKN	TBX5
						RTKN	FOXP2
						RTKN	MTF2
						RTKN	SUZ12
						RTKN	CTNNB1
						RTKN	LMO2
						RTKN	MEIS1
						RTKN	ELF1
						RTKN	ETS2
						RSPH4A	RUNX1
						RSPH4A	SPI1
						RSPH4A	SIN3B
						RSPH4A	SOX9
						RSPH4A	SALL4
						RSPH4A	YY1
						RSPH4A	PBX1
						RSPH4A	RBPJ
						ZNF736	MYC
						ZNF736	SPI1
						ZNF736	TFAP2C
						ZNF736	ZNF274
						RAB36	SPI1
						RAB36	EGR1
						RAB36	HNF4A
						RAB36	GATA1
						RAB36	SIN3B
						RAB36	EOMES
						RAB36	TFAP2C
						RAB36	FOXP1
						RAB36	TET1
						RAB36	GFI1B
						RAB36	SOX17
						RAB36	CUX1
						RAB36	JUN
						LOC283731	SPI1
						LOC283731	EWSR1
						MT1X	SPI1
						MT1X	SOX2
						MT1X	MITF
						MT1X	CUX1
						MT1X	TFAP2A
						MT1X	ELF1
						MT1X	NR1H3
						GPR50	NANOG
						GPR50	POU5F1
						GPR50	TCF3
						GPR50	PPARD
						GPR50	SCLY
						GPR50	FOXP2
						GPR50	BMI1
						GPR50	EED
						GPR50	PHC1
						GPR50	EZH2
						GPR50	RNF2
						GPR50	JARID2
						GPR50	MTF2
						GPR50	SUZ12
						GPR50	TFAP2A
						MT1F	SOX2
						MT1F	HNF4A
						MT1F	NR1H3
						LOC257396	TP53
						CYP4X1	GATA1
						CYP4X1	GATA2
						CYP4X1	KDM5B
						CYP4X1	SETDB1
						CYP4X1	SALL4
						CYP4X1	ZNF281
						CYP4X1	MECOM
						CYP4X1	BMI1
						CYP4X1	SUZ12
						CYP4X1	ELF5

## Sheet: Sheet2
Supplementary table S4 - Transcription factor (TFs) interaction with target genes in SOD1-ALS DEGs (versus control) in the present study
ENCODE			JASPER			ChEA		13 common TFs between ENCODE, JASPER and ChEA
Gene_symbol	TFs_name		Gene_symbol	TFs_name		Gene_symbol	TFs_name	GATA3
AJUBA	SP1		ZNF83	SRY		SORL1	AHR	GATA2
AJUBA	NR2F1		ZNF83	CREB1		SORL1	ARNT	ELK1
AJUBA	RFXANK		ZNF83	FOXC1		SORL1	ELK1	YY1
AJUBA	RXRB		ZNF83	GATA2		SORL1	AR	CREB1
AJUBA	ZNF197		ZNF83	FOXL1		SORL1	TP63	EGR1
AJUBA	TGIF2		ZNF83	YY1		SORL1	CREB1	MYB
AJUBA	TBP		ZNF83	HOXA5		SORL1	RUNX1	PPARG
AJUBA	GATAD2B		ZNF83	HINFP		SORL1	EGR1	STAT1
AJUBA	KDM1A		ZNF83	NFKB1		SORL1	TP53	CEBPB
AJUBA	BCL6		ZNF83	TEAD1		SORL1	FOXA2	RELA
AJUBA	HHEX		ZNF83	TP63		SORL1	HNF4A	JUN
AJUBA	SIN3B		USP6	SPIB		SORL1	E2F4	SREBF1
AJUBA	ZNF7		USP6	CEBPB		SORL1	REST
AJUBA	SP3		USP6	JUN		SORL1	ASH2L
AJUBA	KLF11		USP6	FOXC1		SORL1	EOMES
AJUBA	HMG20B		USP6	SRF		SORL1	TFAP2C
AJUBA	ZNF580		USP6	GATA3		SORL1	PPARD
AJUBA	GMEB2		USP6	TP53		SORL1	MYCN
AJUBA	ZFP64		USP6	MAX		SORL1	FOXO3
AJUBA	TBX3		USP6	USF1		SORL1	OLIG2
AJUBA	NRF1		USP6	USF2		SORL1	DMRT1
AJUBA	ARID4B		USP6	SREBF1		SORL1	TEAD4
AJUBA	ZNF366		USP6	IRF2		SORL1	ATF3
AJUBA	ZNF423		PRMT6	SPIB		SORL1	NR3C1
AJUBA	HDAC6		PRMT6	PDX1		SORL1	SCLY
AJUBA	ID3		PRMT6	FOXC1		SORL1	SRF
AJUBA	THRB		PRMT6	FOXL1		SORL1	FOXP2
AJUBA	HBP1		PRMT6	MEF2A		SORL1	PADI4
AJUBA	GFI1B		PRMT6	ESR1		SORL1	NR1H3
AJUBA	NFYC		TMEM159	SPIB		SORL1	STAT6
AJUBA	FOSL1		TMEM159	GATA2		FOXN4	AHR
AJUBA	DPF2		TMEM159	NFIC		FOXN4	ARNT
AJUBA	MBD1		TMEM159	NFYA		FOXN4	AR
AJUBA	RERE		TMEM159	GATA3		FOXN4	STAT3
AJUBA	MXD3		B3GALNT1	SPIB		FOXN4	TCF4
AJUBA	ZHX2		B3GALNT1	FOXC1		FOXN4	SMAD4
AJUBA	TAL1		B3GALNT1	GATA2		FOXN4	E2F1
AJUBA	REST		B3GALNT1	FOXL1		FOXN4	NANOG
AJUBA	FOXA3		B3GALNT1	POU2F2		FOXN4	TP53
AJUBA	KLF9		B3GALNT1	NFIC		FOXN4	FOXA2
AJUBA	RFX3		B3GALNT1	STAT3		FOXN4	HNF4A
AJUBA	SOX13		B3GALNT1	RELA		FOXN4	E2F4
AJUBA	TFDP1		B3GALNT1	TP53		FOXN4	REST
AJUBA	MXD4		B3GALNT1	TFAP2C		FOXN4	SETDB1
AJUBA	SMARCA4		SESN2	SPIB		FOXN4	ASH2L
AJUBA	ZKSCAN1		SESN2	GATA2		FOXN4	EOMES
AJUBA	PRDM1		SESN2	NFKB1		FOXN4	TET1
AJUBA	ZNF324		SESN2	TP53		FOXN4	SRY
AJUBA	HDAC2		SESN2	ESR1		FOXN4	ZNF281
AJUBA	SIRT6		SESN2	TP63		FOXN4	SMAD3
AJUBA	GATAD1		HOXB1	NR2F1		FOXN4	BMI1
AJUBA	SSRP1		HOXB1	FOXC1		FOXN4	EZH2
AJUBA	AEBP2		HOXB1	GATA2		FOXN4	SUZ12
AJUBA	YBX1		HOXB1	FOXL1		FOXN4	LMO2
AJUBA	RCOR2		HOXB1	STAT3		FOXN4	RBPJ
AJUBA	ZNF335		HOXB1	GATA3		FOXN4	SREBF1
AJUBA	MLX		HOXB1	HINFP		CDH12	AHR
AJUBA	ZBTB26		HOXB1	SREBF2		CDH12	ARNT
AJUBA	GATA4		SLITRK1	NR2F1		CDH12	ZNF217
AJUBA	ZNF384		SLITRK1	JUND		CDH12	PAX3
AJUBA	HCFC1		SLITRK1	YY1		CDH12	AR
AJUBA	GATA3		SLITRK1	HINFP		CDH12	STAT3
ARHGEF26	SP3		SLITRK1	NFKB1		CDH12	TCF4
ARHGEF26	HBP1		SLITRK1	STAT1		CDH12	SMAD4
ARHGEF26	SIN3A		SLITRK1	ELK1		CDH12	FLI1
ARHGEF26	ATF3		HSD17B7	ZNF354C		CDH12	RUNX1
ARHGEF26	KLF8		HSD17B7	PDX1		CDH12	MYC
ARHGEF26	MAZ		HSD17B7	NFIC		CDH12	SPI1
B3GALNT1	RCOR1		HSD17B7	NFYA		CDH12	NANOG
CCNA1	KLF4		HSD17B7	SRF		CDH12	SOX2
CCNA1	SUPT5H		HSD17B7	HNF4A		CDH12	EGR1
CCNA1	EZH2		HSD17B7	SREBF2		CDH12	MITF
CHST15	ZNF423		HSD17B7	NR3C1		CDH12	REST
CHST15	KLF8		FAM218A	ZNF354C		CDH12	TFAP2C
CHST15	EZH2		FAM218A	JUN		CDH12	PPARD
CHST15	SP7		FAM218A	FOXC1		CDH12	ESR1
CHST15	ZBTB17		FAM218A	YY1		CDH12	KLF1
CHST15	CHD1		FAM218A	PPARG		CDH12	CUX1
CHST15	GLI4		FAM218A	STAT3		CDH12	FOXP2
CHST15	ELF3		FAM218A	TP53		CDH12	RAD21
CHST15	MYNN		FAM218A	PRDM1		CDH12	TBX3
CHST15	ZEB1		FAM218A	SREBF2		CDH12	JUN
CHST15	ZNF263		PTPRU	ZNF354C		CDH12	PBX1
CHST15	GATA2		PTPRU	BRCA1		CDH12	POU3F2
CHST15	ZFP2		PTPRU	CEBPB		CDH12	GBX2
CHST8	EZH2		PTPRU	FOS		CDH12	HOXD13
CHST8	ZBTB33		PTPRU	JUN		GLDN	AHR
CHST8	PRDM2		PTPRU	CREB1		GLDN	ARNT
CHST8	SUZ12		PTPRU	FOXC1		GLDN	ZNF217
CPNE9	SUZ12		PTPRU	POU2F2		GLDN	AR
CPNE9	SCRT2		PTPRU	PPARG		GLDN	STAT3
CPNE9	ZBTB11		PTPRU	HNF4A		GLDN	CREM
CPNE9	ZNF584		PTPRU	KLF5		GLDN	E2F1
CPNE9	MCM3		PTPRU	PRDM1		GLDN	EGR1
DUSP10	NRF1		FLJ12825	ZNF354C		GLDN	REST
DUSP10	MXD3		SORL1	ARID3A		GLDN	SETDB1
DUSP10	REST		SORL1	PRRX2		GLDN	TET1
DUSP10	KLF9		SORL1	FOXC1		GLDN	OLIG2
DUSP10	TFDP1		SORL1	GATA2		GLDN	SALL4
DUSP10	SUPT5H		SORL1	SREBF1		GLDN	TCF7
DUSP10	GATA2		SORL1	RUNX2		GLDN	MTF2
DUSP10	ZFP2		SORL1	SREBF2		GLDN	SUZ12
DUSP10	ZBTB11		SORL1	E2F4		GLDN	NR1H3
DUSP10	ZNF584		EAF2	ARID3A		ARHGEF26	ARNT
DUSP10	CREB3		EAF2	PRRX2		ARHGEF26	ZNF217
DUSP10	ELF1		EAF2	FOXC1		ARHGEF26	AR
DUSP10	CTBP1		EAF2	GATA2		ARHGEF26	STAT3
DUSP10	ZNF589		EAF2	YY1		ARHGEF26	SMAD4
DUSP10	KLF6		EAF2	MEF2A		ARHGEF26	E2F1
DUSP10	ZNF175		EAF2	TFAP2C		ARHGEF26	NANOG
DUSP10	JUNB		EAF2	E2F4		ARHGEF26	POU5F1
DUSP10	EBF1		TRIM61	ARID3A		ARHGEF26	SOX2
DUSP10	NFE2		TRIM61	BRCA1		ARHGEF26	TCF3
DUSP10	PBX2		TRIM61	FOXC1		ARHGEF26	EGR1
DUSP10	ZNF512		TRIM61	NFIC		ARHGEF26	FOXA2
DUSP10	BACH1		TRIM61	HNF4A		ARHGEF26	HNF4A
DUSP10	TRIM28		TRIM61	STAT1		ARHGEF26	SIN3B
DUSP10	IRF1		GPR50	ARID3A		ARHGEF26	YAP1
DUSP10	ZFX		GPR50	NFIC		ARHGEF26	WT1
DUSP10	ATF1		GPR50	E2F1		ARHGEF26	NR3C1
DUSP10	GTF2E2		GPR50	TFAP2A		ARHGEF26	EZH2
DUSP10	ZNF639		GPR50	TFAP2C		ARHGEF26	RNF2
DUSP10	ZFP37		PSMD5	ARID3A		ARHGEF26	JARID2
DUSP10	NR2C2		PSMD5	GATA2		ARHGEF26	MTF2
DUSP10	CBFB		PSMD5	E2F1		ARHGEF26	SUZ12
DUSP10	ELK1		PSMD5	USF2		ARHGEF26	CTNNB1
DUSP10	ZNF610		PSMD5	SOX10		TRH	ARNT
DUSP10	YY1		PSMD5	SOX17		TRH	STAT3
DUSP10	MTA2		ARHGEF26	ARID3A		TRH	TP63
DUSP10	CREM		ARHGEF26	PRRX2		TRH	E2F1
DUSP10	WRNIP1		ARHGEF26	CREB1		TRH	RUNX1
DUSP10	ZNF558		ARHGEF26	POU2F2		TRH	MYC
DUSP10	NCOR1		ARHGEF26	E2F1		TRH	KLF4
DUSP10	MIXL1		ARHGEF26	EGR1		TRH	NANOG
DUSP10	GABPA		ARHGEF26	SOX17		TRH	POU5F1
DUSP10	SMC3		CDH12	PDX1		TRH	SOX2
DUSP10	NFIC		CDH12	BRCA1		TRH	TCF3
DUSP10	TARDBP		CDH12	JUND		TRH	EGR1
DUSP10	HDGF		CDH12	GATA2		TRH	MITF
DUSP10	MEF2D		CDH12	FOXL1		TRH	GATA1
DUSP10	TBX21		CDH12	YY1		TRH	RCOR3
DUSP10	BCOR		CDH12	HOXA5		TRH	SIN3B
DUSP10	ZNF644		CDH12	NFYA		TRH	SETDB1
DUSP10	NR4A1		CDH12	GATA3		TRH	ASH2L
DUSP10	ZNF501		CDH12	USF1		TRH	PPARD
DUSP10	SMAD5		CDH12	STAT1		TRH	TAL1
DUSP10	EED		MYBL1	PRRX2		TRH	OLIG2
DUSP10	FOXJ2		MYBL1	NKX2-5		TRH	SMARCA4
DUSP10	TAF7		MYBL1	FOXC1		TRH	SALL4
EAF2	JUNB		MYBL1	FOXL1		TRH	PRDM14
EAF2	TARDBP		MYBL1	MEF2A		TRH	RUNX2
EAF2	SMAD5		MYBL1	GATA3		TRH	SUZ12
EAF2	SCRT1		MYBL1	E2F1		TRH	TBX3
EAF2	SMAD4		MYBL1	MAX		TRH	NR0B1
ECEL1	EZH2		MYBL1	ELK4		TRH	ZIC3
ECEL1	SUZ12		MYBL1	NRF1		TRH	SMAD1
ECEL1	CTBP2		CCNA1	PRRX2		TRH	SREBF1
FABP3	ZBTB33		CCNA1	FOXC1		DUSP10	ZNF217
FABP3	ZFP37		CCNA1	GATA2		DUSP10	VDR
FABP3	ZBTB7A		CCNA1	MEF2A		DUSP10	FOXP3
FABP3	DMAP1		CCNA1	NFYA		DUSP10	PHF8
FABP3	GLIS1		CCNA1	E2F1		DUSP10	AR
FABP3	ZNF354C		CCNA1	E2F6		DUSP10	STAT3
FABP3	ETS1		CCNA1	RELA		DUSP10	TCF4
FABP3	SP2		CCNA1	TP53		DUSP10	SMAD4
FABP3	CREB1		CCNA1	USF2		DUSP10	TP63
FABP3	ZNF623		CCNA1	SREBF1		DUSP10	CREM
FAM163A	EZH2		MYOM2	PRRX2		DUSP10	FLI1
FAM218A	ZNF394		MYOM2	GATA2		DUSP10	RUNX1
FAM218A	ZNF71		MYOM2	GATA3		DUSP10	MYC
FLJ12825	SP3		MYOM2	HINFP		DUSP10	KLF4
FLJ12825	ZNF580		MYOM2	E2F6		DUSP10	NANOG
FLJ12825	ZNF366		MYOM2	NFKB1		DUSP10	POU5F1
FLJ12825	ZNF423		MYOM2	TP53		DUSP10	SOX2
FLJ12825	GFI1B		MYOM2	TEAD1		DUSP10	TCF3
FLJ12825	KLF9		MYOM2	LHX3		DUSP10	PPARG
FLJ12825	PRDM1		ATP2B2	NKX3-2		DUSP10	FOXA2
FLJ12825	ZNF324		ATP2B2	BRCA1		DUSP10	HNF4A
FLJ12825	KLF8		ATP2B2	CEBPB		DUSP10	GATA1
FLJ12825	MAZ		ATP2B2	JUN		DUSP10	GATA2
FLJ12825	EZH2		ATP2B2	FOXC1		DUSP10	FOXP1
FLJ12825	SP7		ATP2B2	GATA2		DUSP10	PPARD
FLJ12825	ZBTB17		ATP2B2	NFYA		DUSP10	ERG
FLJ12825	MYNN		ATP2B2	SRF		DUSP10	EP300
FLJ12825	ZEB1		ATP2B2	E2F1		DUSP10	OLIG2
FLJ12825	ZNF263		ATP2B2	TFAP2A		DUSP10	SMARCA4
FLJ12825	GATA2		ATP2B2	E2F6		DUSP10	YAP1
FLJ12825	ZFP2		ATP2B2	NFKB1		DUSP10	SOX17
FLJ12825	SUZ12		ATP2B2	SREBF2		DUSP10	TFCP2L1
FLJ12825	CTBP1		ATP2B2	EN1		DUSP10	ATF3
FLJ12825	TRIM28		SNAP23	BRCA1		DUSP10	SMAD2
FLJ12825	ZFP37		SNAP23	PPARG		DUSP10	SMAD3
FLJ12825	ZNF610		SNAP23	STAT3		DUSP10	RUNX2
FLJ12825	ZNF558		SNAP23	TP53		DUSP10	CUX1
FLJ12825	ZNF501		SNAP23	STAT1		DUSP10	CCND1
FLJ12825	CTBP2		SNAP23	NR3C1		DUSP10	FOXP2
FLJ12825	ZBTB7A		STRA6	BRCA1		DUSP10	SUZ12
FLJ12825	GLIS1		STRA6	CEBPB		DUSP10	PBX1
FLJ12825	ZNF394		STRA6	FOS		DUSP10	NUCKS1
FLJ12825	ZNF71		STRA6	JUN		DUSP10	RELA
FLJ12825	ZNF101		STRA6	FOXC1		DUSP10	EWSR1
FLJ12825	ZNF24		STRA6	GATA2		DUSP10	GATA3
FLJ12825	ZNF76		STRA6	MEF2A		DUSP10	NR1I2
FLJ12825	BCL11B		STRA6	NFIC		DUSP10	DNAJC2
FLJ12825	KLF7		STRA6	NFYA		DUSP10	ZNF652
FLJ12825	ZNF18		STRA6	SRF		SLITRK1	ZNF217
FLJ12825	ZNF488		STRA6	HNF4A		SLITRK1	CEBPD
FLJ12825	ZBTB1		STRA6	NFKB1		SLITRK1	TTF2
FLJ12825	WT1		STRA6	RELA		SLITRK1	AR
FLJ12825	KLF1		STRA6	TP53		SLITRK1	TP63
FLJ12825	TSHZ1		STRA6	USF2		SLITRK1	MYC
FLJ12825	ZNF382		STRA6	ELK1		SLITRK1	SOX2
FLJ12825	ZNF641		STRA6	TFAP2C		SLITRK1	TP53
FLJ12825	ZNF264		STRA6	IRF2		SLITRK1	REST
FLJ12825	BCL11A		STRA6	PRDM1		SLITRK1	PPARD
FLJ12825	ZNF2		STRA6	ESR1		SLITRK1	OLIG2
FLJ12825	HIC1		STRA6	TP63		SLITRK1	SMARCA4
FLJ12825	GLIS2		STRA6	RUNX2		SLITRK1	YAP1
FLJ12825	INSM2		STRA6	NR3C1		SLITRK1	NR3C1
FOXN4	ZNF423		PCDHB16	BRCA1		SLITRK1	RUNX2
FOXN4	EZH2		PCDHB16	FOXC1		SLITRK1	BMI1
FOXN4	GATA2		PCDHB16	GATA2		SLITRK1	SUZ12
FOXN4	SCRT2		PCDHB16	NR3C1		SLITRK1	JUN
FOXN4	ZNF610		PCDHB16	PAX2		SLITRK1	IRF8
FOXN4	SP2		PCDHB16	EN1		HOXB1	ZNF217
FOXN4	KLF7		CHST8	CEBPB		HOXB1	SMAD4
FOXN4	BCL11A		CHST8	FOS		HOXB1	FLI1
FOXN4	ZNF341		CHST8	JUN		HOXB1	RUNX1
GLDN	DPF2		CHST8	CREB1		HOXB1	MYC
GLDN	SUZ12		CHST8	FOXC1		HOXB1	NANOG
GPC5	EZH2		CHST8	YY1		HOXB1	POU5F1
GPC5	MCM3		CHST8	HOXA5		HOXB1	SOX2
GPC5	GLIS2		CHST8	PPARG		HOXB1	TCF3
GPC5	POLR2H		CHST8	STAT3		HOXB1	TP53
GPC5	CBX8		CHST8	E2F1		HOXB1	GATA1
GPR139	EZH2		FABP3	CEBPB		HOXB1	GATA2
GPR139	PLRG1		FABP3	FOS		HOXB1	SETDB1
GPR50	EZH2		FABP3	JUN		HOXB1	ASH2L
GPR83	EZH2		FABP3	CREB1		HOXB1	EOMES
GPR83	IRF1		FABP3	GATA2		HOXB1	SOX9
HOXB1	SP3		FABP3	MEF2A		HOXB1	SRY
HOXB1	ZNF580		FABP3	PPARG		HOXB1	ZNF281
HOXB1	NRF1		FABP3	STAT3		HOXB1	PRDM14
HOXB1	ZNF366		FABP3	HNF4A		HOXB1	SMAD3
HOXB1	ZNF423		FABP3	TFAP2A		HOXB1	EED
HOXB1	GFI1B		FABP3	E2F6		HOXB1	PHC1
HOXB1	TFDP1		FABP3	TP53		HOXB1	EZH2
HOXB1	SMARCA4		FABP3	MAX		HOXB1	RNF2
HOXB1	PRDM1		FABP3	USF1		HOXB1	MTF2
HOXB1	SIRT6		FABP3	USF2		HOXB1	SUZ12
HOXB1	SIN3A		FABP3	SREBF1		HOXB1	ESRRB
HOXB1	KLF8		FABP3	TFAP2C		HOXB1	TBX3
HOXB1	MAZ		FABP3	SREBF2		HOXB1	SREBF2
HOXB1	EZH2		SPOCK2	CEBPB		STRA6	ZNF217
HOXB1	GATA2		SPOCK2	MEF2A		STRA6	AR
HOXB1	SUZ12		SPOCK2	NFYA		STRA6	SPI1
HOXB1	CTBP1		SPOCK2	SP1		STRA6	NANOG
HOXB1	ZNF589		SPOCK2	NFKB1		STRA6	POU5F1
HOXB1	PBX2		SPOCK2	USF2		STRA6	SOX2
HOXB1	IRF1		SPOCK2	SREBF1		STRA6	TCF3
HOXB1	ZFX		FAM163A	FOS		STRA6	TP53
HOXB1	ZFP37		FAM163A	FOXC1		STRA6	REST
HOXB1	ZNF610		FAM163A	GATA2		STRA6	FOXP1
HOXB1	NCOR1		FAM163A	FOXL1		STRA6	PPARD
HOXB1	GABPA		FAM163A	HOXA5		STRA6	EP300
HOXB1	SMAD5		FAM163A	NFIC		STRA6	SALL4
HOXB1	EED		FAM163A	NFYA		STRA6	SOX17
HOXB1	TAF7		FAM163A	SRF		STRA6	TEAD4
HOXB1	CTBP2		FAM163A	NFKB1		STRA6	PRDM14
HOXB1	GLIS1		FAM163A	ELK1		STRA6	ATF3
HOXB1	SP2		RNF175	JUN		STRA6	RELA
HOXB1	ZNF394		RNF175	FOXC1		GPR139	ZNF217
HOXB1	ZNF71		RNF175	GATA2		GPR139	STAT3
HOXB1	ZNF76		RNF175	FOXL1		GPR139	TCF4
HOXB1	BCL11B		RNF175	YY1		GPR139	MYC
HOXB1	KLF7		RNF175	GATA3		GPR139	KLF4
HOXB1	ZNF18		ZNF154	JUN		GPR139	NANOG
HOXB1	WT1		ZNF154	FOXC1		GPR139	POU5F1
HOXB1	TSHZ1		ZNF154	FOXL1		GPR139	SOX2
HOXB1	ZNF641		ZNF154	YY1		GPR139	SIN3B
HOXB1	BCL11A		ZNF154	HOXA5		GPR139	REST
HOXB1	HIC1		ZNF154	HINFP		GPR139	TAL1
HOXB1	GLIS2		ZNF154	PRDM1		GPR139	TRIM28
HOXB1	INSM2		TRPM4	JUN		GPR139	SOX9
HOXB1	ZNF341		UNC5A	JUN		GPR139	SUZ12
HOXB1	POLR2H		UNC5A	FOXC1		GPR139	TFAP2A
HOXB1	FOXM1		UNC5A	E2F1		GPR139	NACC1
HOXB1	IKZF1		UNC5A	TFAP2A		GPR139	NR0B1
HOXB1	NFRKB		UNC5A	RELA		LINC00173	ZNF217
HOXB1	USF2		UNC5A	MYB		LINC00173	STAT3
HOXB1	EGR1		CACNA1A	JUN		LINC00173	TP63
HOXB1	RAD21		CACNA1A	FOXC1		LINC00173	PPARD
HOXB1	IRF4		CACNA1A	GATA2		LINC00173	RUNX2
HOXB1	DDX20		CACNA1A	FOXL1		LINC00173	FOXP2
HOXB1	POLR2A		CACNA1A	MEF2A		CHST8	PAX3
HS3ST2	SUZ12		CACNA1A	E2F1		CHST8	XRN2
HSD17B7	NFYC		CACNA1A	SREBF1		CHST8	AR
HSD17B7	HDAC1		CACNA1A	STAT1		CHST8	SMAD4
HSPA2	GMEB2		CACNA1A	FOXA1		CHST8	RUNX1
HSPA2	PBX2		TTC29	JUND		CHST8	MYC
HSPA2	EED		TTC29	FOXC1		CHST8	KLF4
HSPA2	ZNF71		TTC29	GATA2		CHST8	NANOG
HSPA2	MAFF		TTC29	HINFP		CHST8	POU5F1
HSPA2	PHF8		TTC29	TP53		CHST8	SOX2
HSPA2	SAP30		HS3ST2	CREB1		CHST8	EGR1
HSPA2	KDM5B		HS3ST2	FOXC1		CHST8	TP53
IGSF21	ZNF366		HS3ST2	GATA2		CHST8	RCOR3
IGSF21	ZNF423		HS3ST2	GATA3		CHST8	REST
IGSF21	MAZ		HS3ST2	NFKB1		CHST8	SETDB1
IGSF21	EZH2		HS3ST2	MAX		CHST8	GFI1B
IGSF21	SUZ12		HS3ST2	IRF2		CHST8	CNOT3
IGSF21	KLF1		HS3ST2	SOX10		CHST8	TRIM28
IGSF21	HIC1		CHST15	CREB1		CHST8	TEAD4
IGSF21	L3MBTL2		CHST15	HINFP		CHST8	PRDM14
IGSF21	CTCF		CHST15	SP1		CHST8	RUNX2
LACTB2	TGIF2		CHST15	TFAP2A		CHST8	SCLY
LACTB2	BCL6		CHST15	E2F6		CHST8	RAD21
LACTB2	THRB		CHST15	KLF5		CHST8	BMI1
LACTB2	ZNF324		CHST15	NFKB1		CHST8	EED
LACTB2	GTF2E2		CHST15	RELA		CHST8	PHC1
LACTB2	TBX21		CHST15	TP53		CHST8	EZH2
LACTB2	ZNF644		CHST15	STAT1		CHST8	RNF2
LACTB2	FOXJ2		CHST15	ESR1		CHST8	JARID2
LACTB2	MYC		DUSP10	CREB1		CHST8	MTF2
LACTB2	TEAD1		DUSP10	FOXC1		CHST8	SUZ12
LACTB2	KDM5A		DUSP10	GATA2		CHST8	ESRRB
LACTB2	HMG20A		DUSP10	YY1		CHST8	PBX1
LINC00173	KLF9		DUSP10	MEF2A		CHST8	GATA3
LINC00173	ATF3		DUSP10	NFIC		CHST8	CDKN2AIP
LINC00173	ZNF584		DUSP10	E2F1		FAM163A	PAX3
LINC00173	ZNF175		DUSP10	SP1		FAM163A	AR
LINC00173	PBX2		DUSP10	TFAP2A		FAM163A	SMAD4
LINC00173	NR2C2		DUSP10	MAX		FAM163A	SPI1
LINC00173	ELK1		DUSP10	TEAD1		FAM163A	EGR1
LINC00173	NFIC		DUSP10	PRDM1		FAM163A	MITF
LINC00173	TBX21		DUSP10	RUNX2		FAM163A	GATA1
LINC00173	ZNF644		DUSP10	EGR1		FAM163A	RCOR3
LINC00173	TAF7		GPC5	FOXC1		FAM163A	ESR1
LINC00173	ZNF24		GPC5	GATA2		FAM163A	TEAD4
LINC00173	ZNF382		GPC5	FOXL1		FAM163A	EZH2
LINC00173	BCL11A		GPC5	YY1		FAM163A	RNF2
LINC00173	DDX20		GPC5	POU2F2		FAM163A	JARID2
LINC00173	FOSL2		GPC5	HOXA5		FAM163A	MTF2
LINC00173	DIDO1		AJUBA	FOXC1		FAM163A	SUZ12
LINC00173	RNF2		AJUBA	GATA2		FAM163A	RBPJ
LINC00173	HMBOX1		AJUBA	FOXL1		NTSR1	PAX3
LINC00173	GTF2A2		AJUBA	HOXA5		NTSR1	ELK1
LINC00173	NCOA1		AJUBA	NFIC		NTSR1	STAT3
LINC00173	ADNP		AJUBA	E2F6		NTSR1	TP63
LINC00173	MAFK		AJUBA	TEAD1		NTSR1	FLI1
LINC00173	PTTG1		ZNF826P	FOXC1		NTSR1	SPI1
LINC00173	SMARCA5		ZNF826P	GATA2		NTSR1	EGR1
LINC00173	E2F5		ZNF826P	FOXL1		NTSR1	MITF
LINC00173	MYB		ZNF732	FOXC1		NTSR1	REST
LINC00472	ZFP2		ZNF732	FOXL1		NTSR1	TET1
LINC00472	ZNF501		NHSL2	FOXC1		NTSR1	SRY
LINC00472	HIC1		NHSL2	FOXL1		NTSR1	EP300
LINC00472	GLIS2		MIR604	FOXC1		NTSR1	SMARCA4
LINC00472	L3MBTL2		MIR604	FOXL1		NTSR1	NR3C1
LINC00472	NR2F2		HSPA2	FOXC1		NTSR1	YY1
LINC00472	THAP1		HSPA2	GATA2		NTSR1	MTF2
LOC100240735	ZNF580		HSPA2	HNF4A		NTSR1	SUZ12
LOC100240735	ZNF366		HSPA2	E2F1		NTSR1	CTNNB1
LOC100240735	ZNF423		LINC00472	FOXC1		NTSR1	STAT1
LOC100240735	GFI1B		LINC00472	GATA2		HSD17B7	PAX3
LOC100240735	KLF9		PYGM	FOXC1		HSD17B7	NFE2L2
LOC100240735	ZNF324		PYGM	GATA2		HSD17B7	CREB1
LOC100240735	MAZ		PYGM	YY1		HSD17B7	CREM
LOC100240735	EZH2		PYGM	PPARG		HSD17B7	MYC
LOC100240735	ZBTB17		PYGM	SREBF1		HSD17B7	POU5F1
LOC100240735	MYNN		PYGM	IRF2		HSD17B7	PPARD
LOC100240735	ZEB1		PYGM	TP63		HSD17B7	SOX17
LOC100240735	GATA2		PYGM	NFATC2		HSD17B7	ATF3
LOC100240735	SUZ12		LOC100240735	FOXC1		HSD17B7	CUX1
LOC100240735	CTBP1		PABPC1L2A	FOXC1		HSD17B7	CHD1
LOC100240735	ZNF610		PABPC1L2A	HINFP		HSD17B7	GATA4
LOC100240735	ZNF501		PABPC1L2A	ELK1		HSD17B7	MEF2A
LOC100240735	CTBP2		ATP8A1	FOXC1		HSD17B7	TBX5
LOC100240735	ZBTB7A		ATP8A1	GATA2		HSD17B7	RAD21
LOC100240735	GLIS1		ATP8A1	POU2F2		HSD17B7	PBX1
LOC100240735	ZNF623		ATP8A1	TFAP2C		HSD17B7	STAT5A
LOC100240735	ZNF71		WDR66	FOXC1		HSD17B7	CEBPA
LOC100240735	ZNF76		WDR66	FOXL1		HSD17B7	STAT1
LOC100240735	BCL11B		WDR66	MEF2A		GPC5	CEBPD
LOC100240735	KLF7		WDR66	NFYA		GPC5	NFE2L2
LOC100240735	ZNF18		WDR66	SRF		GPC5	AR
LOC100240735	WT1		WDR66	STAT3		GPC5	STAT3
LOC100240735	TSHZ1		WDR66	MAX		GPC5	TCF4
LOC100240735	BCL11A		WDR66	TFAP2C		GPC5	TP63
LOC100240735	INSM2		WDR66	PRDM1		GPC5	FLI1
LOC100240735	ZNF341		WDR66	ELK4		GPC5	RUNX1
LOC100240735	IKZF1		REC8	FOXC1		GPC5	MYC
LOC100240735	L3MBTL2		REC8	FOXL1		GPC5	SPI1
LOC730183	SP1		REC8	YY1		GPC5	SOX2
LOC730183	HMG20B		REC8	NFIC		GPC5	TCF3
LOC730183	ZNF580		REC8	NFYA		GPC5	EGR1
LOC730183	GMEB2		REC8	SRF		GPC5	TP53
LOC730183	ZFP64		REC8	NFKB1		GPC5	HNF4A
LOC730183	GFI1B		REC8	RELA		GPC5	PPARD
LOC730183	MBD1		REC8	TP53		GPC5	TAL1
LOC730183	ZHX2		REC8	ESR1		GPC5	OLIG2
LOC730183	REST		REC8	FOXF2		GPC5	YAP1
LOC730183	KLF9		REC8	TP63		GPC5	NR3C1
LOC730183	MXD4		REC8	RUNX2		GPC5	RUNX2
LOC730183	SSRP1		GLDN	FOXC1		GPC5	SCLY
LOC730183	ZNF335		GLDN	GATA2		GPC5	TCF7
LOC730183	ZBTB26		GLDN	YY1		GPC5	BMI1
LOC730183	HCFC1		GLDN	NFIC		GPC5	PHC1
LOC730183	RCOR1		GLDN	ELK4		GPC5	MTF2
LOC730183	CHD1		TMEM255A	FOXC1		GPC5	SUZ12
LOC730183	GLI4		TMEM255A	FOXL1		GPC5	JUN
LOC730183	SUZ12		TMEM255A	MEF2A		GPC5	POU3F2
LOC730183	ZNF584		TMEM255A	PPARG		GPC5	RCOR1
LOC730183	TRIM28		TMEM255A	STAT3		GPC5	SOX11
LOC730183	IRF1		TMEM255A	HNF4A		B3GALNT1	CEBPD
LOC730183	GTF2E2		TMEM255A	E2F1		B3GALNT1	AR
LOC730183	ZNF639		TMEM255A	TP53		B3GALNT1	STAT3
LOC730183	ZFP37		TMEM255A	SREBF1		B3GALNT1	CREM
LOC730183	ELK1		TMEM255A	NRF1		B3GALNT1	MYC
LOC730183	ZNF610		LRRC34	FOXC1		B3GALNT1	SOX2
LOC730183	ZNF501		LRRC34	ELK1		B3GALNT1	ZFX
LOC730183	SMAD5		LRRC34	NRF1		B3GALNT1	EOMES
LOC730183	FOXJ2		HSD17B13	FOXC1		B3GALNT1	PPARD
LOC730183	TAF7		HSD17B13	GATA2		B3GALNT1	TRIM28
LOC730183	ZBTB7A		HSD17B13	FOXL1		B3GALNT1	TEAD4
LOC730183	ETS1		HSD17B13	HOXA5		B3GALNT1	ATF3
LOC730183	ZNF623		HSD17B13	NFYA		B3GALNT1	CUX1
LOC730183	ZNF101		HSD17B13	IRF2		B3GALNT1	CTCF
LOC730183	ZNF24		FOXN4	FOXC1		B3GALNT1	MTF2
LOC730183	ZBTB1		FOXN4	GATA2		B3GALNT1	SUZ12
LOC730183	WT1		FOXN4	FOXL1		B3GALNT1	PBX1
LOC730183	KLF1		FOXN4	YY1		B3GALNT1	RCOR1
LOC730183	ZNF641		FOXN4	SRF		B3GALNT1	SOX11
LOC730183	INSM2		FOXN4	E2F1		B3GALNT1	FOXO1
LOC730183	FOXM1		FOXN4	SP1		MYOM2	CEBPD
LOC730183	USF2		FOXN4	TFAP2A		MYOM2	XRN2
LOC730183	EGR1		FOXN4	USF2		MYOM2	AR
LOC730183	IRF4		FOXN4	SREBF1		MYOM2	STAT3
LOC730183	POLR2A		FOXN4	NRF1		MYOM2	FLI1
LOC730183	L3MBTL2		FOXN4	MYB		MYOM2	RUNX1
LOC730183	DIDO1		CPNE9	FOXC1		MYOM2	SOX2
LOC730183	NCOA1		CPNE9	NFIC		MYOM2	MITF
LOC730183	ZFP41		CPNE9	NFKB1		MYOM2	GATA2
LOC730183	HMGN3		CPNE9	RELA		MYOM2	KDM5B
LOC730183	RFX1		PPP1R17	FOXC1		MYOM2	SIN3B
LOC730183	KLF13		PPP1R17	NFIC		MYOM2	FOXP1
LOC730183	CEBPA		PPP1R17	SRF		MYOM2	PPARD
LOC730183	ETV4		PPP1R17	USF2		MYOM2	TRIM28
LOC730183	GTF2F1		PPP1R17	NR3C1		MYOM2	EP300
LOC730183	TRIM22		GPR83	FOXC1		MYOM2	ESR1
LOC730183	ZNF239		GPR83	FOXL1		MYOM2	RUNX2
LOC730183	KLF16		GPR83	HOXA5		MYOM2	GATA4
LOC730183	POU5F1		GPR83	NFYA		MYOM2	FOXP2
LOC730183	ZNF207		GPR83	GATA3		MYOM2	EZH2
LOC730183	TFAP4		GPR83	TP53		MYOM2	EWSR1
LOC730183	LEF1		GPR83	ELK1		MYOM2	BACH1
LRRC34	SP7		LINC00173	GATA2		MYOM2	BCL3
LRRC34	ZNF263		LINC00173	FOXL1		MYOM2	TCF7L2
LRRC34	ZNF341		LINC00173	GATA3		MYOM2	STAT6
MYBL1	SOX13		GPR139	GATA2		MYOM2	THRA
MYBL1	ZBTB11		GPR139	NFIC		CHST15	NFE2L2
MYBL1	ZFX		GPR139	NFYA		CHST15	TP63
MYBL1	GABPA		GPR139	SRF		CHST15	FLI1
MYBL1	ZNF24		GPR139	ELK1		CHST15	MYC
MYBL1	RNF2		GPR139	TFAP2C		CHST15	NANOG
MYBL1	MXI1		IGSF21	GATA2		CHST15	SOX2
MYOM2	ZNF423		IGSF21	NFIC		CHST15	TCF3
MYOM2	GLIS1		IGSF21	NFYA		CHST15	EGR1
NHSL2	CTCF		IGSF21	SRF		CHST15	TP53
NQO1	NR2F1		IGSF21	HINFP		CHST15	FOXA2
NQO1	TGIF2		IGSF21	NFKB1		CHST15	HNF4A
NQO1	KDM1A		IGSF21	USF2		CHST15	GATA1
NQO1	ZNF7		SMN1	GATA2		CHST15	TAL1
NQO1	KLF11		SMN1	FOXL1		CHST15	SOX17
NQO1	NRF1		SMN1	YY1		CHST15	WT1
NQO1	DPF2		SMN1	MEF2A		CHST15	ZNF281
NQO1	MXD3		SMN1	PPARG		CHST15	STAT4
NQO1	KLF9		SMN1	HNF4A		CHST15	EED
NQO1	SSRP1		SMN1	TP53		CHST15	PHC1
NQO1	RCOR2		SMN1	ESR1		CHST15	EZH2
NQO1	GATA4		SMN1	FOXF2		CHST15	RNF2
NQO1	RCOR1		SMN1	RUNX2		CHST15	JARID2
NQO1	KLF4		SMN1	SREBF2		CHST15	MTF2
NQO1	MYNN		SMN1	SOX17		CHST15	SUZ12
NQO1	CREB3		SMN1	ELF5		CHST15	TBX3
NQO1	ELF1		NTSR1	GATA2		CHST15	PBX1
NQO1	KLF6		NTSR1	FOXL1		CHST15	RELA
NQO1	NCOR1		NTSR1	HINFP		CHST15	NOTCH1
NQO1	NR4A1		NTSR1	SP1		TMEM159	NFE2L2
NQO1	TAF7		NTSR1	TFAP2A		TMEM159	TP63
NQO1	NFRKB		NTSR1	USF2		TMEM159	CREM
NQO1	POLR2A		NTSR1	SREBF1		TMEM159	E2F1
NQO1	PHF8		NTSR1	FOXA1		TMEM159	SOX2
NQO1	SAP30		NTSR1	SOX5		TMEM159	TCF3
NQO1	KDM5B		NQO1	GATA2		TMEM159	E2F4
NQO1	HMBOX1		NQO1	FOXL1		TMEM159	ASH2L
NQO1	ADNP		NQO1	NFYA		TMEM159	WT1
NQO1	KLF16		NQO1	SRF		TMEM159	GATA4
NQO1	NR2F6		NQO1	PPARG		TMEM159	SRF
NQO1	NFIL3		NQO1	GATA3		TMEM159	PDX1
NQO1	NFIA		NQO1	SREBF1		TMEM159	CRX
NQO1	TEAD3		NQO1	IRF2		NQO1	NFE2L2
NTSR1	RCOR1		NQO1	FOXF2		NQO1	STAT3
NTSR1	ZBTB33		NQO1	EN1		NQO1	E2F1
NTSR1	CREB3		LACTB2	GATA2		NQO1	MYC
NTSR1	HIC1		LACTB2	YY1		NQO1	KLF4
NTSR1	ZNF341		LACTB2	PPARG		NQO1	NANOG
NTSR1	USF2		LACTB2	PAX2		NQO1	SOX2
NTSR1	BHLHE40		PTPN14	FOXL1		NQO1	EGR1
NTSR1	MTA1		PTPN14	YY1		NQO1	MITF
PCDHB16	ZNF143		PTPN14	NFIC		NQO1	PPARG
PRMT6	NRF1		PTPN14	NFYA		NQO1	HNF4A
PRMT6	ZNF423		PTPN14	SRF		NQO1	GATA2
PRMT6	MXD3		PTPN14	RELA		NQO1	KDM5B
PRMT6	REST		PTPN14	SREBF2		NQO1	E2F4
PRMT6	MXD4		RET	YY1		NQO1	TRIM28
PRMT6	ZNF335		RET	SRF		NQO1	ESR1
PRMT6	ZFP2		RET	TFAP2A		NQO1	SALL4
PRMT6	ZBTB11		RET	NFKB1		NQO1	KLF1
PRMT6	ZFX		RET	TP53		NQO1	GATA4
PRMT6	ZFP37		RET	SREBF1		NQO1	MEF2A
PRMT6	CBFB		RET	TFAP2C		NQO1	RAD21
PRMT6	MTA2		RET	ELK4		NQO1	RELA
PRMT6	ZNF394		RET	EGR1		NQO1	BACH1
PRMT6	ZNF71		RET	NR2C2		NQO1	NACC1
PRMT6	CEBPG		CHRNA1	POU2F2		NQO1	PAX6
PRMT6	ZNF8		CHRNA1	PPARG		NQO1	DNAJC2
PRMT6	ZNF146		CHRNA1	STAT3		MYBL1	ETS1
PSMD5	ZNF580		TRH	NFIC		MYBL1	PHF8
PSMD5	HCFC1		TRH	STAT3		MYBL1	AR
PSMD5	ATF1		TRH	TFAP2A		MYBL1	CREB1
PSMD5	POLR2H		TRH	TP53		MYBL1	FLI1
PSMD5	PHF8		TRH	TFAP2C		MYBL1	SPI1
PSMD5	SAP30		TNFRSF12A	GATA3		MYBL1	KLF4
PSMD5	KDM5B		TNFRSF12A	TFAP2A		MYBL1	NANOG
PSMD5	GTF2A2		TNFRSF12A	SREBF1		MYBL1	POU5F1
PSMD5	KLF13		TNFRSF12A	FOXA1		MYBL1	SOX2
PSMD5	MTA1		STAR	E2F1		MYBL1	TCF3
PSMD5	TSC22D4		STAR	TFAP2A		MYBL1	MITF
PTPN14	SP3		STAR	ESR1		MYBL1	TP53
PTPN14	ZNF580		STAR	FOXA1		MYBL1	PPARG
PTPN14	ZNF366		STAR	EGR1		MYBL1	KDM5B
PTPN14	MXD3		ECEL1	TFAP2A		MYBL1	ZFX
PTPN14	SIN3A		ECEL1	E2F6		MYBL1	FOXP1
PTPN14	MAZ		ECEL1	RELA		MYBL1	SALL4
PTPN14	SUPT5H		ECEL1	TFAP2C		MYBL1	ATF3
PTPN14	CHD1		ECEL1	ELK4		MYBL1	CHD1
PTPN14	ZEB1		ECEL1	SREBF2		MYBL1	RCOR1
PTPN14	ZBTB7A					MYBL1	EWSR1
PTPN14	DMAP1					MYBL1	IRF8
PTPN14	ZNF2					PRMT6	ETS1
PTPN14	HIC1					PRMT6	DACH1
PTPN14	FOS					PRMT6	AR
PTPRU	SP1					PRMT6	TP63
PTPRU	KDM1A					PRMT6	CREM
PTPRU	BCL6					PRMT6	E2F1
PTPRU	MXD3					PRMT6	FLI1
PTPRU	KLF4					PRMT6	MYC
PTPRU	ZFP2					PRMT6	SOX2
PTPRU	SUZ12					PRMT6	EGR1
PTPRU	TRIM28					PRMT6	ZFX
PTPRU	CTBP2					PRMT6	E2F4
PTPRU	ETS1					PRMT6	REST
PTPRU	ZNF76					PRMT6	SETDB1
PTPRU	ZBTB1					PRMT6	PPARD
PTPRU	BCL11A					PRMT6	ATF3
PTPRU	SMARCA5					PRMT6	RUNX2
PTPRU	E2F5					PRMT6	JUN
PTPRU	HMGN3					PRMT6	POU3F2
PTPRU	ZNF239					PRMT6	EWSR1
PTPRU	NR2F6					PRMT6	STAT5A
PTPRU	TEAD3					PRMT6	HCFC1
PTPRU	TFE3					PRMT6	THAP11
PTPRU	CREB3L1					PRMT6	NR1H3
PTPRU	CCNT2					CACNA1A	KDM5A
PTPRU	ZNF121					CACNA1A	AR
PTPRU	MLLT1					CACNA1A	STAT3
PTPRU	ESRRA					CACNA1A	TCF4
PTPRU	PPARG					CACNA1A	CREB1
PYGM	NR2F1					CACNA1A	CREM
PYGM	KDM1A					CACNA1A	FLI1
PYGM	SP3					CACNA1A	KLF4
PYGM	ZNF423					CACNA1A	NANOG
PYGM	EZH2					CACNA1A	SOX2
PYGM	ZFP2					CACNA1A	EGR1
PYGM	ZBTB33					CACNA1A	TP53
PYGM	BCOR					CACNA1A	PPARG
PYGM	SMAD5					CACNA1A	GATA2
PYGM	SP2					CACNA1A	RCOR3
PYGM	ZNF76					CACNA1A	SIN3B
PYGM	BCL11A					CACNA1A	REST
PYGM	ZNF2					CACNA1A	ASH2L
PYGM	GLIS2					CACNA1A	TET1
PYGM	CTCF					CACNA1A	YAP1
PYGM	SMARCA5					CACNA1A	WT1
PYGM	E2F5					CACNA1A	DMRT1
PYGM	NR2F2					CACNA1A	TEAD4
PYGM	THAP1					CACNA1A	FOXP2
PYGM	ZNF143					CACNA1A	BMI1
PYGM	EGR2					CACNA1A	EZH2
PYGM	ZBTB40					CACNA1A	MTF2
PYGM	ARID1B					CACNA1A	SUZ12
REC8	NR2F1					CACNA1A	CTNNB1
REC8	RFXANK					CACNA1A	PBX1
REC8	ZNF197					CACNA1A	SIN3A
REC8	TGIF2					CACNA1A	PAX6
REC8	KDM1A					CACNA1A	DROSHA
REC8	HHEX					EAF2	KDM5A
REC8	SIN3B					EAF2	TP63
REC8	ZNF7					EAF2	CREB1
REC8	KLF11					EAF2	CREM
REC8	HMG20B					EAF2	E2F1
REC8	GMEB2					EAF2	MYC
REC8	ZFP64					EAF2	SPI1
REC8	TBX3					EAF2	SOX2
REC8	ZNF423					EAF2	TP53
REC8	THRB					EAF2	KDM5B
REC8	HBP1					EAF2	TFAP2C
REC8	NFYC					EAF2	TET1
REC8	FOSL1					EAF2	MYCN
REC8	MBD1					EAF2	CNOT3
REC8	RERE					EAF2	TRIM28
REC8	MXD3					EAF2	SALL4
REC8	ZHX2					EAF2	CCND1
REC8	KLF9					EAF2	POU3F2
REC8	RFX3					EAF2	RCOR1
REC8	TFDP1					EAF2	STAT5A
REC8	ZNF324					EAF2	PADI4
REC8	SSRP1					EAF2	ELF1
REC8	MLX					PSMD5	KDM5A
REC8	ZBTB26					PSMD5	VDR
REC8	GATA4					PSMD5	PHF8
REC8	HCFC1					PSMD5	STAT3
REC8	MAZ					PSMD5	SMAD4
REC8	CHD1					PSMD5	CREM
REC8	GLI4					PSMD5	E2F1
REC8	EBF1					PSMD5	MYC
REC8	PBX2					PSMD5	NANOG
REC8	CBFB					PSMD5	TCF3
REC8	ELK1					PSMD5	KDM5B
REC8	ZNF610					PSMD5	MYCN
REC8	WRNIP1					PSMD5	TAL1
REC8	SMAD5					PSMD5	SOX9
REC8	SMAD4					PSMD5	SRY
REC8	ZBTB7A					PSMD5	SALL4
REC8	ETS1					PSMD5	DMRT1
REC8	ZNF623					PSMD5	HOXB4
REC8	KLF7					PSMD5	MYBL2
REC8	USF2					PSMD5	CHD1
REC8	PHF8					PSMD5	MEF2A
REC8	SAP30					PSMD5	TBX5
REC8	KDM5B					PSMD5	PRDM5
REC8	TEAD1					SMN1	KDM5A
REC8	KDM5A					SMN1	TTF2
REC8	HMG20A					SMN1	CREM
REC8	GTF2F1					SMN1	FLI1
REC8	KLF16					SMN1	MYC
REC8	TFAP4					SMN1	SIN3B
REC8	NR2F6					SMN1	FOXP2
REC8	MTA1					SMN1	TCF7
REC8	MLLT1					CPNE9	KDM5A
REC8	RAD51					CPNE9	TP63
REC8	GATA1					CPNE9	FLI1
REC8	MAX					CPNE9	TCF3
REC8	DRAP1					CPNE9	EGR1
REC8	STAT1					CPNE9	MITF
REC8	USF1					CPNE9	GATA2
SESN2	ZNF83					CPNE9	RCOR3
SESN2	ZNF384					CPNE9	SIN3B
SESN2	GATA3					CPNE9	REST
SESN2	GATA2					CPNE9	ASH2L
SESN2	ZFP2					CPNE9	TET1
SESN2	ZBTB33					CPNE9	SRY
SESN2	ZNF584					CPNE9	ZNF281
SESN2	CREB3					CPNE9	TEAD4
SESN2	ELF1					CPNE9	YY1
SESN2	KLF6					CPNE9	SUZ12
SESN2	ZNF175					CPNE9	RBPJ
SESN2	BACH1					CPNE9	DROSHA
SESN2	IRF1					FAM218A	HOXC9
SESN2	ATF1					FAM218A	AR
SESN2	NR2C2					SPOCK2	HOXC9
SESN2	ELK1					SPOCK2	STAT3
SESN2	MIXL1					SPOCK2	CREB1
SESN2	ZNF644					SPOCK2	NANOG
SESN2	FOXJ2					SPOCK2	POU5F1
SESN2	TAF7					SPOCK2	MITF
SESN2	SCRT1					SPOCK2	FOXA2
SESN2	ZBTB7A					SPOCK2	HNF4A
SESN2	ETS1					SPOCK2	RCOR3
SESN2	ZNF24					SPOCK2	SETDB1
SESN2	GLIS2					SPOCK2	CNOT3
SESN2	INSM2					SPOCK2	TRIM28
SESN2	DDX20					SPOCK2	SRY
SESN2	PHF8					SPOCK2	JARID2
SESN2	SAP30					SPOCK2	MTF2
SESN2	KDM5B					SPOCK2	SUZ12
SESN2	TEAD1					SPOCK2	PBX1
SESN2	ADNP					SPOCK2	HTT
SESN2	SMARCA5					HSPA2	HOXC9
SESN2	E2F5					HSPA2	AR
SESN2	LEF1					HSPA2	STAT3
SESN2	NR2F6					HSPA2	CREM
SESN2	CREB3L1					HSPA2	E2F1
SESN2	ETV1					HSPA2	RUNX1
SESN2	PTRF					HSPA2	KLF4
SESN2	ATF4					HSPA2	NANOG
SESN2	EP300					HSPA2	POU5F1
SESN2	CEBPB					HSPA2	SOX2
SLITRK1	EZH2					HSPA2	TCF3
SLITRK1	CTBP2					HSPA2	TP53
SLITRK1	L3MBTL2					HSPA2	KDM5B
SNAP23	ZNF83					HSPA2	E2F4
SNAP23	SP3					HSPA2	FOXP1
SNAP23	ID3					HSPA2	SCLY
SNAP23	TFDP1					HSPA2	CCND1
SNAP23	MLX					HSPA2	EZH2
SNAP23	SIN3A					HSPA2	RNF2
SNAP23	CHD1					HSPA2	JARID2
SNAP23	ZBTB33					HSPA2	MTF2
SNAP23	ELF1					HSPA2	SUZ12
SNAP23	ZNF589					HSPA2	MYB
SNAP23	KLF6					HSPA2	POU3F2
SNAP23	JUNB					HSPA2	NR0B1
SNAP23	TRIM28					HSPA2	BCL3
SNAP23	IRF1					HSPA2	RBPJ
SNAP23	ZNF639					WDR66	HOXC9
SNAP23	BCOR					WDR66	TCF4
SNAP23	NR4A1					WDR66	TP63
SNAP23	FOXJ2					WDR66	FLI1
SNAP23	ZNF24					WDR66	SPI1
SNAP23	FOXM1					WDR66	MITF
SNAP23	IKZF1					WDR66	GATA2
SNAP23	NFRKB					WDR66	TEAD4
SNAP23	EGR1					WDR66	TFAP2A
SNAP23	IRF4					ATP8A1	FOXP3
SNAP23	HMGN3					ATP8A1	AR
SNAP23	ETV4					ATP8A1	STAT3
SNAP23	GTF2F1					ATP8A1	TCF4
SNAP23	TRIM22					ATP8A1	CREM
SNAP23	NR2F6					ATP8A1	FLI1
SNAP23	NFIL3					ATP8A1	MYC
SNAP23	CREB3L1					ATP8A1	SPI1
SNAP23	MLLT1					ATP8A1	NANOG
SNAP23	GATA1					ATP8A1	POU5F1
SNAP23	RUNX3					ATP8A1	SOX2
SNAP23	SPI1					ATP8A1	TCF3
SNAP23	RUNX1					ATP8A1	EGR1
SNAP23	HES1					ATP8A1	GATA1
SORL1	RXRB					ATP8A1	SRY
SORL1	ZNF197					ATP8A1	FOXO3
SORL1	TGIF2					ATP8A1	ESR1
SORL1	KLF11					ATP8A1	TEAD4
SORL1	NRF1					ATP8A1	KLF1
SORL1	FOSL1					ATP8A1	SMAD3
SORL1	RERE					ATP8A1	RUNX2
SORL1	FOXA3					ATP8A1	ZFP42
SORL1	SOX13					ATP8A1	MECOM
SORL1	MXD4					ATP8A1	SUZ12
SORL1	GATA3					ATP8A1	BACH1
SORL1	ATF3					ATP8A1	CDX2
SORL1	EBF1					ATP8A1	DNAJC2
SORL1	TRIM28					SESN2	XRN2
SORL1	YY1					SESN2	CREB1
SORL1	WRNIP1					SESN2	CREM
SORL1	HDGF					SESN2	E2F1
SORL1	EED					SESN2	MYC
SORL1	ZNF24					SESN2	SPI1
SORL1	NFIA					SESN2	NANOG
SORL1	ZNF143					SESN2	POU5F1
SORL1	TFE3					SESN2	SOX2
SORL1	MLLT1					SESN2	TCF3
SORL1	RUNX3					SESN2	EGR1
SORL1	SPI1					SESN2	TP53
SORL1	GATAD2A					SESN2	PPARG
SORL1	RELA					SESN2	HNF4A
SPOCK2	RXRB					SESN2	GATA2
SPOCK2	TGIF2					SESN2	KDM5B
SPOCK2	ZNF580					SESN2	REST
SPOCK2	NRF1					SESN2	SETDB1
SPOCK2	SOX13					SESN2	EOMES
SPOCK2	MXD4					SESN2	TFAP2C
SPOCK2	ZBTB26					SESN2	TAL1
SPOCK2	ZNF384					SESN2	CNOT3
SPOCK2	EZH2					SESN2	SOX9
SPOCK2	ZBTB17					SESN2	SALL4
SPOCK2	MYNN					SESN2	SOX17
SPOCK2	ZEB1					SESN2	ZNF281
SPOCK2	ZFP2					SESN2	TFCP2L1
SPOCK2	SUZ12					SESN2	ATF3
SPOCK2	ATF1					SESN2	CCND1
SPOCK2	CREB1					SESN2	HOXB4
SPOCK2	TSHZ1					SESN2	ZFP42
SPOCK2	BCL11A					SESN2	STAT4
SPOCK2	MAFK					SESN2	TBX3
SPOCK2	TEAD3					SESN2	NR0B1
SPOCK2	HES1					TNFRSF12A	XRN2
STAR	NR2F1					TNFRSF12A	CREB1
STAR	ID3					TNFRSF12A	E2F1
STAR	TAL1					TNFRSF12A	FLI1
STAR	TFDP1					TNFRSF12A	RUNX1
STAR	SMARCA4					TNFRSF12A	MYC
STAR	SIRT6					TNFRSF12A	KLF4
STAR	CREB3					TNFRSF12A	NANOG
STAR	ELF1					TNFRSF12A	SOX2
STAR	ZNF639					TNFRSF12A	TCF3
STAR	NR2C2					TNFRSF12A	EGR1
STAR	NCOR1					TNFRSF12A	TP53
STAR	MEF2D					TNFRSF12A	E2F4
STAR	ZNF644					TNFRSF12A	SETDB1
STAR	DMAP1					TNFRSF12A	FOXP1
STAR	ZNF24					TNFRSF12A	PPARD
STAR	FOXM1					TNFRSF12A	GFI1B
STAR	IKZF1					TNFRSF12A	TAL1
STAR	NFRKB					TNFRSF12A	SOX9
STAR	EGR1					TNFRSF12A	SRY
STAR	IRF4					TNFRSF12A	ESR1
STAR	POLR2A					TNFRSF12A	WT1
STAR	HMG20A					TNFRSF12A	ZNF281
STAR	TEAD3					TNFRSF12A	ATF3
STAR	ESRRA					TNFRSF12A	SMAD2
STAR	RELA					TNFRSF12A	SMAD3
STAR	SOX5					TNFRSF12A	CCND1
STAR	SMARCE1					TNFRSF12A	HOXB4
STAR	TCF7					TNFRSF12A	SRF
STRA6	ZNF580					TNFRSF12A	TBX5
STRA6	ZNF423					TNFRSF12A	SUZ12
STRA6	PRDM1					TNFRSF12A	TBP
STRA6	ZNF324					TNFRSF12A	TAF7L
STRA6	MAZ					TNFRSF12A	NR1H3
STRA6	SP7					TNFRSF12A	ESR2
STRA6	ZNF263					TNFRSF12A	RARG
STRA6	ZFP2					LINC00472	ELK1
STRA6	ZBTB33					LINC00472	SMAD2
STRA6	ZFP37					LINC00472	SMAD3
STRA6	ZNF558					LINC00472	NR3C1
STRA6	CTBP2					LINC00472	RUNX2
STRA6	GLIS1					LACTB2	PHF8
STRA6	SP2					LACTB2	AR
STRA6	ZNF71					LACTB2	CREM
STRA6	ZNF76					LACTB2	E2F1
STRA6	WT1					LACTB2	RUNX1
STRA6	TSHZ1					LACTB2	MYC
STRA6	ZNF382					LACTB2	KLF4
STRA6	BCL11A					LACTB2	NANOG
STRA6	HIC1					LACTB2	POU5F1
STRA6	GLIS2					LACTB2	SOX2
STRA6	IKZF1					LACTB2	TCF3
STRA6	MAFF					LACTB2	MITF
STRA6	CREB3L1					LACTB2	PPARG
STRA6	PRDM10					LACTB2	HNF4A
TMEM159	MBD1					LACTB2	EOMES
TMEM159	REST					LACTB2	SRY
TMEM159	MAZ					LACTB2	PRDM14
TMEM159	KLF4					LACTB2	TFCP2L1
TMEM159	IRF1					LACTB2	ZFP42
TMEM159	ZNF501					LACTB2	MECOM
TMEM159	DMAP1					LACTB2	GATA4
TMEM159	NFIA					LACTB2	SRF
TNFRSF12A	SP1					LACTB2	TBX5
TNFRSF12A	RXRB					LACTB2	PRDM5
TNFRSF12A	BCL6					LACTB2	ASXL1
TNFRSF12A	SP3					LACTB2	TFEB
TNFRSF12A	GMEB2					LACTB2	SREBF1
TNFRSF12A	NRF1					CCNA1	AR
TNFRSF12A	ID3					CCNA1	STAT3
TNFRSF12A	THRB					CCNA1	TCF4
TNFRSF12A	HBP1					CCNA1	SMAD4
TNFRSF12A	FOSL1					CCNA1	CREM
TNFRSF12A	MXD3					CCNA1	MYC
TNFRSF12A	REST					CCNA1	NANOG
TNFRSF12A	TFDP1					CCNA1	REST
TNFRSF12A	MXD4					CCNA1	ASH2L
TNFRSF12A	SMARCA4					CCNA1	TRIM28
TNFRSF12A	SIRT6					CCNA1	TFCP2L1
TNFRSF12A	SSRP1					CCNA1	SCLY
TNFRSF12A	AEBP2					CCNA1	SUZ12
TNFRSF12A	ZNF335					CCNA1	SOX11
TNFRSF12A	GATA4					PTPN14	AR
TNFRSF12A	SIN3A					PTPN14	STAT3
TNFRSF12A	KLF8					PTPN14	TCF4
TNFRSF12A	MAZ					PTPN14	SMAD4
TNFRSF12A	KLF4					PTPN14	TP63
TNFRSF12A	EZH2					PTPN14	FLI1
TNFRSF12A	CHD1					PTPN14	RUNX1
TNFRSF12A	MYNN					PTPN14	MYC
TNFRSF12A	ZBTB33					PTPN14	KLF4
TNFRSF12A	PRDM2					PTPN14	TP53
TNFRSF12A	ELF1					PTPN14	HNF4A
TNFRSF12A	ZNF589					PTPN14	GATA1
TNFRSF12A	IRF1					PTPN14	GATA2
TNFRSF12A	ZFX					PTPN14	SIN3B
TNFRSF12A	GTF2E2					PTPN14	SETDB1
TNFRSF12A	ZNF639					PTPN14	ASH2L
TNFRSF12A	ZFP37					PTPN14	FOXP1
TNFRSF12A	ZNF610					PTPN14	TET1
TNFRSF12A	CREM					PTPN14	TAL1
TNFRSF12A	ZNF558					PTPN14	SRY
TNFRSF12A	GABPA					PTPN14	FOXO3
TNFRSF12A	HDGF					PTPN14	ESR1
TNFRSF12A	BCOR					PTPN14	YAP1
TNFRSF12A	NR4A1					PTPN14	SALL4
TNFRSF12A	ZNF501					PTPN14	SOX17
TNFRSF12A	SMAD5					PTPN14	TEAD4
TNFRSF12A	TAF7					PTPN14	PRDM14
TNFRSF12A	CTBP2					PTPN14	FOXP2
TNFRSF12A	ZBTB7A					PTPN14	EZH2
TNFRSF12A	GLIS1					PTPN14	RNF2
TNFRSF12A	ETS1					PTPN14	MTF2
TNFRSF12A	SP2					PTPN14	SUZ12
TNFRSF12A	ZNF623					PTPN14	CTNNB1
TNFRSF12A	ZNF101					PTPN14	TCF7L2
TNFRSF12A	ZNF76					PTPN14	TFEB
TNFRSF12A	BCL11B					PTPN14	GBX2
TNFRSF12A	KLF7					ATP2B2	AR
TNFRSF12A	ZNF18					ATP2B2	STAT3
TNFRSF12A	BCL11A					ATP2B2	TCF4
TNFRSF12A	HIC1					ATP2B2	SMAD4
TNFRSF12A	INSM2					ATP2B2	CREB1
TNFRSF12A	FOXM1					ATP2B2	FLI1
TNFRSF12A	EGR1					ATP2B2	RUNX1
TNFRSF12A	IRF4					ATP2B2	MYC
TNFRSF12A	DDX20					ATP2B2	SPI1
TNFRSF12A	POLR2A					ATP2B2	NANOG
TNFRSF12A	TEAD1					ATP2B2	POU5F1
TNFRSF12A	FOSL2					ATP2B2	SOX2
TNFRSF12A	RNF2					ATP2B2	TCF3
TNFRSF12A	HMGN3					ATP2B2	TP53
TNFRSF12A	ETV4					ATP2B2	HNF4A
TNFRSF12A	GTF2F1					ATP2B2	RCOR3
TNFRSF12A	ZNF207					ATP2B2	SIN3B
TNFRSF12A	TFAP4					ATP2B2	REST
TNFRSF12A	NR2F6					ATP2B2	PPARD
TNFRSF12A	BHLHE40					ATP2B2	SOX9
TNFRSF12A	ZNF143					ATP2B2	EP300
TNFRSF12A	ZNF146					ATP2B2	YAP1
TNFRSF12A	CREB3L1					ATP2B2	TEAD4
TNFRSF12A	CCNT2					ATP2B2	SCLY
TNFRSF12A	MLLT1					ATP2B2	MTF2
TNFRSF12A	ESRRA					ATP2B2	SUZ12
TNFRSF12A	EGR2					ATP2B2	SIN3A
TNFRSF12A	DRAP1					ATP2B2	NR1I2
TNFRSF12A	SMARCE1					ATP2B2	TCF7L2
TNFRSF12A	PRDM10					ECEL1	AR
TNFRSF12A	NANOG					ECEL1	STAT3
TNFRSF12A	ZNF202					ECEL1	CREB1
TNFRSF12A	MBD2					ECEL1	SPI1
TNFRSF12A	DNMT1					ECEL1	POU5F1
TNFRSF12A	JUN					ECEL1	SOX2
TNFRSF12A	RARA					ECEL1	EGR1
TNFRSF12A	JUND					ECEL1	TP53
TNFRSF12A	PKNOX1					ECEL1	REST
TPI1P2	TGIF2					ECEL1	TET1
TPI1P2	KDM1A					ECEL1	CNOT3
TPI1P2	ZNF7					ECEL1	TRIM28
TPI1P2	ZNF580					ECEL1	SOX9
TPI1P2	THRB					ECEL1	SRY
TPI1P2	SMARCA4					ECEL1	ZNF281
TPI1P2	SIRT6					ECEL1	ZFP42
TPI1P2	ZBTB26					ECEL1	EZH2
TPI1P2	ZNF263					ECEL1	RNF2
TPI1P2	GATA2					ECEL1	JARID2
TPI1P2	ZNF584					ECEL1	MTF2
TPI1P2	ZNF512					ECEL1	SUZ12
TPI1P2	ATF1					ECEL1	ESRRB
TPI1P2	GTF2E2					ECEL1	CEBPB
TPI1P2	CBFB					RET	AR
TPI1P2	MEF2D					RET	TP63
TPI1P2	TAF7					RET	SPI1
TPI1P2	ZNF24					RET	KLF4
TPI1P2	ZNF264					RET	TCF3
TPI1P2	DDX20					RET	EGR1
TPI1P2	DIDO1					RET	TP53
TPI1P2	ADNP					RET	PPARG
TPI1P2	SMARCA5					RET	TFAP2C
TPI1P2	E2F5					RET	TRIM28
TPI1P2	KLF13					RET	SRY
TPI1P2	NR2F6					RET	ESR1
TPI1P2	RAD51					RET	SALL4
TPI1P2	ETV1					RET	NR3C1
TPI1P2	ATF4					RET	TCF7
TPI1P2	RUNX1					RET	EZH2
TPI1P2	DNMT1					RET	RNF2
TPI1P2	CDC5L					RET	JARID2
TPI1P2	CUX1					RET	MTF2
TPI1P2	PPARGC1A					RET	SUZ12
TPI1P2	HSF1					RET	JUN
TPI1P2	PYGO2					RET	BACH1
TRH	SUZ12					RET	HSF1
TRH	NR2F6					RET	CEBPB
TRPM4	SP1					RET	ESR2
TRPM4	NR2F1					RET	DROSHA
TRPM4	RXRB					RET	ZNF274
TRPM4	TGIF2					GPR83	AR
TRPM4	TBP					GPR83	NANOG
TRPM4	ZNF580					GPR83	TET1
TRPM4	NRF1					GPR83	SRY
TRPM4	ZNF366					GPR83	ESR1
TRPM4	ZNF423					GPR83	JARID2
TRPM4	HBP1					GPR83	MTF2
TRPM4	MXD3					GPR83	SUZ12
TRPM4	REST					GPR83	TBX3
TRPM4	KLF9					SNAP23	AR
TRPM4	SOX13					SNAP23	STAT3
TRPM4	MXD4					SNAP23	TCF4
TRPM4	SMARCA4					SNAP23	CREB1
TRPM4	ZKSCAN1					SNAP23	FLI1
TRPM4	SIRT6					SNAP23	MYC
TRPM4	SSRP1					SNAP23	SPI1
TRPM4	SIN3A					SNAP23	NANOG
TRPM4	KLF8					SNAP23	TP53
TRPM4	MAZ					SNAP23	PPARG
TRPM4	KLF4					SNAP23	GATA1
TRPM4	CHD1					SNAP23	GATA2
TRPM4	ZEB1					SNAP23	E2F4
TRPM4	ZBTB33					SNAP23	SETDB1
TRPM4	ZBTB11					SNAP23	CNOT3
TRPM4	ZNF584					SNAP23	TRIM28
TRPM4	ELF1					SNAP23	KLF1
TRPM4	TRIM28					SNAP23	SMAD2
TRPM4	IRF1					SNAP23	SMAD3
TRPM4	ZFX					SNAP23	SCLY
TRPM4	ATF1					SNAP23	CCND1
TRPM4	ZFP37					SNAP23	CHD1
TRPM4	NR2C2					SNAP23	YY1
TRPM4	ZNF610					SNAP23	MECOM
TRPM4	CREM					SNAP23	STAT5A
TRPM4	NCOR1					SNAP23	NR0B1
TRPM4	MEF2D					SNAP23	CDX2
TRPM4	NR4A1					SNAP23	STAT1
TRPM4	ZNF501					SNAP23	SREBF1
TRPM4	SMAD5					TTC29	AR
TRPM4	SMAD4					TTC29	STAT3
TRPM4	SP2					TTC29	SMAD4
TRPM4	ZNF76					TTC29	FLI1
TRPM4	BCL11B					TTC29	KDM5B
TRPM4	KLF7					TTC29	RCOR3
TRPM4	BCL11A					TTC29	SIN3B
TRPM4	ZNF2					TTC29	REST
TRPM4	ZNF341					TTC29	ASH2L
TRPM4	FOXM1					TTC29	EP300
TRPM4	EGR1					TTC29	SMARCA4
TRPM4	IRF4					TTC29	YAP1
TRPM4	POLR2A					TTC29	TEAD4
TRPM4	L3MBTL2					TTC29	PRDM14
TRPM4	RNF2					TTC29	MEF2A
TRPM4	ADNP					TTC29	CTNNB1
TRPM4	SMARCA5					TTC29	TBX3
TRPM4	E2F5					TTC29	JUN
TRPM4	HMGN3					TTC29	SIN3A
TRPM4	KLF13					TTC29	EWSR1
TRPM4	ETV4					TTC29	NFIB
TRPM4	LEF1					TTC29	RCOR2
TRPM4	NFIL3					HSD17B13	AR
TRPM4	TEAD3					HSD17B13	EGR1
TRPM4	CREB3L1					HSD17B13	PPARG
TRPM4	CCNT2					HSD17B13	HNF4A
TRPM4	ESRRA					HSD17B13	REST
TRPM4	DRAP1					HSD17B13	ERG
TRPM4	SMARCE1					HSD17B13	PRDM14
TRPM4	PRDM10					HSD17B13	CEBPA
TRPM4	JUN					TMEM255A	AR
TRPM4	PKNOX1					TMEM255A	TP63
TRPM4	CDC5L					TMEM255A	TP53
TRPM4	NONO					TMEM255A	HNF4A
TRPM4	EHMT2					TMEM255A	GATA1
TRPM4	TCF7L2					TMEM255A	GATA2
TRPM4	SREBF1					TMEM255A	REST
TRPM4	FOXK2					TMEM255A	MYCN
UNC5A	REST					TMEM255A	TEAD4
UNC5A	ZNF335					TMEM255A	SUZ12
UNC5A	MAZ					TMEM255A	TFAP2A
UNC5A	EZH2					FABP3	STAT3
UNC5A	GATA2					FABP3	TP63
UNC5A	ZBTB33					FABP3	CREM
UNC5A	GLIS2					FABP3	MYC
UNC5A	EGR2					FABP3	KLF4
UNC5A	EHMT2					FABP3	NANOG
USP6	ZFP37					FABP3	POU5F1
USP6	YY1					FABP3	SOX2
USP6	ETS1					FABP3	TCF3
USP6	PRDM10					FABP3	EGR1
WDR66	PBX2					FABP3	MITF
WDR66	TAF7					FABP3	PPARG
ZNF826P	POLR2H					FABP3	RCOR3
ZNF83	ZNF512					FABP3	SIN3B
ZNF83	ZFX					FABP3	TFAP2C
ZNF83	NCOR1					FABP3	TET1
ZNF83	ZBTB40					FABP3	MYCN
						FABP3	ZNF281
						FABP3	PRDM14
						FABP3	KLF1
						FABP3	TFCP2L1
						FABP3	ESRRB
						FABP3	NR0B1
						FABP3	CDX2
						FABP3	RBPJ
						HS3ST2	STAT3
						HS3ST2	SMAD4
						HS3ST2	TP63
						HS3ST2	SPI1
						HS3ST2	POU5F1
						HS3ST2	MITF
						HS3ST2	RCOR3
						HS3ST2	SIN3B
						HS3ST2	REST
						HS3ST2	EOMES
						HS3ST2	FOXP1
						HS3ST2	PPARD
						HS3ST2	TET1
						HS3ST2	SMAD2
						HS3ST2	SMAD3
						HS3ST2	MYBL2
						HS3ST2	CTCF
						HS3ST2	EZH2
						HS3ST2	RNF2
						HS3ST2	JARID2
						HS3ST2	MTF2
						HS3ST2	SUZ12
						HS3ST2	CEBPB
						HS3ST2	CRX
						IGSF21	STAT3
						IGSF21	TCF4
						IGSF21	SMAD4
						IGSF21	KLF4
						IGSF21	NANOG
						IGSF21	POU5F1
						IGSF21	SOX2
						IGSF21	TCF3
						IGSF21	EGR1
						IGSF21	TP53
						IGSF21	HNF4A
						IGSF21	RCOR3
						IGSF21	SIN3B
						IGSF21	REST
						IGSF21	SETDB1
						IGSF21	EOMES
						IGSF21	CNOT3
						IGSF21	TRIM28
						IGSF21	SOX9
						IGSF21	SRY
						IGSF21	YAP1
						IGSF21	ZNF281
						IGSF21	TEAD4
						IGSF21	PRDM14
						IGSF21	SMAD3
						IGSF21	FOXP2
						IGSF21	EED
						IGSF21	PHC1
						IGSF21	EZH2
						IGSF21	RNF2
						IGSF21	JARID2
						IGSF21	MTF2
						IGSF21	SUZ12
						IGSF21	SIN3A
						IGSF21	RCOR2
						IGSF21	DROSHA
						PTPRU	STAT3
						PTPRU	TCF4
						PTPRU	SMAD4
						PTPRU	CREM
						PTPRU	FLI1
						PTPRU	MYC
						PTPRU	POU5F1
						PTPRU	SOX2
						PTPRU	EGR1
						PTPRU	TP53
						PTPRU	PPARG
						PTPRU	FOXA2
						PTPRU	HNF4A
						PTPRU	KDM5B
						PTPRU	E2F4
						PTPRU	RCOR3
						PTPRU	SIN3B
						PTPRU	REST
						PTPRU	TFAP2C
						PTPRU	FOXP1
						PTPRU	PPARD
						PTPRU	TET1
						PTPRU	TAL1
						PTPRU	CNOT3
						PTPRU	TRIM28
						PTPRU	SOX9
						PTPRU	ESR1
						PTPRU	YAP1
						PTPRU	ZNF281
						PTPRU	SMAD2
						PTPRU	SMAD3
						PTPRU	TBX5
						PTPRU	CTCF
						PTPRU	EED
						PTPRU	PHC1
						PTPRU	EZH2
						PTPRU	RNF2
						PTPRU	JARID2
						PTPRU	MTF2
						PTPRU	SUZ12
						PTPRU	SOX11
						PTPRU	BCL3
						PTPRU	NR4A2
						PYGM	STAT3
						PYGM	TP63
						PYGM	RUNX1
						PYGM	NANOG
						PYGM	SOX2
						PYGM	ESRRB
						PYGM	NR0B1
						PYGM	BCL3
						PYGM	STAT1
						LRRC34	STAT3
						LRRC34	TP63
						LRRC34	MYC
						LRRC34	KLF4
						LRRC34	NANOG
						LRRC34	POU5F1
						LRRC34	SOX2
						LRRC34	TCF3
						LRRC34	KDM5B
						LRRC34	SETDB1
						LRRC34	ASH2L
						LRRC34	CHD1
						LRRC34	BMI1
						LRRC34	ESRRB
						LRRC34	NR0B1
						LRRC34	SMAD1
						AJUBA	STAT3
						AJUBA	TP63
						AJUBA	CREM
						AJUBA	MYC
						AJUBA	KLF4
						AJUBA	NANOG
						AJUBA	POU5F1
						AJUBA	SOX2
						AJUBA	TP53
						AJUBA	FOXA2
						AJUBA	HNF4A
						AJUBA	ZFX
						AJUBA	SETDB1
						AJUBA	EOMES
						AJUBA	TFAP2C
						AJUBA	FOXP1
						AJUBA	TET1
						AJUBA	CNOT3
						AJUBA	TRIM28
						AJUBA	EP300
						AJUBA	SMARCA4
						AJUBA	SALL4
						AJUBA	WT1
						AJUBA	ZNF281
						AJUBA	DMRT1
						AJUBA	TEAD4
						AJUBA	ATF3
						AJUBA	SMAD2
						AJUBA	SMAD3
						AJUBA	CUX1
						AJUBA	CCND1
						AJUBA	HOXB4
						AJUBA	CHD1
						AJUBA	STAT4
						AJUBA	CTCF
						AJUBA	RAD21
						AJUBA	TFAP2A
						AJUBA	STAT5A
						AJUBA	NACC1
						AJUBA	GATA3
						AJUBA	NR1I2
						AJUBA	DCP1A
						AJUBA	RBPJ
						PCDHB16	STAT3
						PCDHB16	REST
						PCDHB16	SALL4
						PCDHB16	SOX17
						PCDHB16	CUX1
						PCDHB16	FOXP2
						PCDHB16	CTCF
						PCDHB16	RAD21
						PCDHB16	SUZ12
						ZNF826P	STAT3
						ZNF826P	ZNF274
						PPP1R17	TCF4
						PPP1R17	SMAD4
						PPP1R17	NANOG
						PPP1R17	POU5F1
						PPP1R17	SOX2
						PPP1R17	GATA2
						PPP1R17	OLIG2
						PPP1R17	SMARCA4
						PPP1R17	SOX17
						PPP1R17	JUN
						PPP1R17	PBX1
						PPP1R17	EWSR1
						TRIM61	TCF4
						TRIM61	SOX2
						TRIM61	SIN3B
						TRIM61	REST
						TRIM61	SETDB1
						TRIM61	YAP1
						ZNF732	TCF4
						ZNF732	RBPJ
						ZNF732	ZNF274
						UNC5A	SMAD4
						UNC5A	CREB1
						UNC5A	RUNX1
						UNC5A	MYC
						UNC5A	SPI1
						UNC5A	KLF4
						UNC5A	SOX2
						UNC5A	EGR1
						UNC5A	GATA1
						UNC5A	GATA2
						UNC5A	RCOR3
						UNC5A	SIN3B
						UNC5A	REST
						UNC5A	TET1
						UNC5A	SRY
						UNC5A	RUNX2
						UNC5A	TCF7
						UNC5A	EZH2
						UNC5A	MTF2
						UNC5A	SUZ12
						UNC5A	SIN3A
						UNC5A	RCOR1
						UNC5A	CEBPB
						UNC5A	RCOR2
						UNC5A	DROSHA
						UNC5A	ETS2
						NHSL2	TP63
						NHSL2	RUNX1
						NHSL2	MITF
						NHSL2	PRDM14
						NHSL2	RUNX2
						NHSL2	JARID2
						NHSL2	SUZ12
						NHSL2	EWSR1
						NHSL2	DNAJC2
						NHSL2	NFIB
						FLJ12825	TP63
						FLJ12825	SMAD2
						FLJ12825	SMAD3
						STAR	TP63
						STAR	CEBPB
						STAR	RBPJ
						RNF175	TP63
						RNF175	MITF
						RNF175	RUNX2
						RNF175	PBX1
						RNF175	SOX11
						RNF175	ELF1
						RNF175	RBPJ
						CHRNA1	CREM
						CHRNA1	RUNX1
						CHRNA1	MYC
						CHRNA1	NANOG
						CHRNA1	POU5F1
						CHRNA1	SOX2
						CHRNA1	MITF
						CHRNA1	KDM5B
						CHRNA1	RCOR3
						CHRNA1	REST
						CHRNA1	FOXP1
						CHRNA1	EP300
						CHRNA1	DMRT1
						CHRNA1	NR3C1
						CHRNA1	FOXP2
						CHRNA1	RAD21
						CHRNA1	MTF2
						CHRNA1	PBX1
						CHRNA1	BACH1
						TRPM4	CREM
						TRPM4	RUNX1
						TRPM4	MYC
						TRPM4	KLF4
						TRPM4	POU5F1
						TRPM4	SOX2
						TRPM4	SETDB1
						TRPM4	EOMES
						TRPM4	TFAP2C
						TRPM4	TET1
						TRPM4	SRY
						TRPM4	YAP1
						TRPM4	WT1
						TRPM4	TEAD4
						TRPM4	TFCP2L1
						TRPM4	RAD21
						TRPM4	ESRRB
						TRPM4	DROSHA
						TRPM4	ZNF274
						ZNF83	E2F1
						ZNF83	SPI1
						ZNF83	TFAP2A
						ZNF154	E2F1
						GPR50	NANOG
						GPR50	POU5F1
						GPR50	TCF3
						GPR50	PPARD
						GPR50	SCLY
						GPR50	FOXP2
						GPR50	BMI1
						GPR50	EED
						GPR50	PHC1
						GPR50	EZH2
						GPR50	RNF2
						GPR50	JARID2
						GPR50	MTF2
						GPR50	SUZ12
						GPR50	TFAP2A
						MIR604	MITF
						REC8	TP53
						REC8	GATA2
						REC8	E2F4
						REC8	TAL1
						USP6	TP53
						USP6	EOMES
						USP6	ELF1
						USP6	ZNF274
						TPI1P2	PPARD

## Sheet: Sheet3
Supplementary table S4 - shared TFs between FUS-ALS and SOD1-ALS DEGs (versus control) in the present study
11 TFs shared between FUS-ALS and SOD1-ALS
SREBF1
CREB1
GATA2
YY1
JUN
CEBPB
STAT1
GATA3
PPARG
RELA
ELK1

## Sheet: Sheet4
Supplementary table S4 - Transcription factor (TFs) interaction with target genes in FUS-ALS DEGs (versus control), GSE10638 dataset
ENCODE			JASPER			ChEA			30 common TFs between ENCODE, JASPER and ChEA
Gene_symbol	TFs_name		Gene_symbol	TFs_name		Gene_symbol	TFs_name		GATA2
ACOT4	GTF2F1		ZNF568	NFIL3		ASCL1	NANOG		ELK1
ACTA1	SUZ12		ZNF568	JUND		ASCL1	SUZ12		GATA3
ACTA1	CTBP2		ZNF568	FOXC1		ASCL1	KLF2		YY1
ACTA1	EZH2		ZNF568	FOXL1		ASCL1	KLF5		KLF4
ACVR1B	CREB3L1		ZNF568	POU2F2		ASCL1	AR		PPARG
ACVR1B	ZBTB40		ZNF568	STAT3		ASCL1	CREB1		EGR1
ACVR1B	ZNF644		ZNF568	HINFP		ASCL1	E2F1		ARNT
ACVR1B	GATA2		ZNF568	KLF5		ASCL1	RUNX1		STAT1
ACVR1B	KLF16		ZNF568	USF2		ASCL1	KLF4		STAT3
ACVR1B	ZNF24		ZNF568	SREBF1		ASCL1	EGR1		CEBPB
ACVR1B	MAZ		ZNF568	TEAD1		ASCL1	MITF		FOXA2
ACVR1B	ELK1		NLGN4Y	NR4A2		ASCL1	TP53		RELA
ACVR1B	NR2F1		NLGN4Y	FOXC1		ASCL1	HNF4A		CREB1
ACVR1B	KLF9		NLGN4Y	FOXL1		ASCL1	E2F4		SREBF2
ACVR1B	NR2C2		NLGN4Y	YY1		ASCL1	SIN3B		SREBF1
ACVR2A	GATA4		NLGN4Y	POU2F2		ASCL1	TFAP2C		E2F4
ACVR2A	HDAC1		NLGN4Y	NFIC		ASCL1	PPARD		MYC
ACVR2A	ZFP64		NLGN4Y	NFYA		ASCL1	TRIM28		DUSP6
ACVR2A	TFDP1		NLGN4Y	SRF		ASCL1	EP300		TRAF4
ACVR2A	ZNF382		NLGN4Y	HNF4A		ASCL1	SMARCA4		ZNF488
ACVR2A	NFYC		NLGN4Y	SREBF1		ASCL1	WT1		RUNX1
ACVR2A	ELF1		NLGN4Y	STAT1		ASCL1	NR3C1		GATA1
ACVR2A	SOX5		NLGN4Y	NFATC2		ASCL1	EED		ESR1
ACVR2A	FOXA3		MICAL1	NR4A2		ASCL1	PHC1		SAMD4A
ACVR2A	GATA3		MICAL1	JUN		ASCL1	EZH2		JUN
ACVR2A	KLF6		MICAL1	GATA2		ASCL1	RNF2		MEF2A
ACVR2A	HMG20A		MICAL1	STAT3		ASCL1	JARID2		MYB
ADAM17	CEBPG		MICAL1	USF2		ASCL1	MTF2		HNF4A
ADAM17	FOSL2		MICAL1	IRF2		ASCL1	PBX1		TFAP2A
ADAM17	NR2F1		CRHBP	ESR2		ASCL1	HTT
ADAM17	ELF1		CRHBP	CREB1		NANOG	RAD23B
ADAM17	BHLHE40		CRHBP	FOXC1		NANOG	PRKAG2
ADAM17	YY1		CRHBP	HOXA5		NANOG	PITPNC1
ADAM17	POLR2H		CRHBP	PPARG		NANOG	APBB2
ADAM17	CREB3		CRHBP	STAT3		NANOG	MBP
ADAM17	ZHX2		CRHBP	NFKB1		NANOG	EHD4
ADAM17	ZNF384		CRHBP	USF2		NANOG	CPEB4
ADAM17	KDM5B		LRRC7	SOX9		NANOG	PTPRN2
ADAM17	MBD1		LRRC7	SRY		NANOG	THADA
ADAM17	ATF3		LRRC7	ARID3A		NANOG	THRB
ADAM17	ZBTB26		LRRC7	FOXC1		NANOG	LRP1B
ADAM17	SAP30		LRRC7	GATA2		NANOG	ACKR3
ADAM17	PHF8		LRRC7	FOXL1		NANOG	TFAP2A
ADAM17	NFRKB		LRRC7	YY1		NANOG	HEY2
ADAM17	MTA1		LRRC7	MEF2A		NANOG	CDH6
ADAM17	ZNF512		LRRC7	POU2F2		NANOG	EDN1
ADAM17	NCOA1		LRRC7	IRF2		NANOG	NHSL1
ADAM17	GABPA		FBXW11	SOX9		NANOG	UBE2G2
ADAM17	ZNF175		FBXW11	SRY		NANOG	PRPS1
ADAM23	EZH2		FBXW11	FOXC1		NANOG	ST8SIA4
ADAM23	ZNF2		FBXW11	YY1		NANOG	SLC24A3
ADAM23	CBX8		FBXW11	POU2F2		NANOG	GPD2
ADAM23	CTCF		FBXW11	PPARG		NANOG	EPC1
ADCY2	EZH2		FBXW11	STAT3		NANOG	AHI1
ADCYAP1	SUZ12		FBXW11	STAT1		NANOG	CLSTN2
ADCYAP1	EZH2		FBXW11	RUNX2		NANOG	SIM1
ADCYAP1	ZNF644		FBXW11	NRF1		NANOG	SLC38A1
ADCYAP1	ELK1		FBXW11	SOX17		NANOG	INPP4A
ADCYAP1	CREB3		MAMDC2	FOXD1		NANOG	ARHGAP26
ADCYAP1	ZNF639		MAMDC2	FOXO3		NANOG	CD9
ADRA2A	ZNF71		MAMDC2	SRY		NANOG	MAMDC2
ADRA2A	WT1		MAMDC2	ARID3A		NANOG	SH3BP4
ADRA2A	SP7		MAMDC2	FOXC1		NANOG	DDC
AFF4	CEBPG		MAMDC2	YY1		NANOG	NCOA7
AFF4	ZNF644		MAMDC2	HOXA5		NANOG	ELL2
AFF4	ZNF24		MAMDC2	SRF		NANOG	ERRFI1
AFF4	ELK1		MAMDC2	TEAD1		NANOG	DUSP10
AFF4	CREB3		FOSL2	TFAP2A		NANOG	RELL1
AFF4	CTCF		FOSL2	FOXD1		NANOG	HIVEP3
AFF4	ZNF71		FOSL2	PDX1		NANOG	CTTNBP2
AFF4	ZNF101		FOSL2	JUN		NANOG	EGLN3
AFF4	GTF2E2		FOSL2	CREB1		NANOG	PRSS23
AFF4	ARID1B		FOSL2	FOXC1		NANOG	CSMD3
AFF4	KLF11		FOSL2	POU2F2		NANOG	SLITRK6
AFF4	RERE		FOSL2	E2F1		NANOG	NPAS3
AFF4	KLF8		FOSL2	HINFP		NANOG	KCNMA1
AFF4	PTRF		FOSL2	SP1		NANOG	NTRK2
AFF4	FOXJ2		FOSL2	E2F6		NANOG	SOX4
AFF4	E2F5		BRCC3	FOXD1		NANOG	SATB1
AFF4	ZNF197		BRCC3	FOXO3		NANOG	EFNB2
AFF4	FOSL1		BRCC3	FOXC1		NANOG	RAB3IP
AFF4	SP1		BRCC3	GATA2		NANOG	EMP2
AFF4	SMARCA5		BRCC3	FOXL1		NANOG	BAMBI
AFF4	ZNF76		BRCC3	GATA3		NANOG	ACVR2A
AFF4	TAF7		BRCC3	HINFP		NANOG	SLC9A8
AFF4	ZNF610		BRCC3	SP1		NANOG	STRA6
AFF4	IRF1		BRCC3	STAT1		NANOG	AMOTL2
AFF4	ZNF394		BRCC3	TEAD1		NANOG	DUSP6
AFF4	PTTG1		BRCC3	ELK4		NANOG	IL6ST
AFF4	KLF4		PRPS2	FOXO3		NANOG	FBXW11
AK5	SUZ12		PRPS2	FOXC1		NANOG	NABP1
AK7	ZNF76		PRPS2	GATA2		NANOG	MYO5A
AK7	KLF4		PRPS2	NFIC		NANOG	MLXIP
AK7	NRF1		PRPS2	NFYA		NANOG	NCEH1
AK7	BCL11B		PRPS2	SRF		NANOG	SCG2
AK7	ZNF423		PRPS2	HNF4A		NANOG	NGF
AK7	BCOR		PRPS2	E2F1		NANOG	MAGI1
AK7	SOX13		PRPS2	NFKB1		NANOG	MAGI2
AK7	EBF1		PRKY	FEV		NANOG	PPARGC1A
AKR1C1	NFYC		PRKY	FOXL1		NANOG	KHDRBS3
AKR1C1	POLR2H		PRKY	YY1		NANOG	RYR3
AKR1C1	TEAD1		EPCAM	FEV		NANOG	CADPS
AKR1C1	RARA		EPCAM	GATA2		NANOG	NPTX2
AKR1C1	MAFG		EPCAM	MEF2A		NANOG	DAB1
ALKBH8	KLF9		EPCAM	PPARG		NANOG	DPP6
ALKBH8	TFDP1		EPCAM	USF2		NANOG	CACNA1E
ALKBH8	ZNF175		EPCAM	SREBF1		NANOG	LRRN2
ALKBH8	SP7		EPCAM	STAT1		NANOG	ADRA2A
ALKBH8	KLF8		EPCAM	ESR1		NANOG	MTUS2
ALKBH8	L3MBTL2		EPCAM	FOXF2		NANOG	CDH8
ALKBH8	REST		EPCAM	TP63		NANOG	SLC16A2
ALKBH8	RAD51		CACNB2	ZNF354C		NANOG	GRIA3
ALKBH8	SMARCE1		CACNB2	FEV		NANOG	PALMD
ALKBH8	PBX2		CACNB2	JUN		NANOG	RCHY1
ALMS1	KLF16		CACNB2	CREB1		NANOG	RASAL2
ALMS1	ZFP64		CACNB2	FOXC1		NANOG	STX11
ALMS1	NFRKB		CACNB2	GATA2		NANOG	GRTP1
ALMS1	NRF1		CACNB2	FOXL1		NANOG	LAPTM4B
ALMS1	BCOR		CACNB2	YY1		NANOG	TFCP2
ALMS1	ZNF324		CACNB2	MEF2A		NANOG	RALYL
ALMS1	MLX		CACNB2	POU2F2		NANOG	CTH
ALMS1	ZNF263		CACNB2	PPARG		NANOG	NT5E
ALMS1	DRAP1		CACNB2	HNF4A		NANOG	PDLIM3
ALOX15	EZH2		CACNB2	E2F1		NANOG	SPP1
ALOX15	HDAC2		CACNB2	E2F6		NANOG	FBXL17
ALOX15	ZBTB17		CACNB2	NFKB1		NANOG	EFCAB2
ALOX15	MYNN		CACNB2	TP53		NANOG	ADAM23
ALOX15	HDAC6		CACNB2	USF2		NANOG	STRN
AMOTL2	GTF2F1		CACNB2	SREBF1		NANOG	PAH
AMOTL2	CTBP2		CACNB2	TFAP2C		NANOG	MDM2
AMOTL2	MAZ		CACNB2	ESR1		NANOG	AK5
AMOTL2	SP7		CACNB2	RUNX2		NANOG	MEGF11
AMOTL2	ZNF263		ARHGEF1	FEV		NANOG	ADAM17
AMOTL2	CHD1		ARHGEF1	PPARG		NANOG	CDK17
AMOTL2	ZNF121		ARHGEF1	HNF4A		NANOG	REV3L
AMOTL2	RAD21		ARHGEF1	E2F1		NANOG	PPM1D
AMOTL2	GATAD1		ARHGEF1	SP1		NANOG	IRAK1
AMOTL2	MBD2		ARHGEF1	NFKB1		NANOG	COL8A1
AMOTL2	CEBPA		ARHGEF1	RELA		NANOG	WDR91
AMOTL2	PPARG		ARHGEF1	RUNX2		NANOG	PPP1R10
AMOTL2	ZFP37		APBB2	FEV		NANOG	TXNL4B
AMOTL2	ZNF217		APBB2	PRRX2		NANOG	NTAN1
AMOTL2	SMC3		APBB2	FOXC1		NANOG	TRMT10A
ANKRD12	MAZ		APBB2	GATA2		NANOG	SLC39A9
ANKRD12	ELK1		APBB2	NFIC		NANOG	MSL3
ANKRD12	NR2F1		APBB2	E2F1		NANOG	SYS1
ANKRD12	TFDP1		APBB2	E2F6		NANOG	MFAP3
ANKRD12	POLR2H		APBB2	KLF5		NANOG	TOP3B
ANKRD12	ATF3		APBB2	SREBF1		NANOG	ALKBH8
ANKRD12	NCOA1		APBB2	ELK1		NANOG	RANBP2
ANKRD12	RERE		APBB2	IRF2		NANOG	FAF1
ANKRD12	ZNF197		APBB2	NRF1		NANOG	ATPAF2
ANKRD12	FOSL1		TXNRD2	FEV		NANOG	CYCS
ANKRD12	SP1		TXNRD2	GATA2		NANOG	RBM6
ANKRD12	NRF1		TXNRD2	RELA		NANOG	NUMA1
ANKRD12	SMARCE1		TXNRD2	TP53		NANOG	CACNA1A
ANKRD12	CEBPA		TXNRD2	USF1		NANOG	FBXO15
ANKRD12	SIN3A		TXNRD2	TEAD1		NANOG	PDSS1
ANKRD12	SP2		TXNRD2	SREBF2		NANOG	NOP16
ANKRD12	CBFB		CCDC91	FOXI1		NANOG	SLC15A4
ANKRD12	ZNF589		CCDC91	CREB1		NANOG	CSPP1
ANKRD12	MTA2		CCDC91	FOXC1		NANOG	GTSE1
ANKRD12	HBP1		CCDC91	GATA2		NANOG	ITGB1BP1
ANKRD12	SIRT6		CCDC91	FOXL1		NANOG	UBXN2A
ANKRD12	SMARCA4		CCDC91	YY1		NANOG	MMGT1
ANKRD12	DPF2		CCDC91	MEF2A		NANOG	ZNF91
ANKRD12	SMAD5		CCDC91	POU2F2		NANOG	PHOX2B
ANKRD12	SMAD4		CCDC91	HOXA5		NANOG	STARD4
ANKRD12	KLF1		CCDC91	STAT3		NANOG	ZNF502
ANKRD29	MAZ		WHAMMP2	FOXI1		NANOG	ZNF286A
ANKRD29	CTCF		WHAMMP2	FOXC1		NANOG	NR3C2
ANKRD29	ZNF324		WHAMMP2	GATA2		NANOG	RNF125
ANKRD29	ZNF121		WHAMMP2	FOXL1		NANOG	BCAT1
ANKRD29	SCRT1		RALYL	FOXI1		NANOG	ZNF616
ANKRD29	ZNF366		RALYL	FOXC1		NANOG	TM7SF3
ANKRD29	PRDM10		RALYL	GATA2		NANOG	ACVR1B
ANKRD29	TSHZ1		RALYL	FOXL1		NANOG	FBXO22
ANKRD29	ZNF580		RALYL	POU2F2		NANOG	AFF4
ANKRD29	ZEB1		RALYL	NFIC		NANOG	STAT6
ANKRD33	ZNF644		RALYL	SRF		NANOG	TIMM17B
ANKRD33	TFDP1		RALYL	E2F1		NANOG	RP2
ANKRD33	ELF1		RALYL	NFKB1		NANOG	SYAP1
ANKRD33	FOXA3		RALYL	USF2		NANOG	FGF14
ANKRD33	KLF6		RALYL	NR3C1		NANOG	C12ORF5
ANKRD33	ZNF512		TRMT10A	FOXI1		NANOG	TNPO1
ANKRD33	ZNF175		TRMT10A	CEBPB		NANOG	TRAF4
ANKRD33	ZNF639		TRMT10A	JUN		NANOG	LATS2
ANKRD33	PTTG1		TRMT10A	CREB1		NANOG	TBL1X
ANKRD33	RAD51		TRMT10A	FOXC1		NANOG	PQBP1
ANKRD33	PBX2		TRMT10A	FOXL1		NANOG	CDK16
ANKRD33	THRAP3		TRMT10A	POU2F2		NANOG	DSG2
ANKRD33	DDX20		TRMT10A	SRF		NANOG	VGF
ANKRD33	MEF2D		TRMT10A	STAT3		NANOG	PMAIP1
ANKRD33	ADNP		TRMT10A	HINFP		NANOG	ZNF521
ANKRD33	GTF2A2		TRMT10A	PRDM1		NANOG	RBBP7
ANKRD33	USF2		SRGAP1	FOXI1		NANOG	TCEAL8
ANKRD33	ZNF584		SRGAP1	FOXC1		NANOG	COA7
ANKRD6	ZNF423		SRGAP1	FOXL1		NANOG	EPHA2
ANKRD6	L3MBTL2		SRGAP1	NFYA		NANOG	FAM135A
ANKRD6	ZBTB7A		SRGAP1	E2F1		NANOG	ZSWIM7
ANKRD6	TRIM28		SRGAP1	ESR1		NANOG	UTS2
AP1S1	CTBP2		L3MBTL1	FOXI1		NANOG	KLHL8
AP1S1	EZH2		L3MBTL1	JUN		NANOG	MTHFD1L
AP1S1	ZNF644		L3MBTL1	JUND		NANOG	GNAS
AP1S1	MAZ		L3MBTL1	CREB1		NANOG	CDC7
AP1S1	TFDP1		L3MBTL1	FOXC1		NANOG	SUZ12
AP1S1	ZNF2		L3MBTL1	GATA2		NANOG	FHOD3
AP1S1	CTCF		L3MBTL1	YY1		NANOG	HAS3
AP1S1	ZNF76		L3MBTL1	NFIC		NANOG	OGT
AP1S1	ZNF394		L3MBTL1	SREBF1		NANOG	PLTP
AP1S1	ZNF324		L3MBTL1	TFAP2C		NANOG	TPM3
AP1S1	MYNN		L3MBTL1	RUNX2		NANOG	ARHGEF1
AP1S1	ZNF121		L3MBTL1	KLF4		NANOG	OTOR
AP1S1	ZFP37		TRNAU1AP	FOXI1		NANOG	NOTCH1
AP1S1	ZEB1		TRNAU1AP	ARID3A		NANOG	PVR
AP1S1	ZBTB7A		TRNAU1AP	FOXL1		NANOG	LMNB1
AP1S1	ZNF623		TRNAU1AP	PPARG		NANOG	TEAD4
AP1S1	EHMT2		TRNAU1AP	NFKB1		NANOG	RGS20
AP1S1	EGR1		TRNAU1AP	RELA		NANOG	PHLDA3
AP1S1	KLF7		TRNAU1AP	ELK4		NANOG	EFNB1
AP1S1	ZFX		TRNAU1AP	ESR1		NANOG	ABCB1
AP1S1	GLIS2		TRNAU1AP	FOXF2		NANOG	CSMD1
AP1S1	DMAP1		TRNAU1AP	FOXA1		NANOG	MYT1L
AP1S1	TRIM22		ZNF10	FOXI1		NANOG	NADSYN1
AP1S1	GLI4		ZNF10	CEBPB		NANOG	CDH10
AP1S1	GLIS1		ZNF10	FOS		NANOG	GRIN2A
AP1S1	FOXM1		ZNF10	JUN		NANOG	GRM8
AP1S1	INSM2		ZNF10	CREB1		NANOG	SALL3
AP1S1	IRF4		ZNF10	YY1		NANOG	HMX2
AP4S1	FOSL2		ZNF10	POU2F2		NANOG	RYR2
AP4S1	HLF		ZNF10	HOXA5		NANOG	CALN1
AP4S1	ZBTB40		ZNF10	PRDM1		NANOG	HLF
AP4S1	ZNF644		ZNF10	ESR1		NANOG	GALNT14
AP4S1	KLF16		ZNF10	NRF1		NANOG	SCN5A
AP4S1	MAZ		RAB3IP	FOXI1		NANOG	GABRA1
AP4S1	ELK1		RAB3IP	SRY		NANOG	COL4A2
AP4S1	NR2F1		RAB3IP	PRRX2		NANOG	DRAM1
AP4S1	KLF9		RAB3IP	NKX2-5		NANOG	DACT2
AP4S1	ZFP64		RAB3IP	CEBPB		NANOG	TRIM36
AP4S1	TFDP1		RAB3IP	FOS		NANOG	LEKR1
AP4S1	NFYC		RAB3IP	JUN		NANOG	HOPX
AP4S1	FOXA3		RAB3IP	FOXC1		NANOG	MTCL1
AP4S1	ZHX2		RAB3IP	GATA2		NANOG	KCNN2
AP4S1	ZNF384		RAB3IP	FOXL1		NANOG	B4GALT6
AP4S1	MBD1		RAB3IP	POU2F2		NANOG	SLC19A3
AP4S1	ZBTB26		RAB3IP	HOXA5		NANOG	SLC35F2
AP4S1	NFRKB		RAB3IP	NFIC		NANOG	FGF1
AP4S1	ZNF2		RAB3IP	NFYA		NANOG	TBC1D24
AP4S1	ZNF639		RAB3IP	E2F6		NANOG	PRDX4
AP4S1	RERE		RAB3IP	MAX		NANOG	CLEC11A
AP4S1	ZNF197		RAB3IP	USF1		NANOG	MICAL1
AP4S1	FOSL1		RAB3IP	USF2		NANOG	NUP50
AP4S1	BCL11B		RAB3IP	ELK1		NANOG	MCPH1
AP4S1	SOX13		RAB3IP	NRF1		NANOG	NME4
AP4S1	DRAP1		RAB3IP	PAX2		NANOG	ALMS1
AP4S1	RAD21		B3GALT2	NKX3-1		NANOG	SCAPER
AP4S1	GATAD1		B3GALT2	ARID3A		NANOG	SMPDL3A
AP4S1	CEBPA		B3GALT2	NOBOX		NANOG	RPRD1A
AP4S1	HBP1		B3GALT2	PRRX2		NANOG	FAIM
AP4S1	ZNF580		B3GALT2	NKX2-5		NANOG	GALNT18
AP4S1	ADNP		B3GALT2	JUND		NANOG	CCDC81
AP4S1	DMAP1		B3GALT2	FOXC1		NANOG	TRIM32
AP4S1	GLI4		B3GALT2	GATA2		NANOG	ZDHHC23
AP4S1	TEAD3		B3GALT2	YY1		NANOG	MARS2
AP4S1	SIN3B		B3GALT2	MEF2A		NANOG	GPNMB
AP4S1	YBX1		B3GALT2	POU2F2		NANOG	LIMK2
AP4S1	GATAD2A		B3GALT2	SRF		NANOG	FOLH1
AP4S1	THRB		B3GALT2	USF2		NANOG	GAD1
AP4S1	LEF1		COL28A1	TFAP2A		NANOG	ADCYAP1
AP4S1	THAP1		COL28A1	NKX3-1		NANOG	BDNF
AP4S1	NFIL3		COL28A1	FOXC1		NANOG	COL13A1
AP4S1	JUNB		COL28A1	GATA2		NANOG	ANKRD6
AP4S1	HHEX		COL28A1	YY1		NANOG	DDX58
AP4S1	ATF1		COL28A1	SRF		NANOG	LYRM1
AP4S1	RCOR2		COL28A1	GATA3		NANOG	MCF2
AP4S1	MXD4		LRCH2	NKX3-1		NANOG	APOE
AP4S1	KDM1A		LRCH2	PDX1		NANOG	KIT
AP4S1	HMG20B		LRCH2	FOXC1		NANOG	CLIC4
AP4S1	NR2F2		LRCH2	FOXL1		NANOG	ICAM1
AP4S1	ZFP2		LRCH2	PAX2		NANOG	USP49
AP4S1	ETV4		SOD2	NKX3-1		NANOG	NAMPT
AP4S1	TBX3		SOD2	CEBPB		NANOG	WDR17
AP4S1	RFXANK		SOD2	CREB1		NANOG	RAB9A
AP4S1	MXD3		SOD2	FOXC1		NANOG	ZDBF2
AP4S1	SSRP1		SOD2	GATA2		NANOG	CHRNB4
AP4S1	RFX3		SOD2	NFYA		NANOG	KLHL5
AP4S1	GMEB2		SOD2	TFAP2C		NANOG	BST2
AP4S1	NR2F6		SOD2	ELK4		NANOG	F2R
AP4S1	TFAP4		SOD2	PAX2		NANOG	PTPRO
AP4S1	ARID4B		MCF2	NKX3-1		NANOG	MAGEH1
APOE	ZNF24		MCF2	SPIB		NANOG	LGR5
APOE	MAZ		MCF2	NR2F1		NANOG	LRAT
APOE	NR2F1		MCF2	JUND		NANOG	RBM24
APOE	KLF9		MCF2	FOXC1		NANOG	PCYT1B
APOE	HDAC1		MCF2	GATA2		NANOG	TLE2
APOE	POLR2H		MCF2	YY1		NANOG	NAP1L2
APOE	ZNF384		MCF2	MEF2A		NANOG	SCML2
APOE	KLF8		MCF2	POU2F2		NANOG	PDHA1
APOE	BCL11B		MCF2	NFIC		NANOG	MMP10
APOE	BCOR		MCF2	GATA3		NANOG	CDH20
APOE	MYNN		MCF2	PRDM1		NANOG	DCBLD1
APOE	SMAD5		MCF2	RUNX2		NANOG	MOCOS
APOE	ADNP		MCF2	NR3C1		NANOG	ATP11C
APOE	TRIM22		MCF2	EN1		NANOG	EPCAM
APOE	RCOR2		STATH	NKX3-1		NANOG	RBPMS2
APOE	MXD4		STATH	CEBPB		NANOG	TFE3
APOE	HMG20B		STATH	FOS		NANOG	SOD2
APOE	ETV4		STATH	JUN		NANOG	TXLNG
APOE	RFXANK		STATH	CREB1		NANOG	STEAP2
APOE	SSRP1		STATH	FOXC1		NANOG	TIGD2
APOE	NR2F6		STATH	GATA2		NANOG	SYT17
APOE	ZKSCAN1		STATH	MEF2A		NANOG	CALCA
APOE	POLR2A		STATH	POU2F2		NANOG	FUNDC1
APOE	ZNF341		STATH	RUNX2		NANOG	PLEKHB1
APOE	ARNT		COMT	TFAP2A		NANOG	TANGO2
APOE	ETS1		COMT	NKX3-1		NANOG	GPR88
APOE	NCOR1		COMT	SRY		NANOG	LST1
APOE	HDGF		COMT	FOS		NANOG	CSPG5
APOE	ESRRA		COMT	JUN		NANOG	CALCB
APOL2	ZBTB26		COMT	CREB1		NANOG	KRT85
APOL2	KLF11		COMT	FOXL1		NANOG	ZNF467
APOL2	FOXJ2		COMT	MEF2A		NANOG	ARSD
APOL2	TAF7		COMT	HOXA5		NANOG	CFH
APOL2	IRF1		COMT	SRF		NANOG	MAMDC4
APOL2	IRF2		COMT	HINFP		NANOG	KLF2
APOL2	MLLT1		COMT	NFKB1		NANOG	KLF5
APOL2	WRNIP1		COMT	RELA		NANOG	AR
APOL2	ZNF558		COMT	TP53		NANOG	STAT3
APOL2	NFIA		COMT	TEAD1		NANOG	MYC
APOL2	TBX21		COMT	TFAP2C		NANOG	KLF4
ARAP1	ELF1		COMT	IRF2		NANOG	POU5F1
ARAP1	KLF6		COMT	PRDM1		NANOG	SOX2
ARAP1	ZNF639		COMT	ESR1		NANOG	TCF3
ARAP1	ARID1B		COMT	TP63		NANOG	PPARG
ARAP1	GATAD1		COMT	RUNX2		NANOG	E2F4
ARAP1	ZNF589		TIGD7	NKX3-1		NANOG	RCOR3
ARAP1	DPF2		TIGD7	FOXC1		NANOG	SIN3B
ARAP1	GLIS1		TIGD7	GATA2		NANOG	REST
ARAP1	KDM1A		TIGD7	E2F1		NANOG	SETDB1
ARAP1	HDGF		TIGD7	IRF2		NANOG	ASH2L
ARAP1	WRNIP1		EFNB2	TFAP2A		NANOG	MYCN
ARAP1	ZNF501		EFNB2	NKX3-1		NANOG	TRIM28
ARAP1	ETV1		EFNB2	FOXC1		NANOG	EP300
ARAP1	ZBTB11		EFNB2	GATA2		NANOG	ZNF281
ARAP1	EGR2		EFNB2	YY1		NANOG	MYBL2
ARAP1	NFE2		EFNB2	E2F6		NANOG	NACC1
ARAP1	IKZF1		EFNB2	RELA		NANOG	NR0B1
ARHGAP26	KDM5B		EFNB2	MAX		NANOG	BCL3
ARHGAP26	SAP30		JAK2	NKX3-1		RAD23B	KLF2
ARHGAP26	PHF8		JAK2	JUN		RAD23B	KLF5
ARHGAP26	CTCF		JAK2	CREB1		RAD23B	AHR
ARHGAP26	SP7		JAK2	GATA2		RAD23B	ARNT
ARHGAP26	RARA		JAK2	FOXL1		RAD23B	ZNF217
ARHGAP26	MXD3		JAK2	E2F1		RAD23B	DACH1
ARHGAP26	RXRB		JAK2	TP53		RAD23B	TCF4
ARHGEF1	ZNF239		JAK2	ELK1		RAD23B	CREM
ARHGEF1	EZH2		JAK2	TFAP2C		RAD23B	E2F1
ARHGEF1	MAZ		JAK2	PRDM1		RAD23B	RUNX1
ARHGEF1	MBD1		JAK2	MYB		RAD23B	MYC
ARHGEF1	RERE		PTGER3	NKX3-1		RAD23B	SPI1
ARHGEF1	E2F5		PTGER3	JUND		RAD23B	KLF4
ARHGEF1	ZNF197		PTGER3	GATA2		RAD23B	POU5F1
ARHGEF1	FOSL1		PTGER3	FOXL1		RAD23B	SOX2
ARHGEF1	SMARCA5		PTGER3	YY1		RAD23B	EGR1
ARHGEF1	BCL11B		PTGER3	POU2F2		RAD23B	MITF
ARHGEF1	BCOR		PTGER3	HNF4A		RAD23B	TP53
ARHGEF1	MLX		PTGER3	SREBF1		RAD23B	FOXA2
ARHGEF1	ZNF121		PTGER3	ELK1		RAD23B	KDM5B
ARHGEF1	CEBPA		FGF12	TFAP2A		RAD23B	ZFX
ARHGEF1	CBFB		FGF12	NKX3-1		RAD23B	RCOR3
ARHGEF1	SMAD5		FGF12	ARID3A		RAD23B	REST
ARHGEF1	KLF1		FGF12	PRRX2		RAD23B	TFAP2C
ARHGEF1	ZNF580		FGF12	FOXC1		RAD23B	PPARD
ARHGEF1	ZBTB7A		FGF12	GATA2		RAD23B	MYCN
ARHGEF1	KLF7		FGF12	HOXA5		RAD23B	ERG
ARHGEF1	ZFX		FGF12	SRF		RAD23B	CNOT3
ARHGEF1	GLIS2		FGF12	GATA3		RAD23B	TRIM28
ARHGEF1	GLI4		FGF12	STAT1		RAD23B	OLIG2
ARHGEF1	LEF1		FGF12	SOX5		RAD23B	SMARCA4
ARHGEF1	KDM1A		SV2C	TFAP2A		RAD23B	YAP1
ARHGEF1	HMG20B		SV2C	NKX3-1		RAD23B	SALL4
ARHGEF1	MXD3		SV2C	FOXL1		RAD23B	ZNF281
ARHGEF1	SSRP1		SV2C	E2F1		RAD23B	DMRT1
ARHGEF1	TFAP4		SV2C	HINFP		RAD23B	KLF1
ARHGEF1	HDGF		SV2C	KLF5		RAD23B	ATF3
ARHGEF1	WRNIP1		SV2C	TP53		RAD23B	NR3C1
ARHGEF1	NFIA		SV2C	STAT1		RAD23B	RUNX2
ARHGEF1	ETV1		SV2C	ELF5		RAD23B	CUX1
ARHGEF1	ZBTB11		LYRM1	REL		RAD23B	HOXB4
ARHGEF1	EGR2		LYRM1	SPIB		RAD23B	MYBL2
ARHGEF1	RNF2		LYRM1	FOXC1		RAD23B	EZH2
ARHGEF1	KDM5A		LYRM1	GATA2		RAD23B	ESRRB
ARHGEF1	ZBTB1		LYRM1	FOXL1		RAD23B	TBX3
ARHGEF1	ETV6		LYRM1	SRF		RAD23B	JUN
ARHGEF1	TARDBP		LYRM1	GATA3		RAD23B	POU3F2
ARHGEF1	ZNF16		LYRM1	RELA		RAD23B	PRDM5
ARHGEF1	STAT1		LYRM1	SOX5		RAD23B	SREBF1
ARHGEF1	CDC5L		TMEM30A	REL		ANKRD29	TFAP2A
ARL17A	MAZ		TMEM30A	FOXC1		ANKRD29	AHR
ARNTL2	EZH2		TMEM30A	STAT3		ANKRD29	ARNT
ARNTL2	MAZ		S100A4	ZNF354C		ANKRD29	AR
ARNTL2	KLF9		S100A4	REL		ANKRD29	TP63
ARNTL2	MLLT1		S100A4	FOXC1		ANKRD29	RUNX1
ARNTL2	WRNIP1		S100A4	SRF		ANKRD29	EGR1
ARNTL2	RNF2		BPGM	REL		ANKRD29	FOXA2
ARNTL2	EED		BPGM	ARID3A		ANKRD29	HNF4A
ARNTL2	STAT3		BPGM	PRRX2		ANKRD29	PPARD
ARNTL2	FOS		BPGM	JUN		ANKRD29	IRF1
ARSD	GTF2F1		BPGM	JUND		PRKAG2	SUZ12
ARSD	KLF16		BPGM	FOXC1		PRKAG2	AHR
ARSD	YY1		BPGM	E2F1		PRKAG2	ARNT
ARSD	ARID1B		BPGM	STAT1		PRKAG2	PAX3
ARSD	NRF1		BPGM	IRF2		PRKAG2	AR
ARSD	THRB		AP4S1	REL		PRKAG2	STAT3
ARSD	TFAP4		AP4S1	JUN		PRKAG2	TCF4
ARSD	ELF3		AP4S1	FOXC1		PRKAG2	SMAD4
ASAH2B	CREB3L1		AP4S1	GATA2		PRKAG2	TP63
ASAH2B	ELF1		AP4S1	MEF2A		PRKAG2	CREB1
ASAH2B	KLF6		AP4S1	NFYA		PRKAG2	CREM
ASAH2B	ZNF175		ELL2	REL		PRKAG2	E2F1
ASAH2B	ZNF639		ELL2	FOXC1		PRKAG2	RUNX1
ASAH2B	ZNF71		ELL2	YY1		PRKAG2	MYC
ASAH2B	ZNF101		ELL2	MEF2A		PRKAG2	SPI1
ASAH2B	E2F5		ELL2	NFIC		PRKAG2	SOX2
ASAH2B	SMARCA5		ELL2	NFYA		PRKAG2	EGR1
ASAH2B	ZNF263		ELL2	SRF		PRKAG2	MITF
ASAH2B	ZBTB11		ELL2	GATA3		PRKAG2	TP53
ASAH2B	ZNF143		ELL2	NFKB1		PRKAG2	PPARG
ASAH2B	NR4A1		ELL2	RELA		PRKAG2	HNF4A
ASCL1	SUZ12		SAMD8	REL		PRKAG2	GATA1
ASCL1	CTBP2		SAMD8	GATA2		PRKAG2	SETDB1
ASCL1	EZH2		SAMD8	HOXA5		PRKAG2	TFAP2C
ASCL1	HDAC2		SAMD8	NFIC		PRKAG2	PPARD
ASCL1	HDAC6		SAMD8	NFYA		PRKAG2	TRIM28
ASCL1	TRIM22		SAMD8	SRF		PRKAG2	SRY
ASCL1	MLLT1		SAMD8	PPARG		PRKAG2	EP300
ASCL1	ZNF143		SAMD8	HNF4A		PRKAG2	ESR1
ATG4A	ZBTB40		SAMD8	ELK1		PRKAG2	SALL4
ATG4A	ELF1		SAMD8	TP63		PRKAG2	ZNF281
ATG4A	GABPA		ASAH2B	REL		PRKAG2	DMRT1
ATG4A	ZNF101		ASAH2B	YY1		PRKAG2	SMAD2
ATG4A	SP1		ASAH2B	E2F1		PRKAG2	SMAD3
ATG4A	L3MBTL2		ASAH2B	HINFP		PRKAG2	SCLY
ATG4A	SMARCE1		ASAH2B	NFKB1		PRKAG2	YY1
ATG4A	USF2		ASAH2B	USF2		PRKAG2	MECOM
ATG4A	TRIM28		ASAH2B	ESR1		PRKAG2	GATA4
ATG4A	ZNF501		ASAH2B	FOXA1		PRKAG2	MEF2A
ATG4A	KDM5A		FSTL3	TFAP2A		PRKAG2	FOXP2
ATG4A	HMBOX1		FSTL3	REL		PRKAG2	TCF7
ATPAF2	SUZ12		FSTL3	POU2F2		PRKAG2	EED
ATPAF2	KLF16		FSTL3	NFIC		PRKAG2	PHC1
ATPAF2	CTCF		FSTL3	HINFP		PRKAG2	EZH2
ATPAF2	ZNF394		FSTL3	E2F6		PRKAG2	RNF2
ATPAF2	SIN3A		FSTL3	KLF5		PRKAG2	JARID2
ATPAF2	ZEB1		FSTL3	NFKB1		PRKAG2	MTF2
ATPAF2	GLIS2		FSTL3	RELA		PRKAG2	LMO2
ATPAF2	SSRP1		FSTL3	SREBF1		PRKAG2	LYL1
ATPAF2	ETS1		FSTL3	ESR1		PRKAG2	MEIS1
ATPAF2	ZBTB11		KCNMA1	TFAP2A		PRKAG2	ELF5
ATPAF2	HCFC1		KCNMA1	REL		PRKAG2	BACH1
ATPAF2	ZNF146		KCNMA1	FOXC1		PRKAG2	TAF7L
ATPAF2	CREM		KCNMA1	FOXL1		PRKAG2	PRDM5
B3GALNT1	RCOR1		KCNMA1	E2F1		PRKAG2	NR1I2
B3GALTL	ZNF423		KCNMA1	HINFP		PRKAG2	DNAJC2
B3GALTL	REST		KCNMA1	RELA		PRKAG2	DROSHA
B3GALTL	CHD1		KCNMA1	TP53		PITPNC1	AHR
B3GALTL	CEBPB		NTRK3	TFAP2A		PITPNC1	ARNT
B4GALT6	MBD1		NTRK3	REL		PITPNC1	ZNF217
B4GALT6	SP7		NTRK3	FOXC1		PITPNC1	AR
B4GALT6	ZFP37		NTRK3	YY1		PITPNC1	STAT3
B4GALT6	TRIM28		NTRK3	NFIC		PITPNC1	SMAD4
B4GALT6	JUNB		NTRK3	STAT3		PITPNC1	TP63
B4GALT6	HDGF		NTRK3	E2F1		PITPNC1	E2F1
B4GALT6	MLLT1		NTRK3	HINFP		PITPNC1	RUNX1
B4GALT6	WRNIP1		NTRK3	NFKB1		PITPNC1	MYC
B4GALT6	TBX21		BDNF	ZNF354C		PITPNC1	SPI1
BAMBI	TEAD4		BDNF	REL		PITPNC1	POU5F1
BAMBI	ZNF24		BDNF	JUN		PITPNC1	SOX2
BAMBI	MAZ		BDNF	JUND		PITPNC1	TCF3
BAMBI	KLF9		BDNF	FOXC1		PITPNC1	MITF
BAMBI	ZNF382		BDNF	GATA2		PITPNC1	TP53
BAMBI	ZNF384		BDNF	FOXL1		PITPNC1	FOXA2
BAMBI	WT1		BDNF	YY1		PITPNC1	HNF4A
BAMBI	ZNF394		BDNF	HOXA5		PITPNC1	GATA1
BAMBI	ZBTB17		BDNF	NFIC		PITPNC1	GATA2
BAMBI	MYNN		BDNF	NFYA		PITPNC1	KDM5B
BAMBI	CHD1		BDNF	STAT3		PITPNC1	RCOR3
BAMBI	ZFP37		BDNF	HNF4A		PITPNC1	SIN3B
BAMBI	SMAD4		BDNF	E2F1		PITPNC1	ASH2L
BAMBI	SCRT1		BDNF	HINFP		PITPNC1	EOMES
BAMBI	ZNF580		BDNF	SP1		PITPNC1	TFAP2C
BAMBI	ZEB1		BDNF	E2F6		PITPNC1	FOXP1
BAMBI	ZBTB7A		BDNF	NFKB1		PITPNC1	MYCN
BAMBI	TRIM28		BDNF	TP53		PITPNC1	TAL1
BAMBI	KLF7		BDNF	USF2		PITPNC1	EP300
BAMBI	LEF1		BDNF	SREBF1		PITPNC1	YAP1
BAMBI	ZNF501		BDNF	STAT1		PITPNC1	WT1
BAMBI	ZBTB1		BDNF	PRDM1		PITPNC1	ZNF281
BAMBI	CEBPD		BDNF	PAX2		PITPNC1	DMRT1
BAMBI	SP3		BDNF	SOX10		PITPNC1	PRDM14
BAMBI	ZNF18		BDNF	SOX17		PITPNC1	KLF1
BAMBI	FOXA2		RPS6KA6	REL		PITPNC1	SCLY
BAMBI	CUX1		RPS6KA6	FOXC1		PITPNC1	CCND1
BCAT1	ELF1		RPS6KA6	MEF2A		PITPNC1	HOXB4
BCAT1	KLF6		RPS6KA6	HNF4A		PITPNC1	MYBL2
BCAT1	POLR2H		RPS6KA6	E2F6		PITPNC1	GATA4
BCAT1	NFRKB		RPS6KA6	NFKB1		PITPNC1	TBX5
BCAT1	ZNF175		RPS6KA6	ESR1		PITPNC1	FOXP2
BCAT1	FOXJ2		STAT6	ZNF354C		PITPNC1	TCF7
BCAT1	EBF1		STAT6	REL		PITPNC1	CTNNB1
BCAT1	CBFB		STAT6	JUN		PITPNC1	BACH1
BCAT1	MLLT1		STAT6	CREB1		PITPNC1	NR1I2
BCAT1	WRNIP1		STAT6	FOXC1		PITPNC1	ESR2
BCAT1	TBX21		STAT6	GATA2		PITPNC1	RARG
BCAT1	RELA		STAT6	FOXL1		APBB2	SUZ12
BCAT1	ZNF207		STAT6	NFKB1		APBB2	TEAD4
BDNF	EZH2		STAT6	RELA		APBB2	AHR
BDNF	MAZ		STAT6	TP53		APBB2	ARNT
BDNF	KLF9		STAT6	MAX		APBB2	ZNF217
BDNF	KLF8		STAT6	USF1		APBB2	PAX3
BDNF	ZNF423		STAT6	USF2		APBB2	TTF2
BDNF	ZBTB17		STAT6	TFAP2C		APBB2	ELK1
BDNF	MYNN		STAT6	PRDM1		APBB2	AR
BDNF	SMC3		STAT6	RUNX2		APBB2	STAT3
BDNF	EHMT2		TBL1X	TFAP2A		APBB2	SMAD4
BPGM	GATA2		TBL1X	REL		APBB2	CREM
BPGM	ZNF24		TBL1X	FOXC1		APBB2	E2F1
BPGM	HDAC1		TBL1X	YY1		APBB2	FLI1
BPGM	KDM5B		TBL1X	GATA3		APBB2	RUNX1
BPGM	ZBTB26		TBL1X	RELA		APBB2	MYC
BPGM	SAP30		TBL1X	TP53		APBB2	KLF4
BPGM	PHF8		TBL1X	USF1		APBB2	MITF
BPGM	NCOA1		TBL1X	ELK1		APBB2	TP53
BPGM	GTF2E2		CYB5R4	REL		APBB2	FOXA2
BPGM	SP1		CYB5R4	ARID3A		APBB2	HNF4A
BPGM	BCOR		CYB5R4	PRRX2		APBB2	GATA2
BPGM	SIRT6		CYB5R4	FOXC1		APBB2	KDM5B
BPGM	SMARCA4		CYB5R4	FOXL1		APBB2	SETDB1
BPGM	SMAD5		CYB5R4	GATA3		APBB2	ASH2L
BPGM	KLF1		CYB5R4	PRDM1		APBB2	EOMES
BPGM	DDX20		CYB5R4	NR3C1		APBB2	TFAP2C
BPGM	TRIM22		CYB5R4	E2F4		APBB2	MYCN
BPGM	ARNT		SLC35F2	SRY		APBB2	CNOT3
BPGM	MLLT1		SLC35F2	FOXC1		APBB2	TRIM28
BPGM	ZBTB11		SLC35F2	FOXL1		APBB2	EP300
BPGM	IKZF1		SLC35F2	PPARG		APBB2	ESR1
BPGM	RFX1		SLC35F2	HNF4A		APBB2	SMARCA4
BRCC3	TFDP1		SLC35F2	PRDM1		APBB2	YAP1
BRCC3	ELF1		SLC35F2	ESR1		APBB2	NR3C1
BRCC3	KLF6		NT5E	SRY		APBB2	RUNX2
BRCC3	NRF1		NT5E	ARID3A		APBB2	SCLY
BRCC3	PPARG		NT5E	FOXC1		APBB2	MYBL2
BRCC3	SIN3A		NT5E	GATA2		APBB2	YY1
BRCC3	DMAP1		NT5E	FOXL1		APBB2	CTCF
BRCC3	ZNF501		NT5E	E2F1		APBB2	MTF2
BRCC3	KDM5A		NT5E	ELK4		APBB2	RELA
BRCC3	ZNF146		UBA6	SRY		APBB2	SOX11
BRCC3	PRDM1		UBA6	ARID3A		APBB2	GATA3
BST2	MAZ		UBA6	FOXC1		APBB2	ETS2
BST2	NR2C2		UBA6	GATA2		MBP	TFAP2A
BST2	HDAC1		UBA6	FOXL1		MBP	SUZ12
BST2	NFYC		UBA6	MEF2A		MBP	TEAD4
BST2	ELF1		UBA6	HINFP		MBP	AHR
BST2	POLR2H		UBA6	ELK4		MBP	ARNT
BST2	NFRKB		NAP1L2	SRY		MBP	NFE2L2
BST2	ZNF71		NAP1L2	NR2F1		MBP	AR
BST2	GTF2E2		NAP1L2	FOXC1		MBP	STAT3
BST2	KLF8		NAP1L2	GATA2		MBP	SMAD4
BST2	E2F5		NAP1L2	YY1		MBP	E2F1
BST2	SMARCA5		DCBLD1	SRY		MBP	FLI1
BST2	IRF1		DCBLD1	ARID3A		MBP	RUNX1
BST2	BCL11B		DCBLD1	FOXC1		MBP	MYC
BST2	GATAD1		DCBLD1	GATA2		MBP	POU5F1
BST2	HBP1		DCBLD1	POU2F2		MBP	SOX2
BST2	SMAD5		DCBLD1	SOX10		MBP	EGR1
BST2	ADNP		DCBLD1	GATA1		MBP	MITF
BST2	ZFX		FBXO15	SRY		MBP	TP53
BST2	GATAD2A		FBXO15	ARID3A		MBP	PPARG
BST2	JUNB		FBXO15	PRRX2		MBP	FOXA2
BST2	RCOR2		FBXO15	NKX2-5		MBP	HNF4A
BST2	ETV4		FBXO15	BRCA1		MBP	GATA1
BST2	NR2F6		FBXO15	FOS		MBP	GATA2
BST2	IRF2		FBXO15	JUN		MBP	RCOR3
BST2	STAT1		FBXO15	CREB1		MBP	REST
BST2	HDAC8		FBXO15	GATA2		MBP	SETDB1
BST2	TBP		FBXO15	MEF2A		MBP	EOMES
BST2	JUND		FBXO15	NFIC		MBP	TFAP2C
C11orf96	TEAD4		FBXO15	NFYA		MBP	PPARD
C11orf96	EZH2		FBXO15	SRF		MBP	TET1
C11orf96	GATA2		FBXO15	NFKB1		MBP	CNOT3
C11orf96	MAZ		FBXO15	MAX		MBP	ESR1
C11orf96	KLF9		FBXO15	TEAD1		MBP	OLIG2
C11orf96	CBX8		GRIP1	SRY		MBP	SMARCA4
C11orf96	GTF2E2		GRIP1	NKX3-2		MBP	YAP1
C11orf96	KLF1		GRIP1	JUND		MBP	SOX17
C11orf96	USF2		GRIP1	FOXC1		MBP	PRDM14
C11orf96	ZNF584		GRIP1	YY1		MBP	ATF3
C11orf96	ZFX		GRIP1	MEF2A		MBP	RUNX2
C11orf96	NR4A1		GRIP1	POU2F2		MBP	MTF2
C11orf96	CEBPD		GRIP1	NFIC		MBP	CTNNB1
C11orf96	FOXA2		GRIP1	NFYA		MBP	TBX3
C11orf96	DIDO1		GRIP1	SRF		MBP	MYB
C11orf96	TEAD2		GRIP1	STAT1		MBP	RCOR1
C11orf96	BCL6		GRIP1	TEAD1		MBP	RELA
C12orf5	ZNF24		KCNE3	SRY		MBP	BACH1
C12orf5	MAZ		KCNE3	FOXC1		MBP	NACC1
C12orf5	ELK1		KCNE3	POU2F2		MBP	NR0B1
C12orf5	KDM5B		KCNE3	PPARG		MBP	NR1H3
C12orf5	SAP30		KCNE3	STAT3		MBP	DROSHA
C12orf5	PHF8		KCNE3	USF2		MBP	ETS2
C12orf5	ZNF2		KCNE3	SREBF1		EHD4	TEAD4
C12orf5	WT1		KCNE3	SREBF2		EHD4	AHR
C12orf5	BCL11B		KCNE3	EGR1		EHD4	ARNT
C12orf5	REST		KCNE3	MYB		EHD4	ZNF217
C12orf5	ZFP37		HIVEP1	TFAP2A		EHD4	AR
C12orf5	CBFB		HIVEP1	SRY		EHD4	TP63
C12orf5	KLF1		HIVEP1	GATA2		EHD4	CREB1
C12orf5	INSM2		HIVEP1	YY1		EHD4	CREM
C12orf5	ZNF335		HIVEP1	E2F1		EHD4	FLI1
C12orf5	ZNF202		HIVEP1	HINFP		EHD4	MYC
C12orf60	ZNF24		HIVEP1	SP1		EHD4	SPI1
C12orf60	ATF3		HIVEP1	E2F6		EHD4	SOX2
C12orf60	GABPA		HIVEP1	KLF5		EHD4	EGR1
C12orf60	L3MBTL2		HIVEP1	NFKB1		EHD4	MITF
C12orf60	CHD1		HIVEP1	RELA		EHD4	TP53
C12orf60	HBP1		HIVEP1	EGR1		EHD4	HNF4A
C12orf60	CREB1		HIVEP1	HNF1B		EHD4	E2F4
C12orf75	CTCF		SPX	SRY		EHD4	REST
C12orf75	TBX21		SPX	JUND		EHD4	ASH2L
C15orf48	ZNF24		SPX	GATA2		EHD4	FOXP1
C15orf48	TRIM22		SPX	NFIC		EHD4	TRIM28
C15orf48	GATAD2A		SPX	HINFP		EHD4	EP300
C15orf48	ZNF341		SPX	NFKB1		EHD4	SMARCA4
C19orf26	TFE3		SPX	TEAD1		EHD4	YAP1
C19orf26	CREB3L1		GRM3	SRY		EHD4	ATF3
C19orf26	KLF16		GRM3	FOXC1		EHD4	CUX1
C19orf26	ZNF24		GRM3	GATA2		EHD4	STAT5A
C19orf26	MAZ		GRM3	HINFP		EHD4	RCOR2
C19orf26	NR2F1		GRM3	TP53		CPEB4	AHR
C19orf26	KLF9		GRM3	FOXA1		CPEB4	ARNT
C19orf26	NR2C2		GRM3	ELF5		CPEB4	ZNF217
C19orf26	TFDP1		EDNRB	SRY		CPEB4	AP1S2
C19orf26	ELF1		EDNRB	PDX1		CPEB4	ETS1
C19orf26	SOX5		EDNRB	PRRX2		CPEB4	HOXC9
C19orf26	FOXA3		EDNRB	FOXC1		CPEB4	VDR
C19orf26	HMG20A		EDNRB	FOXL1		CPEB4	TTF2
C19orf26	ZHX2		EDNRB	MEF2A		CPEB4	AR
C19orf26	MBD1		EDNRB	POU2F2		CPEB4	TCF4
C19orf26	MTA1		EDNRB	NFIC		CPEB4	SMAD4
C19orf26	ZNF2		EDNRB	SRF		CPEB4	TP63
C19orf26	CTCF		EDNRB	GATA3		CPEB4	CREB1
C19orf26	ZNF71		EDNRB	E2F1		CPEB4	FLI1
C19orf26	WT1		EDNRB	TP53		CPEB4	RUNX1
C19orf26	SP7		EDNRB	USF2		CPEB4	MYC
C19orf26	KLF11		EDNRB	TEAD1		CPEB4	SPI1
C19orf26	KLF8		EDNRB	IRF2		CPEB4	TP53
C19orf26	E2F5		EDNRB	PRDM1		CPEB4	FOXA2
C19orf26	SP1		EDNRB	SOX10		CPEB4	HNF4A
C19orf26	SMARCA5		EFHC2	SRY		CPEB4	GATA1
C19orf26	ZNF76		EFHC2	BRCA1		CPEB4	GATA2
C19orf26	ZNF610		EFHC2	GATA2		CPEB4	KDM5B
C19orf26	IRF1		EFHC2	HOXA5		CPEB4	MYCN
C19orf26	ZNF394		EFHC2	HNF4A		CPEB4	ERG
C19orf26	NRF1		EFHC2	HINFP		CPEB4	FOXO3
C19orf26	BCL11B		EFHC2	FOXF2		CPEB4	EP300
C19orf26	ZNF423		ARHGAP26	SRY		CPEB4	ESR1
C19orf26	BCOR		ARHGAP26	BRCA1		CPEB4	OLIG2
C19orf26	SOX13		ARHGAP26	GATA2		CPEB4	SMARCA4
C19orf26	EBF1		ARHGAP26	POU2F2		CPEB4	SALL4
C19orf26	RARA		ARHGAP26	NFIC		CPEB4	SOX17
C19orf26	REST		ARHGAP26	NFKB1		CPEB4	KLF1
C19orf26	ZNF324		ARHGAP26	TFAP2C		CPEB4	SMAD3
C19orf26	MLX		DPP7	SPIB		CPEB4	NR3C1
C19orf26	ZNF263		DPP7	JUN		CPEB4	SCLY
C19orf26	DRAP1		DPP7	GATA2		CPEB4	YY1
C19orf26	MYNN		DPP7	FOXL1		CPEB4	ZFP42
C19orf26	CEBPA		DPP7	E2F1		CPEB4	STAT4
C19orf26	ZFP37		DPP7	RELA		CPEB4	TBX5
C19orf26	SIN3A		CDH8	SPIB		CPEB4	JUN
C19orf26	SP2		CDH8	ARID3A		CPEB4	SIN3A
C19orf26	HBP1		CDH8	JUN		CPEB4	POU3F2
C19orf26	SIRT6		CDH8	JUND		CPEB4	TBP
C19orf26	SMARCA4		CDH8	CREB1		CPEB4	CEBPB
C19orf26	SMAD5		CDH8	FOXC1		CPEB4	SREBF2
C19orf26	KLF1		CDH8	GATA2		CPEB4	TFEB
C19orf26	SCRT1		CDH8	FOXL1		CPEB4	HTT
C19orf26	ZNF580		CDH8	POU2F2		PTPRN2	STAT6
C19orf26	ZEB1		CDH8	NFIC		PTPRN2	SUZ12
C19orf26	ZBTB7A		CDH8	SRF		PTPRN2	AHR
C19orf26	ZNF623		CDH8	GATA3		PTPRN2	ARNT
C19orf26	EGR1		CDH8	USF2		PTPRN2	ZNF217
C19orf26	KLF7		CDH8	PAX2		PTPRN2	AR
C19orf26	ZFX		GABRA1	ZNF354C		PTPRN2	STAT3
C19orf26	GLIS2		GABRA1	SPIB		PTPRN2	TCF4
C19orf26	DMAP1		GABRA1	JUND		PTPRN2	SMAD4
C19orf26	TRIM22		GABRA1	FOXC1		PTPRN2	FLI1
C19orf26	GLI4		GABRA1	GATA2		PTPRN2	RUNX1
C19orf26	GLIS1		GABRA1	FOXL1		PTPRN2	MYC
C19orf26	FOXM1		GABRA1	YY1		PTPRN2	SPI1
C19orf26	INSM2		GABRA1	MEF2A		PTPRN2	KLF4
C19orf26	IRF4		GABRA1	POU2F2		PTPRN2	SOX2
C19orf26	TEAD3		GABRA1	HOXA5		PTPRN2	EGR1
C19orf26	GATAD2A		GABRA1	SRF		PTPRN2	MITF
C19orf26	THRB		GABRA1	GATA3		PTPRN2	TP53
C19orf26	THAP1		GABRA1	HINFP		PTPRN2	FOXA2
C19orf26	NFIL3		GABRA1	STAT1		PTPRN2	HNF4A
C19orf26	ATF1		GABRA1	PRDM1		PTPRN2	GATA1
C19orf26	RCOR2		GABRA1	FOXA1		PTPRN2	GATA2
C19orf26	MXD4		GABRA1	HNF1B		PTPRN2	RCOR3
C19orf26	KDM1A		TFAM	SPIB		PTPRN2	SIN3B
C19orf26	HMG20B		TFAM	PRRX2		PTPRN2	REST
C19orf26	NR2F2		TFAM	FOXC1		PTPRN2	TFAP2C
C19orf26	ZFP2		TFAM	GATA2		PTPRN2	PPARD
C19orf26	ETV4		TFAM	NRF1		PTPRN2	SMARCA4
C19orf26	MXD3		RAB3GAP1	SPIB		PTPRN2	DMRT1
C19orf26	SSRP1		RAB3GAP1	FOXC1		PTPRN2	RUNX2
C19orf26	RFX3		RAB3GAP1	YY1		PTPRN2	TBX5
C19orf26	NR2F6		RAB3GAP1	NFYA		PTPRN2	CTNNB1
C19orf26	TFAP4		RAB3GAP1	E2F1		PTPRN2	SIN3A
C19orf26	ARID4B		RAB3GAP1	ESR1		PTPRN2	SOX11
C19orf26	NCOR1		RAB3GAP1	NR3C1		PTPRN2	CDX2
C19orf26	NFIA		TCEAL1	SPIB		PTPRN2	DNAJC2
C19orf26	ZBTB11		TCEAL1	FOS		PTPRN2	IRF1
C19orf26	EGR2		TCEAL1	JUN		THADA	AHR
C19orf26	ZBTB1		TCEAL1	CREB1		THADA	ARNT
C19orf26	TARDBP		TCEAL1	FOXC1		THADA	ZNF217
C19orf26	STAT1		TCEAL1	FOXL1		THADA	XRN2
C19orf26	NR4A1		TCEAL1	MEF2A		THADA	PHF8
C19orf26	ZNF146		TCEAL1	POU2F2		THADA	AR
C19orf26	CREM		TCEAL1	MAX		THADA	SMAD4
C19orf26	SP3		TCEAL1	ELK4		THADA	CREB1
C19orf26	ZNF207		ULBP2	SPIB		THADA	CREM
C19orf26	RFX1		ULBP2	CREB1		THADA	FLI1
C19orf26	JUND		ULBP2	GATA2		THADA	SOX2
C19orf26	BCL6		ULBP2	NFIC		THADA	EGR1
C19orf26	ZNF335		ULBP2	NFYA		THADA	MITF
C19orf26	SREBF2		ULBP2	SRF		THADA	PPARG
C19orf26	ZBTB33		ULBP2	E2F1		THADA	FOXA2
C19orf26	HIC1		ULBP2	ELK1		THADA	HNF4A
C19orf26	KLF13		ULBP2	FOXA1		THADA	GATA1
C19orf26	BCL11A		LECT2	SPIB		THADA	GATA2
C19orf26	ZNF83		LECT2	ARID3A		THADA	KDM5B
C19orf26	MNT		LECT2	JUN		THADA	PPARD
C19orf26	MXI1		LECT2	JUND		THADA	TET1
C19orf26	MITF		LECT2	FOXC1		THADA	GFI1B
C19orf26	TGIF2		LECT2	FOXL1		THADA	TAL1
C19orf26	HMGN3		LECT2	NFIC		THADA	EP300
C19orf26	ID3		LECT2	NFYA		THADA	ESR1
C19orf26	CCNT2		LECT2	SRF		THADA	OLIG2
C19orf26	PRDM2		STAMBP	SPIB		THADA	SALL4
C1GALT1	CEBPG		STAMBP	NKX3-2		THADA	SMAD2
C1GALT1	MAZ		STAMBP	FOXC1		THADA	SMAD3
C1GALT1	KLF9		STAMBP	GATA2		THADA	NR3C1
C1GALT1	ZNF382		STAMBP	NFIC		THADA	RUNX2
C1GALT1	FOXA3		STAMBP	SREBF2		THADA	RAD21
C1GALT1	YY1		PLEKHB1	SPIB		THADA	EZH2
C1GALT1	ZBTB26		PLEKHB1	JUN		THADA	CTNNB1
C1GALT1	FOXJ2		PLEKHB1	JUND		THADA	TCF7L2
C1GALT1	SOX13		PLEKHB1	FOXC1		THADA	FOXO1
C1GALT1	L3MBTL2		PLEKHB1	GATA2		CEMIP	SUZ12
C1GALT1	ZFP37		PLEKHB1	FOXL1		CEMIP	TEAD4
C1GALT1	HBP1		PLEKHB1	YY1		CEMIP	AHR
C1GALT1	SMAD4		PLEKHB1	HOXA5		CEMIP	ARNT
C1GALT1	TRIM28		PLEKHB1	PPARG		CEMIP	ZNF217
C1GALT1	ATF1		PLEKHB1	STAT3		CEMIP	AR
C1GALT1	MXD4		PLEKHB1	HNF4A		CEMIP	STAT3
C1GALT1	ZFP2		PLEKHB1	NFKB1		CEMIP	TP63
C1GALT1	ETV4		PLEKHB1	TEAD1		CEMIP	FLI1
C1GALT1	RFXANK		PLEKHB1	ESR1		CEMIP	MYC
C1GALT1	MXD3		PLEKHB1	TP63		CEMIP	SOX2
C1GALT1	SSRP1		PLEKHB1	RUNX2		CEMIP	EGR1
C1GALT1	ETS1		PLEKHB1	NRF1		CEMIP	TP53
C1GALT1	FOS		PRKAG2	TFAP2A		CEMIP	FOXA2
C1GALT1	ZNF143		PRKAG2	SPIB		CEMIP	HNF4A
C1GALT1	SREBF2		PRKAG2	ARID3A		CEMIP	REST
C1GALT1	MITF		PRKAG2	PRRX2		CEMIP	SETDB1
C1GALT1	PKNOX1		PRKAG2	NKX2-5		CEMIP	TFAP2C
C1GALT1	MBD4		PRKAG2	CEBPB		CEMIP	FOXP1
C1GALT1	MYBL2		PRKAG2	JUN		CEMIP	TRIM28
C1GALT1	SUPT5H		PRKAG2	FOXC1		CEMIP	SOX9
C1GALT1	MAFK		PRKAG2	GATA2		CEMIP	ESR1
C1GALT1	HNF4G		PRKAG2	YY1		CEMIP	SMAD2
C1RL	TFE3		PRKAG2	HOXA5		CEMIP	SMAD3
C1RL	KLF16		PRKAG2	SRF		CEMIP	CTCF
C1RL	ELF1		PRKAG2	PPARG		CEMIP	MTF2
C1RL	KLF6		PRKAG2	GATA3		CEMIP	CTNNB1
C1RL	BCL11B		PRKAG2	HNF4A		CEMIP	ELF5
C1RL	CEBPA		PRKAG2	E2F1		CEMIP	BACH1
C1RL	SMAD5		PRKAG2	E2F6		CEMIP	NR1H3
C1RL	TRIM22		PRKAG2	KLF5		CEMIP	ESR2
C1RL	RCOR2		PRKAG2	TP53		THRB	SUZ12
C1RL	HMG20B		PRKAG2	USF2		THRB	AHR
C1RL	PRDM2		PRKAG2	TFAP2C		THRB	ARNT
C1RL	TRIM24		PRKAG2	FOXA1		THRB	ZNF217
C2orf49	NR2C2		PRKAG2	SREBF2		THRB	ELK1
C2orf49	TFDP1		PRKAG2	EN1		THRB	AR
C2orf49	ELF1		PRKAG2	MYB		THRB	STAT3
C2orf49	FOXA3		THSD7A	SPIB		THRB	TCF4
C2orf49	POLR2H		THSD7A	CEBPB		THRB	SMAD4
C2orf49	KDM5B		THSD7A	FOS		THRB	TP63
C2orf49	ZBTB26		THSD7A	JUN		THRB	FLI1
C2orf49	SAP30		THSD7A	CREB1		THRB	MYC
C2orf49	PHF8		THSD7A	FOXC1		THRB	POU5F1
C2orf49	NFRKB		THSD7A	YY1		THRB	SOX2
C2orf49	CTCF		THSD7A	HINFP		THRB	EGR1
C2orf49	GTF2E2		POU3F1	TFAP2A		THRB	MITF
C2orf49	KLF11		POU3F1	SPIB		THRB	TP53
C2orf49	GATAD1		POU3F1	JUN		THRB	HNF4A
C2orf49	CBFB		POU3F1	FOXC1		THRB	GATA2
C2orf49	ZNF589		POU3F1	NFIC		THRB	TFAP2C
C2orf49	HBP1		POU3F1	SP1		THRB	PPARD
C2orf49	ZBTB7A		POU3F1	E2F6		THRB	TRIM28
C2orf49	EGR1		POU3F1	TP53		THRB	ESR1
C2orf49	FOXM1		POU3F1	TFAP2C		THRB	OLIG2
C2orf49	IRF4		POU3F1	SREBF2		THRB	SMARCA4
C2orf49	NFIL3		POU3F1	TFCP2L1		THRB	DMRT1
C2orf49	RFXANK		RBM24	TFAP2A		THRB	SCLY
C2orf49	TFAP4		RBM24	SPIB		THRB	JARID2
C2orf49	HDGF		RBM24	FOXC1		THRB	MTF2
C2orf49	WRNIP1		RBM24	GATA2		THRB	ELF5
C2orf49	KDM5A		RBM24	FOXL1		THRB	BACH1
C2orf49	SP3		RBM24	NFIC		THRB	BCL3
C2orf49	SUPT5H		RBM24	E2F1		NTN4	TFAP2A
C2orf49	SMARCC1		RBM24	HINFP		NTN4	SUZ12
C2orf49	SMARCC2		RBM24	SP1		NTN4	AHR
C6orf211	ZBTB40		RBM24	E2F6		NTN4	ARNT
C6orf211	ZNF644		ZNF467	TFAP2A		NTN4	ZNF217
C6orf211	ELK1		ZNF467	SPIB		NTN4	STAT3
C6orf211	KLF9		ZNF467	SRF		NTN4	TCF4
C6orf211	SOX5		ZNF467	E2F1		NTN4	SMAD4
C6orf211	FOXA3		ZNF467	HINFP		NTN4	TP63
C6orf211	HMG20A		ZNF467	TFAP2C		NTN4	E2F1
C6orf211	NCOA1		SCARA3	TFAP2A		NTN4	MYC
C6orf211	ZNF71		SCARA3	SPIB		NTN4	SOX2
C6orf211	ZNF101		SCARA3	FOXC1		NTN4	MITF
C6orf211	RERE		SCARA3	YY1		NTN4	TP53
C6orf211	FOXJ2		SCARA3	NFIC		NTN4	FOXA2
C6orf211	ZNF197		SCARA3	E2F1		NTN4	HNF4A
C6orf211	FOSL1		SCARA3	NFKB1		NTN4	GATA1
C6orf211	TAF7		SCARA3	TP53		NTN4	EOMES
C6orf211	SOX13		MSL3	TFAP2A		NTN4	TFAP2C
C6orf211	GATAD1		MSL3	SPIB		NTN4	PPARD
C6orf211	SIN3A		MSL3	NOBOX		NTN4	TAL1
C6orf211	SMAD5		MSL3	PDX1		NTN4	EP300
C6orf211	KLF1		MSL3	PRRX2		NTN4	SALL4
C6orf211	ZNF366		MSL3	JUND		NTN4	WT1
C6orf211	NFIL3		MSL3	CREB1		NTN4	PRDM14
C6orf211	JUNB		MSL3	FOXC1		NTN4	MEF2A
C6orf211	ATF1		MSL3	GATA2		NTN4	FOXP2
C6orf211	RFXANK		MSL3	YY1		NTN4	EZH2
C6orf211	ZKSCAN1		MSL3	NFIC		NTN4	RNF2
C6orf211	ETS1		MSL3	NFYA		NTN4	JARID2
C6orf211	ELF3		MSL3	SRF		NTN4	MTF2
C6orf211	ZNF207		MSL3	E2F1		NTN4	JUN
C6orf211	CREB1		MSL3	HINFP		NTN4	ELF5
C6orf211	RBBP5		MSL3	SP1		NTN4	HOXD13
C9orf16	TFE3		MSL3	TP53		NBPF1	AHR
C9orf16	CREB3L1		MSL3	TFAP2C		NBPF1	ARNT
C9orf16	GATA2		MSL3	EGR1		NBPF1	ETS1
C9orf16	ZNF24		SYBU	TFAP2A		NBPF1	DACH1
C9orf16	MAZ		SYBU	SPIB		NBPF1	AR
C9orf16	ELF1		SYBU	PDX1		NBPF1	STAT3
C9orf16	NFRKB		SYBU	PRRX2		NBPF1	TCF4
C9orf16	MTA1		SYBU	BRCA1		NBPF1	FLI1
C9orf16	FOXJ2		SYBU	CEBPB		NBPF1	RUNX1
C9orf16	E2F5		SYBU	FOS		NBPF1	MYC
C9orf16	SMARCA5		SYBU	FOXC1		NBPF1	SPI1
C9orf16	TAF7		SYBU	GATA2		NBPF1	EGR1
C9orf16	IRF1		SYBU	FOXL1		NBPF1	MITF
C9orf16	BCOR		SYBU	YY1		NBPF1	TP53
C9orf16	SIN3A		SYBU	MEF2A		NBPF1	FOXA2
C9orf16	SIRT6		SYBU	POU2F2		NBPF1	HNF4A
C9orf16	SMARCA4		SYBU	PPARG		NBPF1	GATA1
C9orf16	DPF2		SYBU	STAT3		NBPF1	GATA2
C9orf16	KLF1		SYBU	GATA3		NBPF1	E2F4
C9orf16	ZNF580		SYBU	HINFP		NBPF1	FOXP1
C9orf16	MEF2D		SYBU	NFKB1		NBPF1	ESR1
C9orf16	ZBTB7A		SYBU	RELA		NBPF1	CTNNB1
C9orf16	EGR1		SYBU	TP53		NBPF1	ESR2
C9orf16	DMAP1		SYBU	SREBF1		TTLL7	AHR
C9orf16	FOXM1		SYBU	ELK1		TTLL7	ARNT
C9orf16	IRF4		SYBU	PRDM1		TTLL7	CEBPD
C9orf16	TEAD3		SYBU	PAX2		TTLL7	TTF2
C9orf16	JUNB		SYBU	EGR1		TTLL7	DACH1
C9orf16	ARID4B		SYBU	ESRRB		TTLL7	AR
C9orf16	ESRRA		THRB	TFAP2A		TTLL7	TCF4
C9orf16	IKZF1		THRB	SPIB		TTLL7	SMAD4
C9orf16	CDC5L		THRB	PDX1		TTLL7	TP63
C9orf16	CEBPB		THRB	PRRX2		TTLL7	CREM
C9orf16	RELA		THRB	CREB1		TTLL7	E2F1
C9orf16	HDAC8		THRB	FOXC1		TTLL7	MYC
C9orf16	JUND		THRB	E2F1		TTLL7	SOX2
C9orf16	DIDO1		THRB	NFKB1		TTLL7	EGR1
C9orf16	SREBF2		EFCAB2	ZNF354C		TTLL7	MITF
C9orf16	KLF13		EFCAB2	SPIB		TTLL7	PPARG
C9orf16	HMGN3		EFCAB2	NR2F1		TTLL7	GATA1
C9orf16	ID3		EFCAB2	FOXC1		TTLL7	GATA2
C9orf16	MAFK		EFCAB2	E2F1		TTLL7	E2F4
C9orf16	ZNF407		EFCAB2	KLF5		TTLL7	EP300
C9orf16	MCM3		EFCAB2	TP53		TTLL7	SALL4
C9orf16	SREBF1		EFCAB2	E2F4		EDIL3	SUZ12
C9orf16	DNMT1		B3GALNT1	SPIB		EDIL3	AHR
C9orf64	ZNF24		B3GALNT1	FOXC1		EDIL3	ARNT
C9orf64	GATA4		B3GALNT1	GATA2		EDIL3	CEBPD
C9orf64	ELF1		B3GALNT1	FOXL1		EDIL3	STAT3
C9orf64	POLR2H		B3GALNT1	POU2F2		EDIL3	SMAD4
C9orf64	ZNF384		B3GALNT1	NFIC		EDIL3	TP63
C9orf64	ZNF639		B3GALNT1	STAT3		EDIL3	MYC
C9orf64	SMAD5		B3GALNT1	RELA		EDIL3	POU5F1
C9orf64	TRIM28		B3GALNT1	TP53		EDIL3	SOX2
C9orf64	THRB		B3GALNT1	TFAP2C		EDIL3	EGR1
C9orf64	POLR2A		ZXDA	SPIB		EDIL3	FOXA2
C9orf64	CREB1		ZXDA	PRRX2		EDIL3	HNF4A
C9orf64	MAFF		ZXDA	JUN		EDIL3	REST
CABYR	YY1		ZXDA	FOXL1		EDIL3	PPARD
CABYR	SIN3A		ZXDA	HINFP		EDIL3	ERG
CABYR	GFI1B		ZXDA	USF2		EDIL3	SRY
CACNA1E	SUZ12		ZNF544	TFAP2A		EDIL3	EP300
CACNA1E	EZH2		ZNF544	SPIB		EDIL3	SMAD2
CACNA1E	TFDP1		ZNF544	FOXC1		EDIL3	SMAD3
CACNA1E	EBF1		ZNF544	GATA2		EDIL3	FOXP2
CACNA1E	EHMT2		ZNF544	NFKB1		EDIL3	PHC1
CACNA1E	HDGF		ZNF544	TEAD1		EDIL3	EZH2
CACNB2	ZNF501		ZNF544	FOXF2		EDIL3	RNF2
CADPS	CEBPG		ZNF544	SOX10		EDIL3	MTF2
CADPS	PPARGC1A		PPY	SPIB		EDIL3	ESRRB
CADPS	GTF2F1		PPY	BRCA1		EDIL3	TBX3
CADPS	CTBP2		PPY	GATA2		EDIL3	DNAJC2
CADPS	EZH2		PPY	ELF5		EDIL3	HOXD13
CADPS	MAZ		PDSS1	SPIB		GRIA2	SUZ12
CADPS	GABPA		PDSS1	NR2F1		GRIA2	AHR
CADPS	SP2		PDSS1	GATA2		GRIA2	ARNT
CADPS	TGIF2		PDSS1	NFIC		GRIA2	NFE2L2
CADPS	HSF1		PDSS1	GATA3		GRIA2	TTF2
CADPS	E2F4		PDSS1	RELA		GRIA2	STAT3
CADPS	POU5F1		PDSS1	ELK1		GRIA2	TCF4
CALCA	SUZ12		PDSS1	TFAP2C		GRIA2	SMAD4
CALCA	EZH2		PDSS1	IRF2		GRIA2	RUNX1
CALCB	TFDP1		PDSS1	PRDM1		GRIA2	SOX2
CALCB	SP2		PDSS1	ESR1		GRIA2	TCF3
CALCB	ZNF501		PDSS1	NFATC2		GRIA2	REST
CBLN1	CTBP2		SST	SPIB		GRIA2	OLIG2
CBLN1	EZH2		SST	CREB1		GRIA2	SMARCA4
CBLN1	SP1		SST	SRF		GRIA2	NR3C1
CBLN1	ZBTB11		SST	STAT3		GRIA2	ZFP42
CBS	ZNF239		SST	GATA3		GRIA2	TCF7
CBS	ZNF585B		SST	E2F1		GRIA2	EED
CBS	CREB3L1		SST	TEAD1		GRIA2	MTF2
CBS	ELK1		SST	PAX2		GRIA2	POU3F2
CBS	TFDP1		SLC19A3	SPIB		LRP1B	SUZ12
CBS	ZNF384		SLC19A3	NR2F1		LRP1B	TEAD4
CBS	WT1		SLC19A3	GATA2		LRP1B	AHR
CBS	GTF2E2		SLC19A3	PPARG		LRP1B	ARNT
CBS	ZNF610		SLC19A3	HNF4A		LRP1B	ZNF217
CBS	ZNF423		SLC19A3	ESR1		LRP1B	PAX3
CBS	BCOR		SLC19A3	SREBF2		LRP1B	AR
CBS	L3MBTL2		SHISA6	SPIB		LRP1B	STAT3
CBS	ZNF324		SHISA6	CREB1		LRP1B	TCF4
CBS	MYNN		SHISA6	GATA2		LRP1B	SMAD4
CBS	GATAD1		SHISA6	FOXL1		LRP1B	TP63
CBS	ZFP37		CACNA1E	SPIB		LRP1B	SOX2
CBS	SMAD5		CACNA1E	E2F1		LRP1B	TCF3
CBS	KLF1		GUF1	NR2F1		LRP1B	HNF4A
CBS	KLF7		GUF1	CREB1		LRP1B	REST
CBS	ZFX		GUF1	FOXC1		LRP1B	TFAP2C
CBS	ZFP2		GUF1	FOXL1		LRP1B	OLIG2
CBS	ETV4		GUF1	HNF4A		LRP1B	SMARCA4
CBS	POLR2A		GUF1	USF2		LRP1B	PRDM14
CBS	NCOR1		GUF1	NR3C1		LRP1B	KLF1
CBS	IKZF1		PDP1	ZNF354C		LRP1B	NR3C1
CBS	NR4A1		PDP1	NR2F1		LRP1B	RUNX2
CBS	CREM		PDP1	BRCA1		LRP1B	MTF2
CBS	ZNF18		PDP1	FOXC1		LRP1B	POU3F2
CBS	ZBTB33		PDP1	GATA2		LRP1B	SREBF1
CBS	HMGN3		PDP1	FOXL1		LRP1B	ZNF322
CBS	PKNOX1		PDP1	YY1		ACKR3	AHR
CCDC126	ZNF24		PDP1	SRF		ACKR3	ARNT
CCDC126	NR2F1		PDP1	HINFP		ACKR3	ZNF217
CCDC126	ELF1		PDP1	SP1		ACKR3	PAX3
CCDC126	SOX5		PDP1	KLF5		ACKR3	AR
CCDC126	KLF6		PDP1	STAT1		ACKR3	TCF4
CCDC126	YY1		PDP1	EGR1		ACKR3	TP63
CCDC126	ZNF175		OSGIN2	NR2F1		ACKR3	E2F1
CCDC126	MAFG		OSGIN2	NOBOX		ACKR3	RUNX1
CCDC126	MEF2D		OSGIN2	PRRX2		ACKR3	MYC
CCDC126	USF2		OSGIN2	NKX2-5		ACKR3	KLF4
CCDC126	TFAP4		OSGIN2	BRCA1		ACKR3	POU5F1
CCDC126	ZNF501		OSGIN2	JUN		ACKR3	SOX2
CCDC126	HMBOX1		OSGIN2	FOXC1		ACKR3	TCF3
CCDC126	ID3		OSGIN2	GATA2		ACKR3	TP53
CCDC34	ATF3		OSGIN2	MEF2A		ACKR3	SIN3B
CCDC34	KLF11		OSGIN2	HOXA5		ACKR3	PPARD
CCDC34	TRIM28		OSGIN2	PPARG		ACKR3	TAL1
CCDC34	TRIM22		OSGIN2	GATA3		ACKR3	TRIM28
CCDC34	RCOR2		OSGIN2	RELA		ACKR3	EP300
CCDC34	ETS1		OSGIN2	TFAP2C		ACKR3	PRDM14
CCDC34	KDM5A		OSGIN2	ELK4		ACKR3	KLF1
CCDC34	HMBOX1		OSGIN2	ESR1		ACKR3	TFCP2L1
CCDC34	SP3		OSGIN2	FOXA1		ACKR3	NR3C1
CCDC34	MAFF		OSGIN2	NR3C1		ACKR3	RUNX2
CCDC34	E2F4		OSGIN2	HNF1B		ACKR3	CTCF
CCDC65	FOXA3		CTH	NR2F1		ACKR3	JUN
CCDC65	ZNF623		CTH	FOXC1		ACKR3	STAT5A
CCL3	GABPA		CTH	GATA2		ACKR3	NR0B1
CCL3	EBF1		CTH	FOXL1		ACKR3	CLOCK
CCL3	CEBPB		CTH	NFIC		ACKR3	NR1H3
CCL3	ZNF207		CTH	E2F1		LEO1	TFAP2A
CCL3	SUPT5H		CTH	SREBF1		LEO1	AHR
CCL3	RBBP5		CXCL11	NR2F1		LEO1	ARNT
CCL3	NFIC		CXCL11	PRRX2		LEO1	ZNF217
CCL3	TCF7		CXCL11	FOXC1		LEO1	ETS1
CCL3	PML		CXCL11	GATA2		LEO1	HOXC9
CCPG1	GTF2F1		CXCL11	YY1		LEO1	AR
CCPG1	ZNF644		CXCL11	MEF2A		LEO1	STAT3
CCPG1	ELK1		CXCL11	POU2F2		LEO1	TCF4
CCPG1	NR2C2		CXCL11	IRF2		LEO1	CREM
CCPG1	TFDP1		ZNF585B	NR2F1		LEO1	POU5F1
CCPG1	SOX5		ZNF585B	JUN		LEO1	SOX2
CCPG1	FOXA3		ZNF585B	GATA2		LEO1	TP53
CCPG1	POLR2H		ZNF585B	ESR1		LEO1	PPARG
CCPG1	ATF3		FAM199X	NR2F1		LEO1	FOXA2
CCPG1	NFRKB		FAM199X	JUND		LEO1	GATA1
CCPG1	GTF2E2		FAM199X	FOXC1		LEO1	KDM5B
CCPG1	KLF11		FAM199X	FOXL1		LEO1	EOMES
CCPG1	FOXJ2		FAM199X	E2F1		LEO1	PPARD
CCPG1	TAF7		FAM199X	HINFP		LEO1	ERG
CCPG1	L3MBTL2		FAM199X	ESR1		LEO1	TAL1
CCPG1	SMARCE1		TIMP3	NR2F1		LEO1	SMARCA4
CCPG1	ZNF324		TIMP3	CEBPB		LEO1	YAP1
CCPG1	CHD1		TIMP3	FOXC1		LEO1	KLF1
CCPG1	TRIM28		TIMP3	HOXA5		LEO1	TFCP2L1
CCPG1	KLF7		TIMP3	SRF		LEO1	SMAD2
CCPG1	ATF1		TIMP3	PPARG		LEO1	SMAD3
CCPG1	ZFP2		TIMP3	STAT3		LEO1	YY1
CCPG1	ZKSCAN1		TIMP3	TEAD1		LEO1	SRF
CCPG1	POLR2A		TIMP3	NR3C1		LEO1	RCOR1
CCPG1	ZBTB11		VSNL1	NR2F1		LEO1	SOX11
CCPG1	NR4A1		VSNL1	PRRX2		LEO1	PADI4
CCPG1	CUX1		VSNL1	FOXC1		LEO1	SREBF1
CCPG1	ZNF207		VSNL1	GATA2		TFAP2A	SRGAP1
CCPG1	KLF13		VSNL1	YY1		TFAP2A	CTPS2
CCPG1	MIXL1		VSNL1	E2F1		TFAP2A	SLC24A3
CCPG1	BACH1		VSNL1	RELA		TFAP2A	PRIMA1
CD1D	SUZ12		VSNL1	SREBF1		TFAP2A	NTRK3
CD1D	RUNX3		CES1	NR2F1		TFAP2A	SLC38A1
CD1D	SPI1		CES1	ARID3A		TFAP2A	KIAA1731
CD300LG	ZFX		CES1	FOXC1		TFAP2A	SLC9A8
CD300LG	SP3		CES1	GATA2		TFAP2A	MLXIP
CD9	FOSL2		CES1	FOXL1		TFAP2A	WDR44
CD9	CTCF		CES1	MEF2A		TFAP2A	EDNRB
CD9	SP7		CES1	POU2F2		TFAP2A	MTUS2
CD9	KLF4		CES1	STAT3		TFAP2A	SLC16A2
CD9	GATAD2A		CES1	NR3C1		TFAP2A	SAMD4A
CD9	ZFP2		CES1	PAX2		TFAP2A	MID1
CD9	ZNF501		LIMK2	NR2F1		TFAP2A	DYRK1A
CDC25B	CEBPG		LIMK2	ARID3A		TFAP2A	IRAK1
CDC25B	TFE3		LIMK2	PRRX2		TFAP2A	NETO2
CDC25B	GTF2F1		LIMK2	NKX3-2		TFAP2A	PSMD10
CDC25B	CTBP2		LIMK2	CEBPB		TFAP2A	NTAN1
CDC25B	MAZ		LIMK2	FOS		TFAP2A	PEX26
CDC25B	NR2F1		LIMK2	CREB1		TFAP2A	MSL3
CDC25B	KLF9		LIMK2	FOXC1		TFAP2A	ZNF585B
CDC25B	GATA4		LIMK2	GATA2		TFAP2A	NUMA1
CDC25B	ZFP64		LIMK2	FOXL1		TFAP2A	SLC15A4
CDC25B	TFDP1		LIMK2	POU2F2		TFAP2A	VAMP1
CDC25B	ELF1		LIMK2	E2F1		TFAP2A	LYSMD2
CDC25B	KLF6		LIMK2	HINFP		TFAP2A	ZNF471
CDC25B	ZHX2		LIMK2	NFKB1		TFAP2A	MEG3
CDC25B	MBD1		LIMK2	RELA		TFAP2A	ZNF286A
CDC25B	ZBTB26		LIMK2	SREBF1		TFAP2A	ZNF229
CDC25B	MTA1		LIMK2	STAT1		TFAP2A	GAS7
CDC25B	WT1		LIMK2	TEAD1		TFAP2A	GADD45B
CDC25B	ARID1B		LIMK2	TFAP2C		TFAP2A	TIMM17B
CDC25B	SP1		LIMK2	ELK4		TFAP2A	RP2
CDC25B	ZNF610		LIMK2	SOX17		TFAP2A	FGF14
CDC25B	IRF1		CUL4A	TFAP2A		TFAP2A	ARL17A
CDC25B	KLF4		CUL4A	NR2F1		TFAP2A	TRAF4
CDC25B	NRF1		CUL4A	FOXC1		TFAP2A	ANKRD12
CDC25B	ZNF423		CUL4A	GATA2		TFAP2A	CDK16
CDC25B	TEAD1		CUL4A	NFIC		TFAP2A	GPM6B
CDC25B	RARA		CUL4A	NFYA		TFAP2A	DSC2
CDC25B	ZNF263		CUL4A	SRF		TFAP2A	GNAS
CDC25B	DRAP1		CUL4A	STAT3		TFAP2A	TSC22D3
CDC25B	HDAC2		CUL4A	E2F1		TFAP2A	SUZ12
CDC25B	HDAC6		CUL4A	SP1		TFAP2A	FHOD3
CDC25B	CHD1		CUL4A	E2F6		TFAP2A	OGT
CDC25B	RAD21		CUL4A	NFKB1		TFAP2A	ERC1
CDC25B	GATAD1		CUL4A	RELA		TFAP2A	TEAD4
CDC25B	PPARG		CUL4A	TFAP2C		TFAP2A	EFNB1
CDC25B	ZFP37		CUL4A	IRF2		TFAP2A	CCDC34
CDC25B	SIN3A		PTGFR	NR2F1		TFAP2A	ISL2
CDC25B	CBFB		PTGFR	BRCA1		TFAP2A	COL4A2
CDC25B	HBP1		PTGFR	CREB1		TFAP2A	GALNT18
CDC25B	SMAD4		PTGFR	FOXC1		TFAP2A	LIMK2
CDC25B	ZNF366		PTGFR	GATA2		TFAP2A	TIMP3
CDC25B	ZNF580		PTGFR	MEF2A		TFAP2A	SLC4A8
CDC25B	ZEB1		PTGFR	HOXA5		TFAP2A	ADCYAP1
CDC25B	ZBTB7A		PTGFR	SRF		TFAP2A	BDNF
CDC25B	KLF7		PTGFR	STAT1		TFAP2A	FGF13
CDC25B	ZFX		PTGFR	RUNX2		TFAP2A	L3MBTL1
CDC25B	GLIS2		CDC25B	NR2F1		TFAP2A	L3MBTL4
CDC25B	DMAP1		CDC25B	BRCA1		TFAP2A	DNAJA4
CDC25B	INSM2		CDC25B	JUN		TFAP2A	PCYT1B
CDC25B	TEAD3		CDC25B	CREB1		TFAP2A	NAP1L2
CDC25B	SIN3B		CDC25B	GATA2		TFAP2A	PDHA1
CDC25B	THRB		CDC25B	POU2F2		TFAP2A	LHFPL1
CDC25B	NFIL3		CDC25B	NFIC		TFAP2A	TCEAL4
CDC25B	MXD4		CDC25B	NFYA		TFAP2A	CDH20
CDC25B	KDM1A		CDC25B	SRF		TFAP2A	MOCOS
CDC25B	HMG20B		CDC25B	E2F1		TFAP2A	CEBPG
CDC25B	ZFP2		CDC25B	KLF5		TFAP2A	ATP11C
CDC25B	MXD3		CDC25B	RELA		TFAP2A	CDC25B
CDC25B	SSRP1		CDC25B	TFAP2C		TFAP2A	PRKY
CDC25B	GMEB2		SCAPER	NR2F1		TFAP2A	PLEKHB1
CDC25B	ZNF341		SCAPER	CEBPB		TFAP2A	TTYH2
CDC25B	HDGF		SCAPER	FOS		TFAP2A	CXorf38
CDC25B	NFIA		SCAPER	JUN		TFAP2A	SLITRK4
CDC25B	ZNF501		SCAPER	JUND		TFAP2A	CLUL1
CDC25B	RXRB		SCAPER	FOXC1		TFAP2A	KRT85
CDC25B	KDM5A		SCAPER	GATA2		TFAP2A	GREM1
CDC25B	ZNF143		SCAPER	YY1		TFAP2A	AHR
CDC25B	HCFC1		SCAPER	MEF2A		TFAP2A	ARNT
CDC25B	ZNF146		SCAPER	NFYA		TFAP2A	ZNF217
CDC25B	RCOR1		SCAPER	TEAD1		TFAP2A	PHF8
CDC25B	SP3		SCAPER	EN1		TFAP2A	AR
CDC25B	ZBTB33		ANO4	NR2F1		TFAP2A	STAT3
CDC25B	BCL11A		ANO4	JUN		TFAP2A	TP63
CDC25B	MXI1		ANO4	JUND		TFAP2A	CREM
CDC25B	TGIF2		ANO4	FOXC1		TFAP2A	E2F1
CDC25B	HMGN3		ANO4	YY1		TFAP2A	MYC
CDC25B	ID3		ANO4	NFIC		TFAP2A	KLF4
CDC25B	NFATC1		ANO4	E2F1		TFAP2A	POU5F1
CDC25B	MYC		ANO4	TP53		TFAP2A	SOX2
CDC25B	MTA3		ANO4	PRDM1		TFAP2A	TCF3
CDC25B	ZNF7		CLCN5	NR2F1		TFAP2A	MITF
CDC25B	CTBP1		CLCN5	FOS		TFAP2A	TP53
CDC7	TFDP1		CLCN5	JUND		TFAP2A	KDM5B
CDC7	GABPA		CLCN5	CREB1		TFAP2A	RCOR3
CDC7	GTF2E2		CLCN5	FOXC1		TFAP2A	SIN3B
CDC7	BCL11B		CLCN5	YY1		TFAP2A	SETDB1
CDC7	RAD21		CLCN5	HNF4A		TFAP2A	ASH2L
CDC7	GATAD1		CLCN5	NRF1		TFAP2A	EOMES
CDC7	ZFP37		DYRK1A	TFAP2A		TFAP2A	TFAP2C
CDC7	CBFB		DYRK1A	NR2F1		TFAP2A	FOXP1
CDC7	ZEB1		DYRK1A	ARID3A		TFAP2A	PPARD
CDC7	KLF7		DYRK1A	PRRX2		TFAP2A	TET1
CDC7	ZKSCAN1		DYRK1A	JUN		TFAP2A	SOX9
CDC7	MLLT1		DYRK1A	FOXC1		TFAP2A	EP300
CDC7	NFE2		DYRK1A	GATA2		TFAP2A	OLIG2
CDC7	NR4A1		DYRK1A	YY1		TFAP2A	SMARCA4
CDC7	ZNF146		DYRK1A	MEF2A		TFAP2A	WT1
CDH23	CREB3		DYRK1A	POU2F2		TFAP2A	ZNF281
CDH23	IRF1		DYRK1A	SRF		TFAP2A	DMRT1
CDH23	SP2		DYRK1A	E2F1		TFAP2A	PRDM14
CDH8	SUZ12		DYRK1A	HINFP		TFAP2A	SMAD2
CDH8	EZH2		DYRK1A	SP1		TFAP2A	SMAD3
CDK16	ZNF239		DYRK1A	E2F6		TFAP2A	RUNX2
CDK16	GTF2F1		DYRK1A	KLF5		TFAP2A	ZFP42
CDK16	KDM5B		DYRK1A	STAT1		TFAP2A	BMI1
CDK16	SAP30		MET	NR2F1		TFAP2A	EZH2
CDK16	PHF8		MET	GATA2		TFAP2A	RNF2
CDK16	NFRKB		MET	FOXL1		TFAP2A	JARID2
CDK16	WT1		MET	YY1		TFAP2A	MTF2
CDK16	SP1		MET	NFIC		TFAP2A	TBX3
CDK16	IRF1		MET	NFKB1		TFAP2A	TBP
CDK16	BCL11B		MET	MAX		TFAP2A	IRF1
CDK16	L3MBTL2		MET	ELK4		TFAP2A	IRF8
CDK16	ZBTB17		RD3	NR2F1		TFAP2A	NFIB
CDK16	MYNN		RD3	CEBPB		HEY2	SUZ12
CDK16	CHD1		RD3	FOXC1		HEY2	AHR
CDK16	SIN3A		RD3	YY1		HEY2	ARNT
CDK16	SP2		RD3	NFIC		HEY2	AR
CDK16	TRIM28		RD3	HNF4A		HEY2	STAT3
CDK16	ZNF623		RD3	E2F1		HEY2	CREM
CDK16	KLF7		RD3	NFKB1		HEY2	FLI1
CDK16	ZFX		RD3	RELA		HEY2	MYC
CDK16	GLIS2		RD3	MAX		HEY2	KLF4
CDK16	TRIM22		RD3	USF1		HEY2	SOX2
CDK16	HMG20B		RD3	SREBF1		HEY2	MITF
CDK16	ZFP2		MDN1	NR2F1		HEY2	TP53
CDK16	PRDM1		MDN1	ARID3A		HEY2	PPARG
CDK16	JUND		MDN1	PRRX2		HEY2	FOXA2
CDK16	SREBF2		MDN1	E2F1		HEY2	SIN3B
CDK16	HIC1		MDN1	KLF5		HEY2	TFAP2C
CDK17	ELK1		MDN1	RELA		HEY2	PPARD
CDK17	NR2F1		MDN1	MAX		HEY2	SOX9
CDK17	NR2C2		MDN1	USF1		HEY2	SRY
CDK17	TFDP1		MDN1	USF2		HEY2	ESR1
CDK17	BHLHE40		MDN1	SREBF1		HEY2	SOX17
CDK17	NCOA1		MDN1	ESR1		HEY2	KLF1
CDK17	WT1		MDN1	FOXF2		HEY2	TBX5
CDK17	ZNF324		CYP4X1	NR2F1		HEY2	FOXP2
CDK17	ZBTB17		CYP4X1	YY1		HEY2	BMI1
CDK17	MYNN		CYP4X1	GATA3		HEY2	EED
CDK17	CHD1		CYP4X1	TEAD1		HEY2	PHC1
CDK17	SMAD5		GJB6	TFAP2A		HEY2	RNF2
CDK17	EGR1		GJB6	NR2F1		HEY2	MTF2
CDK17	DMAP1		GJB6	YY1		HEY2	POU3F2
CDK17	FOXM1		GJB6	PPARG		HEY2	BACH1
CDK17	IRF4		GJB6	KLF5		ID4	SUZ12
CDK17	THAP1		GJB6	NFKB1		ID4	AHR
CDK17	JUNB		GJB6	RELA		ID4	ARNT
CDK17	NR2F2		GJB6	MAX		ID4	ZNF217
CDK17	ZFP2		GJB6	TEAD1		ID4	XRN2
CDK17	NR2F6		GJB6	FOXA1		ID4	AR
CDK17	MLLT1		GJB6	SREBF2		ID4	STAT3
CDK17	EED		GJB6	PAX2		ID4	CREM
CDK17	ZNF143		GJB6	SOX10		ID4	EGR1
CDK17	SP3		FBXL17	NR2F1		ID4	PPARG
CDK17	ZNF207		FBXL17	NKX2-5		ID4	GATA2
CDK17	TRIM24		FBXL17	NKX3-2		ID4	SIN3B
CDK17	DNMT1		FBXL17	FOXC1		ID4	REST
CDKN2B	CEBPG		FBXL17	YY1		ID4	SETDB1
CDKN2B	SUZ12		FBXL17	GATA3		ID4	ASH2L
CDKN2B	TFE3		PRSS23	NR2F1		ID4	EOMES
CDKN2B	CTBP2		PRSS23	RUNX2		ID4	PPARD
CDKN2B	EZH2		DRAM1	NR2F1		ID4	CNOT3
CDKN2B	MAZ		DRAM1	BRCA1		ID4	TRIM28
CDKN2B	ZNF2		DRAM1	FOXC1		ID4	SOX9
CDKN2B	CTCF		DRAM1	HNF4A		ID4	ESR1
CDKN2B	KLF8		DRAM1	STAT1		ID4	OLIG2
CDKN2B	ZNF76		DRAM1	RUNX2		ID4	SMARCA4
CDKN2B	ZNF610		DRAM1	SREBF2		ID4	YAP1
CDKN2B	ZNF394		TRIM37	NR2F1		ID4	SALL4
CDKN2B	ZNF423		TRIM37	CREB1		ID4	SOX17
CDKN2B	L3MBTL2		TRIM37	HOXA5		ID4	DMRT1
CDKN2B	MLX		TRIM37	E2F1		ID4	PRDM14
CDKN2B	ZFP37		TRIM37	USF2		ID4	CUX1
CDKN2B	PRDM10		TRIM37	ESR1		ID4	YY1
CDKN2B	ZBTB7A		TRIM37	TP63		ID4	BMI1
CDKN2B	TRIM28		TRIM37	NRF1		ID4	EZH2
CDKN2B	ZFP2		TRIM37	E2F4		ID4	RNF2
CDKN2B	ZNF501		APOE	TFAP2A		ID4	MTF2
CDKN2B	PRDM1		APOE	NR2F1		ID4	JUN
CDKN2B	HIC1		APOE	GATA2		ID4	NFIB
CEBPG	CYB5R4		APOE	USF2		FOSL2	SUZ12
CEBPG	DCBLD1		APOE	ESR1		FOSL2	AHR
CEBPG	DENND4A		APOE	PAX2		FOSL2	ARNT
CEBPG	DRAM1		APOE	NR2C2		FOSL2	ZNF217
CEBPG	DUSP6		NADSYN1	ZNF354C		FOSL2	HOXC9
CEBPG	EGLN3		NADSYN1	ARID3A		FOSL2	FOXP3
CEBPG	ENO3		NADSYN1	JUN		FOSL2	PHF8
CEBPG	ERRFI1		NADSYN1	FOXC1		FOSL2	STAT3
CEBPG	FAM135A		NADSYN1	HOXA5		FOSL2	TCF4
CEBPG	GNAS		NADSYN1	NRF1		FOSL2	SMAD4
CEBPG	HEY2		FAIM	ZNF354C		FOSL2	TP63
CEBPG	HLF		FAIM	FOXC1		FOSL2	CREB1
CEBPG	INPP4A		FAIM	GATA2		FOSL2	CREM
CEBPG	L3MBTL1		FAIM	FOXL1		FOSL2	FLI1
CEBPG	LY6G5C		FAIM	YY1		FOSL2	RUNX1
CEBPG	LYRM1		FAIM	E2F1		FOSL2	MYC
CEBPG	MTHFD1L		SRL	ZNF354C		FOSL2	SPI1
CEBPG	NADSYN1		SRL	CREB1		FOSL2	KLF4
CEBPG	NAMPT		SRL	GATA2		FOSL2	TCF3
CEBPG	NHSL1		SRL	FOXL1		FOSL2	EGR1
CEBPG	NPTX2		SRL	GATA3		FOSL2	MITF
CEBPG	PLTP		SLITRK4	TFAP2A		FOSL2	TP53
CEBPG	PRCD		SLITRK4	ZNF354C		FOSL2	PPARG
CEBPG	REV3L		SLITRK4	ARID3A		FOSL2	HNF4A
CEBPG	RNF125		SLITRK4	PRRX2		FOSL2	GATA1
CEBPG	RSRC1		SLITRK4	NKX2-5		FOSL2	GATA2
CEBPG	SAMD8		SLITRK4	JUN		FOSL2	FOXP1
CEBPG	SMOC1		SLITRK4	FOXC1		FOSL2	PPARD
CEBPG	SPP1		SLITRK4	GATA2		FOSL2	TET1
CEBPG	SYS1		SLITRK4	YY1		FOSL2	MYCN
CEBPG	TIGD7		SLITRK4	POU2F2		FOSL2	ERG
CEBPG	TRAF4		SLITRK4	SRF		FOSL2	GFI1B
CEBPG	TXNL4B		SLITRK4	KLF5		FOSL2	TAL1
CEBPG	UBQLN1		SLITRK4	MAX		FOSL2	SOX9
CEBPG	ZC3H15		APOO	ZNF354C		FOSL2	EP300
CEBPG	ZNF488		APOO	ARID3A		FOSL2	ESR1
CEBPG	ZSWIM7		APOO	FOXC1		FOSL2	SALL4
CEBPG	MAZ		APOO	GATA2		FOSL2	WT1
CEBPG	KLF9		APOO	YY1		FOSL2	ATF3
CEBPG	GATA4		APOO	GATA3		FOSL2	SMAD2
CEBPG	HDAC1		APOO	E2F1		FOSL2	SMAD3
CEBPG	ZNF382		APOO	ELK4		FOSL2	RUNX2
CEBPG	ELF1		ZNF239	ZNF354C		FOSL2	MECOM
CEBPG	KLF6		ZNF239	GATA2		FOSL2	STAT4
CEBPG	KDM5B		ZNF239	YY1		FOSL2	GATA4
CEBPG	SAP30		ZNF239	MEF2A		FOSL2	RAD21
CEBPG	PHF8		ZNF239	PPARG		FOSL2	PHC1
CEBPG	ZNF2		ZNF239	IRF2		FOSL2	EZH2
CEBPG	CTCF		ZNF239	EN1		FOSL2	RNF2
CEBPG	ZNF71		ZNF239	ARNT		FOSL2	MTF2
CEBPG	ZNF101		EGLN3	ZNF354C		FOSL2	NUCKS1
CEBPG	ARID1B		EGLN3	POU2F2		FOSL2	RELA
CEBPG	KLF8		EGLN3	HOXA5		FOSL2	BCL3
CEBPG	ZNF76		EGLN3	ELK1		FOSL2	PADI4
CEBPG	BCL11B		ERAP2	ZNF354C		FOSL2	RBPJ
CEBPG	ZNF423		ERAP2	CREB1		FOSL2	STAT1
CEBPG	REST		ERAP2	FOXC1		CDH6	SUZ12
CEBPG	PBX2		ERAP2	NFIC		CDH6	AHR
CEBPG	ZNF324		ERAP2	NFYA		CDH6	ARNT
CEBPG	ZBTB17		ERAP2	PRDM1		CDH6	ZNF217
CEBPG	MYNN		LGI3	ZNF354C		CDH6	CEBPD
CEBPG	CEBPA		LGI3	BRCA1		CDH6	NFE2L2
CEBPG	SMAD4		LGI3	FOXC1		CDH6	AR
CEBPG	KLF1		LGI3	FOXL1		CDH6	STAT3
CEBPG	ZNF580		LGI3	SRF		CDH6	CREM
CEBPG	ZEB1		LGI3	PRDM1		CDH6	MYC
CEBPG	ZBTB7A		LGI3	PAX2		CDH6	POU5F1
CEBPG	ZNF623		SLC2A11	ZNF354C		CDH6	SOX2
CEBPG	KLF7		SLC2A11	GATA2		CDH6	TCF3
CEBPG	GLIS2		SLC2A11	YY1		CDH6	REST
CEBPG	GLIS1		SLC2A11	PPARG		CDH6	ASH2L
CEBPG	KDM1A		SLC2A11	STAT3		CDH6	OLIG2
CEBPG	SSRP1		SLC2A11	GATA3		CDH6	SMARCA4
CEBPG	ARID4B		SLC2A11	E2F1		CDH6	YAP1
CEBPG	ZNF558		SLC2A11	SP1		CDH6	SALL4
CEBPG	RNF2		SLC2A11	TP53		CDH6	NR3C1
CEBPG	ZNF16		SLC2A11	IRF2		CDH6	BMI1
CEBPG	SP3		SLC2A11	SREBF2		CDH6	JARID2
CEBPG	RFX1		SLC2A11	NRF1		CDH6	MTF2
CEBPG	PRDM1		KLHDC8B	ZNF354C		CDH6	JUN
CEBPG	ZNF335		KLHDC8B	GATA2		CDH6	BACH1
CEBPG	HIC1		KLHDC8B	YY1		CDH6	SOX11
CEBPG	BCL11A		KLHDC8B	SRF		EDN1	SUZ12
CEBPG	TGIF2		KLHDC8B	PPARG		EDN1	AHR
CEBPG	PRDM2		KLHDC8B	STAT3		EDN1	ARNT
CEBPG	GFI1B		KLHDC8B	TP53		EDN1	ZNF217
CEBPG	ZNF641		KLHDC8B	FOXA1		EDN1	ELK1
CEP41	ETV4		KLHDC8B	PAX2		EDN1	AR
CES1	KDM1A		PLTP	ZNF354C		EDN1	SMAD4
CES1	HMG20B		PLTP	FOXC1		EDN1	TP63
CFH	ATF3		PLTP	MEF2A		EDN1	SPI1
CFH	GABPA		PLTP	HNF4A		EDN1	SOX2
CFH	GTF2E2		PLTP	NFKB1		EDN1	TCF3
CFH	IRF1		PLTP	IRF2		EDN1	FOXA2
CFH	ATF1		PLTP	ESR1		EDN1	HNF4A
CLCN5	ZNF263		PLTP	FOXF2		EDN1	GATA2
CLDN10	MEF2D		PLTP	FOXA1		EDN1	RCOR3
CLDN10	ZNF202		PLTP	SREBF2		EDN1	SIN3B
CLEC11A	ZNF239		C9ORF16	ZNF354C		EDN1	REST
CLEC11A	EZH2		C9ORF16	NFIC		EDN1	SETDB1
CLEC11A	CREB3L1		C9ORF16	HNF4A		EDN1	ASH2L
CLEC11A	MAZ		C9ORF16	HINFP		EDN1	EOMES
CLEC11A	NR2F1		C9ORF16	SP1		EDN1	ESR1
CLEC11A	KLF9		C9ORF16	KLF5		EDN1	SALL4
CLEC11A	TFDP1		C9ORF16	NFKB1		EDN1	SOX17
CLEC11A	BHLHE40		C9ORF16	SREBF1		EDN1	KLF1
CLEC11A	CREB3		C9ORF16	ELK4		EDN1	ATF3
CLEC11A	NFRKB		C9ORF16	ESR1		EDN1	SMAD2
CLEC11A	ZNF639		C9ORF16	FOXF2		EDN1	SMAD3
CLEC11A	KLF8		C9ORF16	FOXA1		EDN1	NR3C1
CLEC11A	FOXJ2		C9ORF16	SREBF2		EDN1	CUX1
CLEC11A	E2F5		C9ORF16	ELF5		EDN1	GATA4
CLEC11A	SP1		TFCP2	ZNF354C		EDN1	TBX5
CLEC11A	SMARCA5		TFCP2	PDX1		EDN1	CTCF
CLEC11A	IRF1		TFCP2	PRRX2		EDN1	BMI1
CLEC11A	BCOR		TFCP2	CREB1		EDN1	EZH2
CLEC11A	REST		TFCP2	FOXC1		EDN1	RNF2
CLEC11A	SP2		TFCP2	HOXA5		EDN1	PBX1
CLEC11A	EGR1		TFCP2	PPARG		EDN1	RELA
CLEC11A	GLIS2		TFCP2	ESR1		EDN1	ELF5
CLEC11A	FOXM1		TFCP2	FOXF2		EDN1	NACC1
CLEC11A	IRF4		LEO1	ZNF354C		EDN1	NR0B1
CLEC11A	ZKSCAN1		LEO1	JUN		EDN1	CDX2
CLEC11A	ESRRA		LEO1	MEF2A		EDN1	PRDM5
CLEC11A	EGR2		LEO1	FOXF2		EDN1	GATA3
CLEC11A	IKZF1		LEO1	SREBF2		EDN1	PADI4
CLEC11A	SP3		LEO1	ELF5		EDN1	ESR2
CLEC11A	HMGN3		PPM1D	ZNF354C		EDN1	RCOR2
CLEC11A	ID3		PPM1D	CREB1		NHSL1	AHR
CLEC11A	CCNT2		PPM1D	GATA2		NHSL1	ARNT
CLEC11A	ZNF8		PPM1D	YY1		NHSL1	ZNF217
CLEC11A	E2F6		PPM1D	HNF4A		NHSL1	NFE2L2
CLIC4	ZBTB40		PPM1D	E2F1		NHSL1	HOXC9
CLIC4	MAZ		PPM1D	STAT1		NHSL1	TTF2
CLIC4	GATA4		PPM1D	TFAP2C		NHSL1	MYC
CLIC4	ATF3		PPM1D	IRF2		NHSL1	POU5F1
CLIC4	NCOA1		PPEF1	ZNF354C		NHSL1	SOX2
CLIC4	ZNF175		PPEF1	JUND		NHSL1	TCF3
CLIC4	ZNF2		PPEF1	GATA2		NHSL1	MITF
CLIC4	ZNF639		PPEF1	FOXL1		NHSL1	GATA2
CLIC4	ZNF71		PPEF1	YY1		NHSL1	SETDB1
CLIC4	SP7		PPEF1	NFIC		NHSL1	ASH2L
CLIC4	GTF2E2		PPEF1	PPARG		NHSL1	EOMES
CLIC4	E2F5		PPEF1	GATA3		NHSL1	TFAP2C
CLIC4	SP1		PPEF1	HNF4A		NHSL1	SOX9
CLIC4	SMARCA5		PPEF1	E2F1		NHSL1	ZNF281
CLIC4	IRF1		PPEF1	HINFP		NHSL1	PRDM14
CLIC4	ZNF394		PPEF1	USF2		NHSL1	GATA3
CLIC4	KLF4		PPEF1	TEAD1		NHSL1	CLOCK
CLIC4	BCL11B		PPEF1	FOXA1		SRGAP1	AHR
CLIC4	BCOR		PPEF1	SOX5		SRGAP1	ARNT
CLIC4	RARA		ADCY2	TFAP2A		SRGAP1	ZNF217
CLIC4	SMARCE1		ADCY2	ZNF354C		SRGAP1	DACH1
CLIC4	ZNF121		ADCY2	E2F1		SRGAP1	STAT3
CLIC4	RAD21		ADCY2	SP1		SRGAP1	SMAD4
CLIC4	ZFP37		ADCY2	NFKB1		SRGAP1	TP63
CLIC4	SIN3A		ADCY2	RELA		SRGAP1	CREM
CLIC4	ZEB1		ADCY2	SREBF2		SRGAP1	FLI1
CLIC4	MEF2D		RASD1	TFAP2A		SRGAP1	RUNX1
CLIC4	USF2		RASD1	ZNF354C		SRGAP1	KLF4
CLIC4	ZFX		RASD1	ARID3A		SRGAP1	POU5F1
CLIC4	GLIS1		RASD1	PRRX2		SRGAP1	SOX2
CLIC4	TEAD3		RASD1	GATA2		SRGAP1	MITF
CLIC4	LEF1		RASD1	POU2F2		SRGAP1	TP53
CLIC4	ATF1		RASD1	HOXA5		SRGAP1	FOXA2
CLIC4	ZFP2		RASD1	E2F1		SRGAP1	HNF4A
CLIC4	ETV4		RASD1	HINFP		SRGAP1	E2F4
CLIC4	ARID4B		RASD1	USF2		SRGAP1	SETDB1
CLIC4	ZKSCAN1		RASD1	TFAP2C		SRGAP1	TFAP2C
CLIC4	POLR2A		PQBP1	TFAP2A		SRGAP1	PPARD
CLIC4	NCOR1		PQBP1	ZNF354C		SRGAP1	SOX9
CLIC4	HDGF		PQBP1	BRCA1		SRGAP1	ESR1
CLIC4	ZBTB11		PQBP1	FOXC1		SRGAP1	SMARCA4
CLIC4	IKZF1		PQBP1	GATA2		SRGAP1	NR3C1
CLIC4	RXRB		PQBP1	HOXA5		SRGAP1	RUNX2
CLIC4	RNF2		PQBP1	NFIC		SRGAP1	YY1
CLIC4	ZBTB1		PQBP1	E2F1		SRGAP1	CTCF
CLIC4	STAT3		PQBP1	HINFP		SRGAP1	ESRRB
CLIC4	HMBOX1		PQBP1	E2F6		SRGAP1	RELA
CLIC4	CREM		PQBP1	NFKB1		SRGAP1	SOX11
CLIC4	BCL6		PQBP1	RELA		SRGAP1	CRX
CLIC4	CREB1		PQBP1	STAT1		UBE2G2	TEAD4
CLIC4	ZNF83		PQBP1	ESR1		UBE2G2	AHR
CLIC4	MBD4		PQBP1	SREBF2		UBE2G2	ARNT
CLIC4	MYBL2		FAM149A	ZNF354C		UBE2G2	ZNF217
CLIC4	HNF4G		FAM149A	BRCA1		UBE2G2	PAX3
CLIC4	MAX		FAM149A	FOS		UBE2G2	KDM5A
CLIC4	FOXK2		FAM149A	JUN		UBE2G2	DACH1
CLSTN2	EZH2		FAM149A	GATA2		UBE2G2	TP63
CLUL1	NR2F1		FAM149A	SRF		UBE2G2	CREM
CLUL1	GABPA		FAM149A	RELA		UBE2G2	E2F1
CMAHP	CBFB		FAM149A	TP53		UBE2G2	MYC
CMAHP	MLLT1		SLC16A2	ZNF354C		UBE2G2	KLF4
CMAHP	HMBOX1		SLC16A2	BRCA1		UBE2G2	POU5F1
CMAHP	SETDB1		SLC16A2	HOXA5		UBE2G2	SOX2
CNTN1	FOSL2		SLC16A2	HINFP		UBE2G2	EGR1
CNTN1	EZH2		SLC16A2	RELA		UBE2G2	TP53
CNTN1	ZNF71		SLC16A2	TP53		UBE2G2	PPARG
CNTN1	ZNF76		ZNF682	ZNF354C		UBE2G2	HNF4A
CNTN4	EZH2		ZNF682	FOXC1		UBE2G2	REST
COL13A1	ZNF263		ZNF682	POU2F2		UBE2G2	TFAP2C
COL13A1	SP2		ZNF682	PPARG		UBE2G2	FOXP1
COL13A1	GLIS1		ZNF682	HINFP		UBE2G2	ERG
COL13A1	ZNF341		ZNF682	NFKB1		UBE2G2	GFI1B
COL13A1	ZNF143		ZNF682	RELA		UBE2G2	TAL1
COL4A2	BHLHE40		ZNF682	TP53		UBE2G2	CNOT3
COL4A2	L3MBTL2		ZNF682	SREBF1		UBE2G2	TRIM28
COL4A2	SMC3		ZNF682	TFAP2C		UBE2G2	FOXO3
COL4A2	SIN3A		ZNF682	TP63		UBE2G2	PRDM14
COL4A2	INSM2		AMOTL2	ZNF354C		UBE2G2	KLF1
COL4A2	THAP1		AMOTL2	YY1		UBE2G2	NR3C1
COL4A2	NR2F2		AMOTL2	E2F1		UBE2G2	TCF7
COL4A2	ZBTB33		AMOTL2	HINFP		UBE2G2	RAD21
COL4A2	HIC1		AMOTL2	NFKB1		UBE2G2	HSF1
COL8A1	EZH2		AMOTL2	RELA		UBE2G2	TBP
COMT	KLF16		AMOTL2	MAX		UBE2G2	STAT5A
COMT	ZNF24		AMOTL2	PRDM1		UBE2G2	DNAJC2
COMT	NR2F1		HAS3	TFAP2A		PRPS1	AHR
COMT	KLF9		HAS3	ZNF354C		PRPS1	ARNT
COMT	TFDP1		HAS3	FOXC1		PRPS1	AR
COMT	NFYC		HAS3	GATA2		PRPS1	STAT3
COMT	MBD1		HAS3	FOXL1		PRPS1	SMAD4
COMT	NFRKB		HAS3	YY1		PRPS1	CREB1
COMT	ARID1B		HAS3	MEF2A		PRPS1	E2F1
COMT	KLF8		HAS3	HOXA5		PRPS1	RUNX1
COMT	E2F5		HAS3	NFIC		PRPS1	MYC
COMT	SP1		HAS3	SRF		PRPS1	SPI1
COMT	SMARCA5		HAS3	PPARG		PRPS1	POU5F1
COMT	TAF7		HAS3	E2F1		PRPS1	SOX2
COMT	IRF1		HAS3	SP1		PRPS1	ASH2L
COMT	PTTG1		HAS3	NFKB1		PRPS1	TFAP2C
COMT	MYNN		HAS3	RELA		PRPS1	ERG
COMT	SIN3A		HAS3	MAX		PRPS1	OLIG2
COMT	SMAD5		HAS3	USF1		PRPS1	SALL4
COMT	KLF1		HAS3	USF2		PRPS1	SOX17
COMT	ZNF580		HAS3	SREBF1		PRPS1	TFCP2L1
COMT	DDX20		HAS3	PRDM1		PRPS1	NR3C1
COMT	MEF2D		HAS3	ELK4		PRPS1	RUNX2
COMT	ZBTB7A		HAS3	FOXF2		PRPS1	CUX1
COMT	EGR1		HAS3	TP63		PRPS1	STAT4
COMT	ZFX		ARL17A	ZNF354C		PRPS1	CTNNB1
COMT	GLIS2		ARL17A	FOXC1		PRPS1	MYB
COMT	GLIS1		ARL17A	GATA2		PRPS1	NR0B1
COMT	FOXM1		ARL17A	YY1		PRPS1	RBPJ
COMT	IRF4		ARL17A	MAX		PRPS1	CLOCK
COMT	TEAD3		ARL17A	USF1		PRPS1	ESR2
COMT	JUNB		ARL17A	SREBF1		ANO4	AHR
COMT	ATF1		ARL17A	ESR1		ANO4	ARNT
COMT	RCOR2		ARL17A	FOXA1		ANO4	AR
COMT	MXD4		ARL17A	SREBF2		ANO4	STAT3
COMT	HMG20B		PAH	TFAP2A		ANO4	SMAD4
COMT	MXD3		PAH	ZNF354C		ANO4	TP63
COMT	ARID4B		PAH	FOXC1		ANO4	RUNX1
COMT	ZKSCAN1		PAH	GATA2		ANO4	SPI1
COMT	POLR2A		PAH	YY1		ANO4	POU5F1
COMT	NFIA		PAH	MAX		ANO4	TP53
COMT	NFE2		PAH	USF1		ANO4	GATA2
COMT	CDC5L		PAH	USF2		ANO4	REST
COMT	NR4A1		PAH	FOXA1		ANO4	SOX9
COMT	CREM		PRKD2	TFAP2A		ANO4	OLIG2
COMT	CUX1		PRKD2	ZNF354C		ANO4	SMARCA4
COMT	RELA		PRKD2	CREB1		ANO4	YAP1
COMT	HDAC8		PRKD2	GATA2		ANO4	CTNNB1
COMT	JUND		PRKD2	YY1		ANO4	POU3F2
COMT	KLF13		PRKD2	POU2F2		ANO4	CDX2
COMT	HMGN3		PRKD2	HNF4A		ANO4	DNAJC2
COMT	ID3		PRKD2	E2F6		ANO4	DROSHA
COMT	MAFK		PRKD2	MAX		ST8SIA4	SUZ12
COMT	DNMT1		PRKD2	USF1		ST8SIA4	AHR
COMT	MAX		PRKD2	USF2		ST8SIA4	ARNT
COMT	ZHX1		PRKD2	SREBF1		ST8SIA4	ZNF217
COMT	RUNX1		PRKD2	TEAD1		ST8SIA4	NFE2L2
COMT	GTF2B		MAL2	ZNF354C		ST8SIA4	HOXC9
COMT	ZNF140		MAL2	CEBPB		ST8SIA4	XRN2
COX7A2	GATA4		MAL2	FOS		ST8SIA4	TCF4
COX7A2	ZFP64		MAL2	JUN		ST8SIA4	SMAD4
COX7A2	HMG20A		MAL2	MEF2A		ST8SIA4	RUNX1
COX7A2	ZNF101		MAL2	POU2F2		ST8SIA4	SPI1
COX7A2	GTF2E2		MAL2	PPARG		ST8SIA4	POU5F1
COX7A2	ZNF324		MAL2	MAX		ST8SIA4	SOX2
COX7A2	INSM2		MAL2	USF1		ST8SIA4	GATA1
COX7A2	NCOR1		MAL2	USF2		ST8SIA4	E2F4
COX7A2	TCF7		MAL2	SREBF1		ST8SIA4	RCOR3
CPEB4	CREB3L1		MAL2	PRDM1		ST8SIA4	MYCN
CPEB4	ZNF644		MAL2	RUNX2		ST8SIA4	SOX9
CPEB4	GATA2		ALOX15	ZNF354C		ST8SIA4	SRY
CPEB4	KLF16		ALOX15	PPARG		ST8SIA4	OLIG2
CPEB4	ZNF24		ALOX15	MAX		ST8SIA4	SMARCA4
CPEB4	NR2C2		ALOX15	USF1		ST8SIA4	YAP1
CPEB4	TFDP1		ALOX15	USF2		ST8SIA4	SALL4
CPEB4	ELF1		ALOX15	PRDM1		ST8SIA4	WT1
CPEB4	KLF6		ALOX15	ESR1		ST8SIA4	SMAD3
CPEB4	POLR2H		ALOX15	SREBF2		ST8SIA4	NR3C1
CPEB4	CREB3		CLIC4	ZNF354C		ST8SIA4	MECOM
CPEB4	ATF3		CLIC4	ARID3A		ST8SIA4	EED
CPEB4	ZBTB26		CLIC4	FOXC1		ST8SIA4	RNF2
CPEB4	NFRKB		CLIC4	TP53		ST8SIA4	MTF2
CPEB4	ZNF512		CLIC4	USF2		ST8SIA4	MYB
CPEB4	NCOA1		CLIC4	TFAP2C		ST8SIA4	POU3F2
CPEB4	GABPA		LOC100379224	ZNF354C		ST8SIA4	RCOR1
CPEB4	GTF2E2		LOC100379224	FOXC1		ST8SIA4	SOX11
CPEB4	KLF11		LOC100379224	GATA2		ST8SIA4	PADI4
CPEB4	FOXJ2		PYROXD1	ZNF354C		CTPS2	AHR
CPEB4	BCOR		PYROXD1	FOXC1		CTPS2	ARNT
CPEB4	TEAD1		PYROXD1	GATA2		CTPS2	SMAD4
CPEB4	REST		PYROXD1	YY1		CTPS2	E2F1
CPEB4	RAD51		FOLH1	ZNF354C		CTPS2	SPI1
CPEB4	SMARCE1		FOLH1	JUND		CTPS2	SOX2
CPEB4	PBX2		FOLH1	FOXC1		CTPS2	ZFX
CPEB4	RAD21		FOLH1	GATA2		CTPS2	TFAP2C
CPEB4	GATAD1		FOLH1	FOXL1		CTPS2	ZNF281
CPEB4	CBFB		FOLH1	STAT3		CTPS2	SMAD2
CPEB4	SIRT6		MEGF11	ZNF354C		CTPS2	SMAD3
CPEB4	SMARCA4		MEGF11	FOXC1		CTPS2	RUNX2
CPEB4	DPF2		MEGF11	GATA2		CTPS2	PRDM5
CPEB4	SMAD5		MEGF11	HOXA5		CTPS2	IRF8
CPEB4	TSHZ1		MEGF11	NFIC		CTPS2	HTT
CPEB4	ZEB1		MEGF11	E2F6		HECW2	STAT6
CPEB4	DDX20		MEGF11	NFKB1		HECW2	SUZ12
CPEB4	ADNP		MEGF11	SREBF1		HECW2	AHR
CPEB4	ZNF584		MEGF11	ELK4		HECW2	ARNT
CPEB4	TRIM28		MEGF11	RUNX2		HECW2	ZNF217
CPEB4	KLF7		HLF	ZNF354C		HECW2	STAT3
CPEB4	ZFX		SPP1	ZNF354C		HECW2	TCF4
CPEB4	LEF1		SPP1	FOXC1		HECW2	SMAD4
CPEB4	ATF1		SPP1	FOXL1		HECW2	TP63
CPEB4	NR2F6		SPP1	YY1		HECW2	FLI1
CPEB4	ETS1		SPP1	POU2F2		HECW2	RUNX1
CPEB4	NCOR1		SPP1	HINFP		HECW2	SPI1
CPEB4	ESRRA		SPP1	NFKB1		HECW2	TP53
CPEB4	ETV1		SPP1	RUNX2		HECW2	GATA1
CPEB4	ZBTB11		SPP1	NR3C1		HECW2	CNOT3
CPEB4	NFE2		SPP1	HNF1B		HECW2	TFCP2L1
CPEB4	NR4A1		RPS4Y1	TFAP2A		HECW2	RUNX2
CPEB4	HMBOX1		RPS4Y1	ZNF354C		HECW2	FOXP2
CPEB4	CREM		RPS4Y1	NFYA		HECW2	BMI1
CPEB4	ZNF335		RPS4Y1	SRF		HECW2	JARID2
CPEB4	ZNF83		RPS4Y1	PPARG		HECW2	MTF2
CPEB4	ID3		RPS4Y1	ESR1		HECW2	CTNNB1
CPEB4	GATA1		RPS4Y1	TP63		HECW2	JUN
CPEB4	TAL1		JADE3	ZNF354C		HECW2	CDX2
CPEB4	TCF3		JADE3	ARID3A		S100A4	AHR
CPEB4	STAT5A		JADE3	PRRX2		S100A4	ARNT
CRABP2	CTBP2		JADE3	CEBPB		S100A4	FLI1
CRABP2	CREB3L1		JADE3	FOXC1		S100A4	RUNX1
CRABP2	GATA2		JADE3	FOXL1		S100A4	SPI1
CRABP2	ZNF24		JADE3	SRF		S100A4	EGR1
CRABP2	MAZ		JADE3	FOXA1		S100A4	TP53
CRABP2	KLF9		JADE3	SOX5		S100A4	GATA1
CRABP2	ELF1		CMAHP	ARID3A		S100A4	GATA2
CRABP2	ZNF2		CMAHP	FOXC1		S100A4	ZFX
CRABP2	CTCF		CMAHP	GATA2		S100A4	FOXP1
CRABP2	ZNF71		CMAHP	YY1		S100A4	ERG
CRABP2	WT1		CMAHP	HOXA5		S100A4	SOX9
CRABP2	SP7		CMAHP	NR3C1		S100A4	ATF3
CRABP2	ZNF101		CMAHP	SOX5		S100A4	RELA
CRABP2	KLF8		CHRM3	ARID3A		S100A4	BCL3
CRABP2	E2F5		CHRM3	HOXA5		S100A4	CEBPB
CRABP2	SMARCA5		ADCYAP1	ARID3A		S100A4	NR1H3
CRABP2	ZNF76		ADCYAP1	JUN		S100A4	RARG
CRABP2	ZNF394		ADCYAP1	FOXC1		S100A4	TCF21
CRABP2	NRF1		ADCYAP1	GATA2		ENTPD3	AHR
CRABP2	BCL11B		ADCYAP1	FOXL1		ENTPD3	ARNT
CRABP2	ZNF423		ADCYAP1	ELF5		ENTPD3	AR
CRABP2	BCOR		KIT	TFAP2A		ENTPD3	TP63
CRABP2	REST		KIT	ARID3A		ENTPD3	SPI1
CRABP2	SMARCE1		KIT	FOXC1		ENTPD3	SOX2
CRABP2	ZNF324		KIT	GATA2		ENTPD3	GATA2
CRABP2	ZBTB17		KIT	FOXL1		ENTPD3	EOMES
CRABP2	MYNN		KIT	E2F1		ENTPD3	ERG
CRABP2	PPARG		KIT	STAT1		ENTPD3	SALL4
CRABP2	ZFP37		KIT	PRDM1		ENTPD3	SOX17
CRABP2	SIN3A		RGS20	TFAP2A		ENTPD3	MYBL2
CRABP2	SP2		RGS20	ARID3A		ENTPD3	TBX5
CRABP2	SIRT6		RGS20	FOXC1		ENTPD3	GATA3
CRABP2	SMARCA4		RGS20	GATA2		ENTPD3	ESR2
CRABP2	SMAD5		RGS20	FOXL1		XIAP	AHR
CRABP2	ZNF580		RGS20	NFYA		XIAP	ARNT
CRABP2	ZEB1		RGS20	STAT3		XIAP	TP63
CRABP2	ZNF584		RGS20	SP1		XIAP	FLI1
CRABP2	ZBTB7A		RGS20	E2F6		XIAP	SPI1
CRABP2	TRIM28		RGS20	KLF5		XIAP	GATA1
CRABP2	EGR1		RGS20	TP53		XIAP	KDM5B
CRABP2	KLF7		RGS20	ESR1		XIAP	REST
CRABP2	GLIS2		RGS20	FOXF2		XIAP	ERG
CRABP2	GLI4		RGS20	HNF1B		XIAP	FOXO3
CRABP2	FOXM1		PPARGC1A	ARID3A		XIAP	KLF1
CRABP2	INSM2		PPARGC1A	JUND		XIAP	SMAD2
CRABP2	IRF4		PPARGC1A	CREB1		XIAP	SMAD3
CRABP2	ATF1		PPARGC1A	FOXC1		XIAP	SCLY
CRABP2	ZFP2		PPARGC1A	GATA2		XIAP	RCOR1
CRABP2	NR2F6		PPARGC1A	YY1		XIAP	RELA
CRABP2	ZKSCAN1		PPARGC1A	POU2F2		XIAP	PRDM5
CRABP2	POLR2A		PPARGC1A	SRF		XIAP	CHD7
CRABP2	ZNF341		PPARGC1A	TP53		SLC24A3	SUZ12
CRABP2	ETS1		PPARGC1A	USF1		SLC24A3	TEAD4
CRABP2	NCOR1		PPARGC1A	PAX2		SLC24A3	ARNT
CRABP2	ESRRA		MAGI2	ARID3A		SLC24A3	ZNF217
CRABP2	WRNIP1		MAGI2	PRRX2		SLC24A3	PAX3
CRABP2	ZNF558		MAGI2	FOXC1		SLC24A3	STAT3
CRABP2	ZNF501		MAGI2	NFIC		SLC24A3	TCF4
CRABP2	ETV1		DACT2	ARID3A		SLC24A3	SMAD4
CRABP2	CDC5L		DACT2	FOXC1		SLC24A3	TP63
CRABP2	CREM		DACT2	E2F6		SLC24A3	FLI1
CRABP2	ZNF18		DACT2	TEAD1		SLC24A3	RUNX1
CRABP2	RELA		DACT2	ELF5		SLC24A3	POU5F1
CRABP2	ZNF335		METTL7A	ARID3A		SLC24A3	SOX2
CRABP2	BCL11A		METTL7A	FOXC1		SLC24A3	EGR1
CRABP2	MAFK		METTL7A	YY1		SLC24A3	MITF
CRABP2	SCRT2		METTL7A	MEF2A		SLC24A3	TP53
CRABP2	DEK		METTL22	ARID3A		SLC24A3	FOXA2
CRH	EHMT2		METTL22	JUN		SLC24A3	GATA1
CRH	RCOR1		METTL22	FOXC1		SLC24A3	TFAP2C
CRHBP	SUZ12		METTL22	GATA2		SLC24A3	ESR1
CRIM1	KLF16		METTL22	YY1		SLC24A3	SMARCA4
CRIM1	KDM5B		METTL22	NFIC		SLC24A3	SALL4
CRIM1	SAP30		METTL22	TP63		SLC24A3	SOX17
CRIM1	PHF8		METTL22	NFATC2		SLC24A3	DMRT1
CRIM1	ZNF2		ST18	ARID3A		SLC24A3	RUNX2
CRIM1	TEAD1		ST18	PRRX2		SLC24A3	SCLY
CRIM1	GATAD1		ST18	CREB1		SLC24A3	YY1
CRIM1	SIN3A		ST18	GATA2		SLC24A3	MYB
CRIM1	HBP1		ST18	MEF2A		SLC24A3	LMO2
CRIM1	DPF2		ST18	SRF		GPD2	ARNT
CRIM1	DMAP1		ST18	PPARG		GPD2	ZNF217
CRIM1	TEAD3		ST18	STAT3		GPD2	FOXP3
CRIM1	GATAD2A		ST18	E2F1		GPD2	AR
CRIM1	NFIL3		ST18	STAT1		GPD2	STAT3
CRIM1	ATF1		ST18	ELK1		GPD2	TCF4
CRIM1	MXD4		ST18	TFAP2C		GPD2	SMAD4
CRIM1	KDM1A		SLC39A9	ARID3A		GPD2	TP63
CRIM1	ETV4		SLC39A9	PRRX2		GPD2	E2F1
CRIM1	RFXANK		SLC39A9	GATA2		GPD2	RUNX1
CRIM1	ARID4B		SLC39A9	MEF2A		GPD2	MYC
CRIM1	ELF3		SLC39A9	HNF4A		GPD2	SPI1
CRIM1	SP3		SLC39A9	E2F1		GPD2	KLF4
CRIM1	BCL6		SLC22A4	ARID3A		GPD2	POU5F1
CRIM1	TGIF2		SLC22A4	FOXC1		GPD2	TCF3
CSMD3	SUZ12		SLC22A4	POU2F2		GPD2	EGR1
CSMD3	EZH2		SLC22A4	E2F1		GPD2	PPARG
CSPG5	EZH2		SLC22A4	SP1		GPD2	RCOR3
CSPG5	SP7		SLC22A4	TP53		GPD2	EOMES
CSPG5	ZNF341		SLC22A4	MAX		GPD2	TET1
CSPG5	RNF2		L3MBTL4	ARID3A		GPD2	ERG
CSPP1	CREB3L1		L3MBTL4	FOXC1		GPD2	GFI1B
CSPP1	KLF9		L3MBTL4	GATA2		GPD2	ESR1
CSPP1	GTF2E2		L3MBTL4	FOXL1		GPD2	OLIG2
CSPP1	FOXJ2		L3MBTL4	POU2F2		GPD2	SMARCA4
CSPP1	ZNF580		L3MBTL4	ELK1		GPD2	WT1
CSPP1	ADNP		L3MBTL4	TFAP2C		GPD2	ZNF281
CSPP1	TRIM22		L3MBTL4	IRF2		GPD2	PRDM14
CSPP1	TFAP4		NTRK2	ARID3A		GPD2	SMAD2
CSPP1	POLR2A		NTRK2	JUN		GPD2	SMAD3
CSPP1	ZBTB11		NTRK2	CREB1		GPD2	RUNX2
CSPP1	RXRB		NTRK2	FOXC1		GPD2	MECOM
CSPP1	ELF3		NTRK2	GATA2		GPD2	JUN
CSPP1	NR4A1		NTRK2	FOXL1		NHS	SUZ12
CTH	FOXA3		NTRK2	POU2F2		NHS	ARNT
CTH	YY1		NTRK2	NFYA		NHS	PAX3
CTH	POLR2H		NTRK2	E2F1		NHS	AR
CTH	ATF3		NTRK2	HINFP		NHS	SMAD4
CTH	NCOA1		NTRK2	MAX		NHS	TP63
CTH	ZNF71		NTRK2	PRDM1		NHS	E2F1
CTH	ZNF101		NTRK2	ELK4		NHS	SOX2
CTH	ZNF76		NTRK2	EN1		NHS	MITF
CTH	SOX13		NTRK2	SOX17		NHS	TP53
CTH	ZNF324		AK7	ARID3A		NHS	GATA2
CTH	ZBTB17		AK7	FOXC1		NHS	PPARD
CTH	MYNN		AK7	MEF2A		NHS	TRIM28
CTH	SMAD5		AK7	POU2F2		NHS	ESR1
CTH	SCRT1		AK7	GATA3		NHS	SMAD2
CTH	ZNF580		AK7	E2F1		NHS	SMAD3
CTH	ZEB1		AK7	SP1		NHS	NR3C1
CTH	ZNF623		AK7	KLF5		NHS	RUNX2
CTH	KLF7		F2RL2	ARID3A		NHS	CUX1
CTH	INSM2		F2RL2	BRCA1		NHS	JARID2
CTH	HHEX		F2RL2	JUN		NHS	MTF2
CTH	SSRP1		F2RL2	JUND		NHS	ESR2
CTH	GMEB2		F2RL2	FOXC1		DOK6	SUZ12
CTH	ESRRA		F2RL2	POU2F2		DOK6	ARNT
CTH	TBX21		F2RL2	HNF4A		DOK6	AR
CTH	TBP		F2RL2	PRDM1		DOK6	MITF
CTH	MNT		F2RL2	ESR1		DOK6	TP53
CTH	PKNOX1		F2RL2	EN1		DOK6	FOXA2
CTH	GFI1B		COX7A2	ARID3A		DOK6	HNF4A
CTSH	ZFP64		COX7A2	FOXC1		DOK6	ERG
CTSH	SOX5		COX7A2	GATA2		DOK6	EP300
CTSH	MTA1		COX7A2	YY1		DOK6	OLIG2
CTSH	RAD21		COX7A2	POU2F2		DOK6	JARID2
CTSH	MBD2		COX7A2	NFYA		DOK6	MTF2
CTSH	HDGF		COX7A2	SRF		DOK6	DNAJC2
CTSH	TAL1		COX7A2	GATA3		PRIMA1	SUZ12
CUL4A	ZNF488		CHRNA3	ARID3A		PRIMA1	ARNT
CUL4A	CREB3L1		CHRNA3	PRRX2		PRIMA1	AR
CUL4A	KLF16		CHRNA3	BRCA1		PRIMA1	STAT3
CUL4A	HDAC1		CHRNA3	NFIC		PRIMA1	KLF4
CUL4A	ZFP64		CHRNA3	NFYA		PRIMA1	SOX2
CUL4A	TFDP1		CHRNA3	SRF		PRIMA1	EGR1
CUL4A	KDM5B		CHRNA3	SREBF2		PRIMA1	FOXA2
CUL4A	MBD1		ZNF654	ARID3A		PRIMA1	GATA1
CUL4A	ZBTB26		ZNF654	YY1		PRIMA1	REST
CUL4A	SAP30		ZNF654	SRF		PRIMA1	PPARD
CUL4A	PHF8		ZNF654	USF2		PRIMA1	TET1
CUL4A	GTF2E2		TRIM38	ARID3A		PRIMA1	ERG
CUL4A	RERE		TRIM38	CEBPB		PRIMA1	SRY
CUL4A	ZNF197		TRIM38	FOS		PRIMA1	ESR1
CUL4A	FOSL1		TRIM38	PPARG		PRIMA1	YAP1
CUL4A	NRF1		TRIM38	STAT3		PRIMA1	SMAD3
CUL4A	BCL11B		TRIM38	USF1		PRIMA1	NR3C1
CUL4A	RAD51		TRIM38	STAT1		PRIMA1	SCLY
CUL4A	CEBPA		TRIM38	ELK4		PRIMA1	FOXP2
CUL4A	SMAD5		TRIM38	PAX2		PRIMA1	EED
CUL4A	SMAD4		GAD1	ARID3A		PRIMA1	EZH2
CUL4A	TSHZ1		GAD1	PRRX2		PRIMA1	RNF2
CUL4A	ZEB1		GAD1	FOXC1		PRIMA1	MTF2
CUL4A	MEF2D		GAD1	YY1		PRIMA1	RCOR1
CUL4A	ZBTB7A		GAD1	MEF2A		PRIMA1	DROSHA
CUL4A	DMAP1		GAD1	STAT3		CNTNAP5	TEAD4
CUL4A	GLIS1		GAD1	HNF4A		CNTNAP5	ARNT
CUL4A	THRB		GAD1	E2F1		CNTNAP5	NFE2L2
CUL4A	ZFP2		GAD1	E2F6		CNTNAP5	AR
CUL4A	SSRP1		GAD1	NFKB1		CNTNAP5	STAT3
CUL4A	TFAP4		GAD1	RELA		CNTNAP5	TCF4
CUL4A	ESRRA		GAD1	USF2		CNTNAP5	SMAD4
CUL4A	STAT1		GAD1	ELK4		CNTNAP5	CREB1
CUL4A	EED		GAREM	TFAP2A		CNTNAP5	SOX2
CUL4A	MAX		GAREM	ARID3A		CNTNAP5	REST
CUL4A	SCRT2		GAREM	NFIC		CNTNAP5	PPARD
CUL4A	ZNF547		GAREM	PPARG		CNTNAP5	OLIG2
CXCL1	ARID1B		GAREM	STAT3		CNTNAP5	SMARCA4
CXCL1	ZNF76		VWCE	TFAP2A		CNTNAP5	YAP1
CXCL6	ELF1		VWCE	ARID3A		CNTNAP5	KLF1
CXCL6	KLF6		VWCE	CREB1		CNTNAP5	RUNX2
CXCL6	ARNT		VWCE	FOXC1		CNTNAP5	CUX1
CXCL6	SP3		VWCE	HOXA5		CNTNAP5	POU3F2
CXorf38	ZNF382		VWCE	PPARG		CNTNAP5	DROSHA
CXorf38	IRF1		VWCE	HNF4A		KCNJ3	SUZ12
CYB5D1	TFE3		VWCE	E2F1		KCNJ3	ARNT
CYB5D1	CTBP2		VWCE	TP53		KCNJ3	ZNF217
CYB5D1	CREB3L1		VWCE	FOXF2		KCNJ3	AR
CYB5D1	ZNF24		VWCE	EN1		KCNJ3	TCF4
CYB5D1	MAZ		GNAS	TFAP2A		KCNJ3	SMAD4
CYB5D1	ELK1		GNAS	ARID3A		KCNJ3	MYC
CYB5D1	KLF9		GNAS	PRRX2		KCNJ3	KLF4
CYB5D1	BHLHE40		GNAS	CEBPB		KCNJ3	SOX2
CYB5D1	KDM5B		GNAS	FOS		KCNJ3	REST
CYB5D1	ZBTB26		GNAS	JUN		KCNJ3	ERG
CYB5D1	SAP30		GNAS	CREB1		KCNJ3	OLIG2
CYB5D1	PHF8		GNAS	FOXC1		KCNJ3	SMARCA4
CYB5D1	ZNF2		GNAS	GATA2		KCNJ3	SALL4
CYB5D1	ZNF639		GNAS	FOXL1		KCNJ3	ZNF281
CYB5D1	GTF2E2		GNAS	YY1		KCNJ3	JARID2
CYB5D1	KLF8		GNAS	NFIC		KCNJ3	MTF2
CYB5D1	ZNF76		GNAS	NFYA		KCNJ3	JUN
CYB5D1	ZNF610		GNAS	SRF		KCNJ3	POU3F2
CYB5D1	IRF1		GNAS	E2F1		EPC1	ARNT
CYB5D1	ZNF394		GNAS	HINFP		EPC1	PAX3
CYB5D1	NRF1		GNAS	RELA		EPC1	VDR
CYB5D1	BCL11B		GNAS	SREBF1		EPC1	PHF8
CYB5D1	ZNF423		GNAS	TFAP2C		EPC1	AR
CYB5D1	SOX13		GNAS	NR3C1		EPC1	CREM
CYB5D1	L3MBTL2		SLC9A8	TFAP2A		EPC1	E2F1
CYB5D1	REST		SLC9A8	ARID3A		EPC1	RUNX1
CYB5D1	ZNF324		SLC9A8	CEBPB		EPC1	MYC
CYB5D1	ZBTB17		SLC9A8	FOS		EPC1	POU5F1
CYB5D1	MYNN		SLC9A8	JUN		EPC1	SOX2
CYB5D1	CHD1		SLC9A8	CREB1		EPC1	TCF3
CYB5D1	PPARG		SLC9A8	FOXC1		EPC1	MITF
CYB5D1	ZFP37		SLC9A8	YY1		EPC1	PPARG
CYB5D1	SMC3		SLC9A8	NFYA		EPC1	GATA1
CYB5D1	SIN3A		SLC9A8	ESR1		EPC1	GATA2
CYB5D1	SP2		CALCB	ARID3A		EPC1	KDM5B
CYB5D1	MTA2		CALCB	JUN		EPC1	E2F4
CYB5D1	HBP1		CALCB	CREB1		EPC1	FOXP1
CYB5D1	SMAD5		CALCB	FOXC1		EPC1	CNOT3
CYB5D1	KLF1		CALCB	SREBF1		EPC1	TRIM28
CYB5D1	ZEB1		CALCB	ELK4		EPC1	EP300
CYB5D1	USF2		CALCB	RUNX2		EPC1	ESR1
CYB5D1	ZBTB7A		PITPNC1	ARID3A		EPC1	SALL4
CYB5D1	ZNF623		PITPNC1	BRCA1		EPC1	SOX17
CYB5D1	KLF7		PITPNC1	FOXC1		EPC1	DMRT1
CYB5D1	ZFX		PITPNC1	NFIC		EPC1	HOXB4
CYB5D1	DMAP1		PITPNC1	HNF4A		EPC1	YY1
CYB5D1	TRIM22		PITPNC1	E2F1		EPC1	ZFP42
CYB5D1	GLI4		PITPNC1	NFKB1		EPC1	TBX3
CYB5D1	INSM2		PITPNC1	NRF1		EPC1	EWSR1
CYB5D1	GATAD2A		GRIA3	ARID3A		EPC1	SREBF2
CYB5D1	ATF1		GRIA3	FOXC1		EPC1	TFEB
CYB5D1	MXD4		GRIA3	GATA2		EPC1	PAX6
CYB5D1	HMG20B		GRIA3	NFIC		EPC1	HTT
CYB5D1	ZFP2		GRIA3	HNF4A		EPC1	PRDM16
CYB5D1	ETV4		GRIA3	STAT1		AHI1	ARNT
CYB5D1	SSRP1		GRIA3	EN1		AHI1	CEBPD
CYB5D1	RFX3		TIGD2	TFAP2A		AHI1	TTF2
CYB5D1	TFAP4		TIGD2	ARID3A		AHI1	STAT3
CYB5D1	POLR2A		TIGD2	JUN		AHI1	SMAD4
CYB5D1	ETS1		TIGD2	YY1		AHI1	CREB1
CYB5D1	HDGF		TIGD2	MAX		AHI1	CREM
CYB5D1	WRNIP1		UTY	ARID3A		AHI1	FLI1
CYB5D1	ETV1		UTY	PRRX2		AHI1	MYC
CYB5D1	ZBTB11		UTY	FOXC1		AHI1	SPI1
CYB5D1	TARDBP		UTY	GATA2		AHI1	KLF4
CYB5D1	STAT1		UTY	YY1		AHI1	EGR1
CYB5D1	ELF3		UTY	HOXA5		AHI1	MITF
CYB5D1	HCFC1		UTY	NFIC		AHI1	GATA1
CYB5D1	ZNF146		UTY	HNF4A		AHI1	GATA2
CYB5D1	SP3		UTY	RELA		AHI1	KDM5B
CYB5D1	ZNF18		UTY	TP53		AHI1	E2F4
CYB5D1	ZNF207		UTY	MAX		AHI1	SIN3B
CYB5D1	ZNF335		UTY	USF1		AHI1	REST
CYB5D1	ZBTB33		UTY	USF2		AHI1	SETDB1
CYB5D1	HIC1		UTY	TP63		AHI1	MYCN
CYB5D1	BCL11A		UTY	PAX2		AHI1	TAL1
CYB5D1	TGIF2		SCN5A	ARID3A		AHI1	TRIM28
CYB5D1	HMGN3		SCN5A	CREB1		AHI1	SMARCA4
CYB5D1	CCNT2		SCN5A	FOXC1		AHI1	ATF3
CYB5D1	PKNOX1		SCN5A	E2F1		AHI1	SCLY
CYB5D1	ZNF407		SCN5A	E2F6		AHI1	YY1
CYB5D1	MYC		SCN5A	MAX		AHI1	ZFP42
CYB5D1	ZNF641		SCN5A	USF1		AHI1	STAT4
CYB5D1	MAX		SCN5A	USF2		AHI1	RAD21
CYB5D1	ZHX1		SCN5A	SREBF1		AHI1	TBX3
CYB5D1	USF1		SCN5A	RUNX2		AHI1	JUN
CYB5R4	GTF2F1		MAOB	ARID3A		AHI1	SIN3A
CYB5R4	EZH2		MAOB	JUN		AHI1	POU3F2
CYB5R4	ZNF644		MAOB	JUND		AHI1	RCOR1
CYB5R4	GATA2		MAOB	FOXC1		AHI1	PADI4
CYB5R4	ELK1		MAOB	HOXA5		AHI1	NR1H3
CYB5R4	ZNF382		MAOB	HINFP		AHI1	HTT
CYB5R4	BHLHE40		MAOB	USF2		CLSTN2	SUZ12
CYB5R4	CREB3		MAOB	TEAD1		CLSTN2	TEAD4
CYB5R4	MTA1		MAOB	ELK4		CLSTN2	ARNT
CYB5R4	ZNF71		MAOB	NR3C1		CLSTN2	ZNF217
CYB5R4	WT1		MAOB	EGR1		CLSTN2	TCF4
CYB5R4	FOXJ2		STEAP2	ARID3A		CLSTN2	SMAD4
CYB5R4	ZNF76		STEAP2	CEBPB		CLSTN2	CREM
CYB5R4	TAF7		STEAP2	FOS		CLSTN2	POU5F1
CYB5R4	ZNF610		STEAP2	JUN		CLSTN2	SOX2
CYB5R4	PTTG1		STEAP2	CREB1		CLSTN2	MITF
CYB5R4	ZNF324		STEAP2	YY1		CLSTN2	FOXA2
CYB5R4	ZNF263		STEAP2	MEF2A		CLSTN2	REST
CYB5R4	SP2		STEAP2	POU2F2		CLSTN2	OLIG2
CYB5R4	KLF1		STEAP2	STAT3		CLSTN2	SMARCA4
CYB5R4	DDX20		STEAP2	E2F1		CLSTN2	RUNX2
CYB5R4	ZBTB7A		STEAP2	HINFP		CLSTN2	SCLY
CYB5R4	KLF7		STEAP2	NFKB1		CLSTN2	EZH2
CYB5R4	DMAP1		STEAP2	TFAP2C		CLSTN2	RNF2
CYB5R4	INSM2		STEAP2	FOXA1		CLSTN2	JARID2
CYB5R4	ZFP2		STEAP2	PAX2		CLSTN2	MTF2
CYB5R4	ZNF558		STEAP2	E2F4		CLSTN2	TBX3
CYB5R4	SP3		KCNK10	ARID3A		CLSTN2	PBX1
CYB5R4	CUX1		KCNK10	PRRX2		CLSTN2	NR1H3
CYB5R4	ZNF207		KCNK10	FOS		CLSTN2	GBX2
CYB5R4	TEAD2		KCNK10	JUN		NTRK3	SUZ12
CYB5R4	BCL11A		KCNK10	GATA2		NTRK3	ARNT
CYB5R4	ZNF83		KCNK10	POU2F2		NTRK3	ZNF217
CYB5R4	SUPT5H		KCNK10	HOXA5		NTRK3	AR
CYB5R4	GFI1B		KCNK10	NFYA		NTRK3	STAT3
CYB5R4	TAL1		KCNK10	PPARG		NTRK3	TCF4
CYB5R4	ZNF547		KCNK10	STAT3		NTRK3	E2F1
CYB5R4	PYGO2		KCNK10	HINFP		NTRK3	FLI1
CYB5R4	ATF2		KCNK10	E2F6		NTRK3	MYC
CYCS	POLR2H		KCNK10	SREBF1		NTRK3	SOX2
CYCS	KDM5B		KCNK10	PRDM1		NTRK3	EGR1
CYCS	SAP30		KCNK10	SREBF2		NTRK3	MITF
CYCS	PHF8		KCNK10	ELF5		NTRK3	TP53
CYCS	ZNF71		STX11	ARID3A		NTRK3	KDM5B
CYCS	ARID1B		STX11	CREB1		NTRK3	REST
CYCS	FOXJ2		STX11	FOXC1		NTRK3	EOMES
CYCS	MYNN		STX11	GATA2		NTRK3	OLIG2
CYCS	TRIM28		STX11	YY1		NTRK3	SMARCA4
CYCS	GLI4		STX11	TEAD1		NTRK3	YAP1
CYCS	GLIS1		STX11	FOXA1		NTRK3	PRDM14
CYCS	INSM2		STX11	RUNX2		NTRK3	KLF1
CYCS	RFX3		BST2	ARID3A		NTRK3	SCLY
CYCS	HCFC1		C12orf60	ARID3A		NTRK3	EED
CYCS	ZBTB33		C12orf60	GATA2		NTRK3	PHC1
CYCS	MXI1		C12orf60	YY1		NTRK3	EZH2
CYCS	TCF7		C12orf60	POU2F2		NTRK3	RNF2
CYFIP2	ELK1		C12orf60	HINFP		NTRK3	JARID2
CYFIP2	POLR2H		C12orf60	TP53		NTRK3	MTF2
CYFIP2	ATF3		ANKRD29	ARID3A		NTRK3	JUN
CYFIP2	ZNF512		ANKRD29	PRRX2		NTRK3	RELA
CYFIP2	ZNF175		ANKRD29	FOXC1		NTRK3	BACH1
CYFIP2	FOXJ2		ANKRD29	MEF2A		NTRK3	STAT1
CYFIP2	CBFB		ANKRD29	NFYA		NTRK3	ZNF274
CYFIP2	GTF2A2		ANKRD29	TEAD1		SIM1	SUZ12
CYFIP2	ZNF584		ANKRD29	IRF2		SIM1	ARNT
CYFIP2	DMAP1		ANKRD29	NR3C1		SIM1	CEBPD
CYFIP2	ATF1		CADPS	ARID3A		SIM1	NFE2L2
CYFIP2	MXD4		CADPS	PRRX2		SIM1	AR
CYFIP2	ARID4B		CADPS	NKX2-5		SIM1	STAT3
CYFIP2	WRNIP1		CADPS	BRCA1		SIM1	TCF4
CYFIP2	TBX21		CADPS	GATA2		SIM1	SMAD4
CYP26A1	SUZ12		CADPS	FOXL1		SIM1	TP63
CYP26A1	EZH2		CADPS	NFIC		SIM1	MYC
CYP26A1	GATA2		CADPS	NFYA		SIM1	KLF4
CYP26A1	KLF16		CADPS	IRF2		SIM1	POU5F1
CYP26A1	ZNF2		CADPS	PRDM1		SIM1	TP53
CYP26A1	CTCF		RBM6	ARID3A		SIM1	SETDB1
CYP26A1	ZNF101		RBM6	PRRX2		SIM1	ASH2L
CYP26A1	FOXJ2		RBM6	PPARG		SIM1	PPARD
CYP26A1	HDAC2		RBM6	KLF5		SIM1	TRIM28
CYP26A1	HDAC6		RBM6	NFKB1		SIM1	ZNF281
CYP26A1	ZFP37		RBM6	TP53		SIM1	DMRT1
CYP26A1	ESRRA		RBM6	ESR1		SIM1	RUNX2
CYP26A1	MITF		RBM6	FOXF2		SIM1	SCLY
CYP26A1	HMGN3		NANOG	ARID3A		SIM1	MYBL2
CYP4V2	ZNF24		NANOG	PRRX2		SIM1	BMI1
CYP4V2	KDM5B		NANOG	JUN		SIM1	EED
CYP4V2	SAP30		NANOG	FOXC1		SIM1	PHC1
CYP4V2	PHF8		NANOG	FOXL1		SIM1	EZH2
CYP4V2	ZNF71		NANOG	YY1		SIM1	RNF2
CYP4V2	ZNF76		NANOG	POU2F2		SIM1	JARID2
CYP4V2	TAF7		NANOG	PPARG		SIM1	MTF2
CYP4V2	SP2		NANOG	STAT3		SIM1	PBX1
CYP4V2	SMAD5		NANOG	KLF5		SIM1	STAT1
CYP4V2	ZNF580		NANOG	RELA		PCDH18	SUZ12
CYP4V2	EGR1		NANOG	TP53		PCDH18	ARNT
CYP4V2	KLF7		NANOG	PRDM1		PCDH18	CEBPD
CYP4V2	FOXM1		NANOG	ESR1		PCDH18	AR
CYP4V2	INSM2		NANOG	ELF5		PCDH18	STAT3
CYP4V2	IRF4		C1RL	ARID3A		PCDH18	SOX2
CYP4V2	SP3		C1RL	PRRX2		PCDH18	PPARG
CYP4X1	ZNF382		C1RL	CEBPB		PCDH18	PPARD
CYP4X1	WT1		C1RL	JUN		PCDH18	SOX9
CYP4X1	KLF8		C1RL	GATA2		PCDH18	OLIG2
CYP4X1	PRDM10		C1RL	FOXL1		PCDH18	YAP1
CYP4X1	ZBTB7A		C1RL	USF2		PCDH18	ATF3
CYP4X1	BCL11A		C1RL	EN1		PCDH18	RUNX2
CYP4X1	SCRT2		CAMK2A	ARID3A		PCDH18	SCLY
DACT2	NR2F1		CAMK2A	CEBPB		PCDH18	CCND1
DACT2	GATA4		CAMK2A	GATA2		PCDH18	BMI1
DACT2	MBD1		CAMK2A	GATA3		PCDH18	EED
DACT2	SOX13		CAMK2A	FOXA1		PCDH18	PHC1
DACT2	THAP1		CAMK2A	SREBF2		PCDH18	EZH2
DACT2	NR2F2		WDR41	ARID3A		PCDH18	RNF2
DACT2	NR2F6		WDR41	PDX1		PCDH18	MTF2
DACT2	CREB1		WDR41	PRRX2		PCDH18	RCOR1
DCBLD1	TFE3		WDR41	FOXC1		PCDH18	IRF1
DCBLD1	EZH2		WDR41	GATA2		SLC38A1	STAT6
DCBLD1	KLF9		WDR41	FOXL1		SLC38A1	ARNT
DCBLD1	GATA4		WDR41	POU2F2		SLC38A1	ZNF217
DCBLD1	TFDP1		WDR41	GATA3		SLC38A1	PAX3
DCBLD1	NFYC		SLC15A4	ARID3A		SLC38A1	ELK1
DCBLD1	ZHX2		SLC15A4	PRRX2		SLC38A1	PHF8
DCBLD1	KDM5B		SLC15A4	GATA2		SLC38A1	AR
DCBLD1	MBD1		SLC15A4	FOXL1		SLC38A1	STAT3
DCBLD1	ZBTB26		SLC15A4	YY1		SLC38A1	TP63
DCBLD1	SAP30		SLC15A4	GATA3		SLC38A1	E2F1
DCBLD1	PHF8		SLC15A4	NR3C1		SLC38A1	FLI1
DCBLD1	NFRKB		RP2	ARID3A		SLC38A1	RUNX1
DCBLD1	KLF11		RP2	PRRX2		SLC38A1	MYC
DCBLD1	RERE		RP2	FOS		SLC38A1	SPI1
DCBLD1	ZNF197		RP2	NFIC		SLC38A1	POU5F1
DCBLD1	FOSL1		RP2	PPARG		SLC38A1	SOX2
DCBLD1	ZNF610		RP2	KLF5		SLC38A1	PPARG
DCBLD1	SOX13		RP2	SREBF1		SLC38A1	HNF4A
DCBLD1	MLX		RP2	FOXF2		SLC38A1	E2F4
DCBLD1	DRAP1		VAMP1	ARID3A		SLC38A1	RCOR3
DCBLD1	ZNF580		VAMP1	BRCA1		SLC38A1	SETDB1
DCBLD1	NFIL3		VAMP1	JUN		SLC38A1	EOMES
[truncated: 14,599 more rows]

## Sheet: Sheet5
Supplementary table S4 - Transcription factor (TFs) interaction with target genes in SOD1-ALS DEGs (versus control), GSE10638 dataset
ENCODE			JASPER			ChEA			244 common TFs between ENCODE, JASPER and ChEA
Gene_symbol	TFs_name		Gene_symbol	TFs_name		Gene_symbol	TFs_name		PRDM1
AAGAB	PRDM1		ZFP57	NR2F1		NRP2	SOX2		GATA2
AAGAB	NFYC		ZFP57	YY1		NRP2	FOXP1		ELK1
AAGAB	GMEB2		ZFP57	HLF		NRP2	MITF		TFE3
AAGAB	TAF7		ZFP57	RREB1		NRP2	FOXA2		TSHZ1
AAGAB	FOXJ2		ZFP57	TFAP2A		NRP2	TEAD4		EGR1
AAGAB	WT1		ZFP57	STAT1		NRP2	TCF3		REST
AAGAB	GATA2		ZFP57	REST		NRP2	EP300		SREBF1
AAGAB	TRIM22		ZFP57	PLAG1		NRP2	KLF2		MTA2
AAGAB	ZNF366		ZFP57	PAX6		NRP2	KLF5		IRF1
ABCD3	CEBPG		ZFP57	NHLH1		NRP2	PAX3		GATA3
ABCD3	SUPT5H		ZFP57	INSM1		NRP2	HOXC9		ZNF207
ABCD3	SIN3A		ZFP57	CTCF		NRP2	ELK1		CTCF
ABCD3	SAP30		ZFP57	IRF1		NRP2	DACH1		KLF4
ABCD3	THRB		ZFP57	PBX1		NRP2	AR		KLF7
ABCD3	PHF8		ZFP57	NFIL3		NRP2	STAT3		MYNN
ABCD3	ZBTB26		ZFP57	NR4A2		NRP2	TCF4		SREBF2
ABCD3	PRDM10		ZFP57	ESR2		NRP2	SMAD4		PPARG
ABCD3	FOXA3		ZFP57	SOX9		NRP2	TP63		ZFX
ABCD3	ZNF501		ZFP57	FOXD1		NRP2	E2F1		TEAD4
ABCD3	ELK1		ZFP57	FOXO3		NRP2	FLI1		RELA
ABCD3	HMG20B		ZFP57	FEV		NRP2	MYC		ARNT
ABCD3	RCOR2		ZFP57	FOXI1		NRP2	SPI1		CREB1
ABCD3	KDM5B		ZFP57	NKX3-1		NRP2	KLF4		CEBPB
ABCD3	ZNF610		ZFP57	REL		NRP2	NANOG		YY1
ABCD3	SMAD5		ZFP57	SRY		NRP2	TP53		ZNF239
ABCD3	MXD4		ZFP57	SPIB		NRP2	HNF4A		MYC
ABCD3	ZBTB7A		ZFP57	ZNF354C		NRP2	KDM5B		ZBTB17
ABCD3	ZEB1		ZFP57	ARID3A		NRP2	SIN3B		E2F4
ABCD3	ZNF76		ZFP57	BRCA1		NRP2	ASH2L		NR2F1
ABCD3	KDM5A		ZFP57	FOXC1		NRP2	EOMES		JUNB
ABCF2	BACH1		ZFP57	GATA2		NRP2	TFAP2C		TRIM24
ABCF2	TFE3		ZFP57	FOXL1		NRP2	PPARD		POU2F2
ABCF2	TSHZ1		ZFP57	MEF2A		NRP2	ERG		STAT3
ABCF2	TAF7		ZFP57	HOXA5		NRP2	TAL1		MYB
ABCF2	SAP30		ZFP57	NFIC		NRP2	TRIM28		MITF
ABCF2	PHF8		ZFP57	SRF		NRP2	SMARCA4		GATA1
ABCF2	ELK1		ZFP57	PPARG		NRP2	SOX17		BCL2L13
ABCF2	KDM5B		ZFP57	GATA3		NRP2	PRDM14		DDX59
ABCF2	ZNF610		ZFP57	E2F1		NRP2	ATF3		GDF15
ABCF2	ZBTB7A		ZFP57	NFKB1		NRP2	NR3C1		HNRNPU
ABCF2	KDM5A		ZFP57	RELA		NRP2	SCLY		HTATIP2
ABCF2	EGR1		ZFP57	TP53		NRP2	GATA4		IFNGR1
ABCF2	MIXL1		ZFP57	MAX		NRP2	MEF2A		LAPTM5
ABCF2	REST		ZFP57	USF1		NRP2	TBX5		NEAT1
ABCF2	TGIF2		ZFP57	TEAD1		NRP2	FOXP2		PNMT
ABCF2	RNF2		ZFP57	ELK1		NRP2	RAD21		PURB
ABCF2	ZNF263		ZFP57	IRF2		NRP2	EED		REPIN1
ABCF2	GLI4		ZFP57	ELK4		NRP2	PHC1		RHOBTB3
ABCF2	NRF1		ZFP57	ESR1		NRP2	EZH2		SLC7A5
ABCF2	SIRT6		ZFP57	FOXF2		NRP2	RNF2		TBC1D22B
ABCF2	GLIS2		ZFP57	FOXA1		NRP2	JARID2		THEM4
ABCF2	ZNF71		ZFP57	SOX5		NRP2	MTF2		TMEM107
ABCF2	IRF4		FLOT1	NR2F1		NRP2	SUZ12		TMOD1
ABCF2	SMARCA4		FLOT1	YY1		NRP2	SIN3A		TNFAIP3
ABCF2	HMGN3		FLOT1	HLF		NRP2	PAX6		TRAF4
ABCF2	ETS1		FLOT1	RREB1		NRP2	NFIB		TRIB1
ABCF2	KLF9		FLOT1	TFAP2A		NRP2	FOXO1		TRIM69
ABCF2	ZBTB11		FLOT1	STAT1		SOX2	PRDM1		TRPV2
ABCF2	ZNF146		FLOT1	REST		SOX2	DENND2A		UBE2K
ABCF2	CREB3L1		FLOT1	PLAG1		SOX2	SOCS3		ZBTB12
ABCF2	ZBTB40		FLOT1	PAX6		SOX2	JUNB		STAT1
ABCF2	MBD2		FLOT1	NHLH1		SOX2	SERPINA3		POLR3A
ABCF2	NR2C2		FLOT1	INSM1		SOX2	CHST11		ESR1
ABCF2	DIDO1		FLOT1	CTCF		SOX2	EFNA5		ZNF585B
ABCF2	ZNF335		FLOT1	IRF1		SOX2	IGF1R		ZNF317
ABCF2	ZNF580		FLOT1	PBX1		SOX2	ST3GAL1		EP300
ABCF2	CREB3		FLOT1	NFIL3		SOX2	FRMD4A		DRAM1
ABCF2	ZNF341		FLOT1	NR4A2		SOX2	PITPNC1		FLAD1
ABCF2	ELF1		FLOT1	ESR2		SOX2	SYK		GPR98
ABCF2	IRF2		FLOT1	SOX9		SOX2	NCOA2		HPS3
ABCF2	FOXM1		FLOT1	FOXD1		SOX2	EFEMP1		ICAM1
ABCF2	SMARCE1		FLOT1	FOXO3		SOX2	CLMN		MACF1
ABCF2	NCOA1		FLOT1	FEV		SOX2	NEDD9		MASP1
ABCF2	ZKSCAN1		FLOT1	FOXI1		SOX2	RUNX2		PARP8
ABCF2	TFDP1		FLOT1	NKX3-1		SOX2	THADA		PLAU
ABCF2	ZNF324		FLOT1	REL		SOX2	PITPNM2		PLN
ABCF2	SREBF1		FLOT1	SRY		SOX2	EML6		RPL22L1
ABCF2	L3MBTL2		FLOT1	SPIB		SOX2	ATP8A2		TNFSF10
ABCG1	NR2C2		FLOT1	ZNF354C		SOX2	EGFR		WDR26
ABCG1	ZNF324		FLOT1	BRCA1		SOX2	NBEA		ZFP36L1
ABCG1	L3MBTL2		FLOT1	FOXC1		SOX2	NTN4		JUN
ABCG1	ZNF558		FLOT1	GATA2		SOX2	ATP9A		CREBZF
ABCG1	EED		FLOT1	FOXL1		SOX2	DHRS2		DTNBP1
ABCG1	SUZ12		FLOT1	MEF2A		SOX2	FSIP1		DUSP22
ABHD6	MTA2		FLOT1	HOXA5		SOX2	TTLL7		DUSP6
ABHD6	ZNF366		FLOT1	NFIC		SOX2	HEY1		E2F3
ABHD6	FOXA3		FLOT1	SRF		SOX2	TAMM41		EML6
ABHD6	ZNF580		FLOT1	PPARG		SOX2	ABLIM3		ENO3
ABHD6	L3MBTL2		FLOT1	GATA3		SOX2	EDIL3		GBP2
ABHD6	ZFP2		FLOT1	E2F1		SOX2	INPP5F		GDPD1
ABHD6	KLF16		FLOT1	HINFP		SOX2	ADAMTS9		GJB2
ABHD6	ATF3		FLOT1	E2F6		SOX2	LRP1B		HCRT
ABHD6	HNF4G		FLOT1	NFKB1		SOX2	SAMD12		HLF
ABHD6	MLX		FLOT1	RELA		SOX2	CDH12		IER5L
ABHD6	RAD21		FLOT1	TP53		SOX2	GPATCH2		MED13
ABHD6	MBD4		FLOT1	MAX		SOX2	FOXP1		METTL9
ABHD6	EBF1		FLOT1	USF1		SOX2	LEO1		MTHFD1L
ABHD6	MYBL2		FLOT1	TEAD1		SOX2	CYP1B1		MTUS1
ABHD6	MAZ		FLOT1	ELK1		SOX2	EBF1		NDUFS8
ABHD6	SMAD4		FLOT1	IRF2		SOX2	SSTR1		NHSL1
ABHD6	ZNF24		FLOT1	ELK4		SOX2	EPHA4		NRAS
ABL2	FOS		FLOT1	ESR1		SOX2	TFAP2A		PAQR8
ABL2	ZNF202		FLOT1	FOXF2		SOX2	CDH6		PCK2
ABLIM3	BACH1		FLOT1	FOXA1		SOX2	SOCS2		PPP2CA
ABLIM3	GTF2A2		RARB	NR2F1		SOX2	ALDH1A3		PPP2R3C
ABLIM3	RCOR2		RARB	YY1		SOX2	OBSL1		PTBP3
ABLIM3	MIXL1		RARB	HLF		SOX2	FBP1		QKI
ABLIM3	ZBTB11		RARB	PRDM1		SOX2	IL6R		RNF6
ABLIM3	MBD2		RARB	POU2F2		SOX2	NRSN1		RSRC1
ABLIM3	NR2C2		RARB	JUN		SOX2	EDN1		SLC39A14
ABLIM3	ZNF324		RARB	FOXC1		SOX2	NHSL1		SLC43A2
ABLIM3	ZFP2		RARB	GATA2		SOX2	DSCAM		SPP1
ABLIM3	NR2F2		RARB	NFIC		SOX2	SLC7A5		TTC25
ABLIM3	BHLHE40		RARB	NFYA		SOX2	BMF		VAV3
ABLIM3	ZNF175		RARB	SRF		SOX2	PIK3R1		WDR61
ABLIM3	THAP1		RARB	HNF4A		SOX2	TESK2		ZFP36L2
ABLIM3	IRF1		RARB	SREBF1		SOX2	METAP1D		RUNX1
ABLIM3	ZNF584		RARB	TEAD1		SOX2	UACA		HNF4A
ABLIM3	ARID4B		EYA1	CEBPB		SOX2	PPP1R2		GTPBP2
ABLIM3	ZNF589		EYA1	YY1		SOX2	CDYL2		ITGA2B
ABLIM3	ZFP64		EYA1	HLF		SOX2	CD99L2		SETD8
ABLIM3	ZNF2		EYA1	POU2F2		SOX2	ST8SIA4		GPD2
ABLIM3	RCOR1		EYA1	STAT1		SOX2	SORBS3		GPR1
ACOT13	BACH1		EYA1	NFIL3		SOX2	WWC1		ITGA2
ACOT13	NFYC		EYA1	JUN		SOX2	NHS		NT5DC3
ACOT13	GMEB2		EYA1	JUND		SOX2	KCNJ3		NTN4
ACOT13	TAF7		EYA1	FOXC1		SOX2	BMPR1B		OBSL1
ACOT13	FOXJ2		EYA1	GATA2		SOX2	PAK1		SERPINA3
ACOT13	SIN3A		EYA1	FOXL1		SOX2	KIZ		SHC1
ACOT13	FOXA3		EYA1	NFIC		SOX2	NRXN1		SMAD3
ACOT13	HMG20B		EYA1	SRF		SOX2	CLSTN2		SPTBN4
ACOT13	RCOR2		EYA1	GATA3		SOX2	KCNK9		STX16
ACOT13	SMAD5		EYA1	HNF4A		SOX2	HTR7		SULT1C4
ACOT13	MIXL1		EYA1	TP53		SOX2	NTRK3		TTC9
ACOT13	SIRT6		NAV3	YY1		SOX2	ARHGEF26		HEPH
ACOT13	SMARCA4		NAV3	NFIL3		SOX2	RGS10		PPAPDC1A
ACOT13	KLF9		NAV3	JUN		SOX2	USP25		SUCNR1
ACOT13	ELF1		NAV3	JUND		SOX2	PPP2R3C		UCK2
ACOT13	IRF2		NAV3	FOXC1		SOX2	SLC38A1		VWA5A
ACOT13	TFDP1		NAV3	FOXL1		SOX2	UBE3A		IFNAR2
ACOT13	ZNF324		NAV3	HOXA5		SOX2	MIR99AHG		LEPROTL1
ACOT13	EED		BBIP1	SP1		SOX2	SUCNR1		LUC7L3
ACOT13	HNF4G		BBIP1	POU2F2		SOX2	PPP1R13B		MKNK2
ACOT13	MBD4		BBIP1	STAT1		SOX2	ATRNL1		OPLAH
ACOT13	MYBL2		BBIP1	NFIL3		SOX2	IKZF2		STMN3
ACOT13	ZNF24		BBIP1	FOXC1		SOX2	SMAD3		TRIM59
ACOT13	IRF1		BBIP1	GATA2		SOX2	RREB1		ZNF592
ACOT13	CUX1		BBIP1	FOXL1		SOX2	AFF3		TCF3
ACOT13	ATF1		BBIP1	HOXA5		SOX2	LDLRAD4		KCNMB2
ACOT13	HBP1		BBIP1	HINFP		SOX2	ARHGAP26		NOP14-AS1
ACOT13	ARID1B		BBIP1	ELK4		SOX2	VAV3		RAB8B
ACOT13	ZNF83		C2ORF88	NR2F1		SOX2	ABLIM1		SEC31A
ACOT13	TARDBP		C2ORF88	YY1		SOX2	DLC1		SKIL
ACOT13	SSRP1		C2ORF88	RUNX2		SOX2	MTUS1		SLC7A4
ACOT13	SMARCA5		C2ORF88	PRDM1		SOX2	QKI		SMAD1
ACOT13	SOX5		C2ORF88	POU2F2		SOX2	MCTP2		ST8SIA4
ACOT13	CEBPZ		C2ORF88	NFIL3		SOX2	LPP		STK4
ACOT13	RFXANK		C2ORF88	ESR2		SOX2	DDC		TFAP2B
ACOT13	NFE2L2		C2ORF88	JUN		SOX2	AKAP13		ZFAND5
ACOT13	DNMT1		C2ORF88	JUND		SOX2	TANK		SRF
ACOT13	ZNF644		C2ORF88	CREB1		SOX2	TRIB1		KLHDC4
ACOT13	GATA4		C2ORF88	FOXC1		SOX2	GSK3B		LGI4
ACOT13	RARA		C2ORF88	GATA2		SOX2	STAG1		LMNB1
ACOT13	E2F5		C2ORF88	FOXL1		SOX2	CDH1		MADCAM1
ACOT13	KLF13		C2ORF88	MEF2A		SOX2	GPR98		MAPK11
ACOT13	LEF1		C2ORF88	NFIC		SOX2	PDGFA		MAPK12
ACOT13	MBD1		C2ORF88	SRF		SOX2	FRY		MED16
ACTA1	SUZ12		C2ORF88	STAT3		SOX2	EXOC4		MNX1
ACTA1	CTBP2		C2ORF88	E2F1		SOX2	GPR126		NUP50
ACTA1	EZH2		C2ORF88	TP53		SOX2	PLXDC2		PDGFA
ACTR3B	SIN3A		C2ORF88	TEAD1		SOX2	PRSS23		PPM1D
ACTR3B	SAP30		C2ORF88	TFAP2C		SOX2	MET		PRKAR1A
ACTR3B	PHF8		C2ORF88	ESR1		SOX2	PLCXD2		PRMT2
ACTR3B	KDM5B		ABCB9	NFIL3		SOX2	CPNE4		PRSS33
ACTR3B	ZBTB40		ABCB9	FOXC1		SOX2	TNFAIP8L3		RGS10
ACTR3B	POLR2A		ABCB9	GATA2		SOX2	SHANK2		RPL27
ACTR3B	DPF2		ABCB9	FOXL1		SOX2	ANKRD28		RPLP2
ACTR3B	KLF8		ABCB9	RELA		SOX2	PTPN3		RPS6KA2
ACTR3B	USF1		ABCB9	USF2		SOX2	NUDT12		SFXN3
ACTR3B	GTF2E2		EIF5A	TFAP2A		SOX2	KIAA1324		SH3GLB2
ACTR3B	ZNF143		EIF5A	ESR2		SOX2	NFE2L3		SOCS3
ACTR3B	ZNF394		EIF5A	PRRX2		SOX2	SPSB1		SPSB2
ACTR3B	ID3		EIF5A	FOXC1		SOX2	PPARGC1B		TFAP2A
ACVR2A	NFYC		EIF5A	GATA2		SOX2	HIVEP2		TMCO3
ACVR2A	FOXA3		EIF5A	FOXL1		SOX2	GFRA1		TOX3
ACVR2A	ELF1		EIF5A	HOXA5		SOX2	SATB1		ULBP3
ACVR2A	TFDP1		EIF5A	PPARG		SOX2	ZNF536		VGF
ACVR2A	ZFP64		EIF5A	HNF4A		SOX2	FGF12		WFIKKN1
ACVR2A	SOX5		EIF5A	E2F6		SOX2	CACNG4		XIST
ACVR2A	GATA4		EIF5A	MAX		SOX2	MGLL		ZDHHC2
ACVR2A	HDAC1		EIF5A	USF2		SOX2	EFNB2		ZNF559
ACVR2A	ZNF382		EIF5A	ESR1		SOX2	FGF10		NAB2
ACVR2A	GATA3		EIF5A	FOXF2		SOX2	SEMA3D		PLCXD2
ACVR2A	KLF6		EIF5A	NRF1		SOX2	RAB3IP		RHOQ
ACVR2A	HMG20A		EIF5A	PAX2		SOX2	DKK1		SAA1
ADAMTS16	ZFP2		EIF5A	NR2E3		SOX2	ESRP1		SCAF11
ADAMTS16	EZH2		CRHBP	ESR2		SOX2	FBXO32		SF1
ADAMTS16	RERE		CRHBP	CREB1		SOX2	KCNMB2		SNRNP35
ADAMTS16	FOSL1		CRHBP	FOXC1		SOX2	ARID5B		TANK
ADAMTS16	ZNF197		CRHBP	HOXA5		SOX2	ACVR2A		NIPAL3
ADAMTS16	EGR2		CRHBP	PPARG		SOX2	ZNF704		NOG
ADAT2	SP1		CRHBP	STAT3		SOX2	CLDN4		PIP5K1B
ADAT2	ZNF207		CRHBP	NFKB1		SOX2	EMP1		PRKAA1
ADAT2	SIN3A		CRHBP	USF2		SOX2	RUNX1T1		PRR5
ADAT2	KDM5A		NPEPL1	NR2F1		SOX2	AHCYL2		RHEBL1
ADAT2	ETS1		NPEPL1	CEBPB		SOX2	DUSP6		TNFAIP2
ADAT2	SMAD4		NPEPL1	RUNX2		SOX2	ZFP36L2		UBQLN4
ADAT2	ZNF24		NPEPL1	STAT1		SOX2	IL6ST		UNC13A
ADAT2	ZFP64		NPEPL1	ESR2		SOX2	TMOD3		VEGFA
ADAT2	CUX1		NPEPL1	ZNF354C		SOX2	NT5DC3		PPP1R13B
ADAT2	HBP1		NPEPL1	BRCA1		SOX2	CALM1		RASSF4
ADAT2	TARDBP		NPEPL1	JUN		SOX2	FBXW11		RREB1
ADAT2	MBD1		NPEPL1	FOXC1		SOX2	SLC1A4		SHB
ADAT2	ETV1		NPEPL1	GATA2		SOX2	NMD3		SIAH1
ADAT2	ATF2		NPEPL1	FOXL1		SOX2	NABP1		SLC2A8
ADAT2	HHEX		NPEPL1	PPARG		SOX2	EPM2A		SMOX
ADAT2	HCFC1		NPEPL1	STAT3		SOX2	GLCCI1		SMPDL3A
ADAT2	TBP		NPEPL1	HNF4A		SOX2	MBTPS1		SOCS2
ADRA1A	ZNF71		NPEPL1	E2F1		SOX2	SEMA4D		TLE2
ADRA1A	SUZ12		NPEPL1	HINFP		SOX2	SLC4A7		TPX2
ADRA1A	EZH2		NPEPL1	USF2		SOX2	PDP1		TRAPPC6B
ADRA1A	KLF8		NPEPL1	SREBF1		SOX2	RMST		VAMP5
ADRA1A	ZNF547		HOXA10	CEBPB		SOX2	THEM4		ZZZ3
ADRA2A	WT1		HOXA10	PRDM1		SOX2	ANKS1B		NUDT18
ADRA2A	ZNF71		HOXA10	TFAP2A		SOX2	RIMS2		OAZ3
ADRA2A	SP7		HOXA10	ESR2		SOX2	TPCN2		ORC6
AFF4	CEBPG		HOXA10	PPARG		SOX2	ZMYND11		PRKACA
AFF4	SP1		HOXA10	STAT3		SOX2	COL22A1		PTP4A1
AFF4	TAF7		SSTR2	ESR2		SOX2	C14ORF132		RUNX2
AFF4	FOXJ2		SSTR2	NR3C1		SOX2	CAB39		SEC61A1
AFF4	ELK1		MECR	ESR2		SOX2	WDR1		VAX2
AFF4	ZNF610		MECR	BRCA1		SOX2	KLF7		ZNF670
AFF4	ZNF76		MECR	JUND		SOX2	ERICH1		NR3C1
AFF4	ZNF71		MECR	GATA2		SOX2	LMO1		RAB23
AFF4	CREB3		MECR	NFYA		SOX2	FAR2		RPL31
AFF4	ZNF24		MECR	NRF1		SOX2	ST8SIA1		SLC4A8
AFF4	IRF1		LRRC7	YY1		SOX2	PRR5		SPINT1
AFF4	ARID1B		LRRC7	POU2F2		SOX2	PEMT		TNPO1
AFF4	SMARCA5		LRRC7	SOX9		SOX2	SLC16A10		ZNF536
AFF4	ZNF644		LRRC7	SRY		SOX2	TNFAIP3		TTC12
AFF4	E2F5		LRRC7	ARID3A		SOX2	TOX3		ZNF148
AFF4	KLF8		LRRC7	FOXC1		SOX2	NAV3		USP25
AFF4	GTF2E2		LRRC7	GATA2		SOX2	CDH3		ZNF865
AFF4	ZNF394		LRRC7	FOXL1		SOX2	ADAMTS16
AFF4	RERE		LRRC7	MEF2A		SOX2	ASTN2
AFF4	FOSL1		LRRC7	IRF2		SOX2	DAB1
AFF4	ZNF197		FBXW11	YY1		SOX2	DPP6
AFF4	ZNF101		FBXW11	RUNX2		SOX2	FOXA2
AFF4	KLF11		FBXW11	POU2F2		SOX2	TMTC1
AFF4	PTRF		FBXW11	STAT1		SOX2	ADRA2A
AFF4	CTCF		FBXW11	SOX9		SOX2	POU3F1
AFF4	PTTG1		FBXW11	SRY		SOX2	EPHA7
AFF4	KLF4		FBXW11	FOXC1		SOX2	CDH13
AGAP3	KLF7		FBXW11	PPARG		SOX2	CDH8
AGAP3	MYNN		FBXW11	STAT3		SOX2	IRX1
AGAP3	SP1		FBXW11	NRF1		SOX2	OTP
AGAP3	ZNF207		FBXW11	SOX17		SOX2	DPP10
AGAP3	GMEB2		CAMKK2	RUNX2		SOX2	RELN
AGAP3	TAF7		CAMKK2	TFAP2A		SOX2	ST6GAL2
AGAP3	WT1		CAMKK2	FOXD1		SOX2	NR2F1
AGAP3	ZNF366		CAMKK2	FOXO3		SOX2	GRIA3
AGAP3	SIN3A		CAMKK2	FOXC1		SOX2	NOG
AGAP3	PRDM10		CAMKK2	GATA2		SOX2	PDE4DIP
AGAP3	ELK1		CAMKK2	FOXL1		SOX2	NAV1
AGAP3	ZNF610		CAMKK2	HNF4A		SOX2	LMO4
AGAP3	SMAD5		CAMKK2	E2F1		SOX2	EYA1
AGAP3	ZBTB7A		CAMKK2	E2F6		SOX2	PLCL1
AGAP3	EGR1		CAMKK2	NFKB1		SOX2	MBTPS2
AGAP3	REST		CAMKK2	RELA		SOX2	SLC6A15
AGAP3	TGIF2		CAMKK2	USF2		SOX2	STX16
AGAP3	RNF2		CAMKK2	ESR1		SOX2	GPATCH2L
AGAP3	GLI4		CAMKK2	FOXF2		SOX2	PICALM
AGAP3	NRF1		CAMKK2	TP63		SOX2	ENAH
AGAP3	SIRT6		CAMKK2	EGR1		SOX2	EEF2K
AGAP3	GLIS2		NDE1	RUNX2		SOX2	MAOA
AGAP3	ZNF71		NDE1	FOXD1		SOX2	CTTNBP2NL
AGAP3	IRF4		NDE1	FOXC1		SOX2	EPHB2
AGAP3	SMARCA4		NDE1	GATA2		SOX2	ABI3BP
AGAP3	HMGN3		NDE1	FOXL1		SOX2	ALOX15
AGAP3	ETS1		NDE1	HOXA5		SOX2	STK32B
AGAP3	KLF9		NDE1	PPARG		SOX2	PEX5L
AGAP3	ZBTB11		NDE1	FOXF2		SOX2	HTATIP2
AGAP3	CREB3L1		NDE1	FOXA1		SOX2	DUSP22
AGAP3	ZBTB40		NDE1	SREBF2		SOX2	RASSF4
AGAP3	MBD2		NDE1	NFYB		SOX2	MAD2L1
AGAP3	ZNF335		PLA2G7	YY1		SOX2	CALCRL
AGAP3	CREB3		PLA2G7	POU2F2		SOX2	CTH
AGAP3	ELF1		PLA2G7	FOXD1		SOX2	SLC7A11
AGAP3	FOXM1		PLA2G7	FOS		SOX2	BACH1
AGAP3	SMARCE1		PLA2G7	FOXC1		SOX2	IRS2
AGAP3	ZKSCAN1		PLA2G7	MEF2A		SOX2	NT5E
AGAP3	TFDP1		PLA2G7	GATA3		SOX2	PTGER4
AGAP3	ZNF324		PLA2G7	HINFP		SOX2	SPP1
AGAP3	SREBF1		FBXO9	YY1		SOX2	METTL15
AGAP3	L3MBTL2		FBXO9	POU2F2		SOX2	GCNT2
AGAP3	ZFP2		FBXO9	FOXD1		SOX2	IVNS1ABP
AGAP3	MAZ		FBXO9	FOXO3		SOX2	API5
AGAP3	SMAD4		FBXO9	JUND		SOX2	PLAU
AGAP3	ZNF24		FBXO9	FOXC1		SOX2	B3GALNT1
AGAP3	BHLHE40		FBXO9	GATA2		SOX2	CXCL5
AGAP3	ZNF175		FBXO9	FOXL1		SOX2	TUSC1
AGAP3	IRF1		FBXO9	MEF2A		SOX2	BID
AGAP3	ZNF589		FBXO9	HOXA5		SOX2	RAB3C
AGAP3	ZNF2		FBXO9	SRF		SOX2	GALNT2
AGAP3	TARDBP		FBXO9	GATA3		SOX2	ARHGAP18
AGAP3	SMARCA5		FBXO9	HNF4A		SOX2	EFCAB2
AGAP3	ZNF644		FBXO9	E2F1		SOX2	RPS6KA2
AGAP3	E2F5		FBXO9	HINFP		SOX2	LAMC2
AGAP3	KLF13		FBXO9	ESR1		SOX2	VEGFA
AGAP3	POLR2A		FBXO9	FOXF2		SOX2	ZBTB18
AGAP3	KLF8		GPR176	FOXD1		SOX2	GRK5
AGAP3	GTF2E2		GPR176	FOXO3		SOX2	QPCT
AGAP3	ZNF394		GPR176	FOXC1		SOX2	MTAP
AGAP3	ID3		GPR176	HOXA5		SOX2	ZNF652
AGAP3	HDAC1		STYX	FOXD1		SOX2	VSTM4
AGAP3	EGR2		STYX	FOXO3		SOX2	LMCD1
AGAP3	ETV1		STYX	JUND		SOX2	DCUN1D4
AGAP3	HCFC1		STYX	FOXC1		SOX2	SCUBE3
AGAP3	SP7		STYX	GATA2		SOX2	NRG3
AGAP3	SREBF2		STYX	FOXL1		SOX2	PAPPA
AGAP3	SP3		STYX	MEF2A		SOX2	CHRM3
AGAP3	ELF3		DLAT	STAT1		SOX2	IRX2
AGAP3	BCOR		DLAT	FOXD1		SOX2	UNC5B
AGAP3	BCL11A		DLAT	FOXO3		SOX2	SFRP2
AGAP3	MXD3		DLAT	FOXI1		SOX2	AK5
AGAP3	USF2		DLAT	FOXC1		SOX2	NPNT
AGAP3	MCM7		DLAT	FOXL1		SOX2	TNFAIP2
AGAP3	KLF1		DLAT	TP63		SOX2	SEMA6D
AGAP3	SP2		NBEA	FOXD1		SOX2	RSPO2
AGAP3	CCNT2		NBEA	ZNF354C		SOX2	SLC41A2
AGAP3	NFIL3		NBEA	FOXC1		SOX2	RORB
AGAP3	ZNF639		NBEA	GATA2		SOX2	MMP7
AGAP3	NR4A1		NBEA	MEF2A		SOX2	PREP
AGAP3	MAFK		NBEA	NRF1		SOX2	DPPA4
AGAP3	ESRRA		ARHGAP18	POU2F2		SOX2	PLAUR
AGAP3	ZFP37		ARHGAP18	FOXD1		SOX2	ADAT2
AGAP3	PPARG		ARHGAP18	JUND		SOX2	CDK17
AGAP3	INSM2		ARHGAP18	FOXC1		SOX2	HINT3
AGAP3	CHD1		ARHGAP18	NFIC		SOX2	BCL2L11
AGAP3	NFRKB		ARHGAP18	NFYA		SOX2	PTP4A1
AGAP3	NFE2		ARHGAP18	SRF		SOX2	IER5L
AGAP3	BCL11B		ARHGAP18	GATA3		SOX2	RABEP1
AGAP3	ZNF423		ARHGAP18	E2F1		SOX2	ZNF148
AGAP3	CDC5L		SPON2	YY1		SOX2	STAT1
AGAP3	ZNF121		SPON2	RUNX2		SOX2	KRAS
AGAP3	ETV4		SPON2	TFAP2A		SOX2	DHX35
AGAP3	NCOR1		SPON2	POU2F2		SOX2	CEP120
AGAP3	YBX1		SPON2	FOXD1		SOX2	ZFAND5
AGAP3	ZFX		SPON2	FOXO3		SOX2	NCAPD2
AGAP3	HIC1		SPON2	BRCA1		SOX2	TTYH1
AGAP3	BCL6		SPON2	CREB1		SOX2	VTA1
AGAP3	DRAP1		SPON2	FOXC1		SOX2	SLC16A6
AGAP3	CREM		SPON2	GATA2		SOX2	FEM1B
AGAP3	RAD51		SPON2	NFIC		SOX2	TTC9
AGPS	FOXA2		SPON2	SREBF1		SOX2	TMEM242
AGPS	TEAD4		SPON2	TFAP2C		SOX2	DENND4A
AGPS	GMEB2		SPON2	SREBF2		SOX2	LAPTM5
AGPS	THRB		SORBS3	TFAP2A		SOX2	IRAK1
AGPS	ELK1		SORBS3	STAT1		SOX2	SERPINB9
AGPS	NRF1		SORBS3	FOXD1		SOX2	COL8A1
AGPS	KLF9		SORBS3	CREB1		SOX2	SERAC1
AGPS	KLF16		SORBS3	FOXC1		SOX2	IL15
AGPS	ZNF24		SORBS3	GATA2		SOX2	CST6
AGPS	IRF1		SORBS3	FOXL1		SOX2	MT2A
AGPS	ZNF589		SORBS3	PPARG		SOX2	HEPH
AGPS	RFXANK		SORBS3	STAT3		SOX2	PTGR1
AGPS	RERE		SORBS3	SREBF1		SOX2	CEP44
AGPS	FOSL1		SORBS3	ELK4		SOX2	ZNF207
AGPS	ZNF197		SLC41A2	CEBPB		SOX2	GRPEL2
AGPS	KLF11		SLC41A2	YY1		SOX2	RPL27
AGPS	USF2		SLC41A2	PRDM1		SOX2	DDX28
AGPS	KLF1		SLC41A2	POU2F2		SOX2	KLHL28
AGPS	SP2		SLC41A2	FOXD1		SOX2	DYNC1I2
AGPS	NFIL3		SLC41A2	FOXO3		SOX2	N4BP2L2
AGPS	NFE2		SLC41A2	JUN		SOX2	NDC1
AGPS	ETV4		SLC41A2	FOXC1		SOX2	SMG7
AGPS	HIC1		SLC41A2	GATA2		SOX2	SHC1
AGPS	DRAP1		SLC41A2	MEF2A		SOX2	ZNF317
AGPS	TRIM28		SLC41A2	NFYA		SOX2	EIF2S1
AGPS	DDX20		SLC41A2	HINFP		SOX2	SRRT
AGPS	PBX2		NR2F6	SP1		SOX2	LINS
AGPS	CEBPD		NR2F6	TFAP2A		SOX2	PEX26
AGPS	ATF4		NR2F6	FOXD1		SOX2	ELF2
AGPS	SOX13		NR2F6	ZNF354C		SOX2	PRKD2
AGPS	KDM1A		NR2F6	FOXC1		SOX2	MRPL42
AGPS	GABPA		NR2F6	E2F1		SOX2	RDH11
AGPS	TEAD1		NR2F6	HINFP		SOX2	RAD52
AGPS	RELA		NR2F6	E2F6		SOX2	NBR2
AGPS	ARNT		NR2F6	KLF5		SOX2	ZC4H2
AGPS	CREB1		NR2F6	EGR1		SOX2	C2ORF49
AGPS	THRAP3		FOSL2	SP1		SOX2	RAB8B
AGPS	GATAD1		FOSL2	TFAP2A		SOX2	PURB
AHCYL2	SAP30		FOSL2	POU2F2		SOX2	CCDC124
AHCYL2	PHF8		FOSL2	FOXD1		SOX2	PDE12
AHCYL2	KDM5B		FOSL2	PDX1		SOX2	RPS21
AHCYL2	MLLT1		FOSL2	JUN		SOX2	MFAP3
AHCYL2	GTF2F1		FOSL2	CREB1		SOX2	PSMF1
AHNAK2	FOSL2		FOSL2	FOXC1		SOX2	TOP3B
AHNAK2	KLF7		FOSL2	E2F1		SOX2	ALKBH8
AHNAK2	GATA2		FOSL2	HINFP		SOX2	BIRC5
AHNAK2	SAP30		FOSL2	E2F6		SOX2	AP2B1
AHNAK2	PHF8		SHISA3	STAT1		SOX2	RRM1
AHNAK2	KDM5B		SHISA3	FOXD1		SOX2	CFDP1
AHNAK2	ZBTB7A		SHISA3	FOXC1		SOX2	FBXO9
AHNAK2	ZEB1		SHISA3	GATA2		SOX2	HAUS6
AHNAK2	ZNF76		SHISA3	MEF2A		SOX2	SRFBP1
AHNAK2	GLIS2		SHISA3	NFYA		SOX2	CAB39L
AHNAK2	ZNF146		SHISA3	STAT3		SOX2	MTG2
AHNAK2	SMARCE1		SHISA3	MAX		SOX2	CYCS
AHNAK2	ZFP2		SHISA3	USF1		SOX2	SEC61A1
AHNAK2	MAZ		SHISA3	USF2		SOX2	NAPG
AHNAK2	ARID4B		BMF	NR2F1		SOX2	GUF1
AHNAK2	RCOR1		BMF	YY1		SOX2	TIMM13
AHNAK2	DPF2		BMF	TFAP2A		SOX2	U2AF2
AHNAK2	KLF8		BMF	STAT1		SOX2	ABCF2
AHNAK2	ZNF382		BMF	FEV		SOX2	GDAP1
AHNAK2	ZNF547		BMF	FOXC1		SOX2	TAB3
AHNAK2	BCOR		BMF	GATA2		SOX2	MDN1
AHNAK2	BCL11A		BMF	FOXL1		SOX2	MKNK1
AHNAK2	SP2		BMF	NFIC		SOX2	PIP5K1B
AHNAK2	PPARG		BMF	E2F1		SOX2	AIF1L
AHNAK2	CHD1		RPAP3	YY1		SOX2	FBXO15
AHNAK2	HIC1		RPAP3	FEV		SOX2	TRNT1
AHNAK2	ZBTB33		RPAP3	JUND		SOX2	CHCHD2
AHNAK2	GLIS1		RPAP3	CREB1		SOX2	ARMC9
AIF1L	ZNF263		RPAP3	FOXC1		SOX2	CENPN
AIF1L	GLIS2		RPAP3	GATA2		SOX2	FLAD1
AIF1L	L3MBTL2		RPAP3	FOXL1		SOX2	PRPF8
AIF1L	MAZ		RPAP3	HNF4A		SOX2	ORC6
AIF1L	ARID4B		RPAP3	TP53		SOX2	CDCA2
AIF1L	ZFP64		SEMA3D	YY1		SOX2	CUL4A
AIF1L	GATA3		SEMA3D	PRDM1		SOX2	SCRN3
AIF1L	TEAD3		SEMA3D	POU2F2		SOX2	HERC4
AIFM2	CEBPB		SEMA3D	FEV		SOX2	EBI3
AIFM2	NFYC		SEMA3D	JUND		SOX2	MYNN
AIFM2	SAP30		SEMA3D	FOXL1		SOX2	CEP89
AIFM2	THRB		SEMA3D	MEF2A		SOX2	LMAN1
AIFM2	PHF8		SEMA3D	HOXA5		SOX2	GTSE1
AIFM2	RCOR2		SEMA3D	SRF		SOX2	RAP2A
AIFM2	KDM5B		SEMA3D	GATA3		SOX2	BOLA2
AIFM2	KLF9		POMGNT1	FEV		SOX2	EXOC5
AIFM2	HNF4G		POMGNT1	GATA2		SOX2	MORN4
AIFM2	MBD4		POMGNT1	FOXL1		SOX2	PSPH
AIFM2	MYBL2		POMGNT1	MEF2A		SOX2	PRKACB
AIFM2	ZFP64		POMGNT1	NFIC		SOX2	TMEM30A
AIFM2	ZNF2		POMGNT1	GATA3		SOX2	POLR3A
AIFM2	HBP1		POMGNT1	FOXA1		SOX2	TRIM4
AIFM2	NFE2L2		POMGNT1	SREBF2		SOX2	MBNL2
AIFM2	MXD3		POMGNT1	NR3C1		SOX2	GFOD1
AIFM2	HIC1		KDM5C	POU2F2		SOX2	CCDC126
AJAP1	EZH2		KDM5C	FEV		SOX2	TSHZ1
AK5	SUZ12		KDM5C	ARID3A		SOX2	LYSMD2
AKAP13	WT1		KDM5C	FOXC1		SOX2	MAB21L2
AKAP13	SUPT5H		KDM5C	GATA2		SOX2	TMOD1
AKAP13	TFDP1		KDM5C	NFYA		SOX2	RRN3
AKAP13	ZFP2		KDM5C	IRF2		SOX2	HELZ
AKAP13	ARID4B		ISG20	YY1		SOX2	NAALAD2
AKAP13	KLF8		ISG20	RUNX2		SOX2	VWA5A
AKAP13	ZNF382		ISG20	POU2F2		SOX2	RPL31
AKAP13	EGR2		ISG20	FEV		SOX2	TTC25
AKAP13	SP3		ISG20	GATA2		SOX2	ATF7IP
AKAP13	ZFP37		ISG20	FOXL1		SOX2	TULP3
AKAP13	CHD1		ISG20	NFIC		SOX2	TFRC
AKAP13	RUNX3		ISG20	NFYA		SOX2	UBE2B
AKAP13	GFI1B		ISG20	NFKB1		SOX2	FNIP1
AKAP13	SPI1		ISG20	RELA		SOX2	MCL1
AKAP9	CEBPG		ISG20	TEAD1		SOX2	PIP5K1A
AKAP9	WT1		ISG20	NR3C1		SOX2	MTHFD2
AKAP9	RCOR2		ISG20	PAX2		SOX2	CCDC88A
AKAP9	ZNF146		EPCAM	STAT1		SOX2	LMTK2
AKAP9	EED		EPCAM	FEV		SOX2	TNKS2
AKAP9	ZFP64		EPCAM	GATA2		SOX2	TPX2
AKAP9	SOX5		EPCAM	MEF2A		SOX2	ETNK1
AKAP9	DPF2		EPCAM	PPARG		SOX2	FANCF
AKAP9	ETV1		EPCAM	USF2		SOX2	ALKBH6
AKAP9	ELF3		EPCAM	SREBF1		SOX2	CCDC61
AKAP9	KLF1		EPCAM	ESR1		SOX2	RPH3A
AKAP9	MLLT1		EPCAM	FOXF2		SOX2	MIR7-3HG
AKAP9	NFIA		EPCAM	TP63		SOX2	GOPC
AKAP9	POU5F1		CFLAR	CEBPB		SOX2	ZNF286A
AKAP9	TFAP4		CFLAR	RUNX2		SOX2	SNHG5
AKIP1	ZNF501		CFLAR	POU2F2		SOX2	LRRCC1
AKIP1	KLF16		CFLAR	FEV		SOX2	MOB3B
AKIP1	ZNF382		CFLAR	FOS		SOX2	CFLAR
AKIP1	MXD3		CFLAR	JUN		SOX2	RSRC1
AKIP1	ZNF639		CFLAR	CREB1		SOX2	GADD45B
AKIP1	GABPA		CFLAR	FOXC1		SOX2	TNFSF10
AKIP1	NFIA		CFLAR	GATA2		SOX2	PARP11
AKIP1	ZNF18		CFLAR	PPARG		SOX2	SCARB2
AKIRIN1	CEBPG		CFLAR	E2F1		SOX2	GNG2
AKIRIN1	MXD4		CFLAR	NFKB1		SOX2	CYP24A1
AKIRIN1	ZBTB40		CFLAR	TP53		SOX2	CLIP4
AKIRIN1	TFDP1		CFLAR	SREBF1		SOX2	BCAT1
AKIRIN1	ZFP2		CFLAR	ELK1		SOX2	RNF6
AKIRIN1	GTF2E2		CFLAR	ELK4		SOX2	SCAF11
AKIRIN1	KLF1		CFLAR	ESR1		SOX2	GNA13
AKIRIN1	NFIL3		CFLAR	FOXF2		SOX2	AFF4
AKIRIN1	ZNF639		CFLAR	TP63		SOX2	PDE7A
AKIRIN1	NR4A1		CFLAR	SREBF2		SOX2	N4BP2
AKIRIN1	INSM2		SERPINA1	CEBPB		SOX2	PRR11
AKIRIN1	KDM1A		SERPINA1	FEV		SOX2	FUS
AKIRIN1	CREB1		SERPINA1	BRCA1		SOX2	GART
AKIRIN1	MLLT1		SERPINA1	JUN		SOX2	RAB6A
AKIRIN1	NFIA		SERPINA1	FOXC1		SOX2	CTSZ
AKIRIN1	ZNF384		SERPINA1	STAT3		SOX2	CABYR
AKT2	KLF7		SERPINA1	USF2		SOX2	CRIP1
AKT2	WT1		SERPINA1	SREBF2		SOX2	SFXN3
AKT2	MXD4		TRIM14	FEV		SOX2	PDCD4
AKT2	ZBTB7A		TRIM14	FOXC1		SOX2	SERPINB1
AKT2	ZEB1		TRIM14	GATA2		SOX2	LEPROTL1
AKT2	SIRT6		TRIM14	KLF5		SOX2	MED16
AKT2	GLIS2		TRIM14	TEAD1		SOX2	FGF14
AKT2	ZNF71		TRIM14	IRF2		SOX2	MED13
AKT2	SMARCA4		TRIM14	FOXA1		SOX2	APCDD1
AKT2	ZBTB11		PHYH	FEV		SOX2	TRPV2
AKT2	CREB3		PHYH	FOXI1		SOX2	C12ORF5
AKT2	TFDP1		PHYH	GATA2		SOX2	NDUFB1
AKT2	ZNF324		PHYH	FOXL1		SOX2	HCG11
AKT2	ZNF558		PHYH	MEF2A		SOX2	TBC1D1
AKT2	ATF3		PHYH	HOXA5		SOX2	TNPO1
AKT2	MAZ		PHYH	E2F1		SOX2	ETV3
AKT2	SMAD4		PHYH	TP53		SOX2	CD44
AKT2	ZNF24		PHYH	FOXA1		SOX2	ZDHHC2
AKT2	ARID4B		APBB2	FEV		SOX2	TRAF4
AKT2	SMARCA5		APBB2	PRRX2		SOX2	RHOQ
AKT2	SOX5		APBB2	FOXC1		SOX2	TBL1X
AKT2	E2F5		APBB2	GATA2		SOX2	OAS2
AKT2	KLF13		APBB2	NFIC		SOX2	KDM4C
AKT2	LEF1		APBB2	E2F1		SOX2	ACOT13
AKT2	EGR2		APBB2	E2F6		SOX2	PRKAR1A
AKT2	BCOR		APBB2	KLF5		SOX2	LGALS8
AKT2	NFIL3		APBB2	SREBF1		SOX2	CDK16
AKT2	NR4A1		APBB2	ELK1		SOX2	E2F3
AKT2	INSM2		APBB2	IRF2		SOX2	STIM1
AKT2	BCL11B		APBB2	NRF1		SOX2	CNTNAP2
AKT2	ZNF423		TXNRD2	FEV		SOX2	VGF
AKT2	ZNF121		TXNRD2	GATA2		SOX2	MNX1
AKT2	HIC1		TXNRD2	RELA		SOX2	CLK4
AKT2	CREM		TXNRD2	TP53		SOX2	SPRY2
AKT2	SOX13		TXNRD2	USF1		SOX2	ZFP36L1
AKT2	MEF2D		TXNRD2	TEAD1		SOX2	CBX3
AKT2	ADNP		TXNRD2	SREBF2		SOX2	LIN28A
AKT2	DMAP1		WHAMMP2	FOXI1		SOX2	C17ORF59
AKT2	ZNF8		WHAMMP2	FOXC1		SOX2	STMN3
AKT2	ZNF407		WHAMMP2	GATA2		SOX2	DSC2
AKT2	HDGF		WHAMMP2	FOXL1		SOX2	NUS1
AKT2	TCF7L2		DDAH1	CEBPB		SOX2	XIST
AKT2	TBX21		DDAH1	PRDM1		SOX2	KLHL8
AKT2	PRDM2		DDAH1	POU2F2		SOX2	MTHFD1L
AKT2	ZNF138		DDAH1	FOXI1		SOX2	PPP1R3D
ALDH1A3	EZH2		DDAH1	CREB1		SOX2	AGAP3
ALDH1B1	SP1		DDAH1	FOXC1		SOX2	NUDT4
ALDH1B1	TFE3		DDAH1	FOXL1		SOX2	HNRNPU
ALDH1B1	RCOR2		DDAH1	SRF		SOX2	NKTR
ALDH1B1	SIRT6		DDAH1	HNF4A		SOX2	ATM
ALDH1B1	SMARCA4		DDAH1	E2F1		SOX2	DR1
ALDH1B1	CREB3L1		DDAH1	NFKB1		SOX2	UGP2
ALDH1B1	NR2C2		DDAH1	FOXF2		SOX2	FAM83H
ALDH1B1	ZKSCAN1		ZNF10	CEBPB		SOX2	CXCL16
ALDH1B1	SMARCA5		ZNF10	YY1		SOX2	ZNF711
ALDH1B1	E2F5		ZNF10	PRDM1		SOX2	GREM2
ALDH1B1	KLF13		ZNF10	POU2F2		SOX2	NBPF3
ALDH1B1	ZNF143		ZNF10	FOXI1		SOX2	SLC7A1
ALDH1B1	ZNF394		ZNF10	FOS		SOX2	CDH23
ALDH1B1	HMG20A		ZNF10	JUN		SOX2	OLFM1
ALDH1B1	ETV1		ZNF10	CREB1		SOX2	AJAP1
ALDH1B1	NFIL3		ZNF10	HOXA5		SOX2	PDLIM4
ALDH1B1	ZNF639		ZNF10	ESR1		SOX2	ZFP57
ALDH1B1	ETV4		ZNF10	NRF1		SOX2	TCF7
ALDH1B1	BCL6		IRS2	SP1		SOX2	PLEKHA2
ALDH1B1	GATAD1		IRS2	TFAP2A		SOX2	ENO3
ALDH1B1	GATAD2A		IRS2	FOXI1		SOX2	NGFR
ALKBH5	CEBPG		IRS2	PDX1		SOX2	TPM3
ALKBH5	SP1		IRS2	FOXL1		SOX2	GLS
ALKBH5	TSHZ1		IRS2	E2F1		SOX2	F11R
ALKBH5	YY1		IRS2	E2F6		SOX2	BRIP1
ALKBH5	SAP30		IRS2	KLF5		SOX2	MX1
ALKBH5	PHF8		IRS2	SREBF1		SOX2	EPPK1
ALKBH5	ZBTB26		RAB3IP	CEBPB		SOX2	EIF2AK4
ALKBH5	ZNF501		RAB3IP	NKX2-5		SOX2	RAB27B
ALKBH5	KDM5B		RAB3IP	POU2F2		SOX2	PRTFDC1
ALKBH5	ZNF610		RAB3IP	FOXI1		SOX2	CXCL8
ALKBH5	ZEB1		RAB3IP	SRY		SOX2	MAGED2
ALKBH5	ZNF76		RAB3IP	PRRX2		SOX2	EGFL6
ALKBH5	ZNF263		RAB3IP	FOS		SOX2	VSNL1
ALKBH5	GLI4		RAB3IP	JUN		SOX2	CCDC92
ALKBH5	KLF9		RAB3IP	FOXC1		SOX2	CLDN6
ALKBH5	CREB3L1		RAB3IP	GATA2		SOX2	PVR
ALKBH5	MBD2		RAB3IP	FOXL1		SOX2	PCIF1
ALKBH5	ZNF580		RAB3IP	HOXA5		SOX2	PRDX2
ALKBH5	MAZ		RAB3IP	NFIC		SOX2	NUDT3
ALKBH5	ZNF2		RAB3IP	NFYA		SOX2	B4GALT5
ALKBH5	CEBPZ		RAB3IP	E2F6		SOX2	ZBTB12
ALKBH5	GATA4		RAB3IP	MAX		SOX2	UBE2K
ALKBH5	MBD1		RAB3IP	USF1		SOX2	EPS8L2
ALKBH5	SP7		RAB3IP	USF2		SOX2	RPAIN
ALKBH5	ELF3		RAB3IP	ELK1		SOX2	PAFAH1B1
ALKBH5	ZFP37		RAB3IP	NRF1		SOX2	C19ORF33
ALKBH5	CHD1		RAB3IP	PAX2		SOX2	KBTBD2
ALKBH5	ZFX		BOLA2	YY1		SOX2	SMCO4
ALKBH5	HIC1		BOLA2	TFAP2A		SOX2	TEAD4
ALKBH5	TEAD1		BOLA2	FOXI1		SOX2	ZNF697
ALKBH5	MLLT1		BOLA2	GATA2		SOX2	ALDH1B1
ALKBH5	HDGF		BOLA2	FOXL1		SOX2	TTC12
ALKBH5	PRDM2		BOLA2	E2F6		SOX2	RGS20
ALKBH5	MNT		BOLA2	TP53		SOX2	UCK2
ALKBH5	CBFB		BOLA2	MAX		SOX2	RNASEH2B
ALKBH5	WRNIP1		BOLA2	USF1		SOX2	RPP25
ALKBH6	TSHZ1		BOLA2	USF2		SOX2	ABCD3
ALKBH6	ZNF239		BOLA2	FOXA1		SOX2	UBQLN4
ALKBH6	TAF7		F11R	FOXI1		SOX2	ZNF592
ALKBH6	ZBTB7A		F11R	JUND		SOX2	C19ORF12
ALKBH6	ZEB1		F11R	CREB1		SOX2	PARVB
ALKBH6	ZNF76		F11R	FOXC1		SOX2	SEMA3G
ALKBH6	KDM5A		F11R	FOXL1		SOX2	FAM24B
ALKBH6	KLF9		F11R	NFKB1		SOX2	SLFN5
ALKBH6	ZNF580		F11R	TP53		SOX2	SYT4
ALKBH6	TFDP1		F11R	SREBF1		SOX2	PDE4B
ALKBH6	ZFP2		F11R	ELK4		SOX2	TENM1
ALKBH6	ZNF175		F11R	TP63		SOX2	PDE11A
ALKBH6	ZFP64		F11R	FOXA1		SOX2	SLC16A5
ALKBH6	BCL11A		FBXO32	YY1		SOX2	SERPINA1
ALKBH6	MXD3		FBXO32	FOXI1		SOX2	CERS6
ALKBH6	CHD1		FBXO32	PDX1		SOX2	SLC8A1
ALKBH6	NFRKB		FBXO32	PRRX2		SOX2	NTM
ALKBH6	BCL11B		FBXO32	FOXC1		SOX2	CA8
ALKBH6	ZFX		FBXO32	GATA2		SOX2	PDE2A
ALKBH6	HIC1		FBXO32	NFIC		SOX2	SV2C
ALKBH6	GFI1B		FBXO32	GATA3		SOX2	EPHB4
ALKBH6	ZNF623		FBXO32	TP53		SOX2	TCF3
ALKBH6	MYC		FBXO32	TP63		SOX2	ALOX5
ALKBH8	REST		EIF4EBP1	FOXI1		SOX2	NRXN3
ALKBH8	KLF9		EIF4EBP1	BRCA1		SOX2	STK4
ALKBH8	SMARCE1		EIF4EBP1	PPARG		SOX2	TAPT1
ALKBH8	TFDP1		EIF4EBP1	HNF4A		SOX2	MYT1L
ALKBH8	L3MBTL2		EIF4EBP1	TP63		SOX2	DCDC2
ALKBH8	ZNF175		PTTG3P	FOXI1		SOX2	FBXO16
ALKBH8	KLF8		PTTG3P	BRCA1		SOX2	EVI5
ALKBH8	SP7		NYAP2	YY1		SOX2	CREB5
ALKBH8	RAD51		NYAP2	NKX3-1		SOX2	RASSF5
ALKBH8	PBX2		NYAP2	FOXC1		SOX2	NNMT
ALMS1	ZNF263		NYAP2	GATA2		SOX2	PDGFB
ALMS1	NRF1		NYAP2	FOXL1		SOX2	G3BP2
ALMS1	ZNF324		NYAP2	USF1		SOX2	ARNTL2
ALMS1	KLF16		KLRF1	NR2F1		SOX2	MAOB
ALMS1	MLX		KLRF1	YY1		SOX2	PHYH
ALMS1	ZFP64		KLRF1	NKX3-1		SOX2	NPEPL1
ALMS1	BCOR		KLRF1	CREB1		SOX2	PSEN2
ALMS1	NFRKB		KLRF1	FOXC1		SOX2	CIT
ALMS1	DRAP1		KLRF1	GATA2		SOX2	ATP2B2
ALOX15	MYNN		KLRF1	FOXL1		SOX2	SALL3
ALOX15	ZBTB17		KLRF1	GATA3		SOX2	FGF18
ALOX15	EZH2		ZKSCAN7	YY1		SOX2	LAMA1
ALOX15	HDAC2		ZKSCAN7	NKX3-1		SOX2	LHFPL3
ALOX15	HDAC6		ZKSCAN7	FOXC1		SOX2	LRRC7
ALOX5	RNF2		ZKSCAN7	SRF		SOX2	NOL4
ALOX5	ZNF580		ZKSCAN7	ELK4		SOX2	SDK2
ALOX5	EED		NRSN1	POU2F2		SOX2	RYR2
ALOX5	CUX1		NRSN1	NKX3-1		SOX2	ISL2
ALOX5	EZH2		NRSN1	PRRX2		SOX2	SLIT2
ALOX5	EGR2		NRSN1	FOXC1		SOX2	TMEM163
ALOX5	NR4A1		NRSN1	NFYA		SOX2	HOXA10
ALOX5	ESRRA		EMB	NKX3-1		SOX2	CD24
ALYREF	KLF7		EMB	FOXC1		SOX2	SOX11
ALYREF	MYNN		EMB	FOXL1		SOX2	ATOH8
ALYREF	SP1		EMB	NFIC		SOX2	HLF
ALYREF	TFE3		EMB	NFYA		SOX2	PARP8
ALYREF	ZNF207		EMB	SRF		SOX2	DRAM1
ALYREF	NFYC		GABRA2	NKX3-1		SOX2	CAV2
ALYREF	GMEB2		GABRA2	JUN		SOX2	BNC2
ALYREF	TRIM22		GABRA2	FOXC1		SOX2	TNFSF13B
ALYREF	SIN3A		GABRA2	GATA2		SOX2	SPARCL1
ALYREF	SAP30		GABRA2	HOXA5		SOX2	HOPX
ALYREF	PHF8		GABRA2	NFIC		SOX2	EFHB
ALYREF	ZBTB26		GABRA2	E2F1		SOX2	ELAVL4
ALYREF	ELK1		GABRA2	HINFP		SOX2	EMB
ALYREF	HMG20B		GABRA2	RELA		SOX2	PDPN
ALYREF	KDM5B		GABRA2	SREBF2		SOX2	MATN3
ALYREF	SMAD5		BNC2	NKX3-1		SOX2	ANKRD1
ALYREF	MXD4		BNC2	JUN		SOX2	SCML1
ALYREF	ZBTB7A		BNC2	GATA2		SOX2	KCTD15
ALYREF	ZNF76		BNC2	PPARG		SOX2	ABL2
ALYREF	TGIF2		BNC2	STAT3		SOX2	RGS12
ALYREF	GLIS2		BNC2	E2F1		SOX2	ATG10
ALYREF	ZNF71		FEM1B	NKX3-1		SOX2	NDFIP1
ALYREF	HMGN3		FEM1B	FOXC1		SOX2	DDAH1
ALYREF	ETS1		FEM1B	PPARG		SOX2	TRIM24
ALYREF	KLF9		FEM1B	STAT3		SOX2	WDR26
ALYREF	ZBTB11		FEM1B	TP53		SOX2	FGFR1
ALYREF	CREB3L1		FEM1B	IRF2		SOX2	GGA2
ALYREF	ZNF580		PSMF1	RUNX2		SOX2	LIPE
ALYREF	ZNF341		PSMF1	PRDM1		SOX2	FKBP5
ALYREF	ELF1		PSMF1	NKX3-1		SOX2	ELOVL7
ALYREF	TFDP1		PSMF1	JUND		SOX2	ALMS1
ALYREF	ZNF324		PSMF1	FOXC1		SOX2	SKIL
ALYREF	KLF16		PSMF1	MEF2A		SOX2	MPZL1
ALYREF	MAZ		PSMF1	PPARG		SOX2	FKBP11
ALYREF	SMAD4		PSMF1	STAT3		SOX2	GNA11
ALYREF	IRF1		PSMF1	GATA3		SOX2	DUSP9
ALYREF	ZFP64		PSMF1	E2F1		SOX2	GDA
ALYREF	ZNF2		PSMF1	ELK4		SOX2	MCTP1
ALYREF	HBP1		MCF2	NR2F1		SOX2	ZDHHC21
ALYREF	SSRP1		MCF2	YY1		SOX2	TM6SF1
ALYREF	RFXANK		MCF2	RUNX2		SOX2	TMEM132B
ALYREF	GATA4		MCF2	PRDM1		SOX2	RAB25
ALYREF	KLF13		MCF2	EN1		SOX2	CXCL1
ALYREF	MBD1		MCF2	POU2F2		SOX2	PAQR8
ALYREF	EZH2		MCF2	NKX3-1		SOX2	SMPDL3B
ALYREF	POLR2A		MCF2	SPIB		SOX2	LOXL2
ALYREF	KLF8		MCF2	JUND		SOX2	C2ORF88
ALYREF	ZNF394		MCF2	FOXC1		SOX2	GPRIN3
ALYREF	ID3		MCF2	GATA2		SOX2	CACNA1B
ALYREF	KLF6		MCF2	MEF2A		SOX2	NPFFR2
ALYREF	RERE		MCF2	NFIC		SOX2	COL4A6
ALYREF	FOSL1		MCF2	GATA3		SOX2	SRCIN1
ALYREF	ZNF197		MCF2	NR3C1		SOX2	LCOR
ALYREF	HCFC1		ABL2	CEBPB		SOX2	TRIB3
ALYREF	ZNF547		ABL2	YY1		SOX2	LIMK2
ALYREF	SP7		ABL2	RUNX2		SOX2	SLC4A8
ALYREF	KLF11		ABL2	PRDM1		SOX2	EPB41L3
ALYREF	CTCF		ABL2	POU2F2		SOX2	HIPK3
ALYREF	SP3		ABL2	NKX3-1		SOX2	JAM3
ALYREF	BCOR		ABL2	PRRX2		SOX2	CCDC60
ALYREF	BCL11A		ABL2	FOS		SOX2	CPS1
ALYREF	MXD3		ABL2	JUN		SOX2	DOCK9
ALYREF	KLF1		ABL2	JUND		SOX2	SLC35G2
ALYREF	SP2		ABL2	FOXC1		SOX2	BTBD11
ALYREF	CCNT2		ABL2	GATA2		SOX2	SBSPON
ALYREF	ESRRA		ABL2	FOXL1		SOX2	JPH1
ALYREF	INSM2		ABL2	MEF2A		SOX2	BHLHE41
ALYREF	CHD1		ABL2	NFIC		SOX2	GABRA5
ALYREF	BCL11B		ABL2	GATA3		SOX2	WNT10A
ALYREF	ETV4		ABL2	HINFP		SOX2	INHBA
ALYREF	ZFX		ABL2	TP53		SOX2	FSD1L
ALYREF	HIC1		ABL2	MAX		SOX2	SCGB3A1
ALYREF	BCL6		ABL2	USF2		SOX2	HPS3
ALYREF	CREM		ABL2	FOXF2		SOX2	GPR1
ALYREF	GATAD1		ABL2	TP63		SOX2	ANKRD6
ALYREF	MLLT1		ABL2	FOXA1		SOX2	DDX58
ALYREF	GTF2F1		SIGMAR1	CEBPB		SOX2	SNRPN
ALYREF	TEAD3		SIGMAR1	NKX3-1		SOX2	CHAC1
ALYREF	TFAP4		SIGMAR1	FOS		SOX2	ACTR3B
ALYREF	DMAP1		SIGMAR1	JUN		SOX2	SLC25A12
ALYREF	HDGF		SIGMAR1	FOXC1		SOX2	TMEM40
ALYREF	PRDM2		SIGMAR1	SRF		SOX2	MCF2
ALYREF	GATAD2A		NRXN3	CEBPB		SOX2	MYOZ3
ALYREF	RXRB		NRXN3	PRDM1		SOX2	GBP2
ALYREF	MAX		NRXN3	EN1		SOX2	UNC13A
ALYREF	MTA1		NRXN3	TFAP2A		SOX2	APOE
ALYREF	E2F6		NRXN3	NKX3-1		SOX2	HDLBP
ALYREF	E2F4		NRXN3	FOS		SOX2	RAB5A
ALYREF	MXI1		NRXN3	JUN		SOX2	CLIC4
ALYREF	ZHX2		NRXN3	JUND		SOX2	IFNGR1
ANGPTL1	RNF2		NRXN3	CREB1		SOX2	F2RL1
ANGPTL1	ATF3		NRXN3	FOXC1		SOX2	NR2F6
ANGPTL1	IRF1		NRXN3	GATA2		SOX2	RFK
ANGPTL1	ZNF101		NRXN3	HOXA5		SOX2	KMT2C
ANGPTL1	SP3		NRXN3	NFYA		SOX2	ZFR2
ANGPTL2	EGR2		NRXN3	NFKB1		SOX2	EP300
ANGPTL2	ADNP		NRXN3	MAX		SOX2	NAMPT
ANKRD1	FOXA2		COMT	RUNX2		SOX2	KIF3A
ANKRD1	TEAD4		COMT	PRDM1		SOX2	HSDL2
ANKRD1	NFYC		COMT	TFAP2A		SOX2	ASAP3
ANKRD1	ZBTB26		COMT	NKX3-1		SOX2	SMO
ANKRD1	MLX		COMT	SRY		SOX2	CMAS
ANKRD1	ZFP64		COMT	FOS		SOX2	TPST2
ANKRD1	GATA4		COMT	JUN		SOX2	FBXL2
ANKRD1	GATA3		COMT	CREB1		SOX2	GPR160
ANKRD1	HHEX		COMT	FOXL1		SOX2	AGO4
ANKRD1	CEBPD		COMT	MEF2A		SOX2	CCSAP
ANKRD1	TBX3		COMT	HOXA5		SOX2	SLC7A4
ANKRD12	MTA2		COMT	SRF		SOX2	TAC1
ANKRD12	NR2F1		COMT	HINFP		SOX2	GABRG2
ANKRD12	SP1		COMT	NFKB1		SOX2	PLCD4
ANKRD12	SIN3A		COMT	RELA		SOX2	ZNF239
ANKRD12	ELK1		COMT	TP53		SOX2	RNASEL
ANKRD12	SMAD5		COMT	TEAD1		SOX2	CYB5R2
ANKRD12	NRF1		COMT	TFAP2C		SOX2	ZNF124
ANKRD12	SIRT6		COMT	IRF2		SOX2	GDF11
ANKRD12	SMARCA4		COMT	ESR1		SOX2	KLHL5
ANKRD12	SMARCE1		COMT	TP63		SOX2	MYOM1
ANKRD12	NCOA1		EFNB2	YY1		SOX2	PPP1R17
ANKRD12	TFDP1		EFNB2	TFAP2A		SOX2	TSPAN12
ANKRD12	ATF3		EFNB2	NKX3-1		SOX2	DLX1
ANKRD12	MAZ		EFNB2	FOXC1		SOX2	EN1
ANKRD12	SMAD4		EFNB2	GATA2		SOX2	NFIX
ANKRD12	ZNF589		EFNB2	E2F6		SOX2	SLC24A2
ANKRD12	HBP1		EFNB2	RELA		SOX2	EPHX3
ANKRD12	DPF2		EFNB2	MAX		SOX2	GDPD1
ANKRD12	RERE		SLC16A6	CEBPB		SOX2	CCDC125
ANKRD12	FOSL1		SLC16A6	SP1		SOX2	SMAD1
ANKRD12	ZNF197		SLC16A6	TFAP2A		SOX2	NIPAL3
ANKRD12	KLF1		SLC16A6	POU2F2		SOX2	MMRN2
ANKRD12	SP2		SLC16A6	NKX3-1		SOX2	F2R
ANKRD12	CBFB		SLC16A6	PRRX2		SOX2	TRIM61
ANKRD12	CEBPA		SLC16A6	FOS		SOX2	C4ORF19
ANKRD12	POLR2H		SLC16A6	JUN		SOX2	C17ORF80
ANKRD28	SUPT5H		SLC16A6	FOXC1		SOX2	PTPRO
ANKRD28	TFDP1		SLC16A6	FOXL1		SOX2	PPA2
ANKRD28	NFIC		SLC16A6	E2F1		SOX2	RNF144B
ANKRD6	ZBTB7A		SLC16A6	MAX		SOX2	RFX4
ANKRD6	L3MBTL2		SLC16A6	SOX5		SOX2	LRAT
ANKRD6	ZNF423		SLC16A6	E2F4		SOX2	DNAJA4
ANKRD6	TRIM28		KIAA1324	NR2F1		SOX2	PPP1R14A
ANKS1B	ZNF366		KIAA1324	NKX3-1		SOX2	HSD17B14
ANKS1B	ZNF76		KIAA1324	FOXC1		SOX2	PLAGL1
ANKS1B	SUZ12		KIAA1324	FOXL1		SOX2	HMGB3
ANKS1B	EZH2		KIAA1324	SRF		SOX2	RIIAD1
ANKS1B	ZFP37		KIAA1324	RELA		SOX2	ABCG1
ANKS1B	EHMT2		KIAA1324	TP53		SOX2	OAZ2
AP1AR	JUNB		KIAA1324	MAX		SOX2	KCNIP2
AP1AR	YY1		KIAA1324	USF1		SOX2	EIF4EBP1
AP1AR	ZBTB26		KIAA1324	USF2		SOX2	TMEM107
AP1AR	MXD4		KIAA1324	SREBF1		SOX2	PPP2R1B
AP1AR	EGR1		GLA	YY1		SOX2	TLE2
AP1AR	IRF4		GLA	NKX3-1		SOX2	PCK2
AP1AR	ZBTB11		GLA	BRCA1		SOX2	SCML2
AP1AR	ZNF580		GLA	FOXC1		SOX2	PDHA1
AP1AR	FOXM1		GLA	MEF2A		SOX2	ARPP21
AP1AR	RERE		GLA	HOXA5		SOX2	RDH13
AP1AR	FOSL1		GLA	NFYA		SOX2	MMP10
AP1AR	ZNF197		GLA	MAX		SOX2	KRT17
AP1AR	BCL11A		GLA	USF1		SOX2	SLC2A8
AP1AR	SP2		GLA	USF2		SOX2	FXYD5
AP1AR	TEAD1		JAK2	PRDM1		SOX2	EFHC2
AP1AR	CREB1		JAK2	NKX3-1		SOX2	ME1
AP1AR	CBFB		JAK2	JUN		SOX2	SLC39A14
AP1AR	WRNIP1		JAK2	CREB1		SOX2	TNNI1
AP1AR	PML		JAK2	GATA2		SOX2	CADM4
AP1AR	MAFF		JAK2	FOXL1		SOX2	ITPR3
AP1S1	KLF7		JAK2	E2F1		SOX2	CRIP2
AP1S1	MYNN		JAK2	TP53		SOX2	ISOC2
AP1S1	TRIM22		JAK2	ELK1		SOX2	CEBPG
AP1S1	ZBTB7A		JAK2	TFAP2C		SOX2	FSTL3
AP1S1	ZEB1		JAK2	MYB		SOX2	PYCARD
AP1S1	ZNF76		DHCR24	CEBPB		SOX2	IFNAR2
AP1S1	EGR1		DHCR24	POU2F2		SOX2	MTMR1
AP1S1	GLI4		DHCR24	NKX3-1		SOX2	FMO1
AP1S1	GLIS2		DHCR24	FOXC1		SOX2	EPCAM
AP1S1	IRF4		DHCR24	MEF2A		SOX2	ZNF559
AP1S1	FOXM1		DHCR24	NFIC		SOX2	PANX1
AP1S1	TFDP1		DHCR24	SRF		SOX2	KCNJ9
AP1S1	ZNF324		DHCR24	NFKB1		SOX2	SMIM11
AP1S1	MAZ		DHCR24	USF2		SOX2	PPM1E
AP1S1	ZNF2		DHCR24	TEAD1		SOX2	TFE3
AP1S1	ZNF644		RPAIN	YY1		SOX2	ITSN1
AP1S1	CTBP2		RPAIN	POU2F2		SOX2	HNRNPDL
AP1S1	EZH2		RPAIN	NKX3-1		SOX2	GTPBP2
AP1S1	ZNF394		RPAIN	ZNF354C		SOX2	RHEBL1
AP1S1	CTCF		RPAIN	FOXC1		SOX2	POLD4
AP1S1	ZFP37		RPAIN	FOXL1		SOX2	TPM2
AP1S1	INSM2		RPAIN	MEF2A		SOX2	SPSB2
AP1S1	ZNF121		RPAIN	PPARG		SOX2	SIAE
AP1S1	ZFX		RPAIN	HNF4A		SOX2	HSDL1
AP1S1	GLIS1		RPAIN	E2F1		SOX2	SNCAIP
AP1S1	DMAP1		RPAIN	TFAP2C		SOX2	SLC7A3
AP1S1	ZNF623		FGF12	TFAP2A		SOX2	KIRREL2
AP1S1	EHMT2		FGF12	STAT1		SOX2	GALNT8
AP2B1	CEBPB		FGF12	NKX3-1		SOX2	MMP11
AP2B1	KLF7		FGF12	ARID3A		SOX2	COMT
AP2B1	MYNN		FGF12	PRRX2		SOX2	RNASE4
AP2B1	NR2F6		FGF12	FOXC1		SOX2	GABBR1
AP2B1	TFE3		FGF12	GATA2		SOX2	LPXN
AP2B1	ZNF207		FGF12	HOXA5		SOX2	GNG8
AP2B1	TAF7		FGF12	SRF		SOX2	TANGO2
AP2B1	ZNF366		FGF12	GATA3		SOX2	SLITRK4
AP2B1	SIN3A		FGF12	SOX5		SOX2	DRP2
AP2B1	SAP30		GPR160	TFAP2A		SOX2	MAPK12
AP2B1	PHF8		GPR160	STAT1		SOX2	GPC1
AP2B1	ZBTB26		GPR160	NKX3-1		SOX2	SPINT1
AP2B1	HMG20B		GPR160	PRRX2		SOX2	TOP2A
AP2B1	KDM5B		GPR160	FOXC1		SOX2	SLC43A3
AP2B1	ZNF610		GPR160	GATA2		SOX2	P2RX3
AP2B1	SMAD5		GPR160	GATA3		SOX2	TRIM69
AP2B1	ZBTB7A		GPR160	TFAP2C		SOX2	GJB2
AP2B1	KDM5A		TAC3	NKX3-1		SOX2	TMEM178A
AP2B1	TGIF2		TAC3	BRCA1		SOX2	NMU
AP2B1	GLI4		TAC3	MEF2A		SOX2	IRF7
AP2B1	SIRT6		TAC3	SRF		SOX2	SCRG1
AP2B1	SMARCA4		TAC3	HNF4A		SOX2	RBMX2
AP2B1	ETS1		TAC3	FOXF2		SOX2	ADRA1A
AP2B1	KLF9		SV2C	TFAP2A		SOX2	SAA1
AP2B1	ZBTB11		SV2C	STAT1		SOX2	VMO1
AP2B1	ZNF146		SV2C	NKX3-1		SOX2	P2RX5
AP2B1	DIDO1		SV2C	FOXL1		SOX2	MT1H
AP2B1	ELF1		SV2C	E2F1		SOX2	UGT3A1
AP2B1	IRF2		SV2C	HINFP		SOX2	MT1X
AP2B1	SMARCE1		SV2C	KLF5		SOX2	TFAP2B
AP2B1	NCOA1		SV2C	TP53		SOX2	DPYSL3
AP2B1	ZKSCAN1		SV2C	ELF5		SOX2	ARSD
AP2B1	ATF3		TPBG	POU2F2		SOX2	GOLT1A
AP2B1	IRF1		TPBG	REL		SOX2	UPK1A
AP2B1	ZNF584		TPBG	PRRX2		SOX2	CFH
AP2B1	ZNF2		TPBG	FOXC1		SOX2	VAX2
AP2B1	ATF1		TPBG	GATA2		SOX2	GALNT12
AP2B1	ARID1B		TPBG	FOXL1		SOX2	CXCL6
AP2B1	ZNF83		TPBG	PPARG		SOX2	SPON2
AP2B1	RFXANK		TPBG	STAT3		SOX2	TAF9B
AP2B1	NFE2L2		TPBG	HNF4A		SOX2	MT1F
AP2B1	KLF13		TPBG	E2F6		SOX2	PRSS33
AP2B1	DPF2		TPBG	TP53		SOX2	INHBE
AP2B1	GTF2E2		TPBG	SREBF1		SOX2	KLF2
AP2B1	HCFC1		TPBG	ELK1		SOX2	KLF5
AP2B1	SREBF2		TMEM30A	REL		SOX2	ZNF217
AP2B1	SP3		TMEM30A	FOXC1		SOX2	HOXC9
AP2B1	ZNF639		TMEM30A	STAT3		SOX2	AR
AP2B1	NR4A1		S100A4	REL		SOX2	STAT3
AP2B1	NFE2		S100A4	ZNF354C		SOX2	CREM
AP2B1	BCL11B		S100A4	FOXC1		SOX2	E2F1
AP2B1	NCOR1		S100A4	SRF		SOX2	MYC
AP2B1	ZFX		BPGM	STAT1		SOX2	KLF4
AP2B1	PBX2		BPGM	REL		SOX2	NANOG
AP2B1	GABPA		BPGM	ARID3A		SOX2	POU5F1
AP2B1	ARNT		BPGM	PRRX2		SOX2	PPARG
AP2B1	TEAD3		BPGM	JUN		SOX2	SETDB1
AP2B1	GFI1B		BPGM	JUND		SOX2	ASH2L
AP2B1	ZNF18		BPGM	FOXC1		SOX2	TET1
AP2B1	CBFB		BPGM	E2F1		SOX2	MYCN
AP2B1	MTA1		BPGM	IRF2		SOX2	TRIM28
AP2B1	ZHX2		PAK1	YY1		SOX2	OLIG2
AP2B1	PML		PAK1	SP1		SOX2	SMARCA4
AP2B1	GTF2B		PAK1	REL		SOX2	SALL4
AP2B1	ZBTB1		PAK1	CREB1		SOX2	WT1
AP2B1	SIX5		PAK1	FOXC1		SOX2	ZNF281
AP2B1	HMBOX1		PAK1	HOXA5		SOX2	PRDM14
AP2B1	SIN3B		PAK1	PAX2		SOX2	ATF3
APCDD1	CBX8		RRAD	YY1		SOX2	MYBL2
API5	ZNF366		RRAD	RUNX2		SOX2	CHD1
API5	DIDO1		RRAD	TFAP2A		SOX2	EZH2
API5	ZNF24		RRAD	REL		SOX2	POU3F2
API5	GTF2F1		RRAD	E2F1		SOX2	NACC1
API5	CEBPA		RRAD	HINFP		SOX2	NR0B1
APOBEC3F	EED		RRAD	NFKB1		SOX2	ZIC3
APOBEC3F	ZNF394		RRAD	TP53		SOX2	TFEB
APOBEC3F	SCRT1		CREG1	NR2F1		PRDM1	RUNX2
APOE	MYNN		CREG1	REL		PRDM1	FOXP1
APOE	NR2F1		CREG1	NKX3-2		PRDM1	SMAD3
APOE	NR2F6		CREG1	FOXC1		PRDM1	TEAD4
APOE	TRIM22		CREG1	NFIC		PRDM1	EP300
APOE	HMG20B		CREG1	NFYA		PRDM1	KLF2
APOE	RCOR2		CREG1	SRF		PRDM1	KLF5
APOE	SMAD5		CREG1	SREBF1		PRDM1	AHR
APOE	MXD4		CREG1	FOXA1		PRDM1	ARNT
APOE	ETS1		CREG1	NR3C1		PRDM1	ZNF217
APOE	KLF9		FAM219B	REL		PRDM1	FOXP3
APOE	ZNF341		FAM219B	ZNF354C		PRDM1	AR
APOE	ZKSCAN1		FAM219B	FOS		PRDM1	STAT3
APOE	MAZ		FAM219B	GATA2		PRDM1	SMAD4
APOE	ZNF24		FAM219B	FOXL1		PRDM1	TP63
APOE	SSRP1		FAM219B	NFIC		PRDM1	E2F1
APOE	RFXANK		FAM219B	NFYA		PRDM1	MYC
APOE	POLR2A		FAM219B	SRF		PRDM1	SPI1
APOE	KLF8		FAM219B	SOX5		PRDM1	KLF4
APOE	HDAC1		RPL38	TFAP2A		PRDM1	NANOG
APOE	BCOR		RPL38	REL		PRDM1	TP53
APOE	ESRRA		RPL38	GATA2		PRDM1	PPARG
APOE	BCL11B		RPL38	NFYA		PRDM1	GATA2
APOE	ETV4		RPL38	SRF		PRDM1	REST
APOE	NCOR1		RPL38	E2F1		PRDM1	ASH2L
APOE	ARNT		RPL38	SREBF2		PRDM1	PPARD
APOE	ZNF384		PDE4B	YY1		PRDM1	TET1
APOE	ADNP		PDE4B	EN1		PRDM1	TAL1
APOE	HDGF		PDE4B	STAT1		PRDM1	TRIM28
APOE	POLR2H		PDE4B	REL		PRDM1	ESR1
APRT	CEBPG		PDE4B	ARID3A		PRDM1	SALL4
APRT	MYNN		PDE4B	NKX3-2		PRDM1	SOX17
APRT	NR2F6		PDE4B	BRCA1		PRDM1	PRDM14
APRT	PRDM1		PDE4B	JUND		PRDM1	KLF1
APRT	SP1		PDE4B	FOXC1		PRDM1	ZFP42
APRT	TFE3		PDE4B	GATA2		PRDM1	MECOM
APRT	ZNF239		PDE4B	FOXL1		PRDM1	RAD21
APRT	NFYC		PDE4B	HOXA5		PRDM1	BMI1
APRT	WT1		PDE4B	NFYA		PRDM1	RNF2
APRT	SIN3A		PDE4B	SRF		PRDM1	SUZ12
APRT	SAP30		PDE4B	HINFP		PRDM1	TBX3
APRT	PHF8		ZNF503	REL		PRDM1	RELA
APRT	ZBTB26		ZNF503	NFIC		PRDM1	STAT6
APRT	PRDM10		ZNF503	SRF		PRDM1	HIF1A
APRT	ZNF501		ZNF503	STAT3		DENND2A	MITF
APRT	ELK1		ZNF503	E2F1		DENND2A	BACH1
APRT	RCOR2		ZNF503	KLF5		DENND2A	SOX11
APRT	KDM5B		ZNF503	RELA		DENND2A	KLF2
APRT	SMAD5		ZNF503	MAX		DENND2A	KLF5
APRT	MXD4		ZNF503	ELK4		DENND2A	DACH1
APRT	ZBTB7A		ASAH2B	YY1		DENND2A	STAT3
APRT	ZNF76		ASAH2B	REL		DENND2A	TP63
APRT	ZNF263		ASAH2B	E2F1		DENND2A	FLI1
APRT	NRF1		ASAH2B	HINFP		DENND2A	RUNX1
APRT	GLIS2		ASAH2B	NFKB1		DENND2A	SPI1
APRT	ZNF71		ASAH2B	USF2		DENND2A	KLF4
APRT	HMGN3		ASAH2B	ESR1		DENND2A	NANOG
APRT	ETS1		ASAH2B	FOXA1		DENND2A	POU5F1
APRT	KLF9		IL32	CEBPB		DENND2A	EGR1
APRT	ZBTB11		IL32	YY1		DENND2A	PPARG
APRT	ZNF146		IL32	STAT1		DENND2A	HNF4A
APRT	CREB3L1		IL32	REL		DENND2A	ZFX
APRT	ZBTB40		IL32	FOS		DENND2A	REST
APRT	MBD2		IL32	CREB1		DENND2A	TFAP2C
APRT	NR2C2		IL32	FOXC1		DENND2A	TET1
APRT	ZNF580		IL32	GATA2		DENND2A	ESR1
APRT	SMARCE1		IL32	SRF		DENND2A	SALL4
APRT	TFDP1		IL32	PPARG		DENND2A	SOX17
APRT	ZNF324		IL32	NFKB1		DENND2A	PRDM14
APRT	L3MBTL2		IL32	RELA		DENND2A	ATF3
APRT	ZFP2		IL32	TP53		DENND2A	RAD21
APRT	KLF16		IL32	USF2		DENND2A	NR1I2
APRT	MLX		IL32	SREBF1		DENND2A	IRF8
APRT	MAZ		IL32	FOXF2		SP1	FOXP1
APRT	NR2F2		IL32	SREBF2		SP1	MITF
APRT	THAP1		FSTL3	TFAP2A		SP1	YY1
APRT	ARID4B		FSTL3	POU2F2		SP1	TEAD4
APRT	ZFP64		FSTL3	REL		SP1	TCF3
APRT	ZNF2		FSTL3	NFIC		SP1	KLF2
APRT	HBP1		FSTL3	HINFP		SP1	KLF5
APRT	ARID1B		FSTL3	E2F6		SP1	AP1S2
APRT	SSRP1		FSTL3	KLF5		SP1	XRN2
APRT	SMARCA5		FSTL3	NFKB1		SP1	TP63
APRT	RFXANK		FSTL3	RELA		SP1	CREB1
APRT	GATA4		FSTL3	SREBF1		SP1	CREM
APRT	RARA		FSTL3	ESR1		SP1	E2F1
APRT	E2F5		NTRK3	YY1		SP1	FLI1
APRT	KLF13		NTRK3	TFAP2A		SP1	RUNX1
APRT	MBD1		NTRK3	REL		SP1	MYC
APRT	POLR2A		NTRK3	FOXC1		SP1	SPI1
APRT	KLF8		NTRK3	NFIC		SP1	KLF4
APRT	ID3		NTRK3	STAT3		SP1	NANOG
APRT	HDAC1		NTRK3	E2F1		SP1	POU5F1
APRT	RERE		NTRK3	HINFP		SP1	EGR1
APRT	FOSL1		NTRK3	NFKB1		SP1	TP53
APRT	ZNF197		CYB561	TFAP2A		SP1	PPARG
APRT	KLF11		CYB561	REL		SP1	HNF4A
APRT	CTCF		CYB561	BRCA1		SP1	GATA1
APRT	KLF4		CYB561	FOXC1		SP1	KDM5B
APRT	SP3		CYB561	HOXA5		SP1	E2F4
APRT	BCL11A		CYB561	NFIC		SP1	RCOR3
APRT	MXD3		CYB561	HINFP		SP1	PPARD
APRT	USF2		CYB561	E2F6		SP1	MYCN
APRT	KLF1		CYB561	MAX		SP1	SMARCA4
APRT	SP2		CYB561	USF1		SP1	YAP1
APRT	NR4A1		CYB561	USF2		SP1	SALL4
APRT	ESRRA		CYB561	TFAP2C		SP1	SOX17
APRT	ZFP37		CYB561	SREBF2		SP1	ZNF281
APRT	PPARG		LAMC2	POU2F2		SP1	DMRT1
APRT	INSM2		LAMC2	REL		SP1	ATF3
APRT	CHD1		LAMC2	FOXC1		SP1	CCND1
APRT	NFRKB		LAMC2	NFIC		SP1	HOXB4
APRT	NFE2		LAMC2	GATA3		SP1	MYBL2
APRT	BCL11B		LAMC2	USF2		SP1	ZFP42
APRT	ZNF423		LAMC2	PAX2		SP1	MECOM
APRT	ETV4		PPARGC1B	YY1		SP1	PHC1
APRT	NCOR1		PPARGC1B	POU2F2		SP1	PBX1
APRT	ZFX		PPARGC1B	REL		SP1	ELF5
APRT	HIC1		PPARGC1B	FOXC1		SP1	NACC1
APRT	BCL6		PPARGC1B	GATA2		SP1	SREBF2
APRT	DRAP1		PPARGC1B	FOXL1		SP1	PADI4
APRT	CREM		PPARGC1B	PPARG		SP1	THRA
APRT	GTF2F1		PPARGC1B	E2F6		PAWR	SMAD3
APRT	ZBTB33		PPARGC1B	RELA		PAWR	FOXA2
APRT	GLIS1		PPARGC1B	TFAP2C		PAWR	TCF3
APRT	TEAD3		COL9A1	POU2F2		PAWR	EP300
APRT	TFAP4		COL9A1	REL		PAWR	SMAD1
APRT	DMAP1		COL9A1	FOXC1		PAWR	KLF2
APRT	HDGF		COL9A1	GATA2		PAWR	KLF5
APRT	PRDM2		COL9A1	FOXL1		PAWR	ZNF217
APRT	CBFB		COL9A1	MEF2A		PAWR	NFE2L2
APRT	MYC		COL9A1	SRF		PAWR	DACH1
APRT	RXRB		COL9A1	STAT3		PAWR	STAT3
APRT	MAX		COL9A1	HNF4A		PAWR	TP63
APRT	MTA1		COL9A1	NFKB1		PAWR	CREB1
APRT	ZHX2		COL9A1	RELA		PAWR	CREM
APRT	POLR2H		COL9A1	USF2		PAWR	E2F1
APRT	PKNOX1		COL9A1	TEAD1		PAWR	MYC
APRT	RFX1		NR2F1	PPP2R3C		PAWR	KLF4
AQP4	ZEB1		NR2F1	CPS1		PAWR	NANOG
AQP4	ZNF263		NR2F1	TPST2		PAWR	POU5F1
AQP4	L3MBTL2		NR2F1	CLCNKB		PAWR	EGR1
AQP4	KLF1		NR2F1	ADRA1A		PAWR	TP53
ARHGAP26	SAP30		NR2F1	EFCAB2		PAWR	E2F4
ARHGAP26	PHF8		NR2F1	PLCL1		PAWR	REST
ARHGAP26	KDM5B		NR2F1	GSTO2		PAWR	ASH2L
ARHGAP26	RARA		NR2F1	GUF1		PAWR	EOMES
ARHGAP26	SP7		NR2F1	MACF1		PAWR	TRIM28
ARHGAP26	CTCF		NR2F1	DBT		PAWR	SOX9
ARHGAP26	MXD3		NR2F1	RHOBTB3		PAWR	SRY
ARHGAP26	RXRB		NR2F1	KIF23		PAWR	ESR1
ARHGEF16	CEBPG		NR2F1	KLF7		PAWR	OLIG2
ARHGEF16	NR2F1		NR2F1	PDP1		PAWR	SMARCA4
ARHGEF16	TFE3		NR2F1	PDPN		PAWR	SALL4
ARHGEF16	THRB		NR2F1	KDM6A		PAWR	DMRT1
ARHGEF16	ZBTB26		NR2F1	SETD8		PAWR	PRDM14
ARHGEF16	PRDM10		NR2F1	CTH		PAWR	SMAD2
ARHGEF16	HMG20B		NR2F1	CARD8		PAWR	MECOM
ARHGEF16	MXD4		NR2F1	TNFSF13B		PAWR	JUN
ARHGEF16	ZEB1		NR2F1	EFEMP1		PAWR	NUCKS1
ARHGEF16	REST		NR2F1	TANK		PAWR	RELA
ARHGEF16	NRF1		NR2F1	DPP10		PAWR	GATA3
ARHGEF16	GLIS2		NR2F1	ZNF585B		SOCS3	FOXP1
ARHGEF16	ZNF341		NR2F1	ANKRD1		SOCS3	MITF
ARHGEF16	KLF16		NR2F1	NCOA2		SOCS3	TCF3
ARHGEF16	MLX		NR2F1	GPR98		SOCS3	SMAD1
ARHGEF16	SMAD4		NR2F1	PAFAH1B2		SOCS3	KLF2
ARHGEF16	ARID4B		NR2F1	CEBPB		SOCS3	KLF5
ARHGEF16	HBP1		NR2F1	ZNF317		SOCS3	NFE2L2
ARHGEF16	SSRP1		NR2F1	DMPK		SOCS3	DACH1
ARHGEF16	SOX5		NR2F1	VSNL1		SOCS3	AR
ARHGEF16	KLF11		NR2F1	RRN3		SOCS3	STAT3
ARHGEF16	ELF3		NR2F1	AHCYL2		SOCS3	TP63
ARHGEF16	BCL11A		NR2F1	ADAT2		SOCS3	CREB1
ARHGEF16	NFIL3		NR2F1	LIMK2		SOCS3	CREM
ARHGEF16	BCL11B		NR2F1	GOPC		SOCS3	E2F1
ARHGEF16	ETV4		NR2F1	ENPP5		SOCS3	FLI1
ARHGEF16	DRAP1		NR2F1	CEP44		SOCS3	RUNX1
ARHGEF16	KDM1A		NR2F1	CUL4A		SOCS3	MYC
ARHGEF16	TEAD1		NR2F1	CAT		SOCS3	SPI1
ARHGEF16	TEAD3		NR2F1	CLSPN		SOCS3	KLF4
ARHGEF16	TFAP4		NR2F1	LIPE		SOCS3	NANOG
ARHGEF16	GATAD2A		NR2F1	PRKAR1A		SOCS3	POU5F1
ARHGEF16	RXRB		NR2F1	GALNT8		SOCS3	EGR1
ARHGEF16	PKNOX1		NR2F1	BTBD11		SOCS3	TP53
ARHGEF26	SIN3A		NR2F1	OAZ3		SOCS3	PPARG
ARHGEF26	ATF3		NR2F1	PDE2A		SOCS3	GATA1
ARHGEF26	MAZ		NR2F1	ETNK1		SOCS3	GATA2
ARHGEF26	HBP1		NR2F1	PLS1		SOCS3	ZFX
ARHGEF26	KLF8		NR2F1	SLC4A7		SOCS3	RCOR3
ARHGEF26	SP3		NR2F1	SPIN3		SOCS3	SIN3B
ARID5B	MTA2		NR2F1	HCRT		SOCS3	ASH2L
ARID5B	TCF7		NR2F1	RABEP1		SOCS3	PPARD
ARID5B	TRIM24		NR2F1	GBP2		SOCS3	TET1
ARID5B	TSHZ1		NR2F1	OAS2		SOCS3	MYCN
ARID5B	YY1		NR2F1	FLAD1		SOCS3	ERG
ARID5B	SUPT5H		NR2F1	HNRNPU		SOCS3	CNOT3
ARID5B	PRDM10		NR2F1	CLCN5		SOCS3	TRIM28
ARID5B	ZNF610		NR2F1	ALOX5		SOCS3	SOX9
ARID5B	ZEB1		NR2F1	JUNB		SOCS3	SALL4
ARID5B	ZNF76		NR2F1	CAMK4		SOCS3	WT1
ARID5B	ZNF71		NR2F1	EPHB2		SOCS3	ZNF281
ARID5B	NR2C2		NR2F1	MET		SOCS3	PRDM14
ARID5B	ZNF341		NR2F1	SHB		SOCS3	TFCP2L1
ARID5B	ZNF558		NR2F1	DCDC2		SOCS3	NR3C1
ARID5B	HNF4G		NR2F1	RD3		SOCS3	CCND1
ARID5B	MBD4		NR2F1	SSTR1		SOCS3	ZFP42
ARID5B	MYBL2		NR2F1	CCNYL1		SOCS3	STAT4
ARID5B	ZNF24		NR2F1	PEMT		SOCS3	CTCF
ARID5B	ZNF589		NR2F1	MDN1		SOCS3	RAD21
ARID5B	ARID1B		NR2F1	METAP1D		SOCS3	NUCKS1
ARID5B	ZNF644		NR2F1	ZBED9		SOCS3	STAT5A
ARID5B	MBD1		NR2F1	LPAR3		SOCS3	NR0B1
ARID5B	ZNF394		NR2F1	BCL2L13		SOCS3	DNAJC2
ARID5B	BCL11A		NR2F1	LAPTM5		SOCS3	SREBF1
ARID5B	SP2		NR2F1	DNMBP		SOCS3	STAT6
ARID5B	PPARG		NR2F1	RNGTT		SOCS3	ESR2
ARID5B	INSM2		NR2F1	NMU		JUNB	MITF
ARID5B	BCL11B		NR2F1	PLAGL1		JUNB	SMAD3
ARID5B	CREM		NR2F1	HSD17B6		JUNB	FOXA2
ARID5B	RAD51		NR2F1	TMEM107		JUNB	BACH1
ARID5B	SOX13		NR2F1	ATP6V1C1		JUNB	YY1
ARID5B	ARNT		NR2F1	PRSS23		JUNB	TEAD4
ARID5B	GFI1B		NR2F1	NAPG		JUNB	SOX11
ARID5B	NFIA		NR2F1	DRAM1		JUNB	KLF2
ARID5B	WRNIP1		NR2F1	APOE		JUNB	KLF5
ARID5B	ZHX2		NR2F1	SMIM7		JUNB	HOXC9
ARID5B	ZBTB1		NR2F1	REL		JUNB	VDR
ARID5B	HMBOX1		NR2F1	PRRX2		JUNB	TTF2
ARID5B	POU2F2		NR2F1	FOXC1		JUNB	ELK1
ARID5B	CTBP1		NR2F1	NFIC		JUNB	DACH1
ARL17A	MAZ		NR2F1	SRF		JUNB	PHF8
ARMC9	ZBTB26		NR2F1	STAT3		JUNB	STAT3
ARMC9	TGIF2		NR2F1	NFKB1		JUNB	CREB1
ARMC9	NRF1		NR2F1	TEAD1		JUNB	CREM
ARMC9	NR2F2		LRRC10B	REL		JUNB	E2F1
ARMC9	THAP1		LRRC10B	FOXC1		JUNB	FLI1
ARMC9	SP3		LRRC10B	GATA2		JUNB	RUNX1
ARMC9	DRAP1		LRRC10B	HOXA5		JUNB	MYC
ARMC9	TEAD1		LRRC10B	KLF5		JUNB	SPI1
ARMC9	DMAP1		LRRC10B	MAX		JUNB	KLF4
ARMC9	MAX		LRRC10B	USF1		JUNB	POU5F1
ARMC9	NFIC		LRRC10B	USF2		JUNB	EGR1
ARNTL2	RNF2		LRRC10B	TEAD1		JUNB	TP53
ARNTL2	KLF9		LRRC10B	ESR1		JUNB	PPARG
ARNTL2	EED		LRRC10B	FOXA1		JUNB	GATA1
ARNTL2	MAZ		ST3GAL1	REL		JUNB	GATA2
ARNTL2	FOS		ST3GAL1	FOXC1		JUNB	ZFX
ARNTL2	EZH2		ST3GAL1	HNF4A		JUNB	E2F4
ARNTL2	MLLT1		ST3GAL1	NFKB1		JUNB	SIN3B
ARNTL2	WRNIP1		ST3GAL1	USF2		JUNB	TFAP2C
ARNTL2	STAT3		TBL1X	YY1		JUNB	MYCN
ARPC1B	CEBPG		TBL1X	TFAP2A		JUNB	TAL1
ARPC1B	MYNN		TBL1X	REL		JUNB	TRIM28
ARPC1B	SP1		TBL1X	FOXC1		JUNB	ESR1
ARPC1B	ZNF207		TBL1X	GATA3		JUNB	SMARCA4
ARPC1B	FOXA3		TBL1X	RELA		JUNB	SOX17
ARPC1B	SMAD5		TBL1X	TP53		JUNB	ZNF281
ARPC1B	MXD4		TBL1X	USF1		JUNB	DMRT1
ARPC1B	GLIS2		TBL1X	ELK1		JUNB	SMAD2
ARPC1B	ZNF71		FOXP1	YY1		JUNB	CUX1
ARPC1B	KLF9		FOXP1	NKX2-5		JUNB	SCLY
ARPC1B	CREB3L1		FOXP1	REL		JUNB	MECOM
ARPC1B	ELF1		FOXP1	ARID3A		JUNB	STAT4
ARPC1B	SMARCE1		FOXP1	PRRX2		JUNB	RAD21
ARPC1B	RAD21		FOXP1	NKX3-2		JUNB	SIN3A
ARPC1B	MAZ		FOXP1	GATA2		JUNB	MYB
ARPC1B	NR2F2		FOXP1	FOXL1		JUNB	MEIS1
ARPC1B	THAP1		FOXP1	TP53		JUNB	NUCKS1
ARPC1B	ZFP64		FOXP1	TEAD1		JUNB	RELA
ARPC1B	RCOR1		FOXP1	ELK1		JUNB	ELF5
ARPC1B	HBP1		SCARB2	REL		JUNB	TBP
ARPC1B	TARDBP		SCARB2	NR3C1		JUNB	NR0B1
ARPC1B	ZNF644		PPP2R3C	SOX10		JUNB	GATA3
ARPC1B	EGR2		PPP2R3C	REL		JUNB	ASXL1
ARPC1B	ZNF639		PPP2R3C	BRCA1		JUNB	DCP1A
ARPC1B	ZFX		PPP2R3C	NR3C1		JUNB	ELF1
ARPC1B	SOX13		PPP2R3C	SOX17		JUNB	ESR2
ARPC1B	ZBTB33		DENR	REL		JUNB	RARG
ARPC1B	TEAD3		DENR	JUN		JUNB	HTT
ARPC1B	TFAP4		DENR	JUND		PGS1	FOXP1
ARPC1B	DMAP1		DENR	NFKB1		PGS1	FOXA2
ARPC1B	HDAC2		DENR	ELK1		PGS1	YY1
ARPC1B	HDAC6		DENR	PAX2		PGS1	KLF2
ARSD	YY1		LOXL2	REL		PGS1	KLF5
ARSD	THRB		LOXL2	FOXL1		PGS1	AHR
ARSD	NRF1		LOXL2	NFKB1		PGS1	ARNT
ARSD	KLF16		TTC32	REL		PGS1	KDM5A
ARSD	ARID1B		TTC32	FOXL1		PGS1	HOXC9
ARSD	ELF3		TTC32	NFKB1		PGS1	STAT3
ARSD	GTF2F1		TTC32	TP53		PGS1	TP63
ARSD	TFAP4		ADD2	YY1		PGS1	FLI1
ARSG	FOSL2		ADD2	TFAP2A		PGS1	RUNX1
ARSG	NR2F6		ADD2	REL		PGS1	SPI1
ARSG	SAP30		ADD2	JUN		PGS1	KLF4
ARSG	PHF8		ADD2	JUND		PGS1	NANOG
ARSG	FOXA3		ADD2	FOXL1		PGS1	EGR1
ARSG	KDM5B		ADD2	E2F1		PGS1	TP53
ARSG	ZNF610		ADD2	NFKB1		PGS1	HNF4A
ARSG	L3MBTL2		RRM1	REL		PGS1	KDM5B
ARSG	EED		RRM1	ARID3A		PGS1	ZFX
ARSG	RCOR1		RRM1	GATA2		PGS1	RCOR3
ARSG	CUX1		RRM1	USF2		PGS1	SETDB1
ARSG	EZH2		RRM1	ESR1		PGS1	EOMES
ARSG	DPF2		NT5E	SRY		PGS1	TFAP2C
ARSG	KLF4		NT5E	ARID3A		PGS1	PPARD
ARSG	PPARG		NT5E	FOXC1		PGS1	SOX9
ARSG	MLLT1		NT5E	GATA2		PGS1	ESR1
ARSG	GTF2F1		NT5E	FOXL1		PGS1	SMARCA4
ARSG	HDGF		NT5E	E2F1		PGS1	YAP1
ARSG	CBFB		NT5E	ELK4		PGS1	SOX17
ARSG	POLR2H		ARHGAP15	SRY		PGS1	ATF3
ARSG	NFATC1		ARHGAP15	JUND		PGS1	MYBL2
ARSG	MTA3		ARHGAP15	GATA2		PGS1	GATA4
ASAH2B	ZNF263		ARHGAP15	FOXL1		PGS1	MEIS1
ASAH2B	ZNF71		ARHGAP15	TP63		PGS1	HSF1
ASAH2B	ZBTB11		SLC24A2	SRY		PGS1	GATA3
ASAH2B	CREB3L1		SLC24A2	GATA2		SERPINA3	TFAP2A
ASAH2B	ELF1		SLC24A2	FOXL1		SERPINA3	CEBPB
ASAH2B	ZNF175		SLC24A2	NFKB1		SERPINA3	KLF2
ASAH2B	SMARCA5		SLC24A2	TFAP2C		SERPINA3	KLF5
ASAH2B	E2F5		LIG4	TFAP2A		SERPINA3	STAT3
ASAH2B	ZNF143		LIG4	SRY		SERPINA3	KLF4
ASAH2B	KLF6		LIG4	FOS		SERPINA3	NANOG
ASAH2B	ZNF101		LIG4	JUND		SERPINA3	EGR1
ASAH2B	ZNF639		LIG4	CREB1		SERPINA3	TP53
ASAH2B	NR4A1		LIG4	FOXC1		SERPINA3	PPARG
ASAP3	GTF2A2		LIG4	FOXL1		SERPINA3	TET1
ASAP3	PRDM1		LIG4	HOXA5		SERPINA3	TRIM28
ASAP3	SP1		LIG4	NFYA		SERPINA3	SOX9
ASAP3	TAF7		LIG4	SRF		SERPINA3	SRY
ASAP3	FOXJ2		LIG4	E2F1		SERPINA3	ESR1
ASAP3	RCOR2		LIG4	USF2		SERPINA3	PRDM14
ASAP3	SMAD5		LIG4	SREBF1		SERPINA3	RCOR1
ASAP3	NCOA1		LIG4	TEAD1		SERPINA3	RELA
ASAP3	KLF16		LIG4	ELK4		SERPINA3	CEBPA
ASAP3	ZNF584		LIG4	NRF1		SERPINA3	ELF1
ASAP3	ARID4B		LIG4	E2F4		SERPINA3	ESR2
ASAP3	ZNF589		CEP57L1	SP1		SERPINA3	HTT
ASAP3	ID3		CEP57L1	SRY		SORL1	FOXA2
ASAP3	PTRF		CEP57L1	BRCA1		SORL1	TEAD4
ASAP3	ELF3		CEP57L1	JUN		SORL1	AHR
ASAP3	USF2		CEP57L1	FOXC1		SORL1	ARNT
ASAP3	KLF1		CEP57L1	GATA2		SORL1	ELK1
ASAP3	SP2		CEP57L1	FOXL1		SORL1	AR
ASAP3	NFIL3		CEP57L1	HNF4A		SORL1	TP63
ASAP3	NR4A1		CEP57L1	E2F1		SORL1	CREB1
ASAP3	KDM1A		CEP57L1	ELK4		SORL1	RUNX1
ASAP3	CREB1		CEP57L1	PAX2		SORL1	EGR1
ASAP3	ZNF7		CPS1	YY1		SORL1	TP53
ASB2	TRIM22		CPS1	PRDM1		SORL1	HNF4A
ASB2	SUPT5H		CPS1	POU2F2		SORL1	E2F4
ASB2	EBF1		CPS1	STAT1		SORL1	REST
ASB2	SMAD4		CPS1	SRY		SORL1	ASH2L
ASB2	TARDBP		CPS1	CREB1		SORL1	EOMES
ASB2	ZNF143		CPS1	FOXC1		SORL1	TFAP2C
ASB2	ELF3		CPS1	GATA2		SORL1	PPARD
ASB2	BCL11A		CPS1	MEF2A		SORL1	MYCN
ASB2	KDM1A		CPS1	NFYA		SORL1	FOXO3
ASB2	GABPA		CPS1	SRF		SORL1	OLIG2
ASB2	RELA		CPS1	STAT3		SORL1	DMRT1
ASB2	MLLT1		CPS1	GATA3		SORL1	ATF3
ASB2	GLIS1		CPS1	HINFP		SORL1	NR3C1
ASB2	GFI1B		CPS1	TP53		SORL1	SCLY
ASB2	TBX21		CPS1	USF2		SORL1	SRF
ASB2	CBFB		CPS1	ELK1		SORL1	FOXP2
ASB2	WRNIP1		CPS1	ELK4		SORL1	PADI4
ASB2	NFIC		CPS1	FOXA1		SORL1	NR1H3
ASB2	PML		MBNL2	SRY		SORL1	STAT6
ASB2	POU2F2		MBNL2	FOXC1		DNMBP	MITF
ASB2	MYB		MBNL2	NFIC		DNMBP	SMAD3
ATF7IP	SP1		MBNL2	HNF4A		DNMBP	FOXA2
ATF7IP	SUPT5H		MBNL2	HINFP		DNMBP	TEAD4
ATF7IP	ZNF610		MBNL2	RELA		DNMBP	AHR
ATF7IP	ATF3		MBNL2	TEAD1		DNMBP	ARNT
ATF7IP	ATF1		MBNL2	FOXA1		DNMBP	ZNF217
ATF7IP	GABPA		TFRC	YY1		DNMBP	DACH1
ATF7IP	CBFB		TFRC	POU2F2		DNMBP	AR
ATF7IP	PML		TFRC	SRY		DNMBP	STAT3
ATF7IP	SETDB1		TFRC	BRCA1		DNMBP	SMAD4
ATF7IP	SMC3		TFRC	CREB1		DNMBP	TP63
ATG10	YY1		TFRC	FOXC1		DNMBP	CREB1
ATG10	ZNF76		TFRC	GATA2		DNMBP	RUNX1
ATG10	ETS1		TFRC	FOXL1		DNMBP	SPI1
ATG10	CREB3L1		TFRC	MEF2A		DNMBP	NANOG
ATG10	L3MBTL2		TFRC	HINFP		DNMBP	HNF4A
ATG10	ZNF584		TFRC	TP53		DNMBP	E2F4
ATG10	ZFP64		TFRC	TEAD1		DNMBP	RCOR3
ATG10	ZNF2		TFRC	ESR1		DNMBP	REST
ATG10	ATF1		TFRC	TP63		DNMBP	ASH2L
ATG10	DPF2		TFRC	FOXA1		DNMBP	SOX17
ATG10	GTF2E2		TPST2	YY1		DNMBP	PRDM14
ATG10	RERE		TPST2	SRY		DNMBP	FOXP2
ATG10	FOSL1		TPST2	CREB1		DNMBP	CTNNB1
ATG10	ZNF197		TPST2	FOXC1		DNMBP	MYB
ATG10	ELF3		TPST2	GATA2		DNMBP	HSF1
ATG10	KLF1		TPST2	FOXL1		DNMBP	BCL3
ATG10	ESRRA		TPST2	PPARG		DNMBP	CDX2
ATG10	RXRB		TPST2	NFKB1		DNMBP	RBPJ
ATG10	POLR2H		TPST2	TP53		DNMBP	NFIB
ATG10	ZNF512		TPST2	SREBF1		DNMBP	RCOR2
ATM	MTA2		TPST2	TFAP2C		CHST11	RUNX2
ATM	ZNF207		TPST2	ESR1		CHST11	FOXP1
ATM	FOXJ2		TPST2	TP63		CHST11	MITF
ATM	TRIM22		KIAA1244	SRY		CHST11	SMAD3
ATM	ZBTB26		KIAA1244	FOXC1		CHST11	TEAD4
ATM	REST		KIAA1244	FOXL1		CHST11	EP300
ATM	ZNF263		KIAA1244	MEF2A		CHST11	AHR
ATM	SIRT6		KIAA1244	TP53		CHST11	ARNT
ATM	SMARCA4		KIAA1244	USF2		CHST11	ZNF217
ATM	CREB3L1		KIAA1244	NFATC2		CHST11	PAX3
ATM	ZBTB40		GALNT2	YY1		CHST11	NFE2L2
ATM	NR2C2		GALNT2	SRY		CHST11	DACH1
ATM	ZNF335		GALNT2	FOXC1		CHST11	AR
ATM	NCOA1		GALNT2	FOXL1		CHST11	STAT3
ATM	TFDP1		GALNT2	E2F1		CHST11	TCF4
ATM	ARID1B		GALNT2	HINFP		CHST11	TP63
ATM	SSRP1		GALNT2	USF2		CHST11	FLI1
ATM	GTF2E2		GALNT2	NR3C1		CHST11	RUNX1
ATM	KLF11		RAD52	YY1		CHST11	SPI1
ATM	ETV4		RAD52	SRY		CHST11	KLF4
ATM	MLLT1		RAD52	FOXC1		CHST11	EGR1
ATM	NFIA		RAD52	HOXA5		CHST11	TP53
ATM	CBFB		RAD52	ESR1		CHST11	PPARG
ATM	WRNIP1		RAD52	FOXF2		CHST11	GATA1
ATM	MITF		HINT3	YY1		CHST11	GATA2
ATOH8	L3MBTL2		HINT3	POU2F2		CHST11	E2F4
ATOH8	EZH2		HINT3	SRY		CHST11	TET1
ATOH8	HMG20A		HINT3	BRCA1		CHST11	TAL1
ATP1B3	FOXA3		HINT3	FOXC1		CHST11	TRIM28
ATP1B3	MXD4		HINT3	MEF2A		CHST11	SOX9
ATP1B3	ZBTB40		HINT3	SREBF1		CHST11	ESR1
ATP1B3	ELF1		MORN4	YY1		CHST11	OLIG2
ATP1B3	TFDP1		MORN4	SRY		CHST11	SMARCA4
ATP1B3	HDAC1		MORN4	ARID3A		CHST11	YAP1
ATP1B3	KLF6		MORN4	FOXC1		CHST11	NR3C1
ATP1B3	HMG20A		MORN4	GATA2		CHST11	SCLY
ATP1B3	ETV1		MORN4	FOXL1		CHST11	MECOM
ATP1B3	SP7		MORN4	NFIC		CHST11	EED
ATP1B3	CHD1		MORN4	NFYA		CHST11	RNF2
ATP1B3	NFRKB		MORN4	SRF		CHST11	JARID2
ATP1B3	NCOR1		MORN4	FOXA1		CHST11	MTF2
ATP1B3	POLR2H		MORN4	NR2E3		CHST11	SUZ12
ATP1B3	CTBP1		UACA	POU2F2		CHST11	STAT6
ATP1B3	ZNF512		UACA	STAT1		EFNA5	RUNX2
ATP6V1C1	FOXJ2		UACA	SRY		EFNA5	FOXP1
ATP6V1C1	ZBTB26		UACA	PRRX2		EFNA5	MITF
ATP6V1C1	KDM5A		UACA	FOXC1		EFNA5	SMAD3
ATP6V1C1	NR2C2		UACA	GATA2		EFNA5	TCF3
ATP6V1C1	ELF1		UACA	FOXL1		EFNA5	EP300
ATP6V1C1	HCFC1		UACA	NFIC		EFNA5	AHR
ATP6V1C1	PKNOX1		UACA	NFYA		EFNA5	ARNT
ATP6V1C1	NONO		UACA	SRF		EFNA5	ZNF217
ATP8A2	FOXA2		UACA	HNF4A		EFNA5	PAX3
ATP8A2	TEAD4		UGP2	YY1		EFNA5	NFE2L2
ATP8A2	GATA2		UGP2	TFAP2A		EFNA5	VDR
ATP8A2	SIRT6		UGP2	SRY		EFNA5	AR
ATP8A2	SMARCA4		UGP2	FOXC1		EFNA5	STAT3
ATP8A2	CREB3		UGP2	FOXL1		EFNA5	TCF4
ATP8A2	EZH2		UGP2	NFIC		EFNA5	SMAD4
ATP8A2	BCOR		UGP2	SRF		EFNA5	TP63
ATP8A2	CEBPD		UGP2	E2F1		EFNA5	CREM
ATP8A2	MEF2D		UGP2	ELK1		EFNA5	E2F1
ATP8B1	NR2C2		FBXO15	NKX2-5		EFNA5	FLI1
ATP8B1	SUZ12		FBXO15	SRY		EFNA5	RUNX1
ATP8B1	HNF4G		FBXO15	ARID3A		EFNA5	KLF4
ATP8B1	MBD4		FBXO15	PRRX2		EFNA5	POU5F1
ATP8B1	MYBL2		FBXO15	BRCA1		EFNA5	EGR1
ATP8B1	RARA		FBXO15	FOS		EFNA5	TP53
ATP8B1	LEF1		FBXO15	JUN		EFNA5	PPARG
ATP8B1	EZH2		FBXO15	CREB1		EFNA5	GATA1
ATP8B1	SP3		FBXO15	GATA2		EFNA5	GATA2
ATP8B1	SOX13		FBXO15	MEF2A		EFNA5	REST
ATP8B3	KLF7		FBXO15	NFIC		EFNA5	TFAP2C
ATP8B3	SP1		FBXO15	NFYA		EFNA5	PPARD
ATP8B3	TFE3		FBXO15	SRF		EFNA5	TRIM28
ATP8B3	GMEB2		FBXO15	NFKB1		EFNA5	SRY
ATP8B3	SAP30		FBXO15	MAX		EFNA5	ESR1
ATP8B3	PHF8		FBXO15	TEAD1		EFNA5	OLIG2
ATP8B3	RCOR2		PDE4DIP	YY1		EFNA5	SMARCA4
ATP8B3	KDM5B		PDE4DIP	PRDM1		EFNA5	WT1
ATP8B3	ZNF610		PDE4DIP	POU2F2		EFNA5	DMRT1
ATP8B3	SMAD5		PDE4DIP	STAT1		EFNA5	KLF1
ATP8B3	ZBTB7A		PDE4DIP	SRY		EFNA5	SMAD2
ATP8B3	ZNF76		PDE4DIP	JUND		EFNA5	NR3C1
ATP8B3	KLF9		PDE4DIP	FOXC1		EFNA5	CCND1
ATP8B3	POLR2A		PDE4DIP	GATA2		EFNA5	MYBL2
ATP8B3	KLF8		PDE4DIP	FOXL1		EFNA5	STAT4
ATP8B3	ZNF382		PDE4DIP	MEF2A		EFNA5	BMI1
ATP8B3	BCL11A		PDE4DIP	HOXA5		EFNA5	EED
ATP8B3	SP2		PDE4DIP	NFYA		EFNA5	PHC1
ATP8B3	BCL11B		PDE4DIP	PPARG		EFNA5	EZH2
ATP8B3	NFIA		PDE4DIP	STAT3		EFNA5	RNF2
ATP8B3	PRDM2		PDE4DIP	GATA3		EFNA5	JARID2
ATP8B3	ZNF623		PDE4DIP	HNF4A		EFNA5	MTF2
ATRNL1	EZH2		PDE4DIP	E2F1		EFNA5	SUZ12
B2M	BACH1		PDE4DIP	HINFP		EFNA5	JUN
B2M	JUNB		PDE4DIP	TP53		EFNA5	NR1I2
B2M	NR2F6		PDE4DIP	ELK4		EFNA5	CRX
B2M	SP1		PDE4DIP	SREBF2		IGF1R	RUNX2
B2M	ZNF207		CYP1B1	SP1		IGF1R	FOXP1
B2M	TAF7		CYP1B1	TFAP2A		IGF1R	MITF
B2M	FOXJ2		CYP1B1	SRY		IGF1R	SMAD3
B2M	SUPT5H		CYP1B1	PPARG		IGF1R	FOXA2
B2M	SIN3A		CYP1B1	STAT3		IGF1R	EP300
B2M	ELK1		CYP1B1	E2F1		IGF1R	AHR
B2M	MXD4		CYP1B1	HINFP		IGF1R	ARNT
B2M	MIXL1		CYP1B1	SREBF1		IGF1R	ZNF217
B2M	KLF9		CBX3	CEBPB		IGF1R	PAX3
B2M	CREB3L1		CBX3	PRDM1		IGF1R	AR
B2M	ZNF580		CBX3	TFAP2A		IGF1R	TCF4
B2M	ELF1		CBX3	SRY		IGF1R	SMAD4
B2M	IRF2		CBX3	JUN		IGF1R	E2F1
B2M	NCOA1		CBX3	FOXC1		IGF1R	FLI1
B2M	L3MBTL2		CBX3	GATA2		IGF1R	RUNX1
B2M	RAD21		CBX3	FOXL1		IGF1R	MYC
B2M	NR2F2		CBX3	GATA3		IGF1R	SPI1
B2M	THAP1		CBX3	E2F1		IGF1R	KLF4
B2M	IRF1		CBX3	HINFP		IGF1R	NANOG
B2M	ZNF589		CBX3	ELK1		IGF1R	EGR1
B2M	ATF1		CBX3	ARNT		IGF1R	HNF4A
B2M	SOX5		CBX3	MYC		IGF1R	GATA1
B2M	RFXANK		BIRC3	YY1		IGF1R	GATA2
B2M	ZNF644		BIRC3	SRY		IGF1R	E2F4
B2M	POLR2A		BIRC3	JUN		IGF1R	RCOR3
B2M	DPF2		BIRC3	FOXC1		IGF1R	SIN3B
B2M	KLF8		BIRC3	FOXL1		IGF1R	REST
B2M	GTF2E2		BIRC3	PPARG		IGF1R	SETDB1
B2M	KLF6		BIRC3	HNF4A		IGF1R	TFAP2C
B2M	SP7		BIRC3	TP53		IGF1R	ERG
B2M	BCOR		LDOC1	TFAP2A		IGF1R	TAL1
B2M	MAFK		LDOC1	SRY		IGF1R	TRIM28
B2M	NFRKB		LDOC1	FOXC1		IGF1R	SOX9
B2M	ETV4		LDOC1	HOXA5		IGF1R	OLIG2
B2M	NCOR1		LDOC1	KLF5		IGF1R	SMARCA4
B2M	BCL6		LDOC1	TP63		IGF1R	YAP1
B2M	TRIM28		DLL3	SRY		IGF1R	WT1
B2M	PBX2		DLL3	GATA2		IGF1R	DMRT1
B2M	MLLT1		DLL3	FOXL1		IGF1R	SMAD2
B2M	RUNX3		DLL3	E2F1		IGF1R	SCLY
B2M	SPI1		DLL3	NFKB1		IGF1R	CCND1
B2M	HDGF		DLL3	SREBF2		IGF1R	BMI1
B2M	CBFB		SLC6A15	PRDM1		IGF1R	RNF2
B2M	WRNIP1		SLC6A15	SRY		IGF1R	MTF2
B2M	POLR2H		SLC6A15	ARID3A		IGF1R	SUZ12
B2M	NFIC		SLC6A15	PRRX2		IGF1R	MYB
B2M	PML		SLC6A15	FOXC1		IGF1R	LMO2
B2M	POU2F2		SLC6A15	GATA2		IGF1R	ELF5
B2M	CHD7		SLC6A15	FOXL1		IGF1R	GATA3
B2M	HES1		SLC6A15	MEF2A		IGF1R	NR1I2
B3GALNT1	RCOR1		SLC6A15	NFIC		IGF1R	NOTCH1
B4GALT5	FOSL2		SLC6A15	SRF		IGF1R	STAT6
B4GALT5	NR2F6		SLC6A15	HNF4A		IGF1R	HOXD13
B4GALT5	TFE3		SLC6A15	E2F1		ST3GAL1	RUNX2
B4GALT5	NFYC		SLC6A15	MAX		ST3GAL1	MITF
B4GALT5	GATA2		SLC6A15	USF1		ST3GAL1	FOXA2
B4GALT5	SUPT5H		SLC6A15	USF2		ST3GAL1	BACH1
B4GALT5	SIN3A		SLC6A15	SREBF1		ST3GAL1	STAT1
B4GALT5	THRB		SPX	SRY		ST3GAL1	AHR
B4GALT5	ZBTB26		SPX	JUND		ST3GAL1	ARNT
B4GALT5	HMG20B		SPX	GATA2		ST3GAL1	ZNF217
B4GALT5	TGIF2		SPX	NFIC		ST3GAL1	CEBPD
B4GALT5	KLF9		SPX	HINFP		ST3GAL1	NFE2L2
B4GALT5	NR2C2		SPX	NFKB1		ST3GAL1	DACH1
B4GALT5	KLF16		SPX	TEAD1		ST3GAL1	PHF8
B4GALT5	EBF1		METTL15	NKX2-5		ST3GAL1	AR
B4GALT5	MAZ		METTL15	RUNX2		ST3GAL1	STAT3
B4GALT5	SMAD4		METTL15	SRY		ST3GAL1	TCF4
B4GALT5	ARID4B		METTL15	NKX3-2		ST3GAL1	SMAD4
B4GALT5	ATF1		METTL15	FOXC1		ST3GAL1	CREB1
B4GALT5	SSRP1		METTL15	GATA2		ST3GAL1	FLI1
B4GALT5	RFXANK		EFHC2	SRY		ST3GAL1	RUNX1
B4GALT5	MBD1		EFHC2	BRCA1		ST3GAL1	SPI1
B4GALT5	KLF8		EFHC2	GATA2		ST3GAL1	NANOG
B4GALT5	SP7		EFHC2	HOXA5		ST3GAL1	POU5F1
B4GALT5	BCOR		EFHC2	HNF4A		ST3GAL1	TP53
B4GALT5	ZNF639		EFHC2	HINFP		ST3GAL1	PPARG
B4GALT5	NR4A1		EFHC2	FOXF2		ST3GAL1	HNF4A
B4GALT5	CREM		ARHGAP26	POU2F2		ST3GAL1	GATA1
B4GALT5	KDM1A		ARHGAP26	SRY		ST3GAL1	GATA2
B4GALT5	DMAP1		ARHGAP26	BRCA1		ST3GAL1	MYCN
B4GALT5	GATAD2A		ARHGAP26	GATA2		ST3GAL1	ERG
B4GALT5	ZNF488		ARHGAP26	NFIC		ST3GAL1	TAL1
B4GALT5	GATA1		ARHGAP26	NFKB1		ST3GAL1	SOX9
BACH1	BAX		ARHGAP26	TFAP2C		ST3GAL1	SRY
BACH1	BCL2L13		SELL	PRDM1		ST3GAL1	ESR1
BACH1	CCDC80		SELL	POU2F2		ST3GAL1	SMARCA4
BACH1	CDCP1		SELL	SPIB		ST3GAL1	YAP1
BACH1	CLDN4		SELL	JUN		ST3GAL1	SOX17
BACH1	CXCL2		SELL	FOXC1		ST3GAL1	KLF1
BACH1	DCTN4		SELL	GATA2		ST3GAL1	ATF3
BACH1	DDX59		SELL	FOXL1		ST3GAL1	NR3C1
BACH1	DENND4A		SELL	HOXA5		ST3GAL1	SCLY
BACH1	FGD6		SELL	HNF4A		ST3GAL1	CCND1
BACH1	FLOT1		SELL	NR3C1		ST3GAL1	MECOM
BACH1	GART		FAM9A	SPIB		ST3GAL1	FOXP2
BACH1	GDF15		FAM9A	FOS		ST3GAL1	RAD21
BACH1	GSR		FAM9A	GATA2		ST3GAL1	EZH2
BACH1	GTF3C2		FAM9A	MEF2A		ST3GAL1	RNF2
BACH1	HAUS2		FAM9A	HOXA5		ST3GAL1	JARID2
BACH1	HCG11		FAM9A	PPARG		ST3GAL1	MTF2
BACH1	HNRNPU		FAM9A	STAT3		ST3GAL1	SUZ12
BACH1	HTATIP2		FAM9A	HINFP		ST3GAL1	JUN
BACH1	IFNGR1		FAM9A	TP53		ST3GAL1	MEIS1
BACH1	INHBE		FAM9A	MAX		ST3GAL1	RELA
BACH1	ISG20		FAM9A	TEAD1		ST3GAL1	ELF5
BACH1	IVNS1ABP		FAM9A	TFAP2C		ST3GAL1	EWSR1
BACH1	JUNB		FAM9A	ESR1		ST3GAL1	BCL3
BACH1	LAPTM5		FAM9A	FOXF2		ST3GAL1	SREBF2
BACH1	LOC100419583		FAM9A	NRF1		ST3GAL1	NR1I2
BACH1	LRIF1		AP2B1	YY1		ST3GAL1	RBPJ
BACH1	MTA2		AP2B1	SPIB		ST3GAL1	ESR2
BACH1	MYNN		AP2B1	FOXC1		ST3GAL1	FOXO1
BACH1	NBR2		AP2B1	GATA2		FRMD4A	MITF
BACH1	NEAT1		AP2B1	FOXL1		FRMD4A	FOXA2
BACH1	NR2F6		AP2B1	MEF2A		FRMD4A	BACH1
BACH1	PGPEP1		AP2B1	GATA3		FRMD4A	TEAD4
BACH1	PNMT		CERS6	SPIB		FRMD4A	EP300
BACH1	PRDM1		CERS6	CREB1		FRMD4A	AHR
BACH1	PURB		CERS6	FOXC1		FRMD4A	ARNT
BACH1	RASSF5		CERS6	GATA2		FRMD4A	ZNF217
BACH1	REPIN1		CERS6	FOXL1		FRMD4A	PAX3
BACH1	RHOBTB3		CERS6	HOXA5		FRMD4A	VDR
BACH1	SLC7A5		CERS6	GATA3		FRMD4A	AR
BACH1	SRSF8		CDH8	POU2F2		FRMD4A	STAT3
BACH1	TBC1D22B		CDH8	SPIB		FRMD4A	TCF4
BACH1	TFE3		CDH8	ARID3A		FRMD4A	SMAD4
BACH1	TGFB1		CDH8	JUN		FRMD4A	TP63
BACH1	THEM4		CDH8	JUND		FRMD4A	RUNX1
BACH1	TMEM107		CDH8	CREB1		FRMD4A	SPI1
BACH1	TMOD1		CDH8	FOXC1		FRMD4A	NANOG
BACH1	TNFAIP3		CDH8	GATA2		FRMD4A	POU5F1
BACH1	TRAF4		CDH8	FOXL1		FRMD4A	EGR1
BACH1	TRIB1		CDH8	NFIC		FRMD4A	TP53
BACH1	TRIB3		CDH8	SRF		FRMD4A	PPARG
BACH1	TRIM69		CDH8	GATA3		FRMD4A	HNF4A
BACH1	TRPV2		CDH8	USF2		FRMD4A	GATA1
BACH1	UBE2B		CDH8	PAX2		FRMD4A	GATA2
BACH1	UBE2K		SEMA3G	EN1		FRMD4A	RCOR3
BACH1	YOD1		SEMA3G	TFAP2A		FRMD4A	REST
BACH1	ZBTB12		SEMA3G	SPIB		FRMD4A	SETDB1
BACH1	WT1		SEMA3G	FOXC1		FRMD4A	PPARD
BACH1	SIN3A		HSD17B14	SPIB		FRMD4A	SOX9
BACH1	ELK1		HSD17B14	FOXC1		FRMD4A	SMARCA4
BACH1	SMAD5		HSD17B14	PPARG		FRMD4A	KLF1
BACH1	EGR1		HSD17B14	E2F6		FRMD4A	SCLY
BACH1	SIRT6		HSD17B14	RELA		FRMD4A	MECOM
BACH1	ZNF71		ZBTB18	PRDM1		FRMD4A	GATA4
BACH1	IRF4		ZBTB18	TFAP2A		FRMD4A	SRF
BACH1	SMARCA4		ZBTB18	POU2F2		FRMD4A	TBX5
BACH1	ZBTB11		ZBTB18	SPIB		FRMD4A	JARID2
BACH1	ZNF146		ZBTB18	ZNF354C		FRMD4A	SUZ12
BACH1	CREB3L1		ZBTB18	FOXC1		FRMD4A	TBX3
BACH1	ZBTB40		ZBTB18	GATA2		FRMD4A	RELA
BACH1	CREB3		ZBTB18	FOXL1		FRMD4A	HSF1
BACH1	ZNF341		ZBTB18	MEF2A		FRMD4A	HOXD13
BACH1	FOXM1		ZBTB18	STAT3		COL18A1	TFAP2A
BACH1	TFDP1		ZBTB18	E2F1		COL18A1	MITF
BACH1	ZNF324		ZBTB18	USF2		COL18A1	SMAD3
BACH1	ZFP64		ULBP2	SPIB		COL18A1	FOXA2
BACH1	SSRP1		ULBP2	CREB1		COL18A1	TCF3
BACH1	POLR2A		ULBP2	GATA2		COL18A1	SOX11
BACH1	GTF2E2		ULBP2	NFIC		COL18A1	EP300
BACH1	ID3		ULBP2	NFYA		COL18A1	AHR
BACH1	SP7		ULBP2	SRF		COL18A1	ARNT
BACH1	SP2		ULBP2	E2F1		COL18A1	ZNF217
BACH1	ZNF639		ULBP2	ELK1		COL18A1	CEBPD
BACH1	NFRKB		ULBP2	FOXA1		COL18A1	AR
BACH1	NCOR1		PDE7B	YY1		COL18A1	SMAD4
BACH1	PBX2		PDE7B	STAT1		COL18A1	TP63
BACH1	GABPA		PDE7B	SPIB		COL18A1	E2F1
BACH1	WRNIP1		PDE7B	JUN		COL18A1	FLI1
BACH1	HMBOX1		PDE7B	FOXC1		COL18A1	RUNX1
BACH1	SCRT1		PDE7B	GATA2		COL18A1	MYC
BACH1	POU2F2		PDE7B	FOXL1		COL18A1	KLF4
BACH1	MITF		PDE7B	MEF2A		COL18A1	NANOG
BACH1	JUND		PDE7B	NFIC		COL18A1	POU5F1
BACH1	ZNF641		PDE7B	SRF		COL18A1	EGR1
BACH1	HDAC8		PDE7B	NFKB1		COL18A1	TP53
BACH1	ZNF707		PDE7B	EGR1		COL18A1	HNF4A
BACH1	NFE2L1		SLC1A4	YY1		COL18A1	GATA1
BAG2	ZNF207		SLC1A4	SP1		COL18A1	GATA2
BAG2	SMAD5		SLC1A4	TFAP2A		COL18A1	RCOR3
BAG2	ZNF263		SLC1A4	POU2F2		COL18A1	REST
BAG2	SIRT6		SLC1A4	SPIB		COL18A1	SETDB1
BAG2	SMARCA4		SLC1A4	BRCA1		COL18A1	ASH2L
BAG2	ZNF580		SLC1A4	FOXC1		COL18A1	EOMES
BAG2	SMARCE1		SLC1A4	NFIC		COL18A1	TFAP2C
BAG2	ZKSCAN1		SLC1A4	NFYA		COL18A1	PPARD
BAG2	L3MBTL2		SLC1A4	SRF		COL18A1	TET1
BAG2	ZNF24		SLC1A4	E2F1		COL18A1	TAL1
BAG2	SOX5		SLC1A4	HINFP		COL18A1	CNOT3
BAG2	ZNF382		SLC1A4	TFAP2C		COL18A1	SOX9
BAG2	KLF11		NCBP2	SPIB		COL18A1	YAP1
BAG2	ZNF639		NCBP2	JUN		COL18A1	WT1
BAG2	ZFP37		NCBP2	GATA2		COL18A1	ZNF281
BAG2	NFRKB		NCBP2	GATA3		COL18A1	PRDM14
BAG2	ZNF121		NCBP2	E2F1		COL18A1	SMAD2
BAG2	NFIA		NCBP2	TFAP2C		COL18A1	SCLY
BARD1	SP1		LIN28B	YY1		COL18A1	TBX5
BARD1	YY1		LIN28B	PRDM1		COL18A1	ESRRB
BARD1	SAP30		LIN28B	SPIB		COL18A1	TBX3
BARD1	THRB		LIN28B	PRRX2		COL18A1	NUCKS1
BARD1	PHF8		LIN28B	JUND		COL18A1	NACC1
BARD1	KDM5B		LIN28B	FOXC1		COL18A1	SREBF2
BARD1	ZNF71		LIN28B	GATA2		COL18A1	NR1I2
BARD1	KLF9		LIN28B	GATA3		COL18A1	CLOCK
BARD1	ZBTB40		PEX5L	PRDM1		COL18A1	RCOR2
BARD1	KLF16		PEX5L	EN1		COL18A1	DROSHA
BARD1	ZNF394		PEX5L	SPIB		COL18A1	HOXD13
BARD1	KLF4		PEX5L	NKX3-2		PITPNC1	FOXP1
BARD1	SP3		PEX5L	FOXC1		PITPNC1	MITF
BARD1	MXD3		PEX5L	GATA2		PITPNC1	FOXA2
BARD1	DRAP1		PEX5L	FOXL1		PITPNC1	BACH1
BARD1	GABPA		PEX5L	ELK1		PITPNC1	TCF7
BARD1	TEAD1		PEX5L	TFAP2C		PITPNC1	TCF3
BARD1	MNT		ABLIM1	YY1		PITPNC1	EP300
BATF2	CEBPB		ABLIM1	RUNX2		PITPNC1	AHR
BATF2	SP1		ABLIM1	SPIB		PITPNC1	ARNT
BATF2	CREB3L1		ABLIM1	ARID3A		PITPNC1	ZNF217
BATF2	ELF1		ABLIM1	FOS		PITPNC1	AR
BATF2	SMARCE1		ABLIM1	JUN		PITPNC1	STAT3
BATF2	KLF16		ABLIM1	JUND		PITPNC1	SMAD4
BATF2	HNF4G		ABLIM1	CREB1		PITPNC1	TP63
BATF2	MBD4		ABLIM1	FOXC1		PITPNC1	E2F1
BATF2	MYBL2		ABLIM1	GATA2		PITPNC1	RUNX1
BATF2	ZNF24		ABLIM1	FOXL1		PITPNC1	MYC
BATF2	ZNF83		ABLIM1	MEF2A		PITPNC1	SPI1
BATF2	LEF1		ABLIM1	HOXA5		PITPNC1	NANOG
BATF2	ZNF143		ABLIM1	NFIC		PITPNC1	POU5F1
BATF2	KLF6		ABLIM1	NFYA		PITPNC1	TP53
BATF2	ELF3		ABLIM1	SRF		PITPNC1	HNF4A
BATF2	MXD3		ABLIM1	GATA3		PITPNC1	GATA1
BATF2	NR4A1		ABLIM1	HINFP		PITPNC1	GATA2
BATF2	DRAP1		ABLIM1	RELA		PITPNC1	KDM5B
BATF2	RXRB		ABLIM1	TP53		PITPNC1	RCOR3
BATF2	CEBPA		ABLIM1	TEAD1		PITPNC1	SIN3B
BATF2	IKZF1		ABLIM1	TFAP2C		PITPNC1	ASH2L
BATF3	CEBPB		ABLIM1	SREBF2		PITPNC1	EOMES
BATF3	CEBPG		ABLIM1	NR3C1		PITPNC1	TFAP2C
BATF3	JUNB		ABLIM1	SOX17		PITPNC1	MYCN
BATF3	ZNF207		CLCNKB	SPIB		PITPNC1	TAL1
BATF3	ZBTB7A		CLCNKB	FOS		PITPNC1	YAP1
BATF3	ZNF76		CLCNKB	JUN		PITPNC1	WT1
BATF3	REST		CLCNKB	SRF		PITPNC1	ZNF281
BATF3	ZNF71		CLCNKB	E2F6		PITPNC1	DMRT1
BATF3	KLF9		CLCNKB	USF2		PITPNC1	PRDM14
BATF3	ZNF335		CLCNKB	SREBF2		PITPNC1	KLF1
BATF3	ZNF324		CLCNKB	PAX2		PITPNC1	SCLY
BATF3	EED		ADRA1A	CEBPB		PITPNC1	CCND1
BATF3	EBF1		ADRA1A	NKX2-5		PITPNC1	HOXB4
BATF3	ZNF2		ADRA1A	TFAP2A		PITPNC1	MYBL2
BATF3	BCL11A		ADRA1A	SPIB		PITPNC1	GATA4
BATF3	INSM2		ADRA1A	NKX3-2		PITPNC1	TBX5
BATF3	ZNF423		ADRA1A	BRCA1		PITPNC1	FOXP2
BATF3	ZFX		ADRA1A	JUN		PITPNC1	CTNNB1
BATF3	CREM		ADRA1A	ELK1		PITPNC1	NR1I2
BATF3	ZNF18		CACNG4	TFAP2A		PITPNC1	ESR2
BATF3	PRDM2		CACNG4	SPIB		PITPNC1	RARG
BATF3	ZNF623		CACNG4	GATA2		APBB2	RUNX2
BATF3	STAT3		CACNG4	HNF4A		APBB2	MITF
BATF3	SCRT2		CACNG4	E2F1		APBB2	FOXA2
BAX	CEBPG		CACNG4	HINFP		APBB2	YY1
BAX	FOXA2		SMTNL2	TFAP2A		APBB2	TEAD4
BAX	MYNN		SMTNL2	SPIB		APBB2	SOX11
BAX	NR2F1		SMTNL2	CREB1		APBB2	EP300
BAX	NR2F6		SMTNL2	FOXC1		APBB2	AHR
BAX	TEAD4		SMTNL2	GATA2		APBB2	ARNT
BAX	TFE3		SMTNL2	TFAP2C		APBB2	ZNF217
BAX	TRIM24		POU3F1	SP1		APBB2	PAX3
BAX	NFYC		POU3F1	TFAP2A		APBB2	TTF2
BAX	TAF7		POU3F1	SPIB		APBB2	ELK1
BAX	FOXJ2		POU3F1	JUN		APBB2	AR
BAX	SIN3A		POU3F1	FOXC1		APBB2	STAT3
BAX	THRB		POU3F1	NFIC		APBB2	SMAD4
BAX	ZBTB26		POU3F1	E2F6		APBB2	CREM
BAX	FOXA3		POU3F1	TP53		APBB2	E2F1
BAX	ZNF501		POU3F1	TFAP2C		APBB2	FLI1
BAX	ELK1		POU3F1	SREBF2		APBB2	RUNX1
BAX	HMG20B		POU3F1	TFCP2L1		APBB2	MYC
BAX	RCOR2		GPC1	YY1		APBB2	KLF4
BAX	SMAD5		GPC1	SP1		APBB2	NANOG
BAX	MXD4		GPC1	TFAP2A		APBB2	TP53
BAX	ZBTB7A		GPC1	SPIB		APBB2	HNF4A
BAX	ZNF76		GPC1	JUN		APBB2	GATA2
BAX	EGR1		GPC1	CREB1		APBB2	KDM5B
BAX	MIXL1		GPC1	FOXC1		APBB2	SETDB1
BAX	TGIF2		GPC1	GATA2		APBB2	ASH2L
BAX	GLI4		GPC1	NFIC		APBB2	EOMES
BAX	SIRT6		GPC1	E2F1		APBB2	TFAP2C
BAX	IRF4		GPC1	HINFP		APBB2	MYCN
BAX	SMARCA4		GPC1	E2F6		APBB2	CNOT3
BAX	HMGN3		GPC1	KLF5		APBB2	TRIM28
BAX	ETS1		GPC1	SREBF1		APBB2	ESR1
BAX	KLF9		GPC1	SREBF2		APBB2	SMARCA4
BAX	ZBTB11		GPC1	PAX2		APBB2	YAP1
BAX	CREB3L1		CADM4	SP1		APBB2	NR3C1
BAX	ZNF580		CADM4	TFAP2A		APBB2	SCLY
BAX	CREB3		CADM4	SPIB		APBB2	MYBL2
BAX	ELF1		CADM4	JUN		APBB2	CTCF
BAX	FOXM1		CADM4	FOXC1		APBB2	MTF2
BAX	TFDP1		CADM4	GATA2		APBB2	SUZ12
BAX	ZNF324		CADM4	PPARG		APBB2	RELA
BAX	SUZ12		CADM4	E2F1		APBB2	GATA3
BAX	ZFP2		CADM4	HINFP		APBB2	ETS2
BAX	KLF16		CADM4	SREBF1		SYK	RUNX2
BAX	MLX		EHBP1L1	SP1		SYK	MITF
BAX	RAD21		EHBP1L1	TFAP2A		SYK	SMAD3
BAX	MAZ		EHBP1L1	SPIB		SYK	TCF7
BAX	ZNF175		EHBP1L1	NKX3-2		SYK	AHR
BAX	IRF1		EHBP1L1	E2F1		SYK	ARNT
BAX	ZNF584		EHBP1L1	HINFP		SYK	ZNF217
BAX	ARID4B		EHBP1L1	KLF5		SYK	AR
BAX	ZNF589		EHBP1L1	RELA		SYK	TCF4
BAX	ZFP64		EHBP1L1	TFAP2C		SYK	TP63
BAX	ZNF2		EHBP1L1	EGR1		SYK	CREB1
BAX	CUX1		EFCAB2	SPIB		SYK	FLI1
BAX	ATF1		EFCAB2	ZNF354C		SYK	RUNX1
BAX	ARID1B		EFCAB2	FOXC1		SYK	MYC
BAX	ZNF83		EFCAB2	E2F1		SYK	SPI1
BAX	TARDBP		EFCAB2	KLF5		SYK	NANOG
BAX	SSRP1		EFCAB2	TP53		SYK	POU5F1
BAX	SMARCA5		EFCAB2	E2F4		SYK	GATA1
BAX	DNMT1		VTA1	SPIB		SYK	RCOR3
BAX	ZNF644		VTA1	ARID3A		SYK	SIN3B
BAX	E2F5		VTA1	NOBOX		SYK	REST
BAX	KLF13		VTA1	PRRX2		SYK	TAL1
BAX	LEF1		VTA1	JUND		SYK	SMARCA4
BAX	POLR2A		VTA1	GATA2		SYK	YAP1
BAX	DPF2		VTA1	HOXA5		SYK	SMAD2
BAX	KLF8		VTA1	E2F1		SYK	NR3C1
BAX	USF1		VTA1	NFKB1		SYK	SCLY
BAX	GTF2E2		VTA1	RELA		SYK	HOXB4
BAX	ZNF143		VTA1	TP53		SYK	MECOM
BAX	ID3		VTA1	E2F4		SYK	CTNNB1
BAX	ZNF382		KIDINS220	NKX2-5		NCOA2	MITF
BAX	KLF6		KIDINS220	SPIB		NCOA2	FOXA2
BAX	HMG20A		KIDINS220	ZNF354C		NCOA2	BACH1
BAX	RERE		KIDINS220	PRRX2		NCOA2	TCF7
BAX	FOSL1		KIDINS220	BRCA1		NCOA2	AHR
BAX	ZNF197		KIDINS220	FOXC1		NCOA2	ARNT
BAX	ETV1		KIDINS220	GATA2		NCOA2	AR
BAX	HCFC1		KIDINS220	STAT3		NCOA2	STAT3
BAX	ZNF101		KIDINS220	KLF5		NCOA2	TCF4
BAX	KLF11		KIDINS220	RELA		NCOA2	TP63
BAX	SP3		KIDINS220	TP53		NCOA2	CREB1
BAX	BCOR		KIDINS220	MAX		NCOA2	CREM
BAX	BCL11A		KIDINS220	USF1		NCOA2	E2F1
BAX	MXD3		KIDINS220	USF2		NCOA2	RUNX1
BAX	USF2		KIDINS220	SREBF2		NCOA2	NANOG
BAX	KLF1		B3GALNT1	POU2F2		NCOA2	EGR1
BAX	SP2		B3GALNT1	SPIB		NCOA2	HNF4A
BAX	CCNT2		B3GALNT1	FOXC1		NCOA2	GATA1
BAX	NFIL3		B3GALNT1	GATA2		NCOA2	EOMES
BAX	ZNF639		B3GALNT1	FOXL1		NCOA2	TFAP2C
BAX	NR4A1		B3GALNT1	NFIC		NCOA2	ERG
BAX	ESRRA		B3GALNT1	STAT3		NCOA2	ESR1
BAX	ZFP37		B3GALNT1	RELA		NCOA2	OLIG2
BAX	PPARG		B3GALNT1	TP53		NCOA2	SMARCA4
BAX	NFRKB		B3GALNT1	TFAP2C		NCOA2	YAP1
BAX	BCL11B		LDHA	CEBPB		NCOA2	WT1
BAX	CDC5L		LDHA	TFAP2A		NCOA2	PRDM14
BAX	ETV4		LDHA	SPIB		NCOA2	TBX5
BAX	ZFX		LDHA	ARID3A		NCOA2	ESRRB
BAX	BCL6		LDHA	BRCA1		NCOA2	NUCKS1
BAX	CREM		LDHA	FOS		NCOA2	EWSR1
BAX	RAD51		LDHA	JUN		NCOA2	NACC1
BAX	TRIM28		LDHA	GATA2		NCOA2	PRDM5
BAX	DDX20		LDHA	RELA		NCOA2	NR1I2
BAX	PBX2		LDHA	MAX		NCOA2	ASXL1
BAX	CEBPD		LDHA	USF1		NCOA2	PAX6
BAX	SOX13		LDHA	USF2		NCOA2	GBX2
BAX	KDM1A		LDHA	ELK1		EFEMP1	MITF
BAX	RELA		LDHA	SREBF2		EFEMP1	BACH1
BAX	ARNT		LDHA	NRF1		EFEMP1	AHR
BAX	THRAP3		LDHA	SOX17		EFEMP1	ARNT
BAX	GTF2F1		RFX4	CEBPB		EFEMP1	ZNF217
BAX	ZNF384		RFX4	YY1		EFEMP1	STAT3
BAX	MEF2D		RFX4	SP1		EFEMP1	TCF4
BAX	CBFB		RFX4	TFAP2A		EFEMP1	SMAD4
BAX	MAX		RFX4	POU2F2		EFEMP1	TP63
BAX	CEBPA		RFX4	SPIB		EFEMP1	RUNX1
BAX	GTF2B		RFX4	ARID3A		EFEMP1	PPARG
BAX	SIX5		RFX4	JUN		EFEMP1	GATA2
BAX	SMC3		RFX4	CREB1		EFEMP1	EOMES
BAX	MITF		RFX4	FOXC1		EFEMP1	PPARD
BAX	STAT1		RFX4	GATA2		EFEMP1	TET1
BBIP1	FOXJ2		RFX4	NFIC		EFEMP1	TRIM28
BBIP1	ZBTB7A		RFX4	NFYA		EFEMP1	ESR1
BBIP1	EGR1		RFX4	SRF		EFEMP1	OLIG2
BBIP1	REST		RFX4	HINFP		EFEMP1	SMARCA4
BBIP1	ZNF71		RFX4	RELA		EFEMP1	NR3C1
BBIP1	IRF4		RFX4	MAX		EFEMP1	SUZ12
BBIP1	HMGN3		RFX4	USF1		EFEMP1	CDX2
BBIP1	ZNF146		RFX4	TP63		EFEMP1	TCF7L2
BBIP1	ZNF335		GPATCH2L	NKX2-5		CLMN	RUNX2
BBIP1	FOXM1		GPATCH2L	PRDM1		CLMN	AHR
BBIP1	NCOA1		GPATCH2L	STAT1		CLMN	ARNT
BBIP1	ZNF324		GPATCH2L	SPIB		CLMN	ZNF217
BBIP1	RAD21		GPATCH2L	NKX3-2		CLMN	PAX3
BBIP1	MAZ		GPATCH2L	GATA2		CLMN	VDR
BBIP1	LEF1		GPATCH2L	NFKB1		CLMN	AR
BBIP1	KLF8		GPATCH2L	TP53		CLMN	STAT3
BBIP1	ZFP37		GPATCH2L	MAX		CLMN	SMAD4
BBIP1	CHD1		GPATCH2L	USF1		CLMN	CREM
BBIP1	HIC1		GPATCH2L	USF2		CLMN	FLI1
BBIP1	GABPA		GPATCH2L	SREBF1		CLMN	RUNX1
BBIP1	TEAD3		GPATCH2L	ESR1		CLMN	EGR1
BBIP1	GFI1B		GPATCH2L	TP63		CLMN	TP53
BBIP1	ZNF18		ITGA6	YY1		CLMN	HNF4A
BBIP1	GATAD2A		ITGA6	POU2F2		CLMN	GATA1
BBIP1	ZNF623		ITGA6	SPIB		CLMN	RCOR3
BBIP1	ZHX2		ITGA6	JUN		CLMN	TFAP2C
BBIP1	SCRT1		ITGA6	GATA2		CLMN	SOX9
BCAT1	ZNF207		ITGA6	NFYA		CLMN	SRY
BCAT1	FOXJ2		ITGA6	USF2		CLMN	FOXO3
BCAT1	ELF1		ITGA6	SREBF1		CLMN	ESR1
BCAT1	EBF1		LZTS1	CEBPB		CLMN	WT1
BCAT1	ZNF175		LZTS1	PRDM1		CLMN	PRDM14
BCAT1	KLF6		LZTS1	SPIB		CLMN	CDX2
BCAT1	NFRKB		LZTS1	FOXC1		CLMN	NFIB
BCAT1	RELA		LZTS1	PPARG		NEDD9	FOXP1
BCAT1	MLLT1		LZTS1	TP53		NEDD9	MITF
BCAT1	TBX21		LZTS1	ELK4		NEDD9	SMAD3
BCAT1	CBFB		PLCL1	SPIB		NEDD9	FOXA2
BCAT1	WRNIP1		PLCL1	GATA2		NEDD9	YY1
BCAT1	POLR2H		PLCL1	FOXL1		NEDD9	TCF3
BCCIP	WT1		PLCL1	TP53		NEDD9	AHR
BCCIP	SIN3A		PLCL1	ELK4		NEDD9	ARNT
BCCIP	KDM5A		MKLN1	CEBPB		NEDD9	ZNF217
BCCIP	REST		MKLN1	STAT1		NEDD9	VDR
BCCIP	ZNF335		MKLN1	SPIB		NEDD9	FOXP3
BCCIP	ATF1		MKLN1	ZNF354C		NEDD9	AR
BCCIP	MCM7		MKLN1	GATA2		NEDD9	TCF4
BCCIP	KLF1		MKLN1	FOXL1		NEDD9	SMAD4
BCCIP	ADNP		MKLN1	HOXA5		NEDD9	TP63
BCCIP	GATAD2A		MKLN1	SRF		NEDD9	FLI1
BCL2L11	CEBPG		MKLN1	NR3C1		NEDD9	RUNX1
BCL2L11	TFE3		MKLN1	PAX2		NEDD9	NANOG
BCL2L11	SAP30		RPL27A	NKX2-5		NEDD9	EGR1
BCL2L11	PHF8		RPL27A	SPIB		NEDD9	TP53
BCL2L11	ZBTB26		RPL27A	ARID3A		NEDD9	PPARG
BCL2L11	KDM5B		RPL27A	NKX3-2		NEDD9	HNF4A
BCL2L11	SMAD5		RPL27A	KLF5		NEDD9	GATA1
BCL2L11	TGIF2		ABHD6	SP1		NEDD9	SIN3B
BCL2L11	ZNF263		ABHD6	SPIB		NEDD9	REST
BCL2L11	NRF1		ABHD6	JUN		NEDD9	ASH2L
BCL2L11	ZBTB11		ABHD6	NFYA		NEDD9	TFAP2C
BCL2L11	ZBTB40		ABHD6	KLF5		NEDD9	PPARD
BCL2L11	SUZ12		ABHD6	NFKB1		NEDD9	ERG
BCL2L11	MAZ		ABHD6	ELK1		NEDD9	SOX9
BCL2L11	BHLHE40		ABHD6	IRF2		NEDD9	SRY
BCL2L11	RFXANK		ABHD6	PAX2		NEDD9	ATF3
BCL2L11	GATA4		ABHD6	EGR1		NEDD9	CUX1
BCL2L11	EZH2		GDF11	SP1		NEDD9	HOXB4
BCL2L11	KLF8		GDF11	SPIB		NEDD9	MECOM
BCL2L11	ZNF394		GDF11	NFIC		NEDD9	SUZ12
BCL2L11	HCFC1		GDF11	E2F6		NEDD9	CTNNB1
BCL2L11	SP3		GDF11	KLF5		NEDD9	MYB
BCL2L11	BCL11A		GDF11	NFKB1		NEDD9	CDX2
BCL2L11	SP2		GDF11	SREBF1		NEDD9	SREBF2
BCL2L11	CHD1		GDF11	PAX2		NEDD9	NR1I2
BCL2L11	ZFX		EML2	YY1		NEDD9	TCF7L2
BCL2L11	NFIA		EML2	SPIB		NEDD9	PADI4
BCL2L11	TFAP4		EML2	BRCA1		NEDD9	RBPJ
BCL2L11	MXI1		EML2	FOXC1		NEDD9	PAX6
BCL2L11	SMC3		EML2	GATA2		NEDD9	CLOCK
BCL2L11	STAT1		EML2	NFIC		RUNX2	STAU2
BCL2L11	IRF3		EML2	NFYA		RUNX2	THADA
BCL2L13	CEBPB		EML2	SRF		RUNX2	ATP8A2
BCL2L13	TSHZ1		EML2	E2F6		RUNX2	EGFR
BCL2L13	GMEB2		EML2	KLF5		RUNX2	NBEA
BCL2L13	TAF7		EML2	RELA		RUNX2	LMO7
BCL2L13	FOXJ2		EML2	ESR1		RUNX2	INPP5F
BCL2L13	FOXA3		SHISA6	SPIB		RUNX2	LRP1B
BCL2L13	ELK1		SHISA6	CREB1		RUNX2	SAMD12
BCL2L13	ZNF76		SHISA6	GATA2		RUNX2	NYAP2
BCL2L13	MIXL1		SHISA6	FOXL1		RUNX2	ERC2
BCL2L13	REST		CACNA1E	SPIB		RUNX2	CYP1B1
BCL2L13	TGIF2		CACNA1E	E2F1		RUNX2	EBF1
BCL2L13	SIRT6		HOXD3	SPIB		RUNX2	EPHA4
BCL2L13	SMARCA4		HOXD3	E2F1		RUNX2	TFAP2A
BCL2L13	KLF9		HOXD3	NFKB1		RUNX2	FOSL2
BCL2L13	ZBTB11		HOXD3	FOXA1		RUNX2	DSCAM
BCL2L13	CREB3L1		GSTO2	YY1		RUNX2	GDF15
BCL2L13	NR2C2		GSTO2	PRDM1		RUNX2	KLHDC4
BCL2L13	CREB3		GSTO2	ARID3A		RUNX2	PPP1R2
BCL2L13	ELF1		GSTO2	PRRX2		RUNX2	CDYL2
BCL2L13	IRF2		GSTO2	FOS		RUNX2	ADD2
BCL2L13	SMARCE1		GSTO2	JUN		RUNX2	CD99L2
BCL2L13	NCOA1		GSTO2	FOXC1		RUNX2	C8ORF34
BCL2L13	TFDP1		GSTO2	GATA2		RUNX2	GPD2
BCL2L13	ZNF324		GSTO2	HOXA5		RUNX2	SHB
BCL2L13	ZNF24		GSTO2	STAT3		RUNX2	NHS
BCL2L13	ZNF175		GSTO2	GATA3		RUNX2	NRXN1
BCL2L13	IRF1		GSTO2	TFAP2C		RUNX2	CLSTN2
BCL2L13	ZNF589		GSTO2	PAX2		RUNX2	SIM1
BCL2L13	SSRP1		GUF1	CREB1		RUNX2	SLC38A1
BCL2L13	ZNF644		GUF1	FOXC1		RUNX2	MIR99AHG
BCL2L13	LEF1		GUF1	FOXL1		RUNX2	C12ORF75
BCL2L13	POLR2A		GUF1	HNF4A		RUNX2	KLHL36
BCL2L13	GTF2E2		GUF1	USF2		RUNX2	MITF
BCL2L13	ID3		GUF1	NR3C1		RUNX2	RREB1
BCL2L13	KLF6		MACF1	YY1		RUNX2	AFF3
BCL2L13	RERE		MACF1	SP1		RUNX2	LDLRAD4
BCL2L13	FOSL1		MACF1	FOXC1		RUNX2	ARHGAP26
BCL2L13	ZNF197		MACF1	FOXL1		RUNX2	VAV3
BCL2L13	NFRKB		MACF1	HNF4A		RUNX2	MACF1
BCL2L13	BCL6		MACF1	E2F1		RUNX2	DLC1
BCL2L13	DDX20		MACF1	HINFP		RUNX2	MTUS1
BCL2L13	TEAD1		MACF1	PAX2		RUNX2	QKI
BCL2L13	ARNT		MACF1	EGR1		RUNX2	MCTP2
BCL2L13	THRAP3		DBT	YY1		RUNX2	LPP
BCL2L13	ADNP		DBT	SOX10		RUNX2	TANK
BCL2L2	CEBPG		DBT	STAT1		RUNX2	TRIB1
BCL2L2	NR2F1		DBT	CREB1		RUNX2	CEBPB
BCL2L2	SP1		DBT	FOXC1		RUNX2	FRY
BCL2L2	NFYC		DBT	FOXL1		RUNX2	EXOC4
BCL2L2	GMEB2		DBT	MEF2A		RUNX2	RHOBTB3
BCL2L2	TAF7		DBT	HINFP		RUNX2	ITGA6
BCL2L2	FOXJ2		RHOBTB3	YY1		RUNX2	SPSB1
BCL2L2	SIN3A		RHOBTB3	FOXC1		RUNX2	HIVEP2
BCL2L2	SAP30		RHOBTB3	FOXL1		RUNX2	GFRA1
BCL2L2	THRB		RHOBTB3	MEF2A		RUNX2	SATB1
BCL2L2	PHF8		KIF23	JUN		RUNX2	FGF12
BCL2L2	ZBTB26		KIF23	FOXC1		RUNX2	SEMA3D
BCL2L2	FOXA3		KIF23	GATA2		RUNX2	RAB3IP
BCL2L2	HMG20B		KIF23	FOXL1		RUNX2	ZNF704
BCL2L2	RCOR2		KIF23	HINFP		RUNX2	DUSP6
BCL2L2	KDM5B		KIF23	TP53		RUNX2	CALM1
BCL2L2	ZNF610		KLF7	JUN		RUNX2	NMD3
BCL2L2	SMAD5		KLF7	FOXC1		RUNX2	EXOC6B
BCL2L2	MXD4		KLF7	GATA2		RUNX2	GLCCI1
BCL2L2	ZNF76		KLF7	FOXL1		RUNX2	SLC4A7
BCL2L2	REST		KLF7	SRF		RUNX2	PDP1
BCL2L2	RNF2		PDP1	YY1		RUNX2	ANKS1B
BCL2L2	GLI4		PDP1	SP1		RUNX2	TPCN2
BCL2L2	NRF1		PDP1	STAT1		RUNX2	COL22A1
BCL2L2	KLF9		PDP1	ZNF354C		RUNX2	C9ORF47
BCL2L2	ZBTB11		PDP1	BRCA1		RUNX2	SLC27A6
BCL2L2	ZNF146		PDP1	FOXC1		RUNX2	WDR1
BCL2L2	ZBTB40		PDP1	GATA2		RUNX2	KLF7
BCL2L2	DIDO1		PDP1	FOXL1		RUNX2	ERICH1
BCL2L2	ZNF335		PDP1	SRF		RUNX2	LMO1
BCL2L2	ZNF580		PDP1	HINFP		RUNX2	FAR2
BCL2L2	ZKSCAN1		PDP1	KLF5		RUNX2	ST8SIA1
BCL2L2	TFDP1		PDP1	EGR1		RUNX2	TNFAIP3
BCL2L2	KLF16		PDPN	FOXC1		RUNX2	GALC
BCL2L2	MLX		PDPN	FOXL1		RUNX2	TOX3
BCL2L2	SMAD4		PDPN	E2F1		RUNX2	CACNA1E
BCL2L2	IRF1		PDPN	USF2		RUNX2	FOXA2
BCL2L2	ZNF584		PDPN	ELF5		RUNX2	TMEM132D
BCL2L2	ZFP64		KDM6A	PRRX2		RUNX2	TCERG1L
BCL2L2	HBP1		KDM6A	JUN		RUNX2	POU3F1
BCL2L2	ARID1B		KDM6A	CREB1		RUNX2	CDH13
BCL2L2	SSRP1		KDM6A	FOXC1		RUNX2	IRX1
BCL2L2	SOX5		KDM6A	FOXL1		RUNX2	DPP10
BCL2L2	RFXANK		KDM6A	HOXA5		RUNX2	RELN
BCL2L2	NFE2L2		KDM6A	E2F1		RUNX2	GRIA3
BCL2L2	GATA4		KDM6A	ELK4		RUNX2	GABRG3
BCL2L2	LEF1		SETD8	FOXC1		RUNX2	SLC6A15
BCL2L2	MBD1		SETD8	FOXL1		RUNX2	RCHY1
BCL2L2	POLR2A		SETD8	HOXA5		RUNX2	MAOA
[truncated: 33,870 more rows]

## Sheet: Sheet6
Supplementary table S4 - shared TFs between FUS-ALS and SOD1-ALS DEGs (versus control) GSE10638 dataset
26 TFs shared between FUS-ALS and SOD1-ALS
GATA2
ELK1
GATA3
YY1
KLF4
PPARG
EGR1
ARNT
STAT1
STAT3
CEBPB
RELA
CREB1
SREBF2
SREBF1
E2F4
MYC
DUSP6
TRAF4
RUNX1
GATA1
ESR1
JUN
MYB
HNF4A
TFAP2A
