# Supplementary material for: Genome Wide Analysis Points towards Subtype-Specific Diseases in Different Genetic Forms of Amyotrophic Lateral Sclerosis
Source: Int J Mol Sci. 2020 Sep 21;21(18):6938. doi: 10.3390/ijms21186938 (PMC7555318; doi:10.3390/ijms21186938)
Supplement: Supplementary file 1 [file ijms-21-06938-s001.zip › Suppliment Tables S1-S5/Table S5.xlsx]

## Sheet: Sheet1
Supplementary table S5 - Protein-Protein interaction analysis with top 200 predicted/known binding partners of FUS-ALS DEGs (versus control) in the present study
Number of nodes =279
Number of edges = 2517
Average node degree = 18
Average local clustering coefficient = 0.663
PPI enrichment p-value = < 1.0e-16
#node1	node2	node1_string_internal_id	node2_string_internal_id	node1_external_id	node2_external_id	neighborhood_on_chromosome	gene_fusion	phylogenetic_cooccurrence	homology	coexpression	experimentally_determined_interaction	database_annotated	automated_textmining	combined_score	Hub_genes
POLR1D	POLR1A	4437857	4435327	9606.ENSP00000302478	9606.ENSP00000263857	0	0	0	0	0.289	0.966	0.9	0.63	0.999	MET
TAF11	TAF12	4442508	4435347	9606.ENSP00000354633	9606.ENSP00000263974	0	0	0	0	0.083	0.998	0.9	0.903	0.999	PRKG1
YAP1	TEAD4	4451342	4442300	9606.ENSP00000478927	9606.ENSP00000352926	0	0	0	0	0.176	0.959	0.9	0.873	0.999	SNAP23
GTF2H5	GTF2H2	4451149	4440057	9606.ENSP00000476100	9606.ENSP00000328901	0	0	0	0	0.063	0.979	0.9	0.727	0.999	BMP7
GNB2	GNG8	4438114	4437699	9606.ENSP00000305260	9606.ENSP00000300873	0	0	0	0	0.061	0.994	0.9	0.086	0.999	PLXNA4
TAF5	TAF10	4443405	4437567	9606.ENSP00000358854	9606.ENSP00000299424	0	0	0	0	0.062	0.982	0.9	0.827	0.999	ALK
POLR2A	POLR2F	4451459	4448289	9606.ENSP00000480158	9606.ENSP00000403852	0.159	0	0	0	0.089	0.999	0.9	0.899	0.999	RTKN
POLR2E	POLR2D	4451285	4436041	9606.ENSP00000478303	9606.ENSP00000272645	0	0	0	0	0.147	0.991	0.9	0.86	0.999	RHOA
POLR2F	POLR2L	4448289	4439664	9606.ENSP00000403852	9606.ENSP00000324124	0.295	0	0	0	0.834	0.96	0.9	0.919	0.999	RAC1
MNAT1	GTF2H4	4434842	4434734	9606.ENSP00000261245	9606.ENSP00000259895	0	0	0	0	0.104	0.987	0.9	0.821	0.999	BMPR2
GNG8	GNB4	4437699	4433561	9606.ENSP00000300873	9606.ENSP00000232564	0	0	0	0	0.061	0.994	0.9	0.36	0.999
GNB1	GNG7	4451621	4445657	9606.ENSP00000481878	9606.ENSP00000371594	0	0	0	0	0.061	0.994	0.9	0.465	0.999
GTF2H1	MNAT1	4435664	4434842	9606.ENSP00000265963	9606.ENSP00000261245	0	0	0	0	0.105	0.998	0.9	0.799	0.999
TAF5	TAF12	4443405	4435347	9606.ENSP00000358854	9606.ENSP00000263974	0	0	0	0	0.107	0.998	0.9	0.917	0.999
TAF1	TAF8	4448421	4444069	9606.ENSP00000406549	9606.ENSP00000362068	0	0	0	0	0.062	0.98	0.9	0.717	0.999
GNG2	GNB4	4440566	4433561	9606.ENSP00000334448	9606.ENSP00000232564	0	0	0	0	0.061	0.998	0.9	0.605	0.999
POLR2L	INTS6	4439664	4438574	9606.ENSP00000324124	9606.ENSP00000310260	0	0	0	0	0.048	0.993	0.9	0	0.999
POLR2E	POLR3D	4451285	4446730	9606.ENSP00000478303	9606.ENSP00000380904	0	0	0	0	0.139	0.97	0.9	0.715	0.999
POLR2F	POLR2C	4448289	4433073	9606.ENSP00000403852	9606.ENSP00000219252	0.219	0	0	0	0.226	0.999	0.9	0.894	0.999
ERCC3	CCNH	4436631	4434515	9606.ENSP00000285398	9606.ENSP00000256897	0	0	0	0	0.101	0.997	0.9	0.698	0.999
GTF2A1	TBP	4450395	4445988	9606.ENSP00000452454	9606.ENSP00000375942	0	0	0	0	0.126	0.993	0.9	0.826	0.999
GTF2B	GTF2F2	4443553	4441082	9606.ENSP00000359531	9606.ENSP00000340823	0	0	0	0	0.097	0.972	0.9	0.884	0.999
POLR2A	POLR2K	4451459	4441290	9606.ENSP00000480158	9606.ENSP00000342889	0	0	0	0	0.061	0.999	0.9	0.923	0.999
GTF2E2	GTF2F2	4441807	4441082	9606.ENSP00000348168	9606.ENSP00000340823	0	0	0	0	0.322	0.963	0.9	0.77	0.999
POLR2G	POLR2D	4437798	4436041	9606.ENSP00000301788	9606.ENSP00000272645	0	0	0	0	0.148	0.993	0.9	0.963	0.999
POLR2E	ZNRD1	4451285	4440231	9606.ENSP00000478303	9606.ENSP00000331111	0	0	0	0	0.201	0.966	0.9	0.798	0.999
GTF2H2C	GTF2H1	4449230	4435664	9606.ENSP00000422907	9606.ENSP00000265963	0	0	0	0	0.062	0.998	0.8	0.451	0.999
TAF11	TAF10	4442508	4437567	9606.ENSP00000354633	9606.ENSP00000299424	0	0	0	0	0.189	0.97	0.9	0.952	0.999
POLR2E	POLR1D	4451285	4437857	9606.ENSP00000478303	9606.ENSP00000302478	0.05	0	0	0	0.852	0.968	0.9	0.855	0.999
POLR3D	POLR1D	4446730	4437857	9606.ENSP00000380904	9606.ENSP00000302478	0	0	0	0	0.174	0.985	0.9	0.748	0.999
ERCC2	ERCC3	4445965	4436631	9606.ENSP00000375809	9606.ENSP00000285398	0.051	0	0	0	0.116	0.998	0.9	0.935	0.999
GTF2H3	GTF2H1	4450149	4435664	9606.ENSP00000445162	9606.ENSP00000265963	0	0	0	0	0.136	0.998	0.9	0.916	0.999
POLR2E	POLR2I	4451285	4433186	9606.ENSP00000478303	9606.ENSP00000221859	0	0	0	0	0.269	0.993	0.9	0.956	0.999
VPS51	STX6	4436344	4434615	9606.ENSP00000279281	9606.ENSP00000258301	0	0	0	0	0.055	0.973	0.9	0.709	0.999
GTF2H2	GTF2H4	4440057	4434734	9606.ENSP00000328901	9606.ENSP00000259895	0	0	0	0	0.209	0.999	0.9	0.833	0.999
POLR2A	INTS5	4451459	4439961	9606.ENSP00000480158	9606.ENSP00000327889	0	0	0	0	0.065	0.993	0.9	0.539	0.999
POLR2A	SUPT4H1	4451459	4433315	9606.ENSP00000480158	9606.ENSP00000225504	0	0	0	0	0.071	0.981	0.9	0.83	0.999
INTS5	POLR2J	4439961	4436983	9606.ENSP00000327889	9606.ENSP00000292614	0	0	0	0	0.064	0.993	0.9	0	0.999
GNB2	PDCL	4438114	4434706	9606.ENSP00000305260	9606.ENSP00000259467	0	0	0	0	0.064	0.995	0.9	0.396	0.999
ERCC2	CDK7	4445965	4434485	9606.ENSP00000375809	9606.ENSP00000256443	0	0	0	0	0.062	0.984	0.9	0.772	0.999
POLR2D	POLR2C	4436041	4433073	9606.ENSP00000272645	9606.ENSP00000219252	0	0	0	0	0.116	0.993	0.9	0.904	0.999
GNB5	GNGT1	4434958	4434061	9606.ENSP00000261837	9606.ENSP00000248572	0	0	0	0	0.063	0.994	0.9	0.507	0.999
TAF6	TAF2	4448098	4445015	9606.ENSP00000399982	9606.ENSP00000367406	0	0	0	0	0.091	0.996	0.9	0.871	0.999
SNAP25	STX1A	4434401	4433256	9606.ENSP00000254976	9606.ENSP00000222812	0	0	0	0	0.191	0.974	0.9	0.953	0.999
INTS3	POLR2J	4439215	4436983	9606.ENSP00000318641	9606.ENSP00000292614	0	0	0	0	0.088	0.993	0.9	0.75	0.999
STX2	VAMP8	4446013	4435329	9606.ENSP00000376178	9606.ENSP00000263864	0	0	0	0	0.062	0.994	0.54	0.821	0.999
GNG12	GNB4	4443646	4433561	9606.ENSP00000360021	9606.ENSP00000232564	0	0	0	0	0.062	0.994	0.9	0.548	0.999
POLR2H	INTS3	4448791	4439215	9606.ENSP00000415536	9606.ENSP00000318641	0	0	0	0	0.046	0.993	0.9	0	0.999
GNG2	GNB3	4440566	4433453	9606.ENSP00000334448	9606.ENSP00000229264	0	0	0	0	0.061	0.998	0.9	0.462	0.999
VAMP2	SNAP23	4438921	4434103	9606.ENSP00000314214	9606.ENSP00000249647	0	0	0	0	0.062	0.995	0.9	0.918	0.999
GNG11	GNB3	4434060	4433453	9606.ENSP00000248564	9606.ENSP00000229264	0	0	0	0	0.061	0.996	0.9	0.379	0.999
RHOA	ARHGDIA	4448110	4435881	9606.ENSP00000400175	9606.ENSP00000269321	0	0	0	0	0.092	0.969	0.9	0.887	0.999
POLR2D	POLR2I	4436041	4433186	9606.ENSP00000272645	9606.ENSP00000221859	0	0	0	0	0.149	0.997	0.9	0.759	0.999
GTF2H3	GTF2H4	4450149	4434734	9606.ENSP00000445162	9606.ENSP00000259895	0	0	0	0	0.2	0.998	0.9	0.92	0.999
GTF2B	GTF2H4	4443553	4434734	9606.ENSP00000359531	9606.ENSP00000259895	0	0	0	0	0.077	0.985	0.9	0.673	0.999
GNB1	GNGT1	4451621	4434061	9606.ENSP00000481878	9606.ENSP00000248572	0	0	0	0	0.061	0.998	0.9	0.776	0.999
CTNND1	CDH1	4446884	4434944	9606.ENSP00000382004	9606.ENSP00000261769	0	0	0	0	0.096	0.993	0.9	0.915	0.999
POLR2A	POLR2E	4451459	4451285	9606.ENSP00000480158	9606.ENSP00000478303	0.167	0	0	0	0.106	0.999	0.9	0.897	0.999
PDCL	GNB4	4434706	4433561	9606.ENSP00000259467	9606.ENSP00000232564	0	0	0	0	0.064	0.995	0.9	0.266	0.999
POLR2G	POLR2J	4437798	4436983	9606.ENSP00000301788	9606.ENSP00000292614	0	0	0	0	0.21	0.993	0.9	0.845	0.999
CCNH	CDK7	4434515	4434485	9606.ENSP00000256897	9606.ENSP00000256443	0	0	0	0	0.195	0.998	0.9	0.981	0.999
STX2	SNAP23	4446013	4434103	9606.ENSP00000376178	9606.ENSP00000249647	0	0	0	0	0.079	0.995	0.8	0.865	0.999
BMP2	ACVR2B	4445120	4441037	9606.ENSP00000368104	9606.ENSP00000340361	0	0	0	0	0	0.97	0.9	0.739	0.999
CDH23	USH1C	4446856	4432557	9606.ENSP00000381768	9606.ENSP00000005226	0	0	0	0	0	0.974	0	0.962	0.999
POLR2E	GTF2B	4451285	4443553	9606.ENSP00000478303	9606.ENSP00000359531	0	0	0.227	0	0.088	0.965	0.9	0.788	0.999
GNB2	GNG3	4438114	4437056	9606.ENSP00000305260	9606.ENSP00000294117	0	0	0	0	0.061	0.994	0.9	0.69	0.999
GTF2B	POLR2I	4443553	4433186	9606.ENSP00000359531	9606.ENSP00000221859	0	0	0	0	0.064	0.96	0.9	0.804	0.999
GTF2F2	GTF2E1	4441082	4436555	9606.ENSP00000340823	9606.ENSP00000283875	0	0	0	0	0.241	0.962	0.9	0.732	0.999
POLR2H	POLR2C	4448791	4433073	9606.ENSP00000415536	9606.ENSP00000219252	0	0	0	0	0.199	0.998	0.9	0.892	0.999
GNG2	GNB5	4440566	4434958	9606.ENSP00000334448	9606.ENSP00000261837	0	0	0	0	0.061	0.994	0.9	0.589	0.999
POLR1C	POLR2L	4443927	4439664	9606.ENSP00000361465	9606.ENSP00000324124	0.219	0	0	0	0.17	0.954	0.9	0.85	0.999
POLR2F	POLR2K	4448289	4441290	9606.ENSP00000403852	9606.ENSP00000342889	0	0	0	0	0.46	0.998	0.9	0.897	0.999
STX3	SNAP23	4440878	4434103	9606.ENSP00000338562	9606.ENSP00000249647	0	0	0	0	0.079	0.995	0.8	0.827	0.999
GTF2H1	CDK7	4435664	4434485	9606.ENSP00000265963	9606.ENSP00000256443	0	0	0	0	0.089	0.997	0.9	0.794	0.999
GTF2H5	ERCC2	4451149	4445965	9606.ENSP00000476100	9606.ENSP00000375809	0	0	0	0	0.055	0.97	0.9	0.716	0.999
STX6	VAMP4	4434615	4433662	9606.ENSP00000258301	9606.ENSP00000236192	0	0	0	0	0.08	0.919	0.9	0.941	0.999
ERCC2	GTF2H2	4445965	4440057	9606.ENSP00000375809	9606.ENSP00000328901	0	0	0	0	0.096	0.999	0.9	0.716	0.999
ERCC3	GTF2H1	4436631	4435664	9606.ENSP00000285398	9606.ENSP00000265963	0	0	0	0	0.154	0.998	0.9	0.736	0.999
POLR2H	POLR2B	4448791	4445518	9606.ENSP00000415536	9606.ENSP00000370625	0	0	0	0	0.08	0.998	0.9	0.873	0.999
POLR2A	INTS1	4451459	4447261	9606.ENSP00000480158	9606.ENSP00000385722	0	0	0	0	0.122	0.993	0.9	0.571	0.999
STX4	SNAP23	4439148	4434103	9606.ENSP00000317714	9606.ENSP00000249647	0	0	0	0	0.079	0.995	0.9	0.962	0.999
GTF2A2	TBP	4446498	4445988	9606.ENSP00000379372	9606.ENSP00000375942	0	0	0	0	0.061	0.993	0.9	0.767	0.999
POLR2E	POLR2K	4451285	4441290	9606.ENSP00000478303	9606.ENSP00000342889	0	0	0	0	0.255	0.998	0.9	0.917	0.999
SYT1	STX1A	4434836	4433256	9606.ENSP00000261205	9606.ENSP00000222812	0	0	0	0	0.13	0.974	0.9	0.838	0.999
POLR2L	POLR2J	4439664	4436983	9606.ENSP00000324124	9606.ENSP00000292614	0	0	0	0	0.725	0.958	0.9	0.879	0.999
GTF2H3	ERCC2	4450149	4445965	9606.ENSP00000445162	9606.ENSP00000375809	0	0	0	0	0.149	0.998	0.9	0.725	0.999
GNB1	GNG4	4451621	4445956	9606.ENSP00000481878	9606.ENSP00000375727	0	0	0	0	0.061	0.994	0.9	0.462	0.999
POLR2E	POLR3B	4451285	4433408	9606.ENSP00000478303	9606.ENSP00000228347	0.185	0	0	0	0.138	0.968	0.9	0.688	0.999
TAF5	TAF4	4443405	4434267	9606.ENSP00000358854	9606.ENSP00000252996	0	0	0	0	0.062	0.997	0.9	0.867	0.999
POLR2F	POLR1C	4448289	4443927	9606.ENSP00000403852	9606.ENSP00000361465	0.219	0	0	0	0.585	0.953	0.9	0.831	0.999
POLR2E	POLR2C	4451285	4433073	9606.ENSP00000478303	9606.ENSP00000219252	0.189	0	0	0	0.438	0.999	0.9	0.917	0.999
ERCC3	GTF2E1	4436631	4436555	9606.ENSP00000285398	9606.ENSP00000283875	0	0	0	0	0.107	0.968	0.9	0.715	0.999
SUPT5H	POLR2B	4450951	4445518	9606.ENSP00000470252	9606.ENSP00000370625	0	0	0	0	0.655	0.961	0.9	0.757	0.999
POLR3H	POLR3C	4441710	4440579	9606.ENSP00000347345	9606.ENSP00000334564	0	0	0	0	0.087	0.958	0.9	0.809	0.999
SUPT5H	SUPT4H1	4450951	4433315	9606.ENSP00000470252	9606.ENSP00000225504	0	0	0	0	0.068	0.993	0.9	0.982	0.999
POLR2B	INTS5	4445518	4439961	9606.ENSP00000370625	9606.ENSP00000327889	0	0	0	0	0.082	0.993	0.9	0	0.999
SNAP23	VAMP3	4434103	4432634	9606.ENSP00000249647	9606.ENSP00000054666	0	0	0	0	0.136	0.995	0.9	0.903	0.999
TAF2	TAF8	4445015	4444069	9606.ENSP00000367406	9606.ENSP00000362068	0	0	0	0	0.061	0.984	0.9	0.862	0.999
POLR2B	GTF2F2	4445518	4441082	9606.ENSP00000370625	9606.ENSP00000340823	0	0	0	0	0.106	0.993	0.9	0.743	0.999
POLR1C	POLR3H	4443927	4441710	9606.ENSP00000361465	9606.ENSP00000347345	0	0	0	0	0.169	0.969	0.9	0.718	0.999
TBP	TAF12	4445988	4435347	9606.ENSP00000375942	9606.ENSP00000263974	0	0	0	0	0.063	0.998	0.9	0.831	0.999
TAF10	TAF12	4437567	4435347	9606.ENSP00000299424	9606.ENSP00000263974	0	0	0	0	0.08	0.937	0.9	0.887	0.999
POLR1C	POLR3B	4443927	4433408	9606.ENSP00000361465	9606.ENSP00000228347	0.135	0	0	0	0.418	0.973	0.9	0.578	0.999
TAF6	TBP	4448098	4445988	9606.ENSP00000399982	9606.ENSP00000375942	0	0	0	0	0.089	0.999	0.9	0.96	0.999
POLR2H	INTS6	4448791	4438574	9606.ENSP00000415536	9606.ENSP00000310260	0	0	0	0	0.042	0.993	0.9	0	0.999
POLR2E	POLR1B	4451285	4450104	9606.ENSP00000478303	9606.ENSP00000444136	0.185	0	0	0	0.477	0.965	0.9	0.783	0.999
POLR3D	POLR3H	4446730	4441710	9606.ENSP00000380904	9606.ENSP00000347345	0	0	0	0	0.066	0.986	0.9	0.783	0.999
TBP	TAF8	4445988	4444069	9606.ENSP00000375942	9606.ENSP00000362068	0	0	0	0	0.084	0.998	0.9	0.597	0.999
ERCC5	GTF2H1	4441782	4435664	9606.ENSP00000347978	9606.ENSP00000265963	0	0	0	0	0.113	0.997	0.9	0.625	0.999
POLR2A	POLR2B	4451459	4445518	9606.ENSP00000480158	9606.ENSP00000370625	0.081	0	0	0	0.675	0.995	0.9	0.968	0.999
TAF1	TAF11	4448421	4442508	9606.ENSP00000406549	9606.ENSP00000354633	0	0	0	0	0.063	0.972	0.9	0.745	0.999
POLR3A	POLR3C	4443925	4440579	9606.ENSP00000361446	9606.ENSP00000334564	0	0	0	0	0.676	0.967	0.9	0.817	0.999
TBP	TAF2	4445988	4445015	9606.ENSP00000375942	9606.ENSP00000367406	0	0	0	0	0.063	0.999	0.9	0.813	0.999
GTF2F2	POLR2I	4441082	4433186	9606.ENSP00000340823	9606.ENSP00000221859	0	0	0	0	0.093	0.957	0.9	0.777	0.999
ERCC2	MNAT1	4445965	4434842	9606.ENSP00000375809	9606.ENSP00000261245	0	0	0	0	0.063	0.998	0.9	0.682	0.999
GNG13	GNB4	4434049	4433561	9606.ENSP00000248150	9606.ENSP00000232564	0	0	0	0	0.061	0.994	0.9	0.762	0.999
POLR3E	POLR3B	4437609	4433408	9606.ENSP00000299853	9606.ENSP00000228347	0	0	0	0	0.175	0.963	0.9	0.752	0.999
GNB1	GNG12	4451621	4443646	9606.ENSP00000481878	9606.ENSP00000360021	0	0	0	0	0.061	0.994	0.9	0.623	0.999
TAF2	TAF7	4445015	4438816	9606.ENSP00000367406	9606.ENSP00000312709	0	0	0	0	0.146	0.998	0.9	0.87	0.999
TAF1	TBP	4448421	4445988	9606.ENSP00000406549	9606.ENSP00000375942	0	0	0	0	0.078	0.999	0.9	0.828	0.999
POLR2F	POLR3F	4448289	4444909	9606.ENSP00000403852	9606.ENSP00000366828	0	0	0	0	0.228	0.964	0.9	0.758	0.999
POLR3H	POLR3E	4441710	4437609	9606.ENSP00000347345	9606.ENSP00000299853	0	0	0	0	0.082	0.976	0.9	0.8	0.999
GTF2F1	GTF2E2	4446275	4441807	9606.ENSP00000377969	9606.ENSP00000348168	0	0	0	0	0.288	0.968	0.9	0.771	0.999
POLR2E	POLR1C	4451285	4443927	9606.ENSP00000478303	9606.ENSP00000361465	0.189	0	0	0	0.314	0.958	0.9	0.804	0.999
CTNNB1	FER	4441426	4436411	9606.ENSP00000344456	9606.ENSP00000281092	0	0	0	0	0	0.993	0.9	0.182	0.999
TAF1L	TAF6	4448960	4448098	9606.ENSP00000418379	9606.ENSP00000399982	0	0	0	0	0	0.954	0.9	0.949	0.999
CALCRL	RAMP2	4447454	4434325	9606.ENSP00000386972	9606.ENSP00000253796	0	0	0	0	0.063	0.852	0.9	0.955	0.999
POLR2F	SUPT4H1	4448289	4433315	9606.ENSP00000403852	9606.ENSP00000225504	0	0	0	0	0.079	0.991	0.9	0.355	0.999
GTF2B	POLR2C	4443553	4433073	9606.ENSP00000359531	9606.ENSP00000219252	0	0	0	0	0.098	0.961	0.9	0.799	0.999
ERCC3	MNAT1	4436631	4434842	9606.ENSP00000285398	9606.ENSP00000261245	0	0	0	0	0.093	0.998	0.9	0.779	0.999
GTF2H5	GTF2H1	4451149	4435664	9606.ENSP00000476100	9606.ENSP00000265963	0	0	0	0	0.053	0.979	0.9	0.873	0.999
TAF8	TAF13	4444069	4442598	9606.ENSP00000362068	9606.ENSP00000355051	0	0	0	0	0.063	0.956	0.9	0.809	0.999
RHOA	ARHGEF11	4448110	4443061	9606.ENSP00000400175	9606.ENSP00000357177	0	0	0	0	0.061	0.977	0.9	0.789	0.999
INTS5	POLR2C	4439961	4433073	9606.ENSP00000327889	9606.ENSP00000219252	0	0	0	0	0.061	0.993	0.9	0	0.999
GNG4	GNB3	4445956	4433453	9606.ENSP00000375727	9606.ENSP00000229264	0	0	0	0	0.061	0.994	0.9	0.54	0.999
TAF6	TAF11	4448098	4442508	9606.ENSP00000399982	9606.ENSP00000354633	0	0	0	0	0	0.963	0.9	0.868	0.999
STX17	SNAP29	4434701	4432869	9606.ENSP00000259400	9606.ENSP00000215730	0	0	0	0	0.052	0.973	0.9	0.936	0.999
POLR3C	POLR3E	4440579	4437609	9606.ENSP00000334564	9606.ENSP00000299853	0	0	0	0	0.138	0.96	0.9	0.855	0.999
GTF2E1	GTF2H4	4436555	4434734	9606.ENSP00000283875	9606.ENSP00000259895	0	0	0	0	0.083	0.984	0.9	0.418	0.999
POLR2J	POLR2I	4436983	4433186	9606.ENSP00000292614	9606.ENSP00000221859	0.058	0	0	0	0.404	0.958	0.9	0.813	0.999
GNG4	GNB2	4445956	4438114	9606.ENSP00000375727	9606.ENSP00000305260	0	0	0	0	0.061	0.994	0.9	0.445	0.999
INTS1	INTS6	4447261	4438574	9606.ENSP00000385722	9606.ENSP00000310260	0	0	0	0	0.194	0.993	0.9	0.705	0.999
TAF10	TAF4	4437567	4434267	9606.ENSP00000299424	9606.ENSP00000252996	0	0	0	0	0.064	0.966	0.9	0.8	0.999
TAF1	TAF7	4448421	4438816	9606.ENSP00000406549	9606.ENSP00000312709	0	0	0	0	0.152	0.993	0.9	0.878	0.999
POLR2A	GTF2B	4451459	4443553	9606.ENSP00000480158	9606.ENSP00000359531	0	0	0	0	0.134	0.985	0.9	0.859	0.999
GNB1	GNG13	4451621	4434049	9606.ENSP00000481878	9606.ENSP00000248150	0	0	0	0	0.061	0.994	0.9	0.722	0.999
POLR3F	POLR3K	4444909	4437041	9606.ENSP00000366828	9606.ENSP00000293860	0	0	0	0	0.171	0.978	0.9	0.613	0.999
POLR3A	POLR3E	4443925	4437609	9606.ENSP00000361446	9606.ENSP00000299853	0	0	0	0	0.124	0.971	0.9	0.809	0.999
GNB1	GNG3	4451621	4437056	9606.ENSP00000481878	9606.ENSP00000294117	0	0	0	0	0.062	0.994	0.9	0.566	0.999
POLR3F	POLR3H	4444909	4441710	9606.ENSP00000366828	9606.ENSP00000347345	0	0	0	0	0.189	0.978	0.9	0.849	0.999
GNG7	GNB5	4445657	4434958	9606.ENSP00000371594	9606.ENSP00000261837	0	0	0	0	0.061	0.994	0.9	0.461	0.999
POLR2F	POLR2G	4448289	4437798	9606.ENSP00000403852	9606.ENSP00000301788	0	0	0	0	0.234	0.999	0.9	0.896	0.999
POLR2F	POLR2B	4448289	4445518	9606.ENSP00000403852	9606.ENSP00000370625	0.163	0	0	0	0.111	0.993	0.9	0.924	0.999
POLR3D	POLR3A	4446730	4443925	9606.ENSP00000380904	9606.ENSP00000361446	0	0	0	0	0.164	0.97	0.9	0.75	0.999
ERCC2	GTF2H1	4445965	4435664	9606.ENSP00000375809	9606.ENSP00000265963	0	0	0	0	0.073	0.998	0.9	0.725	0.999
POLR2B	INTS3	4445518	4439215	9606.ENSP00000370625	9606.ENSP00000318641	0	0	0	0	0.067	0.993	0.9	0.062	0.999
POLR2B	POLR2K	4445518	4441290	9606.ENSP00000370625	9606.ENSP00000342889	0	0	0	0	0.063	0.999	0.9	0.882	0.999
GNG2	GNB2	4440566	4438114	9606.ENSP00000334448	9606.ENSP00000305260	0	0	0	0	0.061	0.998	0.9	0.723	0.999
TCEA1	GTF2B	4449450	4443553	9606.ENSP00000428426	9606.ENSP00000359531	0	0	0	0	0.065	0.961	0.9	0.81	0.999
TAF2	TAF5	4445015	4443405	9606.ENSP00000367406	9606.ENSP00000358854	0	0	0	0	0.097	0.995	0.9	0.903	0.999
STX4	VAMP3	4439148	4432634	9606.ENSP00000317714	9606.ENSP00000054666	0	0	0	0	0.089	0.994	0.9	0.882	0.999
POLR3D	POLR3F	4446730	4444909	9606.ENSP00000380904	9606.ENSP00000366828	0	0	0	0	0.193	0.979	0.9	0.858	0.999
TAF1	TAF6	4448421	4448098	9606.ENSP00000406549	9606.ENSP00000399982	0	0	0	0	0	0.998	0.9	0.95	0.999
GNGT2	GNB2	4449343	4438114	9606.ENSP00000426022	9606.ENSP00000305260	0	0	0	0	0.061	0.994	0.9	0.645	0.999
POLR2A	INTS6	4451459	4438574	9606.ENSP00000480158	9606.ENSP00000310260	0	0	0	0	0.102	0.993	0.9	0.518	0.999
GNB1	PDCL	4451621	4434706	9606.ENSP00000481878	9606.ENSP00000259467	0	0	0	0	0.064	0.995	0.9	0.475	0.999
POLR3F	POLR1D	4444909	4437857	9606.ENSP00000366828	9606.ENSP00000302478	0	0	0	0	0.639	0.96	0.9	0.758	0.999
TAF1	TAF2	4448421	4445015	9606.ENSP00000406549	9606.ENSP00000367406	0	0	0	0	0.518	0.992	0.9	0.856	0.999
TAF5	TAF7	4443405	4438816	9606.ENSP00000358854	9606.ENSP00000312709	0	0	0	0	0.087	0.998	0.9	0.869	0.999
TAF11	TAF4	4442508	4434267	9606.ENSP00000354633	9606.ENSP00000252996	0	0	0	0	0.145	0.998	0.9	0.822	0.999
POLR2A	POLR2C	4451459	4433073	9606.ENSP00000480158	9606.ENSP00000219252	0.111	0	0	0	0.28	0.998	0.9	0.917	0.999
INTS5	POLR2D	4439961	4436041	9606.ENSP00000327889	9606.ENSP00000272645	0	0	0	0	0.055	0.993	0.9	0	0.999
GNG13	GNB3	4434049	4433453	9606.ENSP00000248150	9606.ENSP00000229264	0	0	0	0	0.107	0.994	0.9	0.723	0.999
POLR3D	POLR3C	4446730	4440579	9606.ENSP00000380904	9606.ENSP00000334564	0	0	0	0	0.188	0.964	0.9	0.854	0.999
POLR2A	POLR2L	4451459	4439664	9606.ENSP00000480158	9606.ENSP00000324124	0.071	0	0	0	0.075	0.999	0.9	0.829	0.999
GTF2H3	ERCC3	4450149	4436631	9606.ENSP00000445162	9606.ENSP00000285398	0	0	0	0	0.172	0.998	0.9	0.713	0.999
POLR2G	POLR2C	4437798	4433073	9606.ENSP00000301788	9606.ENSP00000219252	0	0	0	0	0.174	0.999	0.9	0.903	0.999
POLR2I	POLR2C	4433186	4433073	9606.ENSP00000221859	9606.ENSP00000219252	0	0	0	0	0.157	0.997	0.9	0.881	0.999
POLR3F	POLR3A	4444909	4443925	9606.ENSP00000366828	9606.ENSP00000361446	0	0	0	0	0.129	0.966	0.9	0.834	0.999
GTF2F2	POLR2G	4441082	4437798	9606.ENSP00000340823	9606.ENSP00000301788	0	0	0	0	0.173	0.994	0.9	0.587	0.999
BMP2	BMPR1A	4445120	4443868	9606.ENSP00000368104	9606.ENSP00000361107	0	0	0	0	0	0.974	0.9	0.884	0.999
POLR1B	POLR1C	4450104	4443927	9606.ENSP00000444136	9606.ENSP00000361465	0.135	0	0	0	0.836	0.959	0.9	0.73	0.999
GNB1	GNAI3	4451621	4443410	9606.ENSP00000481878	9606.ENSP00000358867	0	0	0	0	0.135	0.987	0.9	0.572	0.999
INTS6	POLR2J	4438574	4436983	9606.ENSP00000310260	9606.ENSP00000292614	0	0	0	0	0.071	0.993	0.9	0	0.999
SUPT4H1	POLR2I	4433315	4433186	9606.ENSP00000225504	9606.ENSP00000221859	0	0	0	0	0.248	0.96	0.9	0.721	0.999
TAF6	TAF5	4448098	4443405	9606.ENSP00000399982	9606.ENSP00000358854	0	0	0	0	0.141	0.966	0.9	0.921	0.999
POLR2A	POLR2H	4451459	4448791	9606.ENSP00000480158	9606.ENSP00000415536	0	0	0	0	0.071	0.998	0.9	0.865	0.999
TAF13	TAF7	4442598	4438816	9606.ENSP00000355051	9606.ENSP00000312709	0	0	0	0	0.062	0.948	0.9	0.856	0.999
POLR2A	TCEA1	4451459	4449450	9606.ENSP00000480158	9606.ENSP00000428426	0	0	0	0	0.063	0.964	0.9	0.771	0.999
GNG12	GNB2	4443646	4438114	9606.ENSP00000360021	9606.ENSP00000305260	0	0	0	0	0.061	0.994	0.9	0.533	0.999
ERCC2	GTF2H4	4445965	4434734	9606.ENSP00000375809	9606.ENSP00000259895	0	0	0	0	0.155	0.971	0.9	0.718	0.999
GTF2B	GTF2E1	4443553	4436555	9606.ENSP00000359531	9606.ENSP00000283875	0	0	0	0	0.079	0.974	0.9	0.716	0.999
GTF2H1	GTF2H4	4435664	4434734	9606.ENSP00000265963	9606.ENSP00000259895	0	0	0	0	0.129	0.998	0.9	0.935	0.999
GNB1	GNAI2	4451621	4438833	9606.ENSP00000481878	9606.ENSP00000312999	0	0	0	0	0.62	0.987	0.9	0.627	0.999
POLR2E	GTF2F2	4451285	4441082	9606.ENSP00000478303	9606.ENSP00000340823	0	0	0	0	0.089	0.99	0.9	0.835	0.999
POLR2A	INTS3	4451459	4439215	9606.ENSP00000480158	9606.ENSP00000318641	0	0	0	0	0.183	0.993	0.9	0.311	0.999
GTF2H5	GTF2H3	4451149	4450149	9606.ENSP00000476100	9606.ENSP00000445162	0	0	0	0	0.061	0.993	0.9	0.892	0.999
POLR2B	POLR2I	4445518	4433186	9606.ENSP00000370625	9606.ENSP00000221859	0	0	0	0	0.088	0.993	0.9	0.921	0.999
GNG3	GNB4	4437056	4433561	9606.ENSP00000294117	9606.ENSP00000232564	0	0	0	0	0.061	0.994	0.9	0.563	0.999
STXBP1	STX1A	4444156	4433256	9606.ENSP00000362399	9606.ENSP00000222812	0	0	0	0	0.157	0.876	0.9	0.934	0.999
GTF2F1	GTF2B	4446275	4443553	9606.ENSP00000377969	9606.ENSP00000359531	0	0	0	0	0.093	0.98	0.9	0.87	0.999
TAF11	TAF7	4442508	4438816	9606.ENSP00000354633	9606.ENSP00000312709	0	0	0	0	0.063	0.997	0.9	0.87	0.999
POLR2L	POLR2G	4439664	4437798	9606.ENSP00000324124	9606.ENSP00000301788	0	0	0	0	0.228	0.999	0.9	0.902	0.999
ERCC5	ERCC3	4441782	4436631	9606.ENSP00000347978	9606.ENSP00000285398	0.046	0	0	0	0.085	0.994	0.9	0.878	0.999
INTS5	INTS6	4439961	4438574	9606.ENSP00000327889	9606.ENSP00000310260	0	0	0	0	0.107	0.993	0.9	0.71	0.999
POLR3A	POLR3H	4443925	4441710	9606.ENSP00000361446	9606.ENSP00000347345	0	0	0	0	0.063	0.964	0.9	0.793	0.999
TAF6	TAF3	4448098	4441025	9606.ENSP00000399982	9606.ENSP00000340271	0	0	0	0	0.062	0.964	0.9	0.779	0.999
GTF2B	ERCC3	4443553	4436631	9606.ENSP00000359531	9606.ENSP00000285398	0	0	0	0	0.063	0.944	0.9	0.852	0.999
POLR3D	POLR3E	4446730	4437609	9606.ENSP00000380904	9606.ENSP00000299853	0	0	0	0	0.144	0.981	0.9	0.833	0.999
POLR2G	POLR2I	4437798	4433186	9606.ENSP00000301788	9606.ENSP00000221859	0	0	0	0	0.309	0.993	0.9	0.886	0.999
POLR2B	POLR2C	4445518	4433073	9606.ENSP00000370625	9606.ENSP00000219252	0.135	0	0	0	0.421	0.998	0.9	0.917	0.999
GNG10	GNB2	4444362	4438114	9606.ENSP00000363411	9606.ENSP00000305260	0	0	0	0	0.061	0.994	0.9	0.505	0.999
POLR2L	POLR2I	4439664	4433186	9606.ENSP00000324124	9606.ENSP00000221859	0	0	0	0	0.397	0.992	0.9	0.883	0.999
POLR2E	POLR2J	4451285	4436983	9606.ENSP00000478303	9606.ENSP00000292614	0.05	0	0	0	0.484	0.971	0.9	0.888	0.999
POLR3F	POLR3C	4444909	4440579	9606.ENSP00000366828	9606.ENSP00000334564	0	0	0	0	0.208	0.961	0.9	0.918	0.999
GNG3	GNB3	4437056	4433453	9606.ENSP00000294117	9606.ENSP00000229264	0	0	0	0	0.084	0.994	0.9	0.428	0.999
SUPT5H	POLR2C	4450951	4433073	9606.ENSP00000470252	9606.ENSP00000219252	0	0	0	0	0.066	0.957	0.9	0.803	0.999
STX3	VAMP3	4440878	4432634	9606.ENSP00000338562	9606.ENSP00000054666	0	0	0	0	0.062	0.994	0.6	0.77	0.999
GRB2	EGFR	4446042	4436186	9606.ENSP00000376345	9606.ENSP00000275493	0	0	0	0	0	0.9	0.9	0.935	0.999
POLR3H	POLR3B	4441710	4433408	9606.ENSP00000347345	9606.ENSP00000228347	0	0	0	0	0.062	0.987	0.9	0.77	0.999
POLR1B	POLR1A	4450104	4435327	9606.ENSP00000444136	9606.ENSP00000263857	0.081	0	0	0	0.921	0.964	0.9	0.832	0.999
POLR2K	POLR2C	4441290	4433073	9606.ENSP00000342889	9606.ENSP00000219252	0	0	0	0	0.109	0.999	0.9	0.884	0.999
POLR2A	POLR2J	4451459	4436983	9606.ENSP00000480158	9606.ENSP00000292614	0	0	0	0	0.075	0.995	0.9	0.813	0.999
SNAP23	STX1A	4434103	4433256	9606.ENSP00000249647	9606.ENSP00000222812	0	0	0	0	0.079	0.995	0.9	0.696	0.999
POLR2E	POLR2B	4451285	4445518	9606.ENSP00000478303	9606.ENSP00000370625	0.185	0	0	0	0.163	0.999	0.9	0.922	0.999
TAF6	TAF8	4448098	4444069	9606.ENSP00000399982	9606.ENSP00000362068	0	0	0	0	0.054	0.991	0.9	0.871	0.999
POLR2H	POLR2G	4448791	4437798	9606.ENSP00000415536	9606.ENSP00000301788	0	0	0	0	0.284	0.998	0.9	0.871	0.999
TAF8	TAF11	4444069	4442508	9606.ENSP00000362068	9606.ENSP00000354633	0	0	0	0	0.064	0.938	0.9	0.886	0.999
POLR2A	GTF2E1	4451459	4436555	9606.ENSP00000480158	9606.ENSP00000283875	0	0	0	0	0.121	0.98	0.9	0.729	0.999
POLR2H	POLR3A	4448791	4443925	9606.ENSP00000415536	9606.ENSP00000361446	0	0	0	0	0.064	0.985	0.9	0.69	0.999
GNG5	GNB4	4443591	4433561	9606.ENSP00000359675	9606.ENSP00000232564	0	0	0	0	0.061	0.994	0.9	0.572	0.999
TAF8	TAF10	4444069	4437567	9606.ENSP00000362068	9606.ENSP00000299424	0	0	0	0	0.062	0.993	0.9	0.858	0.999
POLR2E	POLR2L	4451285	4439664	9606.ENSP00000478303	9606.ENSP00000324124	0.143	0	0	0	0.766	0.998	0.9	0.934	0.999
GNB1	GNG11	4451621	4434060	9606.ENSP00000481878	9606.ENSP00000248564	0	0	0	0	0.061	0.998	0.9	0.587	0.999
GTF2H2	GTF2H1	4440057	4435664	9606.ENSP00000328901	9606.ENSP00000265963	0	0	0	0	0.108	0.998	0.9	0.848	0.999
TAF2	TAF4	4445015	4434267	9606.ENSP00000367406	9606.ENSP00000252996	0	0	0	0	0.068	0.994	0.9	0.83	0.999
STX16	VAMP4	4443679	4433662	9606.ENSP00000360183	9606.ENSP00000236192	0	0	0	0	0.064	0.869	0.9	0.928	0.999
POLR2A	TBP	4451459	4445988	9606.ENSP00000480158	9606.ENSP00000375942	0	0	0	0	0.064	0.98	0.9	0.816	0.999
POLR3A	POLR1D	4443925	4437857	9606.ENSP00000361446	9606.ENSP00000302478	0	0	0	0	0.119	0.964	0.9	0.868	0.999
GNG7	GNB3	4445657	4433453	9606.ENSP00000371594	9606.ENSP00000229264	0	0	0	0	0.061	0.994	0.9	0.524	0.999
INTS3	POLR2G	4439215	4437798	9606.ENSP00000318641	9606.ENSP00000301788	0	0	0	0	0.071	0.993	0.9	0	0.999
POLR2K	POLR2D	4441290	4436041	9606.ENSP00000342889	9606.ENSP00000272645	0	0	0	0	0.128	0.973	0.9	0.802	0.999
POLR2E	INTS5	4451285	4439961	9606.ENSP00000478303	9606.ENSP00000327889	0	0	0	0	0.063	0.993	0.9	0	0.999
POLR2J	POLR2C	4436983	4433073	9606.ENSP00000292614	9606.ENSP00000219252	0	0	0	0	0.191	0.999	0.9	0.93	0.999
MNAT1	CDK7	4434842	4434485	9606.ENSP00000261245	9606.ENSP00000256443	0	0	0	0	0.204	0.998	0.9	0.893	0.999
CCT5	GNB5	4436371	4434958	9606.ENSP00000280326	9606.ENSP00000261837	0	0	0	0	0.061	0.993	0.9	0.043	0.999
TAF7	TAF10	4438816	4437567	9606.ENSP00000312709	9606.ENSP00000299424	0	0	0	0	0.061	0.957	0.9	0.832	0.999
GTF2H3	GTF2H2	4450149	4440057	9606.ENSP00000445162	9606.ENSP00000328901	0	0	0	0	0.162	0.999	0.9	0.836	0.999
FYN	CDH1	4441647	4434944	9606.ENSP00000346671	9606.ENSP00000261769	0	0	0	0	0	0.993	0.9	0.637	0.999
SUPT5H	POLR2G	4450951	4437798	9606.ENSP00000470252	9606.ENSP00000301788	0	0	0	0	0.089	0.979	0.9	0.774	0.999
POLR2H	INTS1	4448791	4447261	9606.ENSP00000415536	9606.ENSP00000385722	0	0	0	0	0.059	0.993	0.9	0	0.999
POLR3F	POLR1C	4444909	4443927	9606.ENSP00000366828	9606.ENSP00000361465	0	0	0	0	0.341	0.97	0.9	0.724	0.999
POLR3A	POLR3B	4443925	4433408	9606.ENSP00000361446	9606.ENSP00000228347	0.081	0	0.241	0	0.876	0.97	0.9	0.919	0.999
GNG7	GNB4	4445657	4433561	9606.ENSP00000371594	9606.ENSP00000232564	0	0	0	0	0.061	0.994	0.9	0.484	0.999
GNGT1	GNB4	4434061	4433561	9606.ENSP00000248572	9606.ENSP00000232564	0	0	0	0	0.061	0.997	0.9	0.709	0.999
INTS1	POLR2B	4447261	4445518	9606.ENSP00000385722	9606.ENSP00000370625	0	0	0	0	0.066	0.993	0.9	0	0.999
POLR2B	POLR2L	4445518	4439664	9606.ENSP00000370625	9606.ENSP00000324124	0.123	0	0	0	0.071	0.999	0.9	0.926	0.999
GNB1	CCT5	4451621	4436371	9606.ENSP00000481878	9606.ENSP00000280326	0	0	0	0	0.061	0.993	0.9	0.043	0.999
GNG5	GNB3	4443591	4433453	9606.ENSP00000359675	9606.ENSP00000229264	0	0	0	0	0.061	0.994	0.9	0.47	0.999
TAF2	TAF11	4445015	4442508	9606.ENSP00000367406	9606.ENSP00000354633	0	0	0	0	0.063	0.998	0.9	0.869	0.999
POLR2B	POLR2D	4445518	4436041	9606.ENSP00000370625	9606.ENSP00000272645	0	0	0	0	0.084	0.994	0.9	0.851	0.999
FER	CDH1	4436411	4434944	9606.ENSP00000281092	9606.ENSP00000261769	0	0	0	0	0	0.993	0.9	0.069	0.999
POLR2H	ZNRD1	4448791	4440231	9606.ENSP00000415536	9606.ENSP00000331111	0	0	0	0	0.724	0.963	0.9	0.798	0.999
STX2	VAMP2	4446013	4438921	9606.ENSP00000376178	9606.ENSP00000314214	0	0	0	0	0.062	0.994	0.8	0.74	0.999
POLR2K	POLR2G	4441290	4437798	9606.ENSP00000342889	9606.ENSP00000301788	0	0	0	0	0.154	0.999	0.9	0.891	0.999
POLR3F	POLR3E	4444909	4437609	9606.ENSP00000366828	9606.ENSP00000299853	0	0	0	0	0.063	0.978	0.9	0.832	0.999
INTS6	POLR2C	4438574	4433073	9606.ENSP00000310260	9606.ENSP00000219252	0	0	0	0	0.046	0.993	0.9	0	0.999
POLR1C	POLR3C	4443927	4440579	9606.ENSP00000361465	9606.ENSP00000334564	0	0	0	0	0.115	0.968	0.9	0.736	0.999
POLR3D	POLR3K	4446730	4437041	9606.ENSP00000380904	9606.ENSP00000293860	0	0	0	0	0.131	0.971	0.9	0.823	0.999
POLR2B	GTF2B	4445518	4443553	9606.ENSP00000370625	9606.ENSP00000359531	0	0	0.205	0	0.155	0.959	0.9	0.816	0.999
POLR2L	POLR1D	4439664	4437857	9606.ENSP00000324124	9606.ENSP00000302478	0	0	0	0	0.601	0.958	0.9	0.836	0.999
VAMP8	STX17	4435329	4434701	9606.ENSP00000263864	9606.ENSP00000259400	0	0	0	0	0.064	0.971	0.9	0.788	0.999
POLR2K	POLR2L	4441290	4439664	9606.ENSP00000342889	9606.ENSP00000324124	0	0	0	0	0.794	0.96	0.9	0.92	0.999
GTF2H5	CCNH	4451149	4434515	9606.ENSP00000476100	9606.ENSP00000256897	0	0	0	0	0.062	0.997	0.9	0.796	0.999
VAMP2	SNAP25	4438921	4434401	9606.ENSP00000314214	9606.ENSP00000254976	0	0	0	0	0.176	0.973	0.9	0.965	0.999
STXBP3	STX4	4443442	4439148	9606.ENSP00000359025	9606.ENSP00000317714	0	0	0	0	0.943	0.891	0.9	0.941	0.999
TBP	GTF2B	4445988	4443553	9606.ENSP00000375942	9606.ENSP00000359531	0	0	0.329	0	0.151	0.98	0.9	0.958	0.999
GTF2F1	GTF2E1	4446275	4436555	9606.ENSP00000377969	9606.ENSP00000283875	0	0	0	0	0.302	0.983	0.9	0.733	0.999
POLR1C	POLR1A	4443927	4435327	9606.ENSP00000361465	9606.ENSP00000263857	0.111	0	0	0	0.491	0.958	0.9	0.707	0.999
CTNND1	FER	4446884	4436411	9606.ENSP00000382004	9606.ENSP00000281092	0	0	0	0	0.061	0.993	0.9	0.255	0.999
GNB1	GNG2	4451621	4440566	9606.ENSP00000481878	9606.ENSP00000334448	0	0	0	0	0.061	0.999	0.9	0.891	0.999
POLR2A	POLR2D	4451459	4436041	9606.ENSP00000480158	9606.ENSP00000272645	0	0	0	0	0.064	0.992	0.9	0.818	0.999
POLR2H	POLR3C	4448791	4440579	9606.ENSP00000415536	9606.ENSP00000334564	0	0	0	0	0.067	0.968	0.9	0.764	0.999
POLR2H	POLR2K	4448791	4441290	9606.ENSP00000415536	9606.ENSP00000342889	0	0	0	0	0.336	0.998	0.9	0.916	0.999
VTI1A	STX6	4446102	4434615	9606.ENSP00000376792	9606.ENSP00000258301	0	0	0	0	0.115	0.932	0.9	0.921	0.999
POLR2H	GTF2B	4448791	4443553	9606.ENSP00000415536	9606.ENSP00000359531	0	0	0	0	0.063	0.971	0.9	0.725	0.999
POLR2E	POLR2H	4451285	4448791	9606.ENSP00000478303	9606.ENSP00000415536	0	0	0	0	0.718	0.998	0.9	0.935	0.999
POLR2F	POLR2J	4448289	4436983	9606.ENSP00000403852	9606.ENSP00000292614	0	0	0	0	0.451	0.978	0.9	0.843	0.999
POLR3F	POLR3B	4444909	4433408	9606.ENSP00000366828	9606.ENSP00000228347	0	0	0	0	0.307	0.963	0.9	0.822	0.999
POLR3C	POLR3B	4440579	4433408	9606.ENSP00000334564	9606.ENSP00000228347	0	0	0	0	0.427	0.965	0.9	0.747	0.999
GNGT1	GNB3	4434061	4433453	9606.ENSP00000248572	9606.ENSP00000229264	0	0	0	0	0.061	0.996	0.9	0.591	0.999
INTS5	POLR2L	4439961	4439664	9606.ENSP00000327889	9606.ENSP00000324124	0	0	0	0	0.062	0.993	0.9	0	0.999
TAF6	TAF4	4448098	4434267	9606.ENSP00000399982	9606.ENSP00000252996	0	0	0	0	0.073	0.968	0.9	0.834	0.999
POLR2L	POLR2D	4439664	4436041	9606.ENSP00000324124	9606.ENSP00000272645	0	0	0	0	0.21	0.992	0.9	0.902	0.999
GTF2E2	GTF2E1	4441807	4436555	9606.ENSP00000348168	9606.ENSP00000283875	0	0	0	0	0.438	0.992	0.9	0.86	0.999
TAF8	TAF7	4444069	4438816	9606.ENSP00000362068	9606.ENSP00000312709	0	0	0	0	0.062	0.981	0.9	0.859	0.999
GNG4	GNB4	4445956	4433561	9606.ENSP00000375727	9606.ENSP00000232564	0	0	0	0	0.061	0.994	0.9	0.65	0.999
POLR1B	POLR2L	4450104	4439664	9606.ENSP00000444136	9606.ENSP00000324124	0.123	0	0	0	0.093	0.966	0.9	0.772	0.999
POLR2H	POLR2I	4448791	4433186	9606.ENSP00000415536	9606.ENSP00000221859	0	0	0	0	0.235	0.965	0.9	0.869	0.999
GNG10	GNB4	4444362	4433561	9606.ENSP00000363411	9606.ENSP00000232564	0	0	0	0	0.061	0.994	0.9	0.488	0.999
GTF2F1	GTF2F2	4446275	4441082	9606.ENSP00000377969	9606.ENSP00000340823	0	0	0	0	0.342	0.972	0.9	0.957	0.999
POLR2J	POLR2D	4436983	4436041	9606.ENSP00000292614	9606.ENSP00000272645	0	0	0	0	0.122	0.992	0.9	0.629	0.999
POLR2E	POLR2G	4451285	4437798	9606.ENSP00000478303	9606.ENSP00000301788	0	0	0	0	0.219	0.999	0.9	0.896	0.999
IFT74	IFT81	4448305	4433825	9606.ENSP00000404122	9606.ENSP00000242591	0	0	0	0	0.552	0.829	0.9	0.921	0.999
TBP	TAF7	4445988	4438816	9606.ENSP00000375942	9606.ENSP00000312709	0	0	0	0	0.062	0.994	0.9	0.816	0.999
GNB1	GNG8	4451621	4437699	9606.ENSP00000481878	9606.ENSP00000300873	0	0	0	0	0.061	0.994	0.9	0.213	0.999
GTF2H2	ERCC3	4440057	4436631	9606.ENSP00000328901	9606.ENSP00000285398	0	0	0	0	0.125	0.999	0.9	0.757	0.999
MNAT1	CCNH	4434842	4434515	9606.ENSP00000261245	9606.ENSP00000256897	0	0	0	0	0.472	0.998	0.9	0.877	0.999
POLR2E	INTS3	4451285	4439215	9606.ENSP00000478303	9606.ENSP00000318641	0	0	0	0	0.045	0.993	0.9	0	0.999
GTF2H3	MNAT1	4450149	4434842	9606.ENSP00000445162	9606.ENSP00000261245	0	0	0	0	0.128	0.985	0.9	0.805	0.999
POLR2B	POLR2J	4445518	4436983	9606.ENSP00000370625	9606.ENSP00000292614	0	0	0	0	0.087	0.992	0.9	0.84	0.999
TAF6	TAF12	4448098	4435347	9606.ENSP00000399982	9606.ENSP00000263974	0	0	0	0	0.094	0.937	0.9	0.917	0.999
GTF2H3	CCNH	4450149	4434515	9606.ENSP00000445162	9606.ENSP00000256897	0	0	0	0	0.152	0.997	0.9	0.835	0.999
POLR2H	POLR1D	4448791	4437857	9606.ENSP00000415536	9606.ENSP00000302478	0	0	0	0	0.843	0.965	0.9	0.836	0.999
GNG5	GNB5	4443591	4434958	9606.ENSP00000359675	9606.ENSP00000261837	0	0	0	0	0.061	0.994	0.9	0.592	0.999
POLR2K	POLR2I	4441290	4433186	9606.ENSP00000342889	9606.ENSP00000221859	0	0	0	0	0.134	0.995	0.9	0.873	0.999
TBP	TAF9	4445988	4445457	9606.ENSP00000375942	9606.ENSP00000370201	0	0	0	0	0	0.993	0.9	0.073	0.999
INTS3	POLR2C	4439215	4433073	9606.ENSP00000318641	9606.ENSP00000219252	0	0	0	0	0.046	0.993	0.9	0	0.999
GTF2H5	ERCC3	4451149	4436631	9606.ENSP00000476100	9606.ENSP00000285398	0	0	0	0	0	0.998	0.9	0.802	0.999
TAF7	TAF12	4438816	4435347	9606.ENSP00000312709	9606.ENSP00000263974	0	0	0	0	0.147	0.997	0.9	0.869	0.999
POLR2H	POLR1C	4448791	4443927	9606.ENSP00000415536	9606.ENSP00000361465	0	0	0	0	0.344	0.971	0.9	0.818	0.999
GTF2F1	POLR2D	4446275	4436041	9606.ENSP00000377969	9606.ENSP00000272645	0	0	0	0	0.062	0.987	0.9	0.42	0.999
GNB1	GNG10	4451621	4444362	9606.ENSP00000481878	9606.ENSP00000363411	0	0	0	0	0.062	0.994	0.9	0.5	0.999
VAMP8	SNAP29	4435329	4432869	9606.ENSP00000263864	9606.ENSP00000215730	0	0	0	0	0.062	0.97	0.9	0.917	0.999
GTF2H5	GTF2H4	4451149	4434734	9606.ENSP00000476100	9606.ENSP00000259895	0	0	0	0	0.062	0.998	0.9	0.94	0.999
POLR1C	POLR1D	4443927	4437857	9606.ENSP00000361465	9606.ENSP00000302478	0	0	0	0	0.708	0.97	0.9	0.938	0.999
GTF2H1	CCNH	4435664	4434515	9606.ENSP00000265963	9606.ENSP00000256897	0	0	0	0	0.101	0.997	0.9	0.836	0.999
TAF12	TAF4	4435347	4434267	9606.ENSP00000263974	9606.ENSP00000252996	0	0	0	0	0.062	0.998	0.9	0.867	0.999
POLR3H	POLR1D	4441710	4437857	9606.ENSP00000347345	9606.ENSP00000302478	0	0	0	0	0.392	0.96	0.9	0.746	0.999
POLR2E	INTS6	4451285	4438574	9606.ENSP00000478303	9606.ENSP00000310260	0	0	0	0	0.048	0.993	0.9	0	0.999
POLR2B	INTS6	4445518	4438574	9606.ENSP00000370625	9606.ENSP00000310260	0	0	0	0	0.067	0.993	0.9	0	0.999
TBP	TAF13	4445988	4442598	9606.ENSP00000375942	9606.ENSP00000355051	0	0	0	0	0.062	0.971	0.9	0.781	0.999
POLR2K	POLR2J	4441290	4436983	9606.ENSP00000342889	9606.ENSP00000292614	0	0	0	0	0.228	0.999	0.9	0.837	0.999
INTS1	INTS5	4447261	4439961	9606.ENSP00000385722	9606.ENSP00000327889	0	0	0	0	0.143	0.993	0.9	0.746	0.999
POLR2A	GTF2F2	4451459	4441082	9606.ENSP00000480158	9606.ENSP00000340823	0	0	0	0	0.168	0.993	0.9	0.702	0.999
TAF6	TAF7	4448098	4438816	9606.ENSP00000399982	9606.ENSP00000312709	0	0	0	0	0.063	0.993	0.9	0.861	0.999
VAMP8	SNAP23	4435329	4434103	9606.ENSP00000263864	9606.ENSP00000249647	0	0	0	0	0.106	0.995	0.9	0.827	0.999
POLR1B	POLR1D	4450104	4437857	9606.ENSP00000444136	9606.ENSP00000302478	0	0	0	0	0.457	0.966	0.9	0.597	0.999
TAF1	TAF5	4448421	4443405	9606.ENSP00000406549	9606.ENSP00000358854	0	0	0	0	0.121	0.973	0.9	0.78	0.999
POLR2H	POLR3B	4448791	4433408	9606.ENSP00000415536	9606.ENSP00000228347	0	0	0	0	0.081	0.986	0.9	0.598	0.999
POLR3D	POLR3B	4446730	4433408	9606.ENSP00000380904	9606.ENSP00000228347	0	0	0	0	0.341	0.986	0.9	0.74	0.999
GNB1	GNAI1	4451621	4441302	9606.ENSP00000481878	9606.ENSP00000343027	0	0	0	0	0.123	0.997	0.9	0.561	0.999
POLR2F	POLR2D	4448289	4436041	9606.ENSP00000403852	9606.ENSP00000272645	0	0	0	0	0.14	0.96	0.9	0.862	0.999
STX2	VAMP3	4446013	4432634	9606.ENSP00000376178	9606.ENSP00000054666	0	0	0	0	0.062	0.994	0.6	0.838	0.999
GTF2A1	GTF2A2	4450395	4446498	9606.ENSP00000452454	9606.ENSP00000379372	0	0	0	0	0.058	0.989	0.9	0.9	0.999
ERCC3	CDK7	4436631	4434485	9606.ENSP00000285398	9606.ENSP00000256443	0	0	0	0	0.068	0.995	0.9	0.746	0.999
GNG7	GNB2	4445657	4438114	9606.ENSP00000371594	9606.ENSP00000305260	0	0	0	0	0.061	0.994	0.9	0.498	0.999
GTF2B	POLR2G	4443553	4437798	9606.ENSP00000359531	9606.ENSP00000301788	0	0	0	0	0.09	0.963	0.9	0.798	0.999
GNB1	GNGT2	4451621	4449343	9606.ENSP00000481878	9606.ENSP00000426022	0	0	0	0	0.061	0.994	0.9	0.723	0.999
POLR2F	POLR2I	4448289	4433186	9606.ENSP00000403852	9606.ENSP00000221859	0	0	0	0	0.322	0.992	0.9	0.956	0.999
INTS6	POLR2D	4438574	4436041	9606.ENSP00000310260	9606.ENSP00000272645	0	0	0	0	0	0.993	0.9	0	0.999
POLR2F	POLR1D	4448289	4437857	9606.ENSP00000403852	9606.ENSP00000302478	0	0	0	0	0.821	0.812	0.9	0.819	0.999
TCEA1	POLR2I	4449450	4433186	9606.ENSP00000428426	9606.ENSP00000221859	0	0	0	0	0.061	0.956	0.9	0.85	0.999
CTNND1	FYN	4446884	4441647	9606.ENSP00000382004	9606.ENSP00000346671	0	0	0	0	0.062	0.993	0.9	0.52	0.999
SYT1	SNAP25	4434836	4434401	9606.ENSP00000261205	9606.ENSP00000254976	0	0	0	0	0.44	0.974	0.9	0.905	0.999
TAF2	TAF12	4445015	4435347	9606.ENSP00000367406	9606.ENSP00000263974	0	0	0	0	0.083	0.998	0.9	0.869	0.999
TBP	TAF10	4445988	4437567	9606.ENSP00000375942	9606.ENSP00000299424	0	0	0	0	0.061	0.997	0.9	0.814	0.999
TAF5	TAF11	4443405	4442508	9606.ENSP00000358854	9606.ENSP00000354633	0	0	0	0	0.08	0.995	0.9	0.836	0.999
CALCRL	RAMP1	4447454	4434373	9606.ENSP00000386972	9606.ENSP00000254661	0	0	0	0	0	0.87	0.9	0.972	0.999
POLR2H	POLR3D	4448791	4446730	9606.ENSP00000415536	9606.ENSP00000380904	0	0	0	0	0.177	0.982	0.9	0.72	0.999
POLR2H	POLR2L	4448791	4439664	9606.ENSP00000415536	9606.ENSP00000324124	0	0	0	0	0.539	0.998	0.9	0.963	0.999
GTF2H2	MNAT1	4440057	4434842	9606.ENSP00000328901	9606.ENSP00000261245	0	0	0	0	0.218	0.998	0.9	0.692	0.999
POLR2A	POLR2G	4451459	4437798	9606.ENSP00000480158	9606.ENSP00000301788	0	0	0	0	0.109	0.998	0.9	0.883	0.999
VTI1A	VAMP4	4446102	4433662	9606.ENSP00000376792	9606.ENSP00000236192	0	0	0	0	0.063	0.947	0.9	0.917	0.999
GTF2H2	CCNH	4440057	4434515	9606.ENSP00000328901	9606.ENSP00000256897	0	0	0	0	0.231	0.995	0.9	0.679	0.999
GNG5	GNB2	4443591	4438114	9606.ENSP00000359675	9606.ENSP00000305260	0	0	0	0	0.115	0.994	0.9	0.692	0.999
GNB2	GNGT1	4438114	4434061	9606.ENSP00000305260	9606.ENSP00000248572	0	0	0	0	0.061	0.997	0.9	0.42	0.999
INTS5	INTS3	4439961	4439215	9606.ENSP00000327889	9606.ENSP00000318641	0	0	0	0	0.064	0.993	0.9	0.74	0.999
CTNNB1	CDH1	4441426	4434944	9606.ENSP00000344456	9606.ENSP00000261769	0	0	0	0	0.061	0.998	0.9	0.958	0.999
NRP1	SEMA3A	4435594	4435593	9606.ENSP00000265371	9606.ENSP00000265362	0	0	0	0	0.061	0.841	0.9	0.949	0.999
POLR2L	POLR2C	4439664	4433073	9606.ENSP00000324124	9606.ENSP00000219252	0.219	0	0	0	0.194	0.999	0.9	0.904	0.999
ERCC3	GTF2H4	4436631	4434734	9606.ENSP00000285398	9606.ENSP00000259895	0.049	0	0	0	0.222	0.998	0.9	0.852	0.999
POLR2H	POLR2F	4448791	4448289	9606.ENSP00000415536	9606.ENSP00000403852	0	0	0	0	0.542	0.966	0.9	0.921	0.999
PDCL	GNB3	4434706	4433453	9606.ENSP00000259467	9606.ENSP00000229264	0	0	0	0	0.064	0.995	0.9	0.227	0.999
SUPT5H	SUPT6H	4450951	4439257	9606.ENSP00000470252	9606.ENSP00000319104	0	0	0	0	0.851	0.847	0.9	0.923	0.999
INTS3	INTS6	4439215	4438574	9606.ENSP00000318641	9606.ENSP00000310260	0	0	0	0	0.09	0.993	0.9	0.668	0.999
INTS5	POLR2G	4439961	4437798	9606.ENSP00000327889	9606.ENSP00000301788	0	0	0	0	0.058	0.993	0.9	0.593	0.999
FYN	CTNNB1	4441647	4441426	9606.ENSP00000346671	9606.ENSP00000344456	0	0	0	0	0	0.993	0.9	0.613	0.999
GNB5	PDCL	4434958	4434706	9606.ENSP00000261837	9606.ENSP00000259467	0	0	0	0	0.064	0.995	0.9	0.545	0.999
GNG3	GNB5	4437056	4434958	9606.ENSP00000294117	9606.ENSP00000261837	0	0	0	0	0.086	0.994	0.9	0.542	0.999
INTS6	POLR2G	4438574	4437798	9606.ENSP00000310260	9606.ENSP00000301788	0	0	0	0	0.074	0.993	0.9	0	0.999
TAF7	TAF4	4438816	4434267	9606.ENSP00000312709	9606.ENSP00000252996	0	0	0	0	0.117	0.996	0.9	0.788	0.999
GRB2	CBL	4446042	4435363	9606.ENSP00000376345	9606.ENSP00000264033	0	0	0	0	0.086	0.963	0.9	0.805	0.999
ERCC5	GTF2H2	4441782	4440057	9606.ENSP00000347978	9606.ENSP00000328901	0	0	0	0	0.064	0.994	0.9	0.474	0.999
GNGT2	GNB4	4449343	4433561	9606.ENSP00000426022	9606.ENSP00000232564	0	0	0	0	0.061	0.994	0.9	0.705	0.999
POLR2E	POLR3A	4451285	4443925	9606.ENSP00000478303	9606.ENSP00000361446	0.167	0	0	0	0.077	0.971	0.9	0.626	0.999
SUPT5H	POLR2F	4450951	4448289	9606.ENSP00000470252	9606.ENSP00000403852	0	0	0	0	0.064	0.994	0.9	0.627	0.999
TAF6	TAF10	4448098	4437567	9606.ENSP00000399982	9606.ENSP00000299424	0	0	0	0	0.06	0.996	0.9	0.834	0.999
GNGT2	GNB3	4449343	4433453	9606.ENSP00000426022	9606.ENSP00000229264	0	0	0	0	0.061	0.994	0.9	0.621	0.999
GNG11	GNB4	4434060	4433561	9606.ENSP00000248564	9606.ENSP00000232564	0	0	0	0	0.083	0.997	0.9	0.598	0.999
POLR2A	POLR2I	4451459	4433186	9606.ENSP00000480158	9606.ENSP00000221859	0	0	0	0	0.151	0.995	0.9	0.902	0.999
ERCC2	ERCC5	4445965	4441782	9606.ENSP00000375809	9606.ENSP00000347978	0	0	0	0	0.085	0.994	0.9	0.917	0.999
POLR3C	POLR1D	4440579	4437857	9606.ENSP00000334564	9606.ENSP00000302478	0	0	0	0	0.307	0.957	0.9	0.784	0.999
TBP	TAF4	4445988	4434267	9606.ENSP00000375942	9606.ENSP00000252996	0	0	0	0	0.063	0.998	0.9	0.778	0.999
TAF13	TAF11	4442598	4442508	9606.ENSP00000355051	9606.ENSP00000354633	0	0	0	0	0.112	0.993	0.9	0.983	0.999
GTF2A1	GTF2B	4450395	4443553	9606.ENSP00000452454	9606.ENSP00000359531	0	0	0	0	0.084	0.945	0.9	0.838	0.999
TBP	TAF11	4445988	4442508	9606.ENSP00000375942	9606.ENSP00000354633	0	0	0	0	0.064	0.998	0.9	0.784	0.999
GNB1	GNG5	4451621	4443591	9606.ENSP00000481878	9606.ENSP00000359675	0	0	0	0	0.061	0.994	0.9	0.594	0.999
POLR1C	POLR2K	4443927	4441290	9606.ENSP00000361465	9606.ENSP00000342889	0	0	0	0	0.156	0.949	0.9	0.817	0.999
INTS3	POLR2D	4439215	4436041	9606.ENSP00000318641	9606.ENSP00000272645	0	0	0	0	0	0.993	0.9	0	0.999
IFT74	IFT46	4448305	4435357	9606.ENSP00000404122	9606.ENSP00000264020	0	0	0	0	0.537	0.869	0.9	0.906	0.999
TAF13	TAF10	4442598	4437567	9606.ENSP00000355051	9606.ENSP00000299424	0	0	0	0	0.064	0.987	0.9	0.922	0.999
TBP	TAF5	4445988	4443405	9606.ENSP00000375942	9606.ENSP00000358854	0	0	0	0	0.065	0.998	0.9	0.819	0.999
POLR2A	GTF2F1	4451459	4446275	9606.ENSP00000480158	9606.ENSP00000377969	0	0	0	0	0.19	0.98	0.9	0.765	0.999
ERCC2	CCNH	4445965	4434515	9606.ENSP00000375809	9606.ENSP00000256897	0	0	0	0	0.091	0.998	0.9	0.749	0.999
POLR2B	POLR2G	4445518	4437798	9606.ENSP00000370625	9606.ENSP00000301788	0	0	0	0	0.098	0.995	0.9	0.892	0.999
MET	HGF	4439114	4433227	9606.ENSP00000317272	9606.ENSP00000222390	0	0	0	0	0.061	0.871	0.9	0.972	0.999
GTF2H4	CCNH	4434734	4434515	9606.ENSP00000259895	9606.ENSP00000256897	0	0	0	0	0.144	0.997	0.9	0.77	0.999
TAF3	TAF10	4441025	4437567	9606.ENSP00000340271	9606.ENSP00000299424	0	0	0	0	0.061	0.966	0.9	0.777	0.999
POLR2E	POLR3K	4451285	4437041	9606.ENSP00000478303	9606.ENSP00000293860	0	0	0	0	0.256	0.966	0.9	0.83	0.999
INTS1	INTS3	4447261	4439215	9606.ENSP00000385722	9606.ENSP00000318641	0	0	0	0	0.117	0.993	0.9	0.754	0.999
POLR2H	INTS5	4448791	4439961	9606.ENSP00000415536	9606.ENSP00000327889	0	0	0	0	0.061	0.993	0.9	0	0.999
GTF2F1	POLR2B	4446275	4445518	9606.ENSP00000377969	9606.ENSP00000370625	0	0	0	0	0.204	0.961	0.9	0.725	0.999
GNG10	GNB3	4444362	4433453	9606.ENSP00000363411	9606.ENSP00000229264	0	0	0	0	0.061	0.994	0.9	0.332	0.999
POLR3D	POLR1C	4446730	4443927	9606.ENSP00000380904	9606.ENSP00000361465	0	0	0	0	0.146	0.97	0.9	0.748	0.999
GNG4	GNB5	4445956	4434958	9606.ENSP00000375727	9606.ENSP00000261837	0	0	0	0	0.062	0.994	0.9	0.528	0.999
YAP1	LATS1	4451342	4449822	9606.ENSP00000478927	9606.ENSP00000437550	0	0	0	0	0.061	0.549	0.9	0.98	0.999
STX3	VAMP2	4440878	4438921	9606.ENSP00000338562	9606.ENSP00000314214	0	0	0	0	0.062	0.994	0.8	0.713	0.999
POLR2A	SUPT5H	4451459	4450951	9606.ENSP00000480158	9606.ENSP00000470252	0.042	0	0	0.542	0.186	0.987	0.9	0.854	0.999
RHOA	ARHGEF12	4448110	4446736	9606.ENSP00000400175	9606.ENSP00000380942	0	0	0	0	0.061	0.968	0.9	0.806	0.999
GNG12	GNB3	4443646	4433453	9606.ENSP00000360021	9606.ENSP00000229264	0	0	0	0	0.061	0.994	0.9	0.451	0.999
POLR2E	POLR2F	4451285	4448289	9606.ENSP00000478303	9606.ENSP00000403852	0	0	0	0	0.841	0.998	0.9	0.961	0.999
TAF8	TAF5	4444069	4443405	9606.ENSP00000362068	9606.ENSP00000358854	0	0	0	0	0.084	0.908	0.9	0.87	0.998
POLR2A	GTF2A1	4451459	4450395	9606.ENSP00000480158	9606.ENSP00000452454	0	0	0	0	0.124	0.943	0.9	0.736	0.998
GTF2B	POLR2J	4443553	4436983	9606.ENSP00000359531	9606.ENSP00000292614	0	0	0	0	0.08	0.97	0.9	0.596	0.998
POLR2H	GTF2F2	4448791	4441082	9606.ENSP00000415536	9606.ENSP00000340823	0	0	0	0	0.105	0.963	0.9	0.54	0.998
ZNRD1	POLR1D	4440231	4437857	9606.ENSP00000331111	9606.ENSP00000302478	0.058	0	0	0	0.873	0.783	0.9	0.639	0.998
TCEA1	POLR2G	4449450	4437798	9606.ENSP00000428426	9606.ENSP00000301788	0	0	0	0	0.065	0.949	0.9	0.644	0.998
YAP1	SMAD7	4451342	4435020	9606.ENSP00000478927	9606.ENSP00000262158	0	0	0	0	0	0.974	0.9	0.62	0.998
POLR2F	GTF2B	4448289	4443553	9606.ENSP00000403852	9606.ENSP00000359531	0	0	0	0	0.063	0.963	0.9	0.652	0.998
TBP	GTF2E1	4445988	4436555	9606.ENSP00000375942	9606.ENSP00000283875	0	0	0	0	0.099	0.957	0.9	0.602	0.998
TBP	POLR2C	4445988	4433073	9606.ENSP00000375942	9606.ENSP00000219252	0	0	0	0	0.082	0.943	0.9	0.678	0.998
POLR3C	POLR3K	4440579	4437041	9606.ENSP00000334564	9606.ENSP00000293860	0	0	0	0	0.108	0.953	0.9	0.624	0.998
STX4	VAMP2	4439148	4438921	9606.ENSP00000317714	9606.ENSP00000314214	0	0	0	0	0.062	0.546	0.9	0.968	0.998
POLR2H	POLR3H	4448791	4441710	9606.ENSP00000415536	9606.ENSP00000347345	0	0	0	0	0.245	0.962	0.9	0.612	0.998
GTF2B	POLR2K	4443553	4441290	9606.ENSP00000359531	9606.ENSP00000342889	0	0	0	0	0.091	0.96	0.9	0.681	0.998
TAF1L	TAF4	4448960	4434267	9606.ENSP00000418379	9606.ENSP00000252996	0	0	0	0	0.081	0.944	0.9	0.732	0.998
TCEA1	POLR2K	4449450	4441290	9606.ENSP00000428426	9606.ENSP00000342889	0	0	0	0	0.152	0.956	0.9	0.607	0.998
POLR2E	POLR1A	4451285	4435327	9606.ENSP00000478303	9606.ENSP00000263857	0.167	0	0	0	0.139	0.965	0.9	0.585	0.998
POLR1D	POLR3B	4437857	4433408	9606.ENSP00000302478	9606.ENSP00000228347	0	0	0	0	0.088	0.97	0.9	0.588	0.998
POLR2F	ZNRD1	4448289	4440231	9606.ENSP00000403852	9606.ENSP00000331111	0	0	0	0	0.494	0.889	0.9	0.787	0.998
TBP	GTF2H4	4445988	4434734	9606.ENSP00000375942	9606.ENSP00000259895	0	0	0	0	0.062	0.973	0.9	0.32	0.998
POLR2H	POLR2J	4448791	4436983	9606.ENSP00000415536	9606.ENSP00000292614	0	0	0	0	0.355	0.872	0.9	0.848	0.998
TTC30B	IFT52	4447329	4444086	9606.ENSP00000386181	9606.ENSP00000362121	0	0	0	0	0.097	0.881	0.9	0.847	0.998
TAF1A	TAF1B	4441012	4435290	9606.ENSP00000339976	9606.ENSP00000263663	0	0	0	0	0.055	0.872	0.9	0.9	0.998
POLR2L	SUPT4H1	4439664	4433315	9606.ENSP00000324124	9606.ENSP00000225504	0	0	0	0	0.238	0.96	0.9	0.5	0.998
POLR2A	SUPT6H	4451459	4439257	9606.ENSP00000480158	9606.ENSP00000319104	0	0	0	0	0.359	0.866	0.9	0.803	0.998
GTF2F1	POLR2I	4446275	4433186	9606.ENSP00000377969	9606.ENSP00000221859	0	0	0	0	0.091	0.954	0.9	0.713	0.998
POLR1B	POLR2H	4450104	4448791	9606.ENSP00000444136	9606.ENSP00000415536	0	0	0	0	0.173	0.956	0.9	0.645	0.998
STXBP1	SNAP25	4444156	4434401	9606.ENSP00000362399	9606.ENSP00000254976	0	0	0	0	0.317	0.865	0.9	0.869	0.998
SUPT6H	SUPT4H1	4439257	4433315	9606.ENSP00000319104	9606.ENSP00000225504	0	0	0	0	0.072	0.875	0.9	0.918	0.998
TCEA1	POLR2C	4449450	4433073	9606.ENSP00000428426	9606.ENSP00000219252	0	0	0	0	0.096	0.948	0.9	0.626	0.998
POLR2A	ERCC3	4451459	4436631	9606.ENSP00000480158	9606.ENSP00000285398	0	0	0	0	0.089	0.929	0.9	0.781	0.998
POLR2J	SUPT4H1	4436983	4433315	9606.ENSP00000292614	9606.ENSP00000225504	0	0	0	0	0.47	0.958	0.9	0.47	0.998
POLR3A	POLR3K	4443925	4437041	9606.ENSP00000361446	9606.ENSP00000293860	0	0	0	0	0.062	0.962	0.9	0.547	0.998
GTF2A2	GTF2B	4446498	4443553	9606.ENSP00000379372	9606.ENSP00000359531	0	0	0	0	0.122	0.959	0.9	0.709	0.998
TAF1L	TAF5	4448960	4443405	9606.ENSP00000418379	9606.ENSP00000358854	0	0	0	0	0.121	0.94	0.9	0.779	0.998
POLR2E	SUPT5H	4451285	4450951	9606.ENSP00000478303	9606.ENSP00000470252	0	0	0	0	0.063	0.963	0.9	0.685	0.998
POLR2F	POLR3D	4448289	4446730	9606.ENSP00000403852	9606.ENSP00000380904	0	0	0	0	0.148	0.964	0.9	0.66	0.998
POLR2E	GTF2F1	4451285	4446275	9606.ENSP00000478303	9606.ENSP00000377969	0	0	0	0	0.138	0.962	0.9	0.597	0.998
GNAI1	GNG2	4441302	4440566	9606.ENSP00000343027	9606.ENSP00000334448	0	0	0	0	0	0.972	0.9	0.405	0.998
POLR2A	GTF2H4	4451459	4434734	9606.ENSP00000480158	9606.ENSP00000259895	0	0	0	0	0.1	0.982	0.9	0.223	0.998
GTF2E2	GTF2H4	4441807	4434734	9606.ENSP00000348168	9606.ENSP00000259895	0	0	0	0	0.074	0.957	0.9	0.669	0.998
POLR2F	POLR1A	4448289	4435327	9606.ENSP00000403852	9606.ENSP00000263857	0.159	0	0	0	0.172	0.97	0.9	0.547	0.998
DCC	NTN1	4447588	4432716	9606.ENSP00000389140	9606.ENSP00000173229	0	0	0	0	0.055	0.912	0.9	0.873	0.998
KCNJ11	ABCC8	4441544	4438006	9606.ENSP00000345708	9606.ENSP00000303960	0	0	0	0	0.162	0.459	0.9	0.964	0.998
POLR2L	GTF2H4	4439664	4434734	9606.ENSP00000324124	9606.ENSP00000259895	0	0	0	0	0.088	0.959	0.9	0.545	0.998
POLR2E	POLR3H	4451285	4441710	9606.ENSP00000478303	9606.ENSP00000347345	0	0	0	0	0.129	0.968	0.9	0.637	0.998
BMPR1A	BMP4	4443868	4433931	9606.ENSP00000361107	9606.ENSP00000245451	0	0	0	0	0	0.823	0.9	0.9	0.998
GTF2F1	TBP	4446275	4445988	9606.ENSP00000377969	9606.ENSP00000375942	0	0	0	0	0.064	0.951	0.9	0.734	0.998
CASK	LIN7B	4445017	4433159	9606.ENSP00000367408	9606.ENSP00000221459	0	0	0	0	0.063	0.97	0.9	0.627	0.998
POLR1C	POLR3K	4443927	4437041	9606.ENSP00000361465	9606.ENSP00000293860	0	0	0	0	0.154	0.945	0.9	0.724	0.998
GTF2H3	GTF2B	4450149	4443553	9606.ENSP00000445162	9606.ENSP00000359531	0	0	0	0	0.062	0.954	0.9	0.623	0.998
SUPT5H	POLR2I	4450951	4433186	9606.ENSP00000470252	9606.ENSP00000221859	0	0	0	0	0.074	0.977	0.9	0.542	0.998
POLR2F	POLR3K	4448289	4437041	9606.ENSP00000403852	9606.ENSP00000293860	0	0	0	0	0.214	0.937	0.9	0.75	0.998
EGFR	CBL	4436186	4435363	9606.ENSP00000275493	9606.ENSP00000264033	0	0	0	0	0	0.957	0.9	0.761	0.998
GTF2H5	GTF2B	4451149	4443553	9606.ENSP00000476100	9606.ENSP00000359531	0	0	0	0	0.062	0.96	0.9	0.543	0.998
GTF2F1	GTF2H4	4446275	4434734	9606.ENSP00000377969	9606.ENSP00000259895	0	0	0	0	0.081	0.972	0.9	0.479	0.998
TCEA1	POLR2B	4449450	4445518	9606.ENSP00000428426	9606.ENSP00000370625	0	0	0	0	0.109	0.95	0.9	0.751	0.998
TCEA1	GTF2F2	4449450	4441082	9606.ENSP00000428426	9606.ENSP00000340823	0	0	0	0	0.064	0.961	0.9	0.682	0.998
RHOA	ARHGAP35	4448110	4447259	9606.ENSP00000400175	9606.ENSP00000385720	0	0	0	0	0	0.876	0.9	0.857	0.998
POLR3C	POLR2L	4440579	4439664	9606.ENSP00000334564	9606.ENSP00000324124	0	0	0	0	0.065	0.963	0.9	0.648	0.998
IFT80	IFT57	4438823	4435447	9606.ENSP00000312778	9606.ENSP00000264538	0	0	0	0	0.45	0.817	0.9	0.87	0.998
TAF1	TAF4	4448421	4434267	9606.ENSP00000406549	9606.ENSP00000252996	0	0	0	0	0.081	0.962	0.9	0.733	0.998
IFT88	IFT57	4439613	4435447	9606.ENSP00000323580	9606.ENSP00000264538	0	0	0	0	0.492	0.707	0.9	0.898	0.998
TBP	GTF2F2	4445988	4441082	9606.ENSP00000375942	9606.ENSP00000340823	0	0	0	0	0.064	0.93	0.9	0.74	0.998
POLR2G	SUPT4H1	4437798	4433315	9606.ENSP00000301788	9606.ENSP00000225504	0	0	0	0	0.158	0.96	0.9	0.705	0.998
POLR2K	POLR1D	4441290	4437857	9606.ENSP00000342889	9606.ENSP00000302478	0	0	0	0	0.655	0.651	0.9	0.859	0.998
POLR2E	TCEA1	4451285	4449450	9606.ENSP00000478303	9606.ENSP00000428426	0	0	0	0	0.113	0.958	0.9	0.685	0.998
TAF8	TAF12	4444069	4435347	9606.ENSP00000362068	9606.ENSP00000263974	0	0	0	0	0.081	0.902	0.9	0.87	0.998
TCEA1	POLR2F	4449450	4448289	9606.ENSP00000428426	9606.ENSP00000403852	0	0	0	0	0.142	0.957	0.9	0.615	0.998
TAF1	TAF12	4448421	4435347	9606.ENSP00000406549	9606.ENSP00000263974	0	0	0	0	0.082	0.926	0.9	0.769	0.998
TAF13	TAF4	4442598	4434267	9606.ENSP00000355051	9606.ENSP00000252996	0	0	0	0	0	0.945	0.9	0.733	0.998
TAF6	TAF13	4448098	4442598	9606.ENSP00000399982	9606.ENSP00000355051	0	0	0	0	0	0.9	0.9	0.829	0.998
TAF1	TAF13	4448421	4442598	9606.ENSP00000406549	9606.ENSP00000355051	0	0	0	0	0.055	0.949	0.9	0.682	0.998
SPRY2	CBL	4444828	4435363	9606.ENSP00000366306	9606.ENSP00000264033	0	0	0	0	0	0.974	0.9	0.454	0.998
POLR2E	POLR3E	4451285	4437609	9606.ENSP00000478303	9606.ENSP00000299853	0	0	0	0	0.092	0.94	0.9	0.689	0.998
GTF2A2	POLR2L	4446498	4439664	9606.ENSP00000379372	9606.ENSP00000324124	0	0	0	0	0.668	0.95	0.9	0.073	0.998
CPLX1	SNAP25	4438141	4434401	9606.ENSP00000305613	9606.ENSP00000254976	0	0	0	0	0.408	0.873	0.9	0.834	0.998
POLR1C	POLR3A	4443927	4443925	9606.ENSP00000361465	9606.ENSP00000361446	0.111	0	0	0	0.246	0.953	0.9	0.683	0.998
CPLX1	SYT1	4438141	4434836	9606.ENSP00000305613	9606.ENSP00000261205	0	0	0	0	0.493	0.775	0.9	0.851	0.998
TAF8	TAF4	4444069	4434267	9606.ENSP00000362068	9606.ENSP00000252996	0	0	0	0	0.062	0.901	0.9	0.835	0.998
VAMP2	STX1A	4438921	4433256	9606.ENSP00000314214	9606.ENSP00000222812	0	0	0	0	0.097	0.835	0.9	0.928	0.998
GTF2B	POLR2D	4443553	4436041	9606.ENSP00000359531	9606.ENSP00000272645	0	0	0	0	0.068	0.96	0.9	0.592	0.998
POLR2A	GTF2A2	4451459	4446498	9606.ENSP00000480158	9606.ENSP00000379372	0	0	0	0	0	0.971	0.9	0.627	0.998
IFT46	IFT81	4435357	4433825	9606.ENSP00000264020	9606.ENSP00000242591	0	0	0	0	0.229	0.875	0.9	0.897	0.998
TAF5	TAF3	4443405	4441025	9606.ENSP00000358854	9606.ENSP00000340271	0	0	0	0	0.063	0.95	0.9	0.791	0.998
TAF1	TAF10	4448421	4437567	9606.ENSP00000406549	9606.ENSP00000299424	0	0	0	0	0	0.963	0.9	0.747	0.998
IFT52	IFT57	4444086	4435447	9606.ENSP00000362121	9606.ENSP00000264538	0	0	0	0	0.174	0.741	0.9	0.92	0.998
UNC5B	NTN1	4440552	4432716	9606.ENSP00000334329	9606.ENSP00000173229	0	0	0	0	0.086	0.573	0.9	0.956	0.998
TAF2	TAF10	4445015	4437567	9606.ENSP00000367406	9606.ENSP00000299424	0	0	0	0	0.052	0.938	0.9	0.834	0.998
ZAP70	CBL	4435526	4435363	9606.ENSP00000264972	9606.ENSP00000264033	0	0	0	0	0	0.974	0.9	0.629	0.998
GTF2F2	POLR2C	4441082	4433073	9606.ENSP00000340823	9606.ENSP00000219252	0	0	0	0	0.081	0.959	0.9	0.68	0.998
TAF1	TAF3	4448421	4441025	9606.ENSP00000406549	9606.ENSP00000340271	0	0	0	0	0.062	0.956	0.9	0.774	0.998
GTF2B	GTF2E2	4443553	4441807	9606.ENSP00000359531	9606.ENSP00000348168	0	0	0	0	0.095	0.962	0.9	0.685	0.998
POLR2E	POLR3F	4451285	4444909	9606.ENSP00000478303	9606.ENSP00000366828	0	0	0	0	0.247	0.957	0.9	0.704	0.998
POLR2E	POLR3C	4451285	4440579	9606.ENSP00000478303	9606.ENSP00000334564	0	0	0	0	0.105	0.956	0.9	0.715	0.998
TBP	TAF3	4445988	4441025	9606.ENSP00000375942	9606.ENSP00000340271	0	0	0	0	0.061	0.942	0.9	0.792	0.998
POLR2H	POLR1A	4448791	4435327	9606.ENSP00000415536	9606.ENSP00000263857	0	0	0	0	0.108	0.963	0.9	0.668	0.998
POLR3K	POLR3B	4437041	4433408	9606.ENSP00000293860	9606.ENSP00000228347	0	0	0	0	0.086	0.965	0.9	0.692	0.998
YAP1	TEAD1	4451342	4449734	9606.ENSP00000478927	9606.ENSP00000435233	0	0	0	0	0.423	0.829	0.9	0.893	0.998
GTF2E2	ERCC3	4441807	4436631	9606.ENSP00000348168	9606.ENSP00000285398	0	0	0	0	0.069	0.968	0.9	0.661	0.998
TAF9	TAF7	4445457	4438816	9606.ENSP00000370201	9606.ENSP00000312709	0	0	0	0	0	0.976	0.9	0	0.997
TAF1L	TAF2	4448960	4445015	9606.ENSP00000418379	9606.ENSP00000367406	0	0	0	0	0.518	0.735	0.9	0.855	0.997
TAF1C	TAF1B	4450498	4435290	9606.ENSP00000455265	9606.ENSP00000263663	0	0	0	0	0	0.873	0.9	0.813	0.997
CTDP1	GTF2F1	4451857	4446275	9606.ENSP00000484525	9606.ENSP00000377969	0	0	0	0	0.2	0.83	0.9	0.857	0.997
GTF2A1	ERCC3	4450395	4436631	9606.ENSP00000452454	9606.ENSP00000285398	0	0	0	0	0.103	0.877	0.9	0.76	0.997
TCEA1	POLR2L	4449450	4439664	9606.ENSP00000428426	9606.ENSP00000324124	0	0	0	0	0.11	0.947	0.9	0.58	0.997
DPM1	DPM2	4443776	4439501	9606.ENSP00000360644	9606.ENSP00000322181	0	0	0	0	0.062	0.379	0.9	0.963	0.997
GNG2	GNAI2	4440566	4438833	9606.ENSP00000334448	9606.ENSP00000312999	0	0	0	0	0.062	0.964	0.9	0.271	0.997
RHOA	ARHGDIB	4448110	4433442	9606.ENSP00000400175	9606.ENSP00000228945	0	0	0	0	0.065	0.753	0.9	0.917	0.997
IFT88	IFT80	4439613	4438823	9606.ENSP00000323580	9606.ENSP00000312778	0	0	0	0	0.66	0.504	0.9	0.873	0.997
HIST1H2BO	H2AFV	4451211	4438410	9606.ENSP00000477527	9606.ENSP00000308405	0	0	0	0	0.943	0.374	0.9	0.367	0.997
UBE2D2	CBL	4446851	4435363	9606.ENSP00000381717	9606.ENSP00000264033	0	0	0	0	0	0.964	0.9	0.473	0.997
POLR2L	POLR3K	4439664	4437041	9606.ENSP00000324124	9606.ENSP00000293860	0	0	0	0	0.578	0.651	0.9	0.836	0.997
DPM3	DPM2	4443094	4439501	9606.ENSP00000357384	9606.ENSP00000322181	0	0	0	0	0.063	0.379	0.9	0.959	0.997
POLR2E	TBP	4451285	4445988	9606.ENSP00000478303	9606.ENSP00000375942	0	0	0	0	0.087	0.958	0.9	0.526	0.997
BMPR1B	BMP4	4448203	4433931	9606.ENSP00000401907	9606.ENSP00000245451	0	0	0	0	0	0.828	0.9	0.873	0.997
TAF11	TAF3	4442508	4441025	9606.ENSP00000354633	9606.ENSP00000340271	0	0	0	0	0.075	0.885	0.9	0.829	0.997
ZEB1	CDH1	4442472	4434944	9606.ENSP00000354487	9606.ENSP00000261769	0	0	0	0	0.049	0	0.9	0.979	0.997
GTF2H3	GTF2H2C	4450149	4449230	9606.ENSP00000445162	9606.ENSP00000422907	0	0	0	0	0.095	0.981	0.8	0.452	0.997
GTF2B	POLR2L	4443553	4439664	9606.ENSP00000359531	9606.ENSP00000324124	0	0	0	0	0.077	0.96	0.9	0.394	0.997
IFT57	IFT46	4435447	4435357	9606.ENSP00000264538	9606.ENSP00000264020	0	0	0	0	0.354	0.741	0.9	0.885	0.997
IFT52	IFT46	4444086	4435357	9606.ENSP00000362121	9606.ENSP00000264020	0	0	0	0	0.154	0.663	0.9	0.935	0.997
STX16	STX6	4443679	4434615	9606.ENSP00000360183	9606.ENSP00000258301	0	0	0	0	0.167	0.703	0.9	0.897	0.997
IFT74	IFT22	4448305	4439359	9606.ENSP00000404122	9606.ENSP00000320359	0	0	0	0	0.098	0.871	0.9	0.819	0.997
POLR2F	GTF2F2	4448289	4441082	9606.ENSP00000403852	9606.ENSP00000340823	0	0	0	0	0.063	0.962	0.9	0.456	0.997
GTF2F2	POLR2L	4441082	4439664	9606.ENSP00000340823	9606.ENSP00000324124	0	0	0	0	0.099	0.953	0.9	0.412	0.997
GTF2H5	POLR2I	4451149	4433186	9606.ENSP00000476100	9606.ENSP00000221859	0	0	0	0	0.139	0.96	0.9	0.301	0.997
POLR1C	POLR3E	4443927	4437609	9606.ENSP00000361465	9606.ENSP00000299853	0	0	0	0	0.186	0.927	0.9	0.678	0.997
IFT20	IFT57	4450745	4435447	9606.ENSP00000464443	9606.ENSP00000264538	0	0	0	0	0.189	0.752	0.9	0.894	0.997
GTF2H2C	GTF2H4	4449230	4434734	9606.ENSP00000422907	9606.ENSP00000259895	0	0	0	0	0.081	0.977	0.8	0.405	0.997
POLR1C	ZNRD1	4443927	4440231	9606.ENSP00000361465	9606.ENSP00000331111	0	0	0	0	0.667	0.783	0.9	0.748	0.997
POLR3E	POLR3K	4437609	4437041	9606.ENSP00000299853	9606.ENSP00000293860	0	0	0	0	0.075	0.933	0.9	0.631	0.997
IFT57	IFT172	4435447	4434789	9606.ENSP00000264538	9606.ENSP00000260570	0	0	0	0	0.224	0.741	0.9	0.885	0.997
GTF2F2	ERCC3	4441082	4436631	9606.ENSP00000340823	9606.ENSP00000285398	0	0	0	0	0.129	0.923	0.9	0.66	0.997
GTF2F1	POLR2G	4446275	4437798	9606.ENSP00000377969	9606.ENSP00000301788	0	0	0	0	0.118	0.954	0.9	0.376	0.997
GTF2F2	POLR2J	4441082	4436983	9606.ENSP00000340823	9606.ENSP00000292614	0	0	0	0	0.081	0.958	0.9	0.377	0.997
TGFBR2	TGFB1	4442197	4433189	9606.ENSP00000351905	9606.ENSP00000221930	0	0	0	0	0.111	0.92	0.9	0.674	0.997
TAF3	TAF7	4441025	4438816	9606.ENSP00000340271	9606.ENSP00000312709	0	0	0	0	0.074	0.914	0.9	0.716	0.997
GTF2H5	GTF2E1	4451149	4436555	9606.ENSP00000476100	9606.ENSP00000283875	0	0	0	0	0	0.954	0.9	0.482	0.997
POLR2A	GTF2E2	4451459	4441807	9606.ENSP00000480158	9606.ENSP00000348168	0	0	0	0	0.174	0.967	0.9	0.324	0.997
POLR2L	POLR1A	4439664	4435327	9606.ENSP00000324124	9606.ENSP00000263857	0.071	0	0	0	0.085	0.964	0.9	0.344	0.997
DPM1	DPM3	4443776	4443094	9606.ENSP00000360644	9606.ENSP00000357384	0	0	0	0	0.063	0.379	0.9	0.963	0.997
TAF13	TAF12	4442598	4435347	9606.ENSP00000355051	9606.ENSP00000263974	0	0	0	0	0.064	0.796	0.9	0.865	0.997
GTF2F1	POLR2C	4446275	4433073	9606.ENSP00000377969	9606.ENSP00000219252	0	0	0	0	0.09	0.956	0.9	0.369	0.997
GTF2F2	POLR2D	4441082	4436041	9606.ENSP00000340823	9606.ENSP00000272645	0	0	0	0	0.077	0.955	0.9	0.511	0.997
BMP7	NOG	4446466	4439991	9606.ENSP00000379204	9606.ENSP00000328181	0	0	0	0	0	0.964	0.6	0.843	0.997
CDH1	SNAI1	4434944	4433878	9606.ENSP00000261769	9606.ENSP00000244050	0	0	0	0	0	0.278	0.9	0.968	0.997
ERCC2	GTF2E2	4445965	4441807	9606.ENSP00000375809	9606.ENSP00000348168	0	0	0	0	0.058	0.966	0.9	0.431	0.997
POLR2E	GTF2E1	4451285	4436555	9606.ENSP00000478303	9606.ENSP00000283875	0	0	0	0	0.07	0.958	0.9	0.356	0.997
POLR2A	GTF2H5	4451459	4451149	9606.ENSP00000480158	9606.ENSP00000476100	0	0	0	0	0.055	0.96	0.9	0.375	0.997
POLR1A	POLR3B	4435327	4433408	9606.ENSP00000263857	9606.ENSP00000228347	0.081	0	0.246	0	0.852	0.908	0	0.743	0.997
GTF2A2	GTF2E1	4446498	4436555	9606.ENSP00000379372	9606.ENSP00000283875	0	0	0	0	0.063	0.944	0.9	0.563	0.997
SUPT5H	POLR2L	4450951	4439664	9606.ENSP00000470252	9606.ENSP00000324124	0	0	0	0	0.046	0.959	0.9	0.53	0.997
ERCC2	GTF2E1	4445965	4436555	9606.ENSP00000375809	9606.ENSP00000283875	0	0	0	0	0.063	0.966	0.9	0.412	0.997
GTF2H5	POLR2L	4451149	4439664	9606.ENSP00000476100	9606.ENSP00000324124	0	0	0	0	0.327	0.96	0.9	0	0.997
YAP1	TEAD2	4451342	4451017	9606.ENSP00000478927	9606.ENSP00000472109	0	0	0	0	0.282	0.877	0.9	0.794	0.997
RHOA	PKN3	4448110	4436940	9606.ENSP00000400175	9606.ENSP00000291906	0	0	0	0	0.061	0.732	0.9	0.919	0.997
TTC30B	IFT46	4447329	4435357	9606.ENSP00000386181	9606.ENSP00000264020	0	0	0	0	0.227	0.828	0.9	0.847	0.997
POLR2K	GTF2F2	4441290	4441082	9606.ENSP00000342889	9606.ENSP00000340823	0	0	0	0	0.063	0.956	0.9	0.439	0.997
TAF5	TAF13	4443405	4442598	9606.ENSP00000358854	9606.ENSP00000355051	0	0	0	0	0.061	0.885	0.9	0.791	0.997
GTF2H3	GTF2E2	4450149	4441807	9606.ENSP00000445162	9606.ENSP00000348168	0	0	0	0	0.081	0.955	0.9	0.358	0.997
TAF3	TAF4	4441025	4434267	9606.ENSP00000340271	9606.ENSP00000252996	0	0	0	0	0.063	0.908	0.9	0.764	0.997
IFT74	IFT52	4448305	4444086	9606.ENSP00000404122	9606.ENSP00000362121	0	0	0	0	0.117	0.823	0.9	0.863	0.997
SUPT5H	POLR2H	4450951	4448791	9606.ENSP00000470252	9606.ENSP00000415536	0	0	0	0	0.059	0.963	0.9	0.286	0.997
SUPT5H	POLR2J	4450951	4436983	9606.ENSP00000470252	9606.ENSP00000292614	0	0	0	0	0.061	0.972	0.9	0.298	0.997
RHOA	ARHGAP1	4448110	4438596	9606.ENSP00000400175	9606.ENSP00000310491	0	0	0	0	0.057	0.896	0.9	0.739	0.997
ADM	CALCRL	4449788	4447454	9606.ENSP00000436607	9606.ENSP00000386972	0	0	0	0	0	0.294	0.9	0.958	0.996
POLR2H	POLR2D	4448791	4436041	9606.ENSP00000415536	9606.ENSP00000272645	0	0	0	0	0.191	0.871	0.9	0.678	0.996
TCEA1	GTF2H4	4449450	4434734	9606.ENSP00000428426	9606.ENSP00000259895	0	0	0	0	0.104	0.956	0.9	0.156	0.996
POLR2A	GTF2H3	4451459	4450149	9606.ENSP00000480158	9606.ENSP00000445162	0	0	0	0	0.065	0.954	0.9	0.233	0.996
GTF2H5	POLR2B	4451149	4445518	9606.ENSP00000476100	9606.ENSP00000370625	0	0	0	0	0.061	0.96	0.9	0.087	0.996
POLR2F	GTF2F1	4448289	4446275	9606.ENSP00000403852	9606.ENSP00000377969	0	0	0	0	0.08	0.949	0.9	0.357	0.996
POLR2K	GTF2H4	4441290	4434734	9606.ENSP00000342889	9606.ENSP00000259895	0	0	0	0	0.065	0.96	0.9	0.1	0.996
TAF1D	TAF1B	4448552	4435290	9606.ENSP00000410409	9606.ENSP00000263663	0	0	0	0	0.061	0.855	0.9	0.75	0.996
POLR2F	GTF2H4	4448289	4434734	9606.ENSP00000403852	9606.ENSP00000259895	0	0	0	0	0.094	0.959	0.9	0.149	0.996
TRAF3IP1	IFT57	4444161	4435447	9606.ENSP00000362424	9606.ENSP00000264538	0	0	0	0	0.336	0.741	0.9	0.842	0.996
GTF2H3	GTF2E1	4450149	4436555	9606.ENSP00000445162	9606.ENSP00000283875	0	0	0	0	0.097	0.955	0.9	0.216	0.996
TBP	POLR2B	4445988	4445518	9606.ENSP00000375942	9606.ENSP00000370625	0	0	0.235	0	0.077	0.877	0.9	0.648	0.996
GTF2H4	POLR2C	4434734	4433073	9606.ENSP00000259895	9606.ENSP00000219252	0	0	0	0	0.132	0.957	0.9	0.067	0.996
TAF1L	TBP	4448960	4445988	9606.ENSP00000418379	9606.ENSP00000375942	0	0	0	0	0.078	0.827	0.9	0.826	0.996
CALCRL	RAMP3	4447454	4433813	9606.ENSP00000386972	9606.ENSP00000242249	0	0	0	0	0.061	0.379	0.9	0.952	0.996
TTC30A	IFT46	4441773	4435357	9606.ENSP00000347915	9606.ENSP00000264020	0	0	0	0	0.227	0.825	0.9	0.743	0.996
SUPT5H	GTF2F2	4450951	4441082	9606.ENSP00000470252	9606.ENSP00000340823	0	0	0	0	0.117	0.902	0.9	0.609	0.996
POLR2G	GTF2E1	4437798	4436555	9606.ENSP00000301788	9606.ENSP00000283875	0	0	0	0	0.12	0.943	0.9	0.411	0.996
GTF2E2	POLR2C	4441807	4433073	9606.ENSP00000348168	9606.ENSP00000219252	0	0	0	0	0.091	0.952	0.9	0.306	0.996
POLR2B	GTF2E1	4445518	4436555	9606.ENSP00000370625	9606.ENSP00000283875	0	0	0	0	0.129	0.943	0.9	0.39	0.996
TAF2	TAF13	4445015	4442598	9606.ENSP00000367406	9606.ENSP00000355051	0	0	0	0	0	0.766	0.9	0.869	0.996
GTF2H5	POLR2D	4451149	4436041	9606.ENSP00000476100	9606.ENSP00000272645	0	0	0	0	0.084	0.96	0.9	0	0.996
CLUAP1	IFT57	4450637	4435447	9606.ENSP00000460850	9606.ENSP00000264538	0	0	0	0	0.225	0.741	0.9	0.841	0.996
TBP	ERCC3	4445988	4436631	9606.ENSP00000375942	9606.ENSP00000285398	0	0	0	0	0.066	0.877	0.9	0.744	0.996
IFT74	TTC30B	4448305	4447329	9606.ENSP00000404122	9606.ENSP00000386181	0	0	0	0	0.235	0.696	0.9	0.864	0.996
POLR2A	GTF2H2	4451459	4440057	9606.ENSP00000480158	9606.ENSP00000328901	0	0	0	0	0.134	0.941	0.9	0.327	0.996
POLR2F	POLR3C	4448289	4440579	9606.ENSP00000403852	9606.ENSP00000334564	0	0	0	0	0.186	0.866	0.9	0.751	0.996
POLR2K	GTF2E1	4441290	4436555	9606.ENSP00000342889	9606.ENSP00000283875	0	0	0	0	0.061	0.944	0.9	0.379	0.996
SUPT5H	POLR2K	4450951	4441290	9606.ENSP00000470252	9606.ENSP00000342889	0	0	0	0	0	0.96	0.9	0.181	0.996
TAF1D	TAF1A	4448552	4441012	9606.ENSP00000410409	9606.ENSP00000339976	0	0	0	0	0.062	0.86	0.9	0.749	0.996
GTF2H3	GTF2F2	4450149	4441082	9606.ENSP00000445162	9606.ENSP00000340823	0	0	0	0	0.064	0.954	0.9	0.291	0.996
VAMP7	SNAP29	4435117	4432869	9606.ENSP00000262640	9606.ENSP00000215730	0	0	0	0	0.063	0.818	0.9	0.822	0.996
POLR2F	GTF2A2	4448289	4446498	9606.ENSP00000403852	9606.ENSP00000379372	0	0	0	0	0.206	0.96	0.9	0.084	0.996
POLR2F	POLR3H	4448289	4441710	9606.ENSP00000403852	9606.ENSP00000347345	0	0	0	0	0.425	0.88	0.9	0.571	0.996
GTF2A2	POLR2J	4446498	4436983	9606.ENSP00000379372	9606.ENSP00000292614	0	0	0	0	0.461	0.941	0.9	0.072	0.996
ZNRD1	POLR2L	4440231	4439664	9606.ENSP00000331111	9606.ENSP00000324124	0	0	0	0	0.188	0.783	0.9	0.823	0.996
GTF2H4	CDK7	4434734	4434485	9606.ENSP00000259895	9606.ENSP00000256443	0	0	0	0	0.091	0.863	0.9	0.756	0.996
GTF2A2	POLR2K	4446498	4441290	9606.ENSP00000379372	9606.ENSP00000342889	0	0	0	0	0.179	0.96	0.9	0.082	0.996
GTF2A1	TAF7	4450395	4438816	9606.ENSP00000452454	9606.ENSP00000312709	0	0	0	0	0.064	0.95	0.9	0.372	0.996
GTF2A1	GTF2E2	4450395	4441807	9606.ENSP00000452454	9606.ENSP00000348168	0	0	0	0	0.176	0.96	0.9	0.066	0.996
TAF1L	TAF7	4448960	4438816	9606.ENSP00000418379	9606.ENSP00000312709	0	0	0	0	0.152	0.737	0.9	0.876	0.996
POLR2B	GTF2E2	4445518	4441807	9606.ENSP00000370625	9606.ENSP00000348168	0	0	0	0	0.101	0.952	0.9	0.291	0.996
NOG	BMP4	4439991	4433931	9606.ENSP00000328181	9606.ENSP00000245451	0	0	0	0	0	0.522	0.9	0.928	0.996
CPLX1	STX1A	4438141	4433256	9606.ENSP00000305613	9606.ENSP00000222812	0	0	0	0	0.171	0.842	0.9	0.791	0.996
ERCC5	ERCC1	4441782	4432595	9606.ENSP00000347978	9606.ENSP00000013807	0	0	0	0	0.064	0.731	0.9	0.894	0.996
RELN	LRP8	4447749	4437982	9606.ENSP00000392423	9606.ENSP00000303634	0	0	0	0	0	0.472	0.9	0.933	0.996
GTF2H5	TCEA1	4451149	4449450	9606.ENSP00000476100	9606.ENSP00000428426	0	0	0	0	0.063	0.956	0.9	0.339	0.996
IFT74	IFT57	4448305	4435447	9606.ENSP00000404122	9606.ENSP00000264538	0	0	0	0	0.518	0.555	0.9	0.847	0.996
GTF2A1	POLR2F	4450395	4448289	9606.ENSP00000452454	9606.ENSP00000403852	0	0	0	0	0.062	0.944	0.9	0.328	0.996
TTC26	TTC30B	4449028	4447329	9606.ENSP00000419279	9606.ENSP00000386181	0	0	0	0	0.289	0.734	0.9	0.826	0.996
CTDP1	POLR2G	4451857	4437798	9606.ENSP00000484525	9606.ENSP00000301788	0	0	0	0	0.088	0.841	0.9	0.771	0.996
GTF2A2	POLR2I	4446498	4433186	9606.ENSP00000379372	9606.ENSP00000221859	0	0	0	0	0.122	0.96	0.9	0.068	0.996
GTF2A2	POLR2G	4446498	4437798	9606.ENSP00000379372	9606.ENSP00000301788	0	0	0	0	0.173	0.959	0.9	0	0.996
GTF2H5	POLR2K	4451149	4441290	9606.ENSP00000476100	9606.ENSP00000342889	0	0	0	0	0.11	0.96	0.9	0.058	0.996
GTF2F1	POLR2K	4446275	4441290	9606.ENSP00000377969	9606.ENSP00000342889	0	0	0	0	0	0.943	0.9	0.394	0.996
TCEA1	TBP	4449450	4445988	9606.ENSP00000428426	9606.ENSP00000375942	0	0	0	0	0.061	0.919	0.9	0.639	0.996
IFT52	TTC30A	4444086	4441773	9606.ENSP00000362121	9606.ENSP00000347915	0	0	0	0	0.097	0.885	0.9	0.739	0.996
TCEA1	POLR2D	4449450	4436041	9606.ENSP00000428426	9606.ENSP00000272645	0	0	0	0	0.063	0.945	0.9	0.343	0.996
GTF2E1	POLR2I	4436555	4433186	9606.ENSP00000283875	9606.ENSP00000221859	0	0	0	0	0.087	0.943	0.9	0.476	0.996
TCEA1	POLR2J	4449450	4436983	9606.ENSP00000428426	9606.ENSP00000292614	0.058	0	0	0	0.147	0.933	0.9	0.514	0.996
GTF2H5	GTF2E2	4451149	4441807	9606.ENSP00000476100	9606.ENSP00000348168	0	0	0	0	0.087	0.957	0.9	0.238	0.996
GTF2A1	POLR2L	4450395	4439664	9606.ENSP00000452454	9606.ENSP00000324124	0	0	0	0	0.052	0.945	0.9	0.334	0.996
POLR3D	POLR2L	4446730	4439664	9606.ENSP00000380904	9606.ENSP00000324124	0	0	0	0	0.099	0.912	0.9	0.605	0.996
GTF2H5	POLR2G	4451149	4437798	9606.ENSP00000476100	9606.ENSP00000301788	0	0	0	0	0.114	0.96	0.9	0.045	0.996
GTF2H4	POLR2I	4434734	4433186	9606.ENSP00000259895	9606.ENSP00000221859	0	0	0	0	0.067	0.96	0.9	0.136	0.996
POLR2K	ZNRD1	4441290	4440231	9606.ENSP00000342889	9606.ENSP00000331111	0	0	0	0	0.392	0.783	0.9	0.778	0.996
GTF2A2	GTF2F1	4446498	4446275	9606.ENSP00000379372	9606.ENSP00000377969	0	0	0	0	0	0.92	0.9	0.58	0.996
SUPT4H1	POLR2C	4433315	4433073	9606.ENSP00000225504	9606.ENSP00000219252	0	0	0	0	0.126	0.809	0.9	0.803	0.996
VTI1A	STX16	4446102	4443679	9606.ENSP00000376792	9606.ENSP00000360183	0	0	0	0	0.085	0.7	0.9	0.892	0.996
GTF2H5	GTF2A2	4451149	4446498	9606.ENSP00000476100	9606.ENSP00000379372	0	0	0	0	0.159	0.96	0.9	0.059	0.996
GTF2E1	POLR2D	4436555	4436041	9606.ENSP00000283875	9606.ENSP00000272645	0	0	0	0	0.061	0.923	0.9	0.544	0.996
POLR2H	POLR3F	4448791	4444909	9606.ENSP00000415536	9606.ENSP00000366828	0	0	0	0	0.236	0.788	0.9	0.83	0.996
TTC26	IFT57	4449028	4435447	9606.ENSP00000419279	9606.ENSP00000264538	0	0	0	0	0.448	0.741	0.9	0.771	0.996
BMPR1A	ACVR2B	4443868	4441037	9606.ENSP00000361107	9606.ENSP00000340361	0	0	0	0.758	0.1	0.96	0.9	0.762	0.996
POLR2K	SUPT4H1	4441290	4433315	9606.ENSP00000342889	9606.ENSP00000225504	0	0	0	0	0.148	0.96	0.9	0.05	0.996
CALCRL	CALCA	4447454	4440295	9606.ENSP00000386972	9606.ENSP00000331746	0	0	0	0	0.053	0.667	0.9	0.883	0.995
POLR2D	GTF2H4	4436041	4434734	9606.ENSP00000272645	9606.ENSP00000259895	0	0	0	0	0.062	0.945	0.9	0.174	0.995
POLR2F	POLR3A	4448289	4443925	9606.ENSP00000403852	9606.ENSP00000361446	0.159	0	0	0	0.089	0.872	0.9	0.622	0.995
ERCC2	POLR2C	4445965	4433073	9606.ENSP00000375809	9606.ENSP00000219252	0	0	0	0	0.062	0.943	0.9	0.176	0.995
FYN	CBL	4441647	4435363	9606.ENSP00000346671	9606.ENSP00000264033	0	0	0	0	0.061	0.9	0.9	0.563	0.995
TTC30B	IFT57	4447329	4435447	9606.ENSP00000386181	9606.ENSP00000264538	0	0	0	0	0.226	0.689	0.9	0.821	0.995
GTF2H5	POLR2F	4451149	4448289	9606.ENSP00000476100	9606.ENSP00000403852	0	0	0	0	0.063	0.96	0.9	0	0.995
TCEA1	SUPT4H1	4449450	4433315	9606.ENSP00000428426	9606.ENSP00000225504	0	0	0	0	0.062	0.728	0.9	0.854	0.995
BMP2	NOG	4445120	4439991	9606.ENSP00000368104	9606.ENSP00000328181	0	0	0	0	0	0.522	0.9	0.915	0.995
GTF2A2	GTF2F2	4446498	4441082	9606.ENSP00000379372	9606.ENSP00000340823	0	0	0	0	0.119	0.944	0.9	0.158	0.995
GTF2E1	POLR2C	4436555	4433073	9606.ENSP00000283875	9606.ENSP00000219252	0	0	0	0	0.067	0.943	0.9	0.218	0.995
GTF2A1	GTF2F2	4450395	4441082	9606.ENSP00000452454	9606.ENSP00000340823	0	0	0	0	0.109	0.944	0.9	0.227	0.995
TTC30B	TRAF3IP1	4447329	4444161	9606.ENSP00000386181	9606.ENSP00000362424	0	0	0	0	0.169	0.734	0.9	0.808	0.995
TTC30A	IFT88	4441773	4439613	9606.ENSP00000347915	9606.ENSP00000323580	0	0	0	0	0.274	0.818	0.9	0.723	0.995
VAMP8	STX6	4435329	4434615	9606.ENSP00000263864	9606.ENSP00000258301	0	0	0	0	0.08	0.807	0.9	0.77	0.995
GTF2F1	ERCC3	4446275	4436631	9606.ENSP00000377969	9606.ENSP00000285398	0	0	0	0	0.067	0.92	0.9	0.429	0.995
ABCC8	KCNJ8	4438006	4433784	9606.ENSP00000303960	9606.ENSP00000240662	0	0	0	0	0.087	0.393	0.9	0.924	0.995
GTF2H3	TBP	4450149	4445988	9606.ENSP00000445162	9606.ENSP00000375942	0	0	0	0	0.065	0.944	0.9	0.304	0.995
POLR2A	ERCC2	4451459	4445965	9606.ENSP00000480158	9606.ENSP00000375809	0	0	0	0	0.083	0.943	0.9	0.235	0.995
GTF2H5	POLR2C	4451149	4433073	9606.ENSP00000476100	9606.ENSP00000219252	0	0	0	0	0.064	0.959	0.9	0	0.995
SUPT5H	TCEA1	4450951	4449450	9606.ENSP00000470252	9606.ENSP00000428426	0	0	0	0	0.06	0.728	0.9	0.85	0.995
GTF2A1	GTF2E1	4450395	4436555	9606.ENSP00000452454	9606.ENSP00000283875	0	0	0	0	0.153	0.911	0.9	0.481	0.995
TCEA1	GTF2F1	4449450	4446275	9606.ENSP00000428426	9606.ENSP00000377969	0	0	0	0	0.06	0.913	0.9	0.49	0.995
IFT74	TTC30A	4448305	4441773	9606.ENSP00000404122	9606.ENSP00000347915	0	0	0	0	0.235	0.815	0.9	0.748	0.995
GTF2H3	GTF2F1	4450149	4446275	9606.ENSP00000445162	9606.ENSP00000377969	0	0	0	0	0.055	0.953	0.9	0.085	0.995
POLR2B	GTF2H4	4445518	4434734	9606.ENSP00000370625	9606.ENSP00000259895	0	0	0	0	0.077	0.956	0.9	0.107	0.995
TBP	POLR2G	4445988	4437798	9606.ENSP00000375942	9606.ENSP00000301788	0	0	0	0	0.079	0.877	0.9	0.637	0.995
EGFR	CDH1	4436186	4434944	9606.ENSP00000275493	9606.ENSP00000261769	0	0	0	0	0.062	0.513	0.9	0.917	0.995
GTF2F2	GTF2H4	4441082	4434734	9606.ENSP00000340823	9606.ENSP00000259895	0	0	0	0	0.061	0.948	0.9	0.171	0.995
TAF13	TAF3	4442598	4441025	9606.ENSP00000355051	9606.ENSP00000340271	0	0	0	0	0.058	0.817	0.9	0.793	0.995
IFT88	IFT81	4439613	4433825	9606.ENSP00000323580	9606.ENSP00000242591	0	0	0	0	0.543	0.441	0.9	0.841	0.995
RELN	VLDLR	4447749	4445647	9606.ENSP00000392423	9606.ENSP00000371532	0	0	0	0	0.061	0.437	0.9	0.923	0.995
POLR2B	ERCC3	4445518	4436631	9606.ENSP00000370625	9606.ENSP00000285398	0	0	0	0	0.108	0.923	0.9	0.447	0.995
GTF2H3	CDK7	4450149	4434485	9606.ENSP00000445162	9606.ENSP00000256443	0	0	0	0	0.11	0.816	0.9	0.783	0.995
TTC26	TTC30A	4449028	4441773	9606.ENSP00000419279	9606.ENSP00000347915	0	0	0	0	0.289	0.747	0.9	0.76	0.995
GTF2E2	POLR2D	4441807	4436041	9606.ENSP00000348168	9606.ENSP00000272645	0	0	0	0	0.084	0.943	0.9	0.227	0.995
BMPR1B	BMP2	4448203	4445120	9606.ENSP00000401907	9606.ENSP00000368104	0	0	0	0	0	0.828	0.9	0.778	0.995
GTF2H5	POLR2J	4451149	4436983	9606.ENSP00000476100	9606.ENSP00000292614	0	0	0	0	0.113	0.958	0.9	0	0.995
ZNRD1	POLR1A	4440231	4435327	9606.ENSP00000331111	9606.ENSP00000263857	0	0	0	0	0.183	0.896	0.9	0.546	0.995
ERCC2	GTF2B	4445965	4443553	9606.ENSP00000375809	9606.ENSP00000359531	0	0	0	0	0.061	0.943	0.9	0.213	0.995
GTF2H2	GTF2E1	4440057	4436555	9606.ENSP00000328901	9606.ENSP00000283875	0	0	0	0	0.104	0.944	0.9	0.23	0.995
GTF2H5	GTF2F2	4451149	4441082	9606.ENSP00000476100	9606.ENSP00000340823	0	0	0	0	0.062	0.947	0.9	0.23	0.995
GTF2A2	GTF2E2	4446498	4441807	9606.ENSP00000379372	9606.ENSP00000348168	0	0	0	0	0.1	0.944	0.9	0.208	0.995
TBP	GTF2E2	4445988	4441807	9606.ENSP00000375942	9606.ENSP00000348168	0	0	0	0	0.062	0.917	0.9	0.537	0.995
POLR2G	GTF2H4	4437798	4434734	9606.ENSP00000301788	9606.ENSP00000259895	0	0	0	0	0.087	0.957	0.9	0.073	0.995
GTF2E2	POLR2G	4441807	4437798	9606.ENSP00000348168	9606.ENSP00000301788	0	0	0	0	0.154	0.944	0.9	0.135	0.995
VAMP7	SNAP23	4435117	4434103	9606.ENSP00000262640	9606.ENSP00000249647	0	0	0	0	0.168	0.554	0.9	0.893	0.995
GTF2F1	POLR2L	4446275	4439664	9606.ENSP00000377969	9606.ENSP00000324124	0	0	0	0	0.096	0.944	0.9	0.204	0.995
PLXNA4	SEMA6A	4442296	4434546	9606.ENSP00000352882	9606.ENSP00000257414	0	0	0	0	0.061	0.38	0.9	0.926	0.995
RHOA	RTKN	4448110	4436029	9606.ENSP00000400175	9606.ENSP00000272430	0	0	0	0	0	0.521	0.9	0.918	0.995
IFT22	IFT57	4439359	4435447	9606.ENSP00000320359	9606.ENSP00000264538	0	0	0	0	0.091	0.798	0.9	0.764	0.995
GTF2E2	GTF2H2	4441807	4440057	9606.ENSP00000348168	9606.ENSP00000328901	0	0	0	0	0.096	0.944	0.9	0.125	0.995
GTF2F1	POLR2J	4446275	4436983	9606.ENSP00000377969	9606.ENSP00000292614	0	0	0	0	0.093	0.937	0.9	0.33	0.995
POLR2B	SUPT4H1	4445518	4433315	9606.ENSP00000370625	9606.ENSP00000225504	0	0	0	0	0	0.809	0.9	0.711	0.994
ERCC2	POLR2G	4445965	4437798	9606.ENSP00000375809	9606.ENSP00000301788	0	0	0	0	0.062	0.943	0.9	0.102	0.994
POLR2E	ERCC2	4451285	4445965	9606.ENSP00000478303	9606.ENSP00000375809	0	0	0	0	0.063	0.943	0.9	0.137	0.994
GTF2H3	POLR2L	4450149	4439664	9606.ENSP00000445162	9606.ENSP00000324124	0	0	0	0	0.101	0.923	0.9	0.283	0.994
GTF2E2	POLR2L	4441807	4439664	9606.ENSP00000348168	9606.ENSP00000324124	0	0	0	0	0.092	0.943	0.9	0	0.994
GTF2H3	GTF2A2	4450149	4446498	9606.ENSP00000445162	9606.ENSP00000379372	0	0	0	0	0.063	0.923	0.9	0.378	0.994
GTF2A1	POLR2I	4450395	4433186	9606.ENSP00000452454	9606.ENSP00000221859	0	0	0	0	0.066	0.944	0.9	0.053	0.994
RTKN	LIN7B	4436029	4433159	9606.ENSP00000272430	9606.ENSP00000221459	0	0	0	0	0.062	0	0.9	0.949	0.994
ERCC2	POLR2D	4445965	4436041	9606.ENSP00000375809	9606.ENSP00000272645	0	0	0	0	0.055	0.943	0.9	0.173	0.994
ERCC3	POLR2C	4436631	4433073	9606.ENSP00000285398	9606.ENSP00000219252	0	0	0	0	0.066	0.926	0.9	0.268	0.994
GTF2H5	MNAT1	4451149	4434842	9606.ENSP00000476100	9606.ENSP00000261245	0	0	0	0	0	0.831	0.9	0.702	0.994
ERCC2	POLR2I	4445965	4433186	9606.ENSP00000375809	9606.ENSP00000221859	0	0	0	0	0.061	0.943	0.9	0.087	0.994
POLR2F	ERCC2	4448289	4445965	9606.ENSP00000403852	9606.ENSP00000375809	0.053	0	0	0	0	0.943	0.9	0.115	0.994
GTF2A1	POLR2G	4450395	4437798	9606.ENSP00000452454	9606.ENSP00000301788	0	0	0	0	0.07	0.945	0.9	0	0.994
VAMP2	SYT1	4438921	4434836	9606.ENSP00000314214	9606.ENSP00000261205	0	0	0	0	0.115	0.474	0.9	0.9	0.994
IFT52	IFT88	4444086	4439613	9606.ENSP00000362121	9606.ENSP00000323580	0	0	0	0	0.15	0.252	0.9	0.918	0.994
GTF2A2	GTF2H4	4446498	4434734	9606.ENSP00000379372	9606.ENSP00000259895	0	0	0	0	0	0.944	0.9	0	0.994
GTF2H5	GTF2A1	4451149	4450395	9606.ENSP00000476100	9606.ENSP00000452454	0	0	0	0	0.063	0.944	0.9	0.049	0.994
BMP7	BMPR2	4446466	4444419	9606.ENSP00000379204	9606.ENSP00000363708	0	0	0	0	0	0.528	0.9	0.888	0.994
TAF3	TAF12	4441025	4435347	9606.ENSP00000340271	9606.ENSP00000263974	0	0	0	0	0.064	0.809	0.9	0.735	0.994
POLR1B	POLR2F	4450104	4448289	9606.ENSP00000444136	9606.ENSP00000403852	0.163	0	0	0	0.155	0.778	0.9	0.698	0.994
TTC26	IFT88	4449028	4439613	9606.ENSP00000419279	9606.ENSP00000323580	0	0	0	0	0.652	0.138	0.9	0.836	0.994
GNAI3	GNAI1	4443410	4441302	9606.ENSP00000358867	9606.ENSP00000343027	0	0	0	0.986	0	0.945	0.9	0.669	0.994
GTF2B	GTF2H2	4443553	4440057	9606.ENSP00000359531	9606.ENSP00000328901	0	0	0	0	0.063	0.891	0.9	0.519	0.994
GTF2H2	CDK7	4440057	4434485	9606.ENSP00000328901	9606.ENSP00000256443	0	0	0	0	0.14	0.764	0.9	0.75	0.994
ERCC2	GTF2F2	4445965	4441082	9606.ENSP00000375809	9606.ENSP00000340823	0	0	0	0	0.101	0.943	0.9	0.094	0.994
TAF1C	TAF1D	4450498	4448552	9606.ENSP00000455265	9606.ENSP00000410409	0	0	0	0	0	0.866	0.9	0.649	0.994
IFT57	IFT81	4435447	4433825	9606.ENSP00000264538	9606.ENSP00000242591	0	0	0	0	0.244	0.524	0.9	0.871	0.994
STX6	SNAP23	4434615	4434103	9606.ENSP00000258301	9606.ENSP00000249647	0	0	0	0	0	0.635	0.9	0.862	0.994
POLR2F	GTF2E1	4448289	4436555	9606.ENSP00000403852	9606.ENSP00000283875	0	0	0	0	0.061	0.923	0.9	0.377	0.994
ERCC2	POLR2B	4445965	4445518	9606.ENSP00000375809	9606.ENSP00000370625	0	0	0	0	0.113	0.943	0.9	0.091	0.994
GTF2A2	POLR2B	4446498	4445518	9606.ENSP00000379372	9606.ENSP00000370625	0	0	0	0	0.099	0.944	0.9	0.083	0.994
STX16	SNAP29	4443679	4432869	9606.ENSP00000360183	9606.ENSP00000215730	0	0	0	0	0.061	0.862	0.9	0.635	0.994
POLR2E	GTF2H3	4451285	4450149	9606.ENSP00000478303	9606.ENSP00000445162	0	0	0	0	0.083	0.923	0.9	0.256	0.994
GTF2A1	GTF2H4	4450395	4434734	9606.ENSP00000452454	9606.ENSP00000259895	0	0	0	0	0.068	0.944	0.9	0	0.994
IFT88	IFT46	4439613	4435357	9606.ENSP00000323580	9606.ENSP00000264020	0	0	0	0	0.283	0.441	0.9	0.877	0.994
ERCC2	POLR2L	4445965	4439664	9606.ENSP00000375809	9606.ENSP00000324124	0	0	0	0	0	0.943	0.9	0.131	0.994
POLR2K	POLR3K	4441290	4437041	9606.ENSP00000342889	9606.ENSP00000293860	0	0	0	0	0.19	0.651	0.9	0.831	0.994
GTF2A1	GTF2F1	4450395	4446275	9606.ENSP00000452454	9606.ENSP00000377969	0	0	0	0	0.134	0.9	0.9	0.467	0.994
GTF2H2C	ERCC3	4449230	4436631	9606.ENSP00000422907	9606.ENSP00000285398	0	0	0	0	0.062	0.977	0.54	0.501	0.994
POLR2H	POLR3K	4448791	4437041	9606.ENSP00000415536	9606.ENSP00000293860	0	0	0	0	0.196	0.722	0.9	0.797	0.994
STX12	STX6	4444293	4434615	9606.ENSP00000363054	9606.ENSP00000258301	0	0	0	0	0.088	0.759	0.9	0.771	0.994
ERCC3	POLR2I	4436631	4433186	9606.ENSP00000285398	9606.ENSP00000221859	0	0	0	0	0.06	0.923	0.9	0.301	0.994
TAF1L	TAF12	4448960	4435347	9606.ENSP00000418379	9606.ENSP00000263974	0	0	0	0	0.082	0.761	0.9	0.769	0.994
GTF2A1	POLR2C	4450395	4433073	9606.ENSP00000452454	9606.ENSP00000219252	0	0	0	0	0.064	0.944	0.9	0	0.994
IFT88	IFT172	4439613	4434789	9606.ENSP00000323580	9606.ENSP00000260570	0	0	0	0	0.194	0.14	0.9	0.934	0.994
IFT20	IFT88	4450745	4439613	9606.ENSP00000464443	9606.ENSP00000323580	0	0	0	0	0.108	0.318	0.9	0.919	0.994
ERCC2	POLR2K	4445965	4441290	9606.ENSP00000375809	9606.ENSP00000342889	0	0	0	0	0	0.943	0.9	0.115	0.994
GTF2E2	POLR2I	4441807	4433186	9606.ENSP00000348168	9606.ENSP00000221859	0	0	0	0	0.095	0.944	0.9	0.102	0.994
GTF2A1	POLR2D	4450395	4436041	9606.ENSP00000452454	9606.ENSP00000272645	0	0	0	0	0.062	0.943	0.9	0.129	0.994
POLR2L	GTF2E1	4439664	4436555	9606.ENSP00000324124	9606.ENSP00000283875	0	0	0	0	0.049	0.923	0.9	0.37	0.994
POLR2E	GTF2A2	4451285	4446498	9606.ENSP00000478303	9606.ENSP00000379372	0	0	0	0	0.162	0.943	0.9	0	0.994
GTF2A1	POLR2B	4450395	4445518	9606.ENSP00000452454	9606.ENSP00000370625	0	0	0	0	0.082	0.944	0.9	0.083	0.994
GTF2A2	POLR2C	4446498	4433073	9606.ENSP00000379372	9606.ENSP00000219252	0	0	0	0	0.082	0.944	0.9	0.051	0.994
GTF2A2	ERCC2	4446498	4445965	9606.ENSP00000379372	9606.ENSP00000375809	0	0	0	0	0	0.943	0.9	0.05	0.994
TAF9	TAF10	4445457	4437567	9606.ENSP00000370201	9606.ENSP00000299424	0	0	0	0	0.064	0.948	0.9	0	0.994
MRVI1	PRKG1	4448636	4444301	9606.ENSP00000412130	9606.ENSP00000363092	0	0	0	0	0.077	0.865	0.8	0.803	0.994
GTF2A2	POLR2D	4446498	4436041	9606.ENSP00000379372	9606.ENSP00000272645	0	0	0	0	0.108	0.943	0.9	0	0.994
CTDP1	POLR2A	4451857	4451459	9606.ENSP00000484525	9606.ENSP00000480158	0	0	0	0	0.131	0.772	0.9	0.774	0.994
TTC30B	IFT22	4447329	4439359	9606.ENSP00000386181	9606.ENSP00000320359	0	0	0	0	0.088	0.696	0.9	0.826	0.994
GTF2F1	ERCC2	4446275	4445965	9606.ENSP00000377969	9606.ENSP00000375809	0	0	0	0	0.08	0.942	0.9	0.093	0.994
GTF2E2	POLR2K	4441807	4441290	9606.ENSP00000348168	9606.ENSP00000342889	0	0	0	0	0.061	0.946	0.9	0.082	0.994
BMP7	ACVR1	4446466	4435284	9606.ENSP00000379204	9606.ENSP00000263640	0	0	0	0	0	0.546	0.9	0.88	0.994
ERCC2	ERCC1	4445965	4432595	9606.ENSP00000375809	9606.ENSP00000013807	0	0	0	0	0.062	0	0.9	0.946	0.994
POLR2E	GTF2E2	4451285	4441807	9606.ENSP00000478303	9606.ENSP00000348168	0	0	0	0	0.082	0.943	0.9	0.093	0.994
GTF2A1	POLR2K	4450395	4441290	9606.ENSP00000452454	9606.ENSP00000342889	0	0	0	0	0	0.944	0.9	0.049	0.994
GTF2H3	POLR2F	4450149	4448289	9606.ENSP00000445162	9606.ENSP00000403852	0	0	0	0	0.078	0.923	0.9	0.349	0.994
POLR2F	GTF2E2	4448289	4441807	9606.ENSP00000403852	9606.ENSP00000348168	0	0	0	0	0.062	0.943	0.9	0	0.994
GTF2A1	TAF6	4450395	4448098	9606.ENSP00000452454	9606.ENSP00000399982	0	0	0	0	0.074	0.926	0.9	0.26	0.994
PLXNA4	SEMA3A	4442296	4435593	9606.ENSP00000352882	9606.ENSP00000265362	0	0	0	0	0	0.365	0.9	0.905	0.993
TTC26	IFT81	4449028	4433825	9606.ENSP00000419279	9606.ENSP00000242591	0	0	0	0	0.634	0.129	0.9	0.833	0.993
TTC30B	IFT81	4447329	4433825	9606.ENSP00000386181	9606.ENSP00000242591	0	0	0	0	0.206	0.613	0.9	0.822	0.993
POLR2E	ERCC3	4451285	4436631	9606.ENSP00000478303	9606.ENSP00000285398	0	0	0	0	0.074	0.923	0.9	0.18	0.993
BMP7	SOSTDC1	4446466	4438091	9606.ENSP00000379204	9606.ENSP00000304930	0	0	0	0	0.069	0.379	0.9	0.904	0.993
POLR2G	ERCC3	4437798	4436631	9606.ENSP00000301788	9606.ENSP00000285398	0	0	0	0	0.066	0.923	0.9	0.236	0.993
SUPT5H	POLR2D	4450951	4436041	9606.ENSP00000470252	9606.ENSP00000272645	0	0	0	0	0	0.87	0.9	0.541	0.993
POLR2B	GTF2H2	4445518	4440057	9606.ENSP00000370625	9606.ENSP00000328901	0	0	0	0	0.086	0.883	0.9	0.423	0.993
TAF1L	TAF11	4448960	4442508	9606.ENSP00000418379	9606.ENSP00000354633	0	0	0	0	0.063	0.759	0.9	0.743	0.993
IFT52	IFT80	4444086	4438823	9606.ENSP00000362121	9606.ENSP00000312778	0	0	0	0	0.176	0.423	0.9	0.884	0.993
POLR2F	ERCC3	4448289	4436631	9606.ENSP00000403852	9606.ENSP00000285398	0	0	0	0	0	0.923	0.9	0.242	0.993
ABCC9	KCNJ8	4434835	4433784	9606.ENSP00000261200	9606.ENSP00000240662	0	0	0	0	0.211	0.393	0.9	0.88	0.993
BMP2	BMPR2	4445120	4444419	9606.ENSP00000368104	9606.ENSP00000363708	0	0	0	0	0.061	0.528	0.9	0.868	0.993
STXBP3	SNAP23	4443442	4434103	9606.ENSP00000359025	9606.ENSP00000249647	0	0	0	0	0.11	0.681	0.9	0.783	0.993
GTF2A1	TCEA1	4450395	4449450	9606.ENSP00000452454	9606.ENSP00000428426	0	0	0	0	0.062	0.937	0.9	0	0.993
POLR1B	POLR3A	4450104	4443925	9606.ENSP00000444136	9606.ENSP00000361446	0.081	0	0	0	0.85	0.875	0	0.669	0.993
TBP	POLR2I	4445988	4433186	9606.ENSP00000375942	9606.ENSP00000221859	0	0	0	0	0.063	0.877	0.9	0.532	0.993
GTF2H3	POLR2G	4450149	4437798	9606.ENSP00000445162	9606.ENSP00000301788	0	0	0	0	0.064	0.923	0.9	0.219	0.993
CTDP1	GTF2F2	4451857	4441082	9606.ENSP00000484525	9606.ENSP00000340823	0	0	0	0	0.148	0.728	0.9	0.769	0.993
TTC30A	IFT22	4441773	4439359	9606.ENSP00000347915	9606.ENSP00000320359	0	0	0	0	0.088	0.815	0.9	0.67	0.993
H1F0	H1FX	4441434	4440118	9606.ENSP00000344504	9606.ENSP00000329662	0	0	0	0.651	0.926	0	0.9	0.621	0.993
STX6	VAMP3	4434615	4432634	9606.ENSP00000258301	9606.ENSP00000054666	0	0	0	0	0.08	0.743	0.9	0.75	0.993
TCEA1	GTF2E1	4449450	4436555	9606.ENSP00000428426	9606.ENSP00000283875	0	0	0	0	0.062	0.919	0.9	0.235	0.993
POLR2F	TBP	4448289	4445988	9606.ENSP00000403852	9606.ENSP00000375942	0	0	0	0	0.063	0.877	0.9	0.483	0.993
ERCC3	POLR2D	4436631	4436041	9606.ENSP00000285398	9606.ENSP00000272645	0	0	0	0	0.097	0.923	0.9	0.183	0.993
GTF2H3	POLR2K	4450149	4441290	9606.ENSP00000445162	9606.ENSP00000342889	0	0	0	0	0.062	0.923	0.9	0.187	0.993
TTC26	IFT46	4449028	4435357	9606.ENSP00000419279	9606.ENSP00000264020	0	0	0	0	0.438	0.138	0.9	0.875	0.993
POLR1B	ZNRD1	4450104	4440231	9606.ENSP00000444136	9606.ENSP00000331111	0	0	0	0	0.315	0.783	0.9	0.627	0.993
GTF2E1	GTF2H1	4436555	4435664	9606.ENSP00000283875	9606.ENSP00000265963	0	0	0	0	0.122	0.862	0.9	0.537	0.993
GTF2F2	GTF2H2	4441082	4440057	9606.ENSP00000340823	9606.ENSP00000328901	0	0	0	0	0.065	0.923	0.9	0.128	0.992
POLR2L	POLR3B	4439664	4433408	9606.ENSP00000324124	9606.ENSP00000228347	0.123	0	0	0	0.081	0.788	0.9	0.64	0.992
TAF1L	TAF10	4448960	4437567	9606.ENSP00000418379	9606.ENSP00000299424	0	0	0	0	0	0.739	0.9	0.746	0.992
STX4	SNAP25	4439148	4434401	9606.ENSP00000317714	9606.ENSP00000254976	0	0	0	0	0.079	0.571	0.9	0.837	0.992
POLR2E	GTF2H4	4451285	4434734	9606.ENSP00000478303	9606.ENSP00000259895	0	0	0	0	0.09	0.923	0.9	0.073	0.992
TTC30B	IFT88	4447329	4439613	9606.ENSP00000386181	9606.ENSP00000323580	0	0	0	0	0.274	0.547	0.9	0.805	0.992
GTF2H3	POLR2I	4450149	4433186	9606.ENSP00000445162	9606.ENSP00000221859	0	0	0	0	0.081	0.923	0.9	0.068	0.992
GTF2H3	POLR2C	4450149	4433073	9606.ENSP00000445162	9606.ENSP00000219252	0	0	0	0	0.098	0.923	0.9	0.043	0.992
TCEA1	POLR2H	4449450	4448791	9606.ENSP00000428426	9606.ENSP00000415536	0	0	0	0	0.152	0.809	0.9	0.568	0.992
GTF2H3	POLR2D	4450149	4436041	9606.ENSP00000445162	9606.ENSP00000272645	0	0	0	0	0.108	0.923	0.9	0	0.992
GTF2F1	GTF2H2	4446275	4440057	9606.ENSP00000377969	9606.ENSP00000328901	0	0	0	0	0.057	0.869	0.9	0.427	0.992
IFT74	IFT88	4448305	4439613	9606.ENSP00000404122	9606.ENSP00000323580	0	0	0	0	0.46	0.27	0.9	0.842	0.992
TBP	POLR2D	4445988	4436041	9606.ENSP00000375942	9606.ENSP00000272645	0	0	0	0	0.064	0.877	0.9	0.389	0.992
POLR2K	ERCC3	4441290	4436631	9606.ENSP00000342889	9606.ENSP00000285398	0	0	0	0	0	0.923	0.9	0.062	0.992
CLUAP1	TTC30B	4450637	4447329	9606.ENSP00000460850	9606.ENSP00000386181	0	0	0	0	0.23	0.734	0.9	0.674	0.992
TAF6	TAF9	4448098	4445457	9606.ENSP00000399982	9606.ENSP00000370201	0	0	0	0	0.059	0.904	0.9	0.265	0.992
GTF2H3	POLR2B	4450149	4445518	9606.ENSP00000445162	9606.ENSP00000370625	0	0	0	0	0.065	0.923	0.9	0.064	0.992
TBP	POLR2K	4445988	4441290	9606.ENSP00000375942	9606.ENSP00000342889	0	0	0	0	0.064	0.877	0.9	0.388	0.992
POLR1D	POLR3K	4437857	4437041	9606.ENSP00000302478	9606.ENSP00000293860	0.058	0	0	0	0.237	0.666	0.9	0.747	0.992
GTF2H5	GTF2F1	4451149	4446275	9606.ENSP00000476100	9606.ENSP00000377969	0	0	0	0	0	0.92	0.9	0.117	0.992
GNAI2	GNB2	4438833	4438114	9606.ENSP00000312999	9606.ENSP00000305260	0	0	0	0	0.331	0.726	0.9	0.633	0.992
POLR2F	POLR3B	4448289	4433408	9606.ENSP00000403852	9606.ENSP00000228347	0.163	0	0	0	0.117	0.805	0.9	0.547	0.992
TTC30A	IFT80	4441773	4438823	9606.ENSP00000347915	9606.ENSP00000312778	0	0	0	0	0.214	0.818	0.9	0.518	0.992
POLR2L	ERCC3	4439664	4436631	9606.ENSP00000324124	9606.ENSP00000285398	0	0	0	0	0.046	0.923	0.9	0.082	0.992
GTF2A2	ERCC3	4446498	4436631	9606.ENSP00000379372	9606.ENSP00000285398	0	0	0	0	0	0.923	0.9	0.095	0.992
TBP	POLR2L	4445988	4439664	9606.ENSP00000375942	9606.ENSP00000324124	0	0	0	0	0.064	0.877	0.9	0.324	0.991
POLR2E	GTF2H5	4451285	4451149	9606.ENSP00000478303	9606.ENSP00000476100	0	0	0	0	0.062	0.92	0.9	0.045	0.991
IFT80	IFT81	4438823	4433825	9606.ENSP00000312778	9606.ENSP00000242591	0	0	0	0	0.456	0.142	0.9	0.843	0.991
TCEA1	ERCC3	4449450	4436631	9606.ENSP00000428426	9606.ENSP00000285398	0	0	0	0	0.088	0.877	0.9	0.359	0.991
DPAGT1	DPM1	4447398	4443776	9606.ENSP00000386597	9606.ENSP00000360644	0.184	0	0	0	0.107	0	0.9	0.902	0.991
ADM	RAMP2	4449788	4434325	9606.ENSP00000436607	9606.ENSP00000253796	0	0	0	0	0	0	0.9	0.921	0.991
TCEA1	ERCC2	4449450	4445965	9606.ENSP00000428426	9606.ENSP00000375809	0	0	0	0	0.046	0.909	0.9	0.091	0.991
TBP	ERCC2	4445988	4445965	9606.ENSP00000375942	9606.ENSP00000375809	0	0	0	0	0.063	0.908	0.9	0.134	0.991
GTF2H2	POLR2C	4440057	4433073	9606.ENSP00000328901	9606.ENSP00000219252	0	0	0	0	0.11	0.877	0.9	0.293	0.991
BMPR2	ACVR1	4444419	4435284	9606.ENSP00000363708	9606.ENSP00000263640	0	0	0	0.752	0.063	0.888	0.9	0.899	0.991
GTF2F1	GTF2H1	4446275	4435664	9606.ENSP00000377969	9606.ENSP00000265963	0	0	0	0	0.148	0.737	0.9	0.649	0.991
POLR2F	POLR3E	4448289	4437609	9606.ENSP00000403852	9606.ENSP00000299853	0	0	0	0	0.062	0.811	0.9	0.57	0.991
TRAF3IP1	TTC30A	4444161	4441773	9606.ENSP00000362424	9606.ENSP00000347915	0	0	0	0	0.169	0.747	0.9	0.638	0.991
GNAI1	GNB4	4441302	4433561	9606.ENSP00000343027	9606.ENSP00000232564	0	0	0	0	0.123	0.83	0.9	0.494	0.991
CALCA	RAMP1	4440295	4434373	9606.ENSP00000331746	9606.ENSP00000254661	0	0	0	0	0	0.379	0.9	0.867	0.991
IFT20	TRAF3IP1	4450745	4444161	9606.ENSP00000464443	9606.ENSP00000362424	0	0	0	0	0.064	0.119	0.9	0.906	0.991
CTNNB1	EGFR	4441426	4436186	9606.ENSP00000344456	9606.ENSP00000275493	0	0	0	0	0.062	0.472	0.9	0.832	0.99
GTF2A2	TAF7	4446498	4438816	9606.ENSP00000379372	9606.ENSP00000312709	0	0	0	0	0.088	0.86	0.9	0.313	0.99
GTF2A1	ERCC2	4450395	4445965	9606.ENSP00000452454	9606.ENSP00000375809	0	0	0	0	0.049	0.908	0.9	0	0.99
POLR1D	POLR3E	4437857	4437609	9606.ENSP00000302478	9606.ENSP00000299853	0	0	0	0	0.108	0.651	0.9	0.724	0.99
VAMP7	STX6	4435117	4434615	9606.ENSP00000262640	9606.ENSP00000258301	0	0	0	0	0.094	0.525	0.9	0.814	0.99
ERCC2	POLR2J	4445965	4436983	9606.ENSP00000375809	9606.ENSP00000292614	0.044	0	0	0	0.061	0.903	0.9	0.095	0.99
GTF2H2	POLR2G	4440057	4437798	9606.ENSP00000328901	9606.ENSP00000301788	0	0	0	0	0.082	0.877	0.9	0.238	0.99
TBP	POLR2J	4445988	4436983	9606.ENSP00000375942	9606.ENSP00000292614	0	0	0	0	0.063	0.865	0.9	0.332	0.99
ERCC5	CCNH	4441782	4434515	9606.ENSP00000347978	9606.ENSP00000256897	0	0	0	0	0.097	0.837	0.9	0.458	0.99
STX12	VAMP8	4444293	4435329	9606.ENSP00000363054	9606.ENSP00000263864	0	0	0	0	0.081	0.689	0.9	0.695	0.99
TTC30B	IFT80	4447329	4438823	9606.ENSP00000386181	9606.ENSP00000312778	0	0	0	0	0.214	0.547	0.9	0.762	0.99
POLR3F	POLR2L	4444909	4439664	9606.ENSP00000366828	9606.ENSP00000324124	0	0	0	0	0.087	0.666	0.9	0.711	0.99
TTC30A	IFT57	4441773	4435447	9606.ENSP00000347915	9606.ENSP00000264538	0	0	0	0	0.226	0.686	0.9	0.655	0.99
GTF2H5	TBP	4451149	4445988	9606.ENSP00000476100	9606.ENSP00000375942	0	0	0	0	0.063	0.862	0.9	0.33	0.99
IFT52	IFT81	4444086	4433825	9606.ENSP00000362121	9606.ENSP00000242591	0	0	0	0	0.108	0.139	0.9	0.896	0.99
IFT52	IFT172	4444086	4434789	9606.ENSP00000362121	9606.ENSP00000260570	0	0	0	0	0.128	0.118	0.9	0.894	0.99
POLR2J	GTF2H4	4436983	4434734	9606.ENSP00000292614	9606.ENSP00000259895	0	0	0	0	0.082	0.906	0.9	0	0.99
GNG4	GNG11	4445956	4434060	9606.ENSP00000375727	9606.ENSP00000248564	0	0	0	0	0	0	0.9	0.906	0.99
BMP2	ACVR1	4445120	4435284	9606.ENSP00000368104	9606.ENSP00000263640	0	0	0	0	0	0.72	0.8	0.844	0.99
GNAI1	GNB2	4441302	4438114	9606.ENSP00000343027	9606.ENSP00000305260	0	0	0	0	0.123	0.75	0.9	0.605	0.99
POLR2A	CDK7	4451459	4434485	9606.ENSP00000480158	9606.ENSP00000256443	0	0	0	0	0.066	0.606	0.9	0.759	0.99
STXBP3	VAMP2	4443442	4438921	9606.ENSP00000359025	9606.ENSP00000314214	0	0	0	0	0.061	0.475	0.9	0.823	0.99
VAMP2	SNAP29	4438921	4432869	9606.ENSP00000314214	9606.ENSP00000215730	0	0	0	0	0.062	0.807	0.9	0.543	0.99
TBP	GTF2H2	4445988	4440057	9606.ENSP00000375942	9606.ENSP00000328901	0	0	0	0	0.064	0.87	0.9	0.274	0.99
GPD2	GPD1	4438431	4437724	9606.ENSP00000308610	9606.ENSP00000301149	0.216	0	0	0	0.065	0.185	0.9	0.864	0.99
IFT20	IFT52	4450745	4444086	9606.ENSP00000464443	9606.ENSP00000362121	0	0	0	0	0.081	0.12	0.9	0.895	0.99
POLR2E	GTF2A1	4451285	4450395	9606.ENSP00000478303	9606.ENSP00000452454	0	0	0	0	0.045	0.908	0.9	0	0.99
STX4	STX6	4439148	4434615	9606.ENSP00000317714	9606.ENSP00000258301	0	0	0	0	0.064	0.648	0.9	0.751	0.99
GNG10	GNG11	4444362	4434060	9606.ENSP00000363411	9606.ENSP00000248564	0	0	0	0	0	0	0.9	0.908	0.99
HIST1H2BO	HIST1H2BL	4451211	4444884	9606.ENSP00000477527	9606.ENSP00000366618	0	0	0	0.983	0.858	0.387	0.9	0.543	0.99
GNAI3	GNB2	4443410	4438114	9606.ENSP00000358867	9606.ENSP00000305260	0	0	0	0	0.123	0.75	0.9	0.6	0.99
ACVR1	BMP4	4435284	4433931	9606.ENSP00000263640	9606.ENSP00000245451	0	0	0	0	0	0.61	0.8	0.874	0.989
POLR3H	POLR3K	4441710	4437041	9606.ENSP00000347345	9606.ENSP00000293860	0	0	0	0	0.101	0.651	0.9	0.707	0.989
GTF2A1	TAF1	4450395	4448421	9606.ENSP00000452454	9606.ENSP00000406549	0	0	0	0	0.064	0.885	0.9	0.136	0.989
CTGF	TGFB1	4442998	4433189	9606.ENSP00000356954	9606.ENSP00000221930	0	0	0	0	0.061	0.379	0.9	0.842	0.989
POLR2D	SUPT4H1	4436041	4433315	9606.ENSP00000272645	9606.ENSP00000225504	0	0	0	0	0.134	0.809	0.9	0.442	0.989
POLR1D	POLR2C	4437857	4433073	9606.ENSP00000302478	9606.ENSP00000219252	0	0	0	0	0.163	0.935	0	0.824	0.989
IFT80	IFT46	4438823	4435357	9606.ENSP00000312778	9606.ENSP00000264020	0	0	0	0	0.228	0.118	0.9	0.859	0.989
VAMP2	STX6	4438921	4434615	9606.ENSP00000314214	9606.ENSP00000258301	0	0	0	0	0.08	0.34	0.9	0.842	0.989
GTF2H2	POLR2I	4440057	4433186	9606.ENSP00000328901	9606.ENSP00000221859	0	0	0	0	0.194	0.877	0.9	0.102	0.989
POLR3A	POLR2L	4443925	4439664	9606.ENSP00000361446	9606.ENSP00000324124	0.071	0	0	0	0.065	0.749	0.9	0.581	0.989
GNAI2	GNB4	4438833	4433561	9606.ENSP00000312999	9606.ENSP00000232564	0	0	0	0	0.123	0.806	0.9	0.447	0.989
HIST1H2BM	HIST1H2BL	4451252	4444884	9606.ENSP00000477907	9606.ENSP00000366618	0	0	0	0.983	0.844	0.35	0.9	0.536	0.989
TAF1	GTF2A2	4448421	4446498	9606.ENSP00000406549	9606.ENSP00000379372	0	0	0	0	0	0.87	0.9	0.251	0.989
KCNJ11	ABCC9	4441544	4434835	9606.ENSP00000345708	9606.ENSP00000261200	0	0	0	0	0.061	0.459	0.9	0.809	0.989
GNAI3	GNB4	4443410	4433561	9606.ENSP00000358867	9606.ENSP00000232564	0	0	0	0	0.123	0.829	0.9	0.393	0.989
VAMP4	STX1A	4433662	4433256	9606.ENSP00000236192	9606.ENSP00000222812	0	0	0	0	0.062	0.744	0.8	0.813	0.989
GNG4	GNAI1	4445956	4441302	9606.ENSP00000375727	9606.ENSP00000343027	0	0	0	0	0.061	0.869	0.9	0.278	0.989
TTC26	IFT74	4449028	4448305	9606.ENSP00000419279	9606.ENSP00000404122	0	0	0	0	0.509	0.136	0.9	0.781	0.989
POLR3H	POLR2K	4441710	4441290	9606.ENSP00000347345	9606.ENSP00000342889	0	0	0	0	0.098	0.705	0.9	0.662	0.989
POLR1B	POLR2K	4450104	4441290	9606.ENSP00000444136	9606.ENSP00000342889	0	0	0	0	0.107	0.788	0.9	0.527	0.989
TTC30A	IFT81	4441773	4433825	9606.ENSP00000347915	9606.ENSP00000242591	0	0	0	0	0.206	0.686	0.9	0.616	0.989
GTF2E1	MNAT1	4436555	4434842	9606.ENSP00000283875	9606.ENSP00000261245	0	0	0	0	0.124	0.788	0.9	0.51	0.989
VLDLR	DAB1	4445647	4443703	9606.ENSP00000371532	9606.ENSP00000360280	0	0	0	0	0	0.472	0.9	0.819	0.989
GK	GPD2	4448193	4438431	9606.ENSP00000401720	9606.ENSP00000308610	0.079	0.302	0.348	0	0.174	0.125	0.9	0.728	0.989
TBP	TAF1A	4445988	4441012	9606.ENSP00000375942	9606.ENSP00000339976	0	0	0	0	0	0.718	0.9	0.649	0.989
ADM	RAMP1	4449788	4434373	9606.ENSP00000436607	9606.ENSP00000254661	0	0	0	0	0	0.294	0.9	0.864	0.989
BMPR2	BMP4	4444419	4433931	9606.ENSP00000363708	9606.ENSP00000245451	0	0	0	0	0.054	0.55	0.9	0.784	0.989
STX4	VAMP8	4439148	4435329	9606.ENSP00000317714	9606.ENSP00000263864	0	0	0	0	0.084	0.509	0.9	0.792	0.989
POLR2K	POLR3B	4441290	4433408	9606.ENSP00000342889	9606.ENSP00000228347	0	0	0	0	0.078	0.788	0.9	0.535	0.989
GTF2E2	MNAT1	4441807	4434842	9606.ENSP00000348168	9606.ENSP00000261245	0	0	0	0	0.108	0.857	0.9	0.269	0.989
VAMP2	CPLX1	4438921	4438141	9606.ENSP00000314214	9606.ENSP00000305613	0	0	0	0	0.197	0.524	0.9	0.74	0.988
RHOA	CTNND1	4448110	4446884	9606.ENSP00000400175	9606.ENSP00000382004	0	0	0	0	0	0.386	0.9	0.82	0.988
YAP1	CTGF	4451342	4442998	9606.ENSP00000478927	9606.ENSP00000356954	0	0	0	0	0.334	0.305	0.9	0.778	0.988
IFT46	IFT172	4435357	4434789	9606.ENSP00000264020	9606.ENSP00000260570	0	0	0	0	0.146	0.117	0.9	0.869	0.988
POLR2E	GTF2H2	4451285	4440057	9606.ENSP00000478303	9606.ENSP00000328901	0	0	0	0	0.109	0.877	0.9	0.096	0.988
RELN	DAB1	4447749	4443703	9606.ENSP00000392423	9606.ENSP00000360280	0	0	0	0	0.101	0.379	0.9	0.817	0.988
STX4	VAMP7	4439148	4435117	9606.ENSP00000317714	9606.ENSP00000262640	0	0	0	0	0.087	0.555	0.9	0.752	0.988
GTF2H5	CDK7	4451149	4434485	9606.ENSP00000476100	9606.ENSP00000256443	0	0	0	0	0.062	0.534	0.9	0.777	0.988
GTF2H2	POLR2L	4440057	4439664	9606.ENSP00000328901	9606.ENSP00000324124	0	0	0	0	0.095	0.877	0.9	0.107	0.988
VAMP8	SNAP25	4435329	4434401	9606.ENSP00000263864	9606.ENSP00000254976	0	0	0	0	0.062	0.561	0.9	0.752	0.988
GTF2H2	POLR2D	4440057	4436041	9606.ENSP00000328901	9606.ENSP00000272645	0	0	0	0	0.082	0.877	0.9	0.08	0.988
POLR2A	GTF2H1	4451459	4435664	9606.ENSP00000480158	9606.ENSP00000265963	0	0	0	0	0.081	0.772	0.9	0.5	0.988
ADM	RAMP3	4449788	4433813	9606.ENSP00000436607	9606.ENSP00000242249	0	0	0	0	0	0	0.9	0.893	0.988
TTC26	IFT22	4449028	4439359	9606.ENSP00000419279	9606.ENSP00000320359	0	0	0	0	0.133	0.132	0.9	0.86	0.988
GTF2B	TAF11	4443553	4442508	9606.ENSP00000359531	9606.ENSP00000354633	0	0	0	0	0.063	0.667	0.9	0.668	0.988
POLR2J	GTF2E1	4436983	4436555	9606.ENSP00000292614	9606.ENSP00000283875	0.042	0	0	0	0.092	0.87	0.9	0.136	0.988
POLR3H	POLR2L	4441710	4439664	9606.ENSP00000347345	9606.ENSP00000324124	0	0	0	0	0.104	0.757	0.9	0.532	0.988
TAF8	TAF3	4444069	4441025	9606.ENSP00000362068	9606.ENSP00000340271	0	0	0	0.578	0.055	0.827	0.9	0.821	0.988
TCEA1	GTF2E2	4449450	4441807	9606.ENSP00000428426	9606.ENSP00000348168	0	0	0	0	0.063	0.877	0.9	0.085	0.988
CTNND1	CTNNB1	4446884	4441426	9606.ENSP00000382004	9606.ENSP00000344456	0	0	0	0	0.086	0.511	0.9	0.775	0.988
IFT74	IFT80	4448305	4438823	9606.ENSP00000404122	9606.ENSP00000312778	0	0	0	0	0.263	0.142	0.9	0.845	0.988
TAF1C	TBP	4450498	4445988	9606.ENSP00000455265	9606.ENSP00000375942	0	0	0	0	0.055	0.763	0.9	0.54	0.988
GTF2H2	POLR2J	4440057	4436983	9606.ENSP00000328901	9606.ENSP00000292614	0	0	0	0	0.146	0.864	0.9	0.146	0.988
TCEA1	SUPT6H	4449450	4439257	9606.ENSP00000428426	9606.ENSP00000319104	0	0	0	0	0.061	0.591	0.9	0.725	0.988
IFT20	TTC30B	4450745	4447329	9606.ENSP00000464443	9606.ENSP00000386181	0	0	0	0	0.062	0.613	0.9	0.716	0.988
TRAF3IP1	IFT88	4444161	4439613	9606.ENSP00000362424	9606.ENSP00000323580	0	0	0	0	0.31	0.121	0.9	0.825	0.988
GTF2A2	GTF2H2	4446498	4440057	9606.ENSP00000379372	9606.ENSP00000328901	0	0	0	0	0.062	0.877	0.9	0.127	0.988
IFT172	IFT81	4434789	4433825	9606.ENSP00000260570	9606.ENSP00000242591	0	0	0	0	0.208	0.119	0.9	0.855	0.988
TAF1C	TAF1A	4450498	4441012	9606.ENSP00000455265	9606.ENSP00000339976	0	0	0	0	0	0.416	0.9	0.812	0.988
TCEA1	GTF2H2	4449450	4440057	9606.ENSP00000428426	9606.ENSP00000328901	0	0	0	0	0.101	0.831	0.9	0.309	0.988
ENO4	PKLR	4441532	4441008	9606.ENSP00000345555	9606.ENSP00000339933	0.111	0	0	0	0.461	0	0.9	0.763	0.987
TAF9	TAF4	4445457	4434267	9606.ENSP00000370201	9606.ENSP00000252996	0	0	0	0	0.044	0.879	0.9	0	0.987
TTC30B	IFT172	4447329	4434789	9606.ENSP00000386181	9606.ENSP00000260570	0	0	0	0	0.115	0.534	0.9	0.741	0.987
GTF2E2	GTF2H1	4441807	4435664	9606.ENSP00000348168	9606.ENSP00000265963	0	0	0	0	0.133	0.843	0.9	0.173	0.987
GTF2A1	POLR2J	4450395	4436983	9606.ENSP00000452454	9606.ENSP00000292614	0	0	0	0	0.065	0.875	0.9	0	0.987
GTF2A1	GTF2H3	4450395	4450149	9606.ENSP00000452454	9606.ENSP00000445162	0	0	0	0	0.089	0.877	0.9	0	0.987
GTF2A1	GTF2H2	4450395	4440057	9606.ENSP00000452454	9606.ENSP00000328901	0	0	0	0	0.087	0.871	0.9	0.068	0.987
STX12	VAMP7	4444293	4435117	9606.ENSP00000363054	9606.ENSP00000262640	0	0	0	0	0.095	0.658	0.9	0.643	0.987
POLR2H	POLR3E	4448791	4437609	9606.ENSP00000415536	9606.ENSP00000299853	0	0	0	0	0.062	0.677	0.9	0.643	0.987
POLR2E	SUPT4H1	4451285	4433315	9606.ENSP00000478303	9606.ENSP00000225504	0	0	0	0	0.147	0.809	0.9	0.305	0.987
TCEA1	GTF2A2	4449450	4446498	9606.ENSP00000428426	9606.ENSP00000379372	0	0	0	0	0.061	0.877	0.9	0.072	0.987
BMP7	BMPR1A	4446466	4443868	9606.ENSP00000379204	9606.ENSP00000361107	0	0	0	0	0	0.518	0.9	0.764	0.987
DOLK	SRD5A3	4443975	4435397	9606.ENSP00000361667	9606.ENSP00000264228	0	0	0	0	0	0	0.9	0.882	0.987
BMPR1B	BMP7	4448203	4446466	9606.ENSP00000401907	9606.ENSP00000379204	0	0	0	0	0	0.541	0.9	0.758	0.987
STX12	SNAP23	4444293	4434103	9606.ENSP00000363054	9606.ENSP00000249647	0	0	0	0	0.079	0.711	0.9	0.599	0.987
MET	CDH1	4439114	4434944	9606.ENSP00000317272	9606.ENSP00000261769	0	0	0	0	0.062	0.388	0.9	0.81	0.987
IFT22	IFT46	4439359	4435357	9606.ENSP00000320359	9606.ENSP00000264020	0	0	0	0	0.127	0.141	0.9	0.848	0.987
VAMP7	SNAP25	4435117	4434401	9606.ENSP00000262640	9606.ENSP00000254976	0	0	0	0	0.063	0.512	0.9	0.751	0.987
POLR2K	POLR3C	4441290	4440579	9606.ENSP00000342889	9606.ENSP00000334564	0	0	0	0	0.062	0.687	0.9	0.622	0.987
GTF2A1	TAF2	4450395	4445015	9606.ENSP00000452454	9606.ENSP00000367406	0	0	0	0	0.115	0.8	0.9	0.382	0.987
GTF2E2	POLR2J	4441807	4436983	9606.ENSP00000348168	9606.ENSP00000292614	0	0	0	0	0.12	0.87	0.9	0.068	0.987
TRAF3IP1	IFT80	4444161	4438823	9606.ENSP00000362424	9606.ENSP00000312778	0	0	0	0	0.309	0.121	0.9	0.82	0.987
TAF6	GTF2A2	4448098	4446498	9606.ENSP00000399982	9606.ENSP00000379372	0	0	0	0	0.059	0.845	0.9	0.211	0.987
DPAGT1	DOLK	4447398	4443975	9606.ENSP00000386597	9606.ENSP00000361667	0	0	0	0	0.082	0	0.9	0.872	0.987
POLR2F	GTF2H2	4448289	4440057	9606.ENSP00000403852	9606.ENSP00000328901	0	0	0	0	0.064	0.877	0.9	0	0.987
NTM	OPCML	4447942	4440213	9606.ENSP00000396722	9606.ENSP00000330862	0	0	0	0.977	0.378	0.808	0.9	0.785	0.987
ADM	CALCA	4449788	4440295	9606.ENSP00000436607	9606.ENSP00000331746	0	0	0	0	0	0	0.9	0.879	0.987
POLR2J	ERCC3	4436983	4436631	9606.ENSP00000292614	9606.ENSP00000285398	0	0	0	0	0.068	0.87	0.9	0.062	0.987
POLR2K	GTF2H2	4441290	4440057	9606.ENSP00000342889	9606.ENSP00000328901	0	0	0	0	0.063	0.877	0.9	0	0.987
TAF2	TAF3	4445015	4441025	9606.ENSP00000367406	9606.ENSP00000340271	0	0	0	0	0.064	0.366	0.9	0.796	0.986
POLR3F	POLR2K	4444909	4441290	9606.ENSP00000366828	9606.ENSP00000342889	0	0	0	0	0.169	0.651	0.9	0.578	0.986
GTF2A2	GTF2H1	4446498	4435664	9606.ENSP00000379372	9606.ENSP00000265963	0	0	0	0	0.062	0.651	0.9	0.633	0.986
GTF2A2	TAF8	4446498	4444069	9606.ENSP00000379372	9606.ENSP00000362068	0	0	0	0	0.062	0.8	0.9	0.364	0.986
GTF2H3	POLR2J	4450149	4436983	9606.ENSP00000445162	9606.ENSP00000292614	0	0	0	0	0.063	0.87	0.9	0	0.986
GTF2A1	TAF8	4450395	4444069	9606.ENSP00000452454	9606.ENSP00000362068	0	0	0	0	0.062	0.847	0.9	0.161	0.986
STX12	VAMP3	4444293	4432634	9606.ENSP00000363054	9606.ENSP00000054666	0	0	0	0	0.135	0.692	0.9	0.562	0.986
POLR2H	SUPT4H1	4448791	4433315	9606.ENSP00000415536	9606.ENSP00000225504	0	0	0	0	0.208	0.809	0.9	0.186	0.986
HIST1H2BM	HIST1H2BO	4451252	4451211	9606.ENSP00000477907	9606.ENSP00000477527	0	0	0	0.983	0.832	0.267	0.9	0.446	0.986
POLR2A	MNAT1	4451459	4434842	9606.ENSP00000480158	9606.ENSP00000261245	0	0	0	0	0.069	0.763	0.9	0.452	0.986
TAF1	TAF9	4448421	4445457	9606.ENSP00000406549	9606.ENSP00000370201	0	0	0	0	0	0.866	0.9	0	0.986
MET	CBL	4439114	4435363	9606.ENSP00000317272	9606.ENSP00000264033	0	0	0	0	0	0.798	0.9	0.402	0.986
GTF2H3	TCEA1	4450149	4449450	9606.ENSP00000445162	9606.ENSP00000428426	0	0	0	0	0.093	0.845	0.9	0.165	0.986
TEAD1	TEAD4	4449734	4442300	9606.ENSP00000435233	9606.ENSP00000352926	0	0	0	0.976	0.14	0.855	0.9	0.902	0.986
CLUAP1	TTC30A	4450637	4441773	9606.ENSP00000460850	9606.ENSP00000347915	0	0	0	0	0.23	0.747	0.9	0.407	0.986
IFT20	IFT80	4450745	4438823	9606.ENSP00000464443	9606.ENSP00000312778	0	0	0	0	0.11	0.118	0.9	0.842	0.986
IFT74	IFT172	4448305	4434789	9606.ENSP00000404122	9606.ENSP00000260570	0	0	0	0	0.177	0.118	0.9	0.837	0.986
VTI1A	VAMP3	4446102	4432634	9606.ENSP00000376792	9606.ENSP00000054666	0	0	0	0	0.069	0.517	0.9	0.739	0.986
CLUAP1	TTC26	4450637	4449028	9606.ENSP00000460850	9606.ENSP00000419279	0	0	0	0	0.225	0	0.9	0.843	0.986
STX16	VAMP3	4443679	4432634	9606.ENSP00000360183	9606.ENSP00000054666	0	0	0	0	0.064	0.522	0.9	0.726	0.986
ALK	EML4	4445823	4439385	9606.ENSP00000373700	9606.ENSP00000320663	0	0	0	0	0.061	0.082	0.8	0.929	0.986
CTDP1	POLR2B	4451857	4445518	9606.ENSP00000484525	9606.ENSP00000370625	0	0	0	0	0.145	0.586	0.9	0.664	0.986
GNAI3	GNG3	4443410	4437056	9606.ENSP00000358867	9606.ENSP00000294117	0	0	0	0	0.061	0.656	0.9	0.631	0.986
TEAD2	TEAD1	4451017	4449734	9606.ENSP00000472109	9606.ENSP00000435233	0	0	0	0.964	0.14	0.855	0.9	0.738	0.986
GTF2F2	SUPT4H1	4441082	4433315	9606.ENSP00000340823	9606.ENSP00000225504	0	0	0	0	0.075	0.857	0.9	0.105	0.986
DOLK	DPM1	4443975	4443776	9606.ENSP00000361667	9606.ENSP00000360644	0	0	0	0	0.068	0.084	0.9	0.855	0.985
CALCA	RAMP2	4440295	4434325	9606.ENSP00000331746	9606.ENSP00000253796	0	0	0	0	0	0.379	0.9	0.787	0.985
POLR3A	POLR1A	4443925	4435327	9606.ENSP00000361446	9606.ENSP00000263857	0	0	0.201	0.69	0.851	0.871	0	0.807	0.985
IFT22	IFT81	4439359	4433825	9606.ENSP00000320359	9606.ENSP00000242591	0	0	0	0	0.164	0.136	0.9	0.827	0.985
ACVR2B	BMP4	4441037	4433931	9606.ENSP00000340361	9606.ENSP00000245451	0	0	0	0	0	0.735	0.8	0.742	0.985
TTC26	TRAF3IP1	4449028	4444161	9606.ENSP00000419279	9606.ENSP00000362424	0	0	0	0	0.411	0	0.9	0.775	0.985
POLR1B	POLR3B	4450104	4433408	9606.ENSP00000444136	9606.ENSP00000228347	0	0	0	0.728	0.866	0.869	0	0.69	0.985
IFT20	IFT46	4450745	4435357	9606.ENSP00000464443	9606.ENSP00000264020	0	0	0	0	0.099	0.118	0.9	0.839	0.985
TRAF3IP1	IFT46	4444161	4435357	9606.ENSP00000362424	9606.ENSP00000264020	0	0	0	0	0.209	0	0.9	0.828	0.985
DAB1	LRP8	4443703	4437982	9606.ENSP00000360280	9606.ENSP00000303634	0	0	0	0	0.061	0.472	0.9	0.741	0.985
GTF2B	GTF2H1	4443553	4435664	9606.ENSP00000359531	9606.ENSP00000265963	0	0	0	0	0.068	0.651	0.9	0.617	0.985
ERCC3	ERCC1	4436631	4432595	9606.ENSP00000285398	9606.ENSP00000013807	0	0	0	0	0.062	0	0.9	0.856	0.985
TTC30A	IFT172	4441773	4434789	9606.ENSP00000347915	9606.ENSP00000260570	0	0	0	0	0.115	0.747	0.9	0.433	0.985
GTF2A2	TAF13	4446498	4442598	9606.ENSP00000379372	9606.ENSP00000355051	0	0	0	0	0.644	0	0.9	0.626	0.985
POLR2K	POLR3E	4441290	4437609	9606.ENSP00000342889	9606.ENSP00000299853	0	0	0	0	0.11	0.681	0.9	0.559	0.985
POLR2L	POLR3E	4439664	4437609	9606.ENSP00000324124	9606.ENSP00000299853	0	0	0	0	0.062	0.651	0.9	0.604	0.985
CTDP1	GTF2B	4451857	4443553	9606.ENSP00000484525	9606.ENSP00000359531	0	0	0	0	0.07	0.903	0	0.854	0.985
POLR3D	POLR2K	4446730	4441290	9606.ENSP00000380904	9606.ENSP00000342889	0	0	0	0	0.084	0.635	0.9	0.598	0.984
TAF1	GTF2F1	4448421	4446275	9606.ENSP00000406549	9606.ENSP00000377969	0	0	0	0	0.163	0.423	0.9	0.712	0.984
TTC26	IFT80	4449028	4438823	9606.ENSP00000419279	9606.ENSP00000312778	0	0	0	0	0.479	0.139	0.9	0.692	0.984
TAF9	TAF13	4445457	4442598	9606.ENSP00000370201	9606.ENSP00000355051	0	0	0	0	0.116	0.834	0.9	0	0.984
TAF1	GTF2B	4448421	4443553	9606.ENSP00000406549	9606.ENSP00000359531	0	0	0	0	0.061	0.457	0.9	0.723	0.984
TEAD2	TEAD4	4451017	4442300	9606.ENSP00000472109	9606.ENSP00000352926	0	0	0	0.962	0.14	0.825	0.9	0.757	0.984
GNAI1	GNG3	4441302	4437056	9606.ENSP00000343027	9606.ENSP00000294117	0	0	0	0	0.061	0.769	0.9	0.354	0.984
VAMP7	STX17	4435117	4434701	9606.ENSP00000262640	9606.ENSP00000259400	0	0	0	0	0.064	0.304	0.9	0.788	0.984
VAMP8	VAMP7	4435329	4435117	9606.ENSP00000263864	9606.ENSP00000262640	0	0	0	0	0.155	0.074	0.9	0.824	0.984
POLR2K	POLR1A	4441290	4435327	9606.ENSP00000342889	9606.ENSP00000263857	0	0	0	0	0.064	0.807	0.9	0.229	0.984
GTF2A2	TAF2	4446498	4445015	9606.ENSP00000379372	9606.ENSP00000367406	0	0	0	0	0	0.8	0.9	0.299	0.984
CTDP1	SUPT5H	4451857	4450951	9606.ENSP00000484525	9606.ENSP00000470252	0	0	0	0	0.155	0.132	0.9	0.819	0.984
STX16	VAMP7	4443679	4435117	9606.ENSP00000360183	9606.ENSP00000262640	0	0	0	0	0.091	0.304	0.9	0.783	0.984
VAMP2	VAMP3	4438921	4432634	9606.ENSP00000314214	9606.ENSP00000054666	0	0	0	0.967	0	0.846	0.9	0.821	0.984
TRAF3IP1	IFT22	4444161	4439359	9606.ENSP00000362424	9606.ENSP00000320359	0	0	0	0	0.1	0	0.9	0.841	0.984
IFT20	IFT81	4450745	4433825	9606.ENSP00000464443	9606.ENSP00000242591	0	0	0	0	0.064	0.117	0.9	0.83	0.984
IFT52	IFT22	4444086	4439359	9606.ENSP00000362121	9606.ENSP00000320359	0	0	0	0	0.082	0.142	0.9	0.819	0.983
VAMP7	VAMP3	4435117	4432634	9606.ENSP00000262640	9606.ENSP00000054666	0	0	0	0	0.093	0.074	0.9	0.826	0.983
TRAF3IP1	IFT52	4444161	4444086	9606.ENSP00000362424	9606.ENSP00000362121	0	0	0	0	0.128	0	0.9	0.821	0.983
TAF1L	GTF2B	4448960	4443553	9606.ENSP00000418379	9606.ENSP00000359531	0	0	0	0	0.061	0.457	0.9	0.717	0.983
TAF1L	TAF3	4448960	4441025	9606.ENSP00000418379	9606.ENSP00000340271	0	0	0	0	0.062	0.328	0.9	0.771	0.983
POLR2H	GTF2A2	4448791	4446498	9606.ENSP00000415536	9606.ENSP00000379372	0	0	0	0	0.212	0.809	0.9	0	0.983
GNG4	GNAI3	4445956	4443410	9606.ENSP00000375727	9606.ENSP00000358867	0	0	0	0	0.061	0.781	0.9	0.305	0.983
TTC26	IFT52	4449028	4444086	9606.ENSP00000419279	9606.ENSP00000362121	0	0	0	0	0.174	0.136	0.9	0.793	0.983
SUPT5H	CDK7	4450951	4434485	9606.ENSP00000470252	9606.ENSP00000256443	0	0	0	0	0.042	0.412	0.9	0.738	0.983
TAF1L	TAF13	4448960	4442598	9606.ENSP00000418379	9606.ENSP00000355051	0	0	0	0	0.055	0.554	0.9	0.66	0.983
POLR2H	GTF2F1	4448791	4446275	9606.ENSP00000415536	9606.ENSP00000377969	0	0	0	0	0.075	0.73	0.9	0.433	0.983
DOLK	DPM3	4443975	4443094	9606.ENSP00000361667	9606.ENSP00000357384	0	0	0	0	0.061	0	0.9	0.836	0.983
GNG7	GNAI1	4445657	4441302	9606.ENSP00000371594	9606.ENSP00000343027	0	0	0	0	0.055	0.791	0.9	0.241	0.983
TAF9	TAF5	4445457	4443405	9606.ENSP00000370201	9606.ENSP00000358854	0	0	0	0	0.064	0.835	0.9	0	0.983
POLR3C	POLR1A	4440579	4435327	9606.ENSP00000334564	9606.ENSP00000263857	0	0	0	0	0.646	0.909	0	0.537	0.983
GNAI3	GNG2	4443410	4440566	9606.ENSP00000358867	9606.ENSP00000334448	0	0	0	0	0	0.8	0.9	0.236	0.983
IFT20	IFT172	4450745	4434789	9606.ENSP00000464443	9606.ENSP00000260570	0	0	0	0	0	0.117	0.9	0.828	0.983
TTC26	IFT172	4449028	4434789	9606.ENSP00000419279	9606.ENSP00000260570	0	0	0	0	0.22	0.142	0.9	0.774	0.982
CLUAP1	IFT88	4450637	4439613	9606.ENSP00000460850	9606.ENSP00000323580	0	0	0	0	0.232	0.255	0.9	0.731	0.982
GTF2E2	CDK7	4441807	4434485	9606.ENSP00000348168	9606.ENSP00000256443	0	0	0	0	0.153	0.618	0.9	0.524	0.982
GNAI1	GNAI2	4441302	4438833	9606.ENSP00000343027	9606.ENSP00000312999	0	0	0	0.983	0	0.834	0.9	0.774	0.982
STX1A	SNAP29	4433256	4432869	9606.ENSP00000222812	9606.ENSP00000215730	0	0	0	0	0.079	0.557	0.9	0.621	0.982
GNG7	GNAI3	4445657	4443410	9606.ENSP00000371594	9606.ENSP00000358867	0	0	0	0	0.055	0.774	0.9	0.261	0.982
GNG10	GNAI2	4444362	4438833	9606.ENSP00000363411	9606.ENSP00000312999	0	0	0	0	0.049	0.752	0.9	0.353	0.982
TRAF3IP1	IFT81	4444161	4433825	9606.ENSP00000362424	9606.ENSP00000242591	0	0	0	0	0.343	0	0.9	0.754	0.982
TAF9	TAF11	4445457	4442508	9606.ENSP00000370201	9606.ENSP00000354633	0	0	0	0	0	0.827	0.9	0.059	0.982
TRAF3IP1	IFT172	4444161	4434789	9606.ENSP00000362424	9606.ENSP00000260570	0	0	0	0	0.189	0.122	0.9	0.783	0.982
GNG5	GNAI3	4443591	4443410	9606.ENSP00000359675	9606.ENSP00000358867	0	0	0	0	0.061	0.762	0.9	0.303	0.982
TBP	TAF1B	4445988	4435290	9606.ENSP00000375942	9606.ENSP00000263663	0	0	0	0	0	0.564	0.9	0.628	0.982
BMP2	SMAD7	4445120	4435020	9606.ENSP00000368104	9606.ENSP00000262158	0	0	0	0	0.083	0.081	0.9	0.82	0.982
GNAI2	GNG3	4438833	4437056	9606.ENSP00000312999	9606.ENSP00000294117	0	0	0	0	0	0.752	0.9	0.361	0.982
POLR2B	POLR1A	4445518	4435327	9606.ENSP00000370625	9606.ENSP00000263857	0.081	0	0.204	0	0.324	0.905	0	0.686	0.982
DOLK	DPM2	4443975	4439501	9606.ENSP00000361667	9606.ENSP00000322181	0	0	0	0	0.177	0	0.9	0.802	0.982
STXBP1	VAMP2	4444156	4438921	9606.ENSP00000362399	9606.ENSP00000314214	0	0	0	0	0.1	0.268	0.9	0.764	0.982
CLUAP1	TRAF3IP1	4450637	4444161	9606.ENSP00000460850	9606.ENSP00000362424	0	0	0	0	0.186	0.122	0.9	0.775	0.981
GNB2	GNG11	4438114	4434060	9606.ENSP00000305260	9606.ENSP00000248564	0	0	0	0	0.061	0.706	0.9	0.421	0.981
STX6	SNAP25	4434615	4434401	9606.ENSP00000258301	9606.ENSP00000254976	0	0	0	0	0	0.265	0.9	0.766	0.981
STX16	STX4	4443679	4439148	9606.ENSP00000360183	9606.ENSP00000317714	0	0	0	0.592	0.096	0.739	0.9	0.654	0.981
DPAGT1	DPM3	4447398	4443094	9606.ENSP00000386597	9606.ENSP00000357384	0	0	0	0	0	0	0.9	0.824	0.981
RHOA	CDH1	4448110	4434944	9606.ENSP00000400175	9606.ENSP00000261769	0	0	0	0	0	0.053	0.9	0.82	0.981
IFT20	IFT74	4450745	4448305	9606.ENSP00000464443	9606.ENSP00000404122	0	0	0	0	0.112	0.116	0.9	0.794	0.981
GTF2B	MNAT1	4443553	4434842	9606.ENSP00000359531	9606.ENSP00000261245	0	0	0	0	0.063	0.651	0.9	0.494	0.981
GNAI1	GNGT1	4441302	4434061	9606.ENSP00000343027	9606.ENSP00000248572	0	0	0	0	0.082	0.73	0.9	0.347	0.981
GNG10	GNAI3	4444362	4443410	9606.ENSP00000363411	9606.ENSP00000358867	0	0	0	0	0.096	0.662	0.9	0.457	0.981
GTF2H1	POLR2C	4435664	4433073	9606.ENSP00000265963	9606.ENSP00000219252	0	0	0	0	0.082	0.747	0.9	0.302	0.981
TAF9	TAF2	4445457	4445015	9606.ENSP00000370201	9606.ENSP00000367406	0	0	0	0	0.087	0.811	0.9	0	0.981
POLR3A	POLR2K	4443925	4441290	9606.ENSP00000361446	9606.ENSP00000342889	0	0	0	0	0.064	0.651	0.9	0.51	0.981
SNAP23	VAMP4	4434103	4433662	9606.ENSP00000249647	9606.ENSP00000236192	0	0	0	0	0.063	0.69	0.8	0.713	0.981
IFT22	IFT80	4439359	4438823	9606.ENSP00000320359	9606.ENSP00000312778	0	0	0	0	0.156	0.141	0.9	0.775	0.981
STX4	SNAP29	4439148	4432869	9606.ENSP00000317714	9606.ENSP00000215730	0	0	0	0	0.079	0.557	0.9	0.61	0.981
TGFBR2	SMAD7	4442197	4435020	9606.ENSP00000351905	9606.ENSP00000262158	0	0	0	0	0.086	0.477	0.9	0.661	0.981
TAF9	TAF8	4445457	4444069	9606.ENSP00000370201	9606.ENSP00000362068	0	0	0	0	0	0.82	0.9	0	0.981
GTF2H5	POLR2H	4451149	4448791	9606.ENSP00000476100	9606.ENSP00000415536	0	0	0	0	0.064	0.809	0.9	0	0.98
GRB2	SPRY2	4446042	4444828	9606.ENSP00000376345	9606.ENSP00000366306	0	0	0	0	0	0.533	0.9	0.613	0.98
GTF2A1	POLR2H	4450395	4448791	9606.ENSP00000452454	9606.ENSP00000415536	0	0	0	0	0	0.794	0.9	0.13	0.98
BMPR1B	SMAD7	4448203	4435020	9606.ENSP00000401907	9606.ENSP00000262158	0	0	0	0	0	0.321	0.9	0.732	0.98
GTF2E2	CCNH	4441807	4434515	9606.ENSP00000348168	9606.ENSP00000256897	0	0	0	0	0.094	0.792	0.9	0.076	0.98
CLUAP1	IFT80	4450637	4438823	9606.ENSP00000460850	9606.ENSP00000312778	0	0	0	0	0.226	0.118	0.9	0.747	0.98
CDH1	HGF	4434944	4433227	9606.ENSP00000261769	9606.ENSP00000222390	0	0	0	0	0	0	0.9	0.814	0.98
VAMP8	STX1A	4435329	4433256	9606.ENSP00000263864	9606.ENSP00000222812	0	0	0	0	0.062	0.546	0.9	0.596	0.98
STX6	SNAP29	4434615	4432869	9606.ENSP00000258301	9606.ENSP00000215730	0	0	0	0	0.044	0.467	0.9	0.663	0.98
POLR2H	GTF2H4	4448791	4434734	9606.ENSP00000415536	9606.ENSP00000259895	0	0	0	0	0.063	0.809	0.9	0	0.98
TAF1D	TBP	4448552	4445988	9606.ENSP00000410409	9606.ENSP00000375942	0	0	0	0	0	0.693	0.9	0.427	0.98
GNAI3	GNAI2	4443410	4438833	9606.ENSP00000358867	9606.ENSP00000312999	0	0	0	0.983	0.057	0.809	0.9	0.847	0.98
IFT20	TTC30A	4450745	4441773	9606.ENSP00000464443	9606.ENSP00000347915	0	0	0	0	0.062	0.638	0.9	0.488	0.98
BMPR1A	SMAD7	4443868	4435020	9606.ENSP00000361107	9606.ENSP00000262158	0	0	0	0	0	0.521	0.9	0.609	0.979
GTF2F2	MNAT1	4441082	4434842	9606.ENSP00000340823	9606.ENSP00000261245	0	0	0	0	0.138	0.651	0.9	0.413	0.979
STX3	SNAP25	4440878	4434401	9606.ENSP00000338562	9606.ENSP00000254976	0	0	0	0	0.079	0.557	0.8	0.776	0.979
SNAP25	VAMP3	4434401	4432634	9606.ENSP00000254976	9606.ENSP00000054666	0	0	0	0	0.062	0.323	0.9	0.713	0.979
VAMP7	STX1A	4435117	4433256	9606.ENSP00000262640	9606.ENSP00000222812	0	0	0	0	0.063	0.513	0.9	0.596	0.979
IFT74	TRAF3IP1	4448305	4444161	9606.ENSP00000404122	9606.ENSP00000362424	0	0	0	0	0.268	0.122	0.9	0.724	0.979
IFT88	IFT22	4439613	4439359	9606.ENSP00000323580	9606.ENSP00000320359	0	0	0	0	0.107	0.27	0.9	0.726	0.979
GTF2H5	GTF2H2C	4451149	4449230	9606.ENSP00000476100	9606.ENSP00000422907	0	0	0	0	0.063	0.956	0.36	0.271	0.978
GNAI3	GNGT1	4443410	4434061	9606.ENSP00000358867	9606.ENSP00000248572	0	0	0	0	0.082	0.73	0.9	0.246	0.978
STX6	STX1A	4434615	4433256	9606.ENSP00000258301	9606.ENSP00000222812	0	0	0	0	0.064	0.3	0.9	0.704	0.978
VTI1A	STX12	4446102	4444293	9606.ENSP00000376792	9606.ENSP00000363054	0	0	0	0	0.144	0.759	0.54	0.799	0.978
DPAGT1	DPM2	4447398	4439501	9606.ENSP00000386597	9606.ENSP00000322181	0	0	0	0	0.161	0	0.9	0.765	0.978
GTF2B	TAF7	4443553	4438816	9606.ENSP00000359531	9606.ENSP00000312709	0	0	0	0	0.099	0	0.9	0.776	0.978
POLR2D	GTF2H1	4436041	4435664	9606.ENSP00000272645	9606.ENSP00000265963	0	0	0	0	0.063	0.651	0.9	0.414	0.978
GTF2B	TAF10	4443553	4437567	9606.ENSP00000359531	9606.ENSP00000299424	0	0	0	0	0.064	0.573	0.9	0.516	0.978
ACVR2B	SMAD7	4441037	4435020	9606.ENSP00000340361	9606.ENSP00000262158	0	0	0	0	0.063	0.456	0.9	0.603	0.977
GTF2F1	TAF7	4446275	4438816	9606.ENSP00000377969	9606.ENSP00000312709	0	0	0	0	0.131	0	0.9	0.763	0.977
TAF2	GTF2B	4445015	4443553	9606.ENSP00000367406	9606.ENSP00000359531	0	0	0	0	0.064	0	0.9	0.782	0.977
STX12	SNAP25	4444293	4434401	9606.ENSP00000363054	9606.ENSP00000254976	0	0	0	0	0.052	0.62	0.9	0.456	0.977
TAF5	GTF2F2	4443405	4441082	9606.ENSP00000358854	9606.ENSP00000340823	0	0	0	0	0.063	0.379	0.9	0.659	0.977
CLUAP1	IFT46	4450637	4435357	9606.ENSP00000460850	9606.ENSP00000264020	0	0	0	0	0.148	0.112	0.9	0.739	0.977
SOSTDC1	BMP4	4438091	4433931	9606.ENSP00000304930	9606.ENSP00000245451	0	0	0	0	0	0.379	0.9	0.671	0.977
PLXNA4	NRP1	4442296	4435594	9606.ENSP00000352882	9606.ENSP00000265371	0	0	0	0	0	0.372	0.9	0.677	0.977
SMAD7	TGFB1	4435020	4433189	9606.ENSP00000262158	9606.ENSP00000221930	0	0	0	0	0.06	0.081	0.9	0.774	0.977
BMPR1B	ACVR2B	4448203	4441037	9606.ENSP00000401907	9606.ENSP00000340361	0	0	0	0.778	0.077	0.735	0.9	0.764	0.977
CTDP1	POLR2C	4451857	4433073	9606.ENSP00000484525	9606.ENSP00000219252	0	0	0	0	0.062	0.403	0.9	0.648	0.977
BMPR2	SMAD7	4444419	4435020	9606.ENSP00000363708	9606.ENSP00000262158	0	0	0	0	0.063	0.456	0.9	0.611	0.977
FYN	LRP8	4441647	4437982	9606.ENSP00000346671	9606.ENSP00000303634	0	0	0	0	0	0.05	0.9	0.777	0.977
GNG4	GNAI2	4445956	4438833	9606.ENSP00000375727	9606.ENSP00000312999	0	0	0	0	0.06	0.728	0.9	0.233	0.977
CTNNB1	SMAD7	4441426	4435020	9606.ENSP00000344456	9606.ENSP00000262158	0	0	0	0	0.062	0.418	0.9	0.641	0.977
ARHGAP35	FYN	4447259	4441647	9606.ENSP00000385720	9606.ENSP00000346671	0	0	0	0	0.055	0.162	0.9	0.736	0.976
SPRY2	EGFR	4444828	4436186	9606.ENSP00000366306	9606.ENSP00000275493	0	0	0	0	0.076	0.283	0.9	0.688	0.976
CTNNB1	MET	4441426	4439114	9606.ENSP00000344456	9606.ENSP00000317272	0	0	0	0	0.061	0.444	0.9	0.605	0.976
CLUAP1	IFT22	4450637	4439359	9606.ENSP00000460850	9606.ENSP00000320359	0	0	0	0	0.108	0	0.9	0.76	0.976
VAMP7	VAMP4	4435117	4433662	9606.ENSP00000262640	9606.ENSP00000236192	0	0	0	0	0.088	0.074	0.9	0.758	0.976
CLUAP1	IFT172	4450637	4434789	9606.ENSP00000460850	9606.ENSP00000260570	0	0	0	0	0.099	0.124	0.9	0.73	0.975
STX16	SNAP23	4443679	4434103	9606.ENSP00000360183	9606.ENSP00000249647	0	0	0	0	0.055	0.357	0.9	0.646	0.975
STX2	STXBP1	4446013	4444156	9606.ENSP00000376178	9606.ENSP00000362399	0	0	0	0	0.057	0.616	0.8	0.704	0.975
GRB2	MET	4446042	4439114	9606.ENSP00000376345	9606.ENSP00000317272	0	0	0	0	0.052	0.472	0.9	0.575	0.975
GTF2H1	ERCC1	4435664	4432595	9606.ENSP00000265963	9606.ENSP00000013807	0	0	0	0	0.063	0.348	0.9	0.646	0.975
CTDP1	SUPT4H1	4451857	4433315	9606.ENSP00000484525	9606.ENSP00000225504	0	0	0	0	0.104	0.132	0.9	0.717	0.975
STX12	VAMP4	4444293	4433662	9606.ENSP00000363054	9606.ENSP00000236192	0	0	0	0	0.064	0.755	0.54	0.795	0.975
TAF1L	GTF2F1	4448960	4446275	9606.ENSP00000418379	9606.ENSP00000377969	0	0	0	0	0.163	0.11	0.9	0.712	0.975
DCC	UNC5B	4447588	4440552	9606.ENSP00000389140	9606.ENSP00000334329	0	0	0	0	0.063	0.185	0.9	0.72	0.975
GTF2E1	CCNH	4436555	4434515	9606.ENSP00000283875	9606.ENSP00000256897	0	0	0	0	0.108	0.692	0.9	0.227	0.975
CTDP1	CDK7	4451857	4434485	9606.ENSP00000484525	9606.ENSP00000256443	0	0	0	0	0.064	0.238	0.9	0.679	0.974
CLUAP1	IFT81	4450637	4433825	9606.ENSP00000460850	9606.ENSP00000242591	0	0	0	0	0.309	0	0.9	0.658	0.974
TAF6	GTF2B	4448098	4443553	9606.ENSP00000399982	9606.ENSP00000359531	0	0	0	0	0.064	0	0.9	0.746	0.974
IFT20	IFT22	4450745	4439359	9606.ENSP00000464443	9606.ENSP00000320359	0	0	0	0	0.117	0.117	0.9	0.707	0.974
GNG10	GNAI1	4444362	4441302	9606.ENSP00000363411	9606.ENSP00000343027	0	0	0	0	0.061	0.659	0.9	0.297	0.974
STX3	STX6	4440878	4434615	9606.ENSP00000338562	9606.ENSP00000258301	0	0	0	0	0.064	0.786	0.54	0.757	0.974
SUPT6H	POLR2C	4439257	4433073	9606.ENSP00000319104	9606.ENSP00000219252	0	0	0	0	0.123	0.301	0.9	0.637	0.974
MNAT1	POLR2C	4434842	4433073	9606.ENSP00000261245	9606.ENSP00000219252	0	0	0	0	0.104	0.651	0.9	0.29	0.974
TBP	POLR3A	4445988	4443925	9606.ENSP00000375942	9606.ENSP00000361446	0	0	0	0	0.064	0.414	0.9	0.593	0.974
ERCC5	CDK7	4441782	4434485	9606.ENSP00000347978	9606.ENSP00000256443	0	0	0	0	0.063	0.548	0.9	0.445	0.973
GNG7	GNAI2	4445657	4438833	9606.ENSP00000371594	9606.ENSP00000312999	0	0	0	0	0.062	0.684	0.9	0.201	0.973
BMPR1A	NOG	4443868	4439991	9606.ENSP00000361107	9606.ENSP00000328181	0	0	0	0	0.061	0	0.9	0.736	0.973
IFT22	IFT172	4439359	4434789	9606.ENSP00000320359	9606.ENSP00000260570	0	0	0	0	0.064	0.118	0.9	0.718	0.973
VAMP2	VAMP7	4438921	4435117	9606.ENSP00000314214	9606.ENSP00000262640	0	0	0	0	0.054	0.074	0.9	0.728	0.973
STX12	SNAP29	4444293	4432869	9606.ENSP00000363054	9606.ENSP00000215730	0	0	0	0	0.052	0.607	0.9	0.382	0.973
POLR2H	ERCC2	4448791	4445965	9606.ENSP00000415536	9606.ENSP00000375809	0	0	0	0	0.061	0.739	0.9	0	0.973
CTGF	TEAD4	4442998	4442300	9606.ENSP00000356954	9606.ENSP00000352926	0	0	0	0	0.114	0	0.9	0.714	0.972
IFT20	CLUAP1	4450745	4450637	9606.ENSP00000464443	9606.ENSP00000460850	0	0	0	0	0.062	0.118	0.9	0.705	0.972
ERCC5	GTF2H4	4441782	4434734	9606.ENSP00000347978	9606.ENSP00000259895	0	0	0	0	0.059	0.379	0.9	0.588	0.972
GTF2B	CDK7	4443553	4434485	9606.ENSP00000359531	9606.ENSP00000256443	0	0	0	0	0.12	0.05	0.9	0.709	0.972
GTF2F2	GTF2H1	4441082	4435664	9606.ENSP00000340823	9606.ENSP00000265963	0	0	0	0	0.094	0.666	0.9	0.211	0.972
GTF2B	TAF4	4443553	4434267	9606.ENSP00000359531	9606.ENSP00000252996	0	0	0	0	0.065	0	0.9	0.733	0.972
STX1A	VAMP3	4433256	4432634	9606.ENSP00000222812	9606.ENSP00000054666	0	0	0	0	0.062	0.332	0.9	0.616	0.972
SUPT5H	GTF2E1	4450951	4436555	9606.ENSP00000470252	9606.ENSP00000283875	0	0	0	0	0.108	0	0.9	0.714	0.972
TBP	GTF2H1	4445988	4435664	9606.ENSP00000375942	9606.ENSP00000265963	0	0	0	0	0.063	0.414	0.9	0.551	0.972
GTF2H1	POLR2I	4435664	4433186	9606.ENSP00000265963	9606.ENSP00000221859	0	0	0	0	0.083	0.651	0.9	0.251	0.972
GTF2B	SUPT4H1	4443553	4433315	9606.ENSP00000359531	9606.ENSP00000225504	0	0	0	0	0.077	0	0.9	0.728	0.972
POLR2F	GTF2H1	4448289	4435664	9606.ENSP00000403852	9606.ENSP00000265963	0	0	0	0	0	0.651	0.9	0.263	0.972
GNAI3	GNG11	4443410	4434060	9606.ENSP00000358867	9606.ENSP00000248564	0	0	0	0	0.082	0.639	0.9	0.266	0.972
VTI1A	VPS51	4446102	4436344	9606.ENSP00000376792	9606.ENSP00000279281	0	0	0	0	0.141	0.468	0.9	0.472	0.972
TBP	POLR3F	4445988	4444909	9606.ENSP00000375942	9606.ENSP00000366828	0	0	0	0	0.062	0.589	0.9	0.368	0.972
CALCA	RAMP3	4440295	4433813	9606.ENSP00000331746	9606.ENSP00000242249	0	0	0	0	0	0	0.9	0.738	0.972
POLR2A	CCNH	4451459	4434515	9606.ENSP00000480158	9606.ENSP00000256897	0	0	0	0	0.068	0.397	0.9	0.571	0.972
GTF2B	TAF12	4443553	4435347	9606.ENSP00000359531	9606.ENSP00000263974	0	0	0	0	0.098	0.132	0.9	0.688	0.972
SUPT5H	GTF2B	4450951	4443553	9606.ENSP00000470252	9606.ENSP00000359531	0	0	0	0	0.054	0.084	0.9	0.709	0.971
GTF2F1	MNAT1	4446275	4434842	9606.ENSP00000377969	9606.ENSP00000261245	0	0	0	0	0.11	0.635	0.9	0.225	0.971
GRB2	HGF	4446042	4433227	9606.ENSP00000376345	9606.ENSP00000222390	0	0	0	0	0	0	0.9	0.726	0.971
STX3	VAMP8	4440878	4435329	9606.ENSP00000338562	9606.ENSP00000263864	0	0	0	0	0.062	0.74	0.54	0.773	0.971
GTF2A1	GTF2H1	4450395	4435664	9606.ENSP00000452454	9606.ENSP00000265963	0	0	0	0	0.149	0.414	0.9	0.488	0.971
POLR1B	POLR2I	4450104	4433186	9606.ENSP00000444136	9606.ENSP00000221859	0	0	0	0	0.068	0.906	0	0.695	0.971
GNG3	GNG13	4437056	4434049	9606.ENSP00000294117	9606.ENSP00000248150	0	0	0	0	0.273	0	0.9	0.64	0.971
GTF2E1	CDK7	4436555	4434485	9606.ENSP00000283875	9606.ENSP00000256443	0	0	0	0	0.108	0.618	0.9	0.252	0.971
POLR2B	SUPT6H	4445518	4439257	9606.ENSP00000370625	9606.ENSP00000319104	0	0	0	0	0.423	0.3	0.9	0.384	0.971
POLR2D	MNAT1	4436041	4434842	9606.ENSP00000272645	9606.ENSP00000261245	0	0	0	0	0.078	0.651	0.9	0.221	0.971
SMAD7	BMP4	4435020	4433931	9606.ENSP00000262158	9606.ENSP00000245451	0	0	0	0	0.061	0.081	0.9	0.707	0.971
POLR2L	GTF2H1	4439664	4435664	9606.ENSP00000324124	9606.ENSP00000265963	0	0	0	0	0.072	0.651	0.9	0.223	0.971
GNAI1	GNG11	4441302	4434060	9606.ENSP00000343027	9606.ENSP00000248564	0	0	0	0	0.082	0.549	0.9	0.379	0.97
HGF	TGFB1	4433227	4433189	9606.ENSP00000222390	9606.ENSP00000221930	0	0	0	0	0.068	0	0.9	0.712	0.97
POLR2G	GTF2H1	4437798	4435664	9606.ENSP00000301788	9606.ENSP00000265963	0	0	0	0	0.076	0.651	0.9	0.181	0.97
POLR2E	GTF2H1	4451285	4435664	9606.ENSP00000478303	9606.ENSP00000265963	0	0	0	0	0.099	0.651	0.9	0.177	0.97
SNAP29	VAMP3	4432869	4432634	9606.ENSP00000215730	9606.ENSP00000054666	0	0	0	0	0.062	0.366	0.9	0.563	0.97
STX12	VAMP2	4444293	4438921	9606.ENSP00000363054	9606.ENSP00000314214	0	0	0	0	0.064	0.436	0.9	0.499	0.97
STX2	SNAP25	4446013	4434401	9606.ENSP00000376178	9606.ENSP00000254976	0	0	0	0	0.079	0.542	0.8	0.694	0.97
GTF2H3	POLR2H	4450149	4448791	9606.ENSP00000445162	9606.ENSP00000415536	0	0	0	0	0.063	0.651	0.9	0.199	0.97
GNAI3	GNB3	4443410	4433453	9606.ENSP00000358867	9606.ENSP00000229264	0	0	0	0	0.123	0.569	0.9	0.309	0.97
TAF11	GTF2E1	4442508	4436555	9606.ENSP00000354633	9606.ENSP00000283875	0	0	0	0	0.064	0.674	0.9	0.131	0.97
PDCL	GNGT1	4434706	4434061	9606.ENSP00000259467	9606.ENSP00000248572	0	0	0	0	0.062	0.475	0.9	0.471	0.97
GTF2H5	POLR1C	4451149	4443927	9606.ENSP00000476100	9606.ENSP00000361465	0	0	0	0	0.061	0.709	0.9	0	0.97
STX3	VAMP7	4440878	4435117	9606.ENSP00000338562	9606.ENSP00000262640	0	0	0	0	0.063	0.555	0.54	0.865	0.97
POLR1C	GTF2H4	4443927	4434734	9606.ENSP00000361465	9606.ENSP00000259895	0	0	0	0	0.071	0.702	0.9	0	0.969
MNAT1	POLR2I	4434842	4433186	9606.ENSP00000261245	9606.ENSP00000221859	0	0	0	0	0.15	0.651	0.9	0.092	0.969
GNAI2	GNB3	4438833	4433453	9606.ENSP00000312999	9606.ENSP00000229264	0	0	0	0	0.123	0.506	0.9	0.372	0.969
STX16	SNAP25	4443679	4434401	9606.ENSP00000360183	9606.ENSP00000254976	0	0	0	0	0.055	0.357	0.9	0.554	0.969
BMPR1B	NOG	4448203	4439991	9606.ENSP00000401907	9606.ENSP00000328181	0	0	0	0	0.061	0	0.9	0.698	0.969
TAF9	TAF12	4445457	4435347	9606.ENSP00000370201	9606.ENSP00000263974	0	0	0	0	0	0.707	0.9	0	0.969
RHOA	EGFR	4448110	4436186	9606.ENSP00000400175	9606.ENSP00000275493	0	0	0	0	0	0.126	0.9	0.668	0.968
TBP	POLR3C	4445988	4440579	9606.ENSP00000375942	9606.ENSP00000334564	0	0	0	0	0.081	0.605	0.9	0.223	0.968
STX16	VAMP2	4443679	4438921	9606.ENSP00000360183	9606.ENSP00000314214	0	0	0	0	0.064	0.304	0.9	0.573	0.968
STX16	VAMP8	4443679	4435329	9606.ENSP00000360183	9606.ENSP00000263864	0	0	0	0	0.064	0.304	0.9	0.575	0.968
SNAP23	SNAP29	4434103	4432869	9606.ENSP00000249647	9606.ENSP00000215730	0	0	0	0	0.063	0	0.9	0.688	0.968
POLR2K	MNAT1	4441290	4434842	9606.ENSP00000342889	9606.ENSP00000261245	0	0	0	0	0.084	0.651	0.9	0.092	0.967
GTF2F1	TAF11	4446275	4442508	9606.ENSP00000377969	9606.ENSP00000354633	0	0	0	0	0.081	0.667	0.9	0.066	0.967
POLR2H	GTF2H1	4448791	4435664	9606.ENSP00000415536	9606.ENSP00000265963	0	0	0	0	0.048	0.651	0.9	0.134	0.967
POLR2A	TAF11	4451459	4442508	9606.ENSP00000480158	9606.ENSP00000354633	0	0	0	0	0	0.667	0.9	0.103	0.967
POLR2B	GTF2H1	4445518	4435664	9606.ENSP00000370625	9606.ENSP00000265963	0	0	0	0	0.086	0.651	0.9	0.111	0.967
POLR2H	TBP	4448791	4445988	9606.ENSP00000415536	9606.ENSP00000375942	0	0	0	0	0.063	0.414	0.9	0.484	0.967
RHOA	FYN	4448110	4441647	9606.ENSP00000400175	9606.ENSP00000346671	0	0	0	0	0.084	0.16	0.9	0.632	0.967
STX17	STX6	4434701	4434615	9606.ENSP00000259400	9606.ENSP00000258301	0	0	0	0	0.186	0.353	0.9	0.453	0.967
BMPR2	BMPR1A	4444419	4443868	9606.ENSP00000363708	9606.ENSP00000361107	0	0	0	0.733	0.063	0.576	0.9	0.896	0.967
POLR2G	MNAT1	4437798	4434842	9606.ENSP00000301788	9606.ENSP00000261245	0	0	0	0	0.098	0.651	0.9	0.079	0.967
STXBP1	STX3	4444156	4440878	9606.ENSP00000362399	9606.ENSP00000338562	0	0	0	0	0.057	0.616	0.8	0.6	0.967
GNG12	GNB5	4443646	4434958	9606.ENSP00000360021	9606.ENSP00000261837	0	0	0	0	0.061	0.296	0.9	0.562	0.967
CTNND1	EGFR	4446884	4436186	9606.ENSP00000382004	9606.ENSP00000275493	0	0	0	0	0.111	0.393	0.9	0.464	0.967
GRB2	FYN	4446042	4441647	9606.ENSP00000376345	9606.ENSP00000346671	0	0	0	0.74	0.109	0.575	0.9	0.85	0.967
STX3	VAMP4	4440878	4433662	9606.ENSP00000338562	9606.ENSP00000236192	0	0	0	0	0.062	0.666	0.8	0.543	0.967
POLR2E	SUPT6H	4451285	4439257	9606.ENSP00000478303	9606.ENSP00000319104	0	0	0	0	0.045	0.656	0.9	0.09	0.966
POLR2E	MNAT1	4451285	4434842	9606.ENSP00000478303	9606.ENSP00000261245	0	0	0	0	0.12	0.651	0.9	0	0.966
GNB2	GNG13	4438114	4434049	9606.ENSP00000305260	9606.ENSP00000248150	0	0	0	0	0.061	0.544	0.9	0.304	0.966
GTF2H5	ERCC1	4451149	4432595	9606.ENSP00000476100	9606.ENSP00000013807	0	0	0	0	0.061	0	0.9	0.676	0.966
CTDP1	POLR2D	4451857	4436041	9606.ENSP00000484525	9606.ENSP00000272645	0	0	0	0	0.098	0.133	0.9	0.623	0.966
BMPR1B	BMPR2	4448203	4444419	9606.ENSP00000401907	9606.ENSP00000363708	0	0	0	0.751	0.063	0.576	0.9	0.877	0.966
TBP	POLR1D	4445988	4437857	9606.ENSP00000375942	9606.ENSP00000302478	0	0	0	0	0.063	0.457	0.9	0.412	0.966
GNG5	GNG11	4443591	4434060	9606.ENSP00000359675	9606.ENSP00000248564	0	0	0	0	0.06	0	0.9	0.672	0.966
POLR2B	MNAT1	4445518	4434842	9606.ENSP00000370625	9606.ENSP00000261245	0	0	0	0	0.063	0.651	0.9	0.087	0.966
TBP	POLR1C	4445988	4443927	9606.ENSP00000375942	9606.ENSP00000361465	0	0	0.214	0	0.063	0.414	0.9	0.337	0.966
POLR2F	MNAT1	4448289	4434842	9606.ENSP00000403852	9606.ENSP00000261245	0	0	0	0	0.084	0.651	0.9	0.048	0.965
BMPR2	NOG	4444419	4439991	9606.ENSP00000363708	9606.ENSP00000328181	0	0	0	0	0	0	0.9	0.667	0.965
GTF2H4	ERCC1	4434734	4432595	9606.ENSP00000259895	9606.ENSP00000013807	0	0	0	0	0.086	0	0.9	0.65	0.965
GNAI1	GNB3	4441302	4433453	9606.ENSP00000343027	9606.ENSP00000229264	0	0	0	0	0.123	0.386	0.9	0.428	0.965
TEAD1	CTGF	4449734	4442998	9606.ENSP00000435233	9606.ENSP00000356954	0	0	0	0	0.222	0	0.9	0.592	0.965
ERCC5	MNAT1	4441782	4434842	9606.ENSP00000347978	9606.ENSP00000261245	0	0	0	0	0.061	0	0.9	0.658	0.965
GNG4	GNGT1	4445956	4434061	9606.ENSP00000375727	9606.ENSP00000248572	0	0	0	0	0	0	0.9	0.666	0.965
GNG5	GNAI2	4443591	4438833	9606.ENSP00000359675	9606.ENSP00000312999	0	0	0	0	0.059	0.429	0.9	0.425	0.965
POLR2L	MNAT1	4439664	4434842	9606.ENSP00000324124	9606.ENSP00000261245	0	0	0	0	0.101	0.651	0.9	0	0.965
POLR2H	GTF2E2	4448791	4441807	9606.ENSP00000415536	9606.ENSP00000348168	0	0	0	0	0.088	0.651	0.9	0	0.965
CLUAP1	IFT74	4450637	4448305	9606.ENSP00000460850	9606.ENSP00000404122	0	0	0	0	0.213	0	0.9	0.594	0.965
DAB1	FYN	4443703	4441647	9606.ENSP00000360280	9606.ENSP00000346671	0	0	0	0	0	0.131	0.9	0.632	0.965
SYT1	VAMP4	4434836	4433662	9606.ENSP00000261205	9606.ENSP00000236192	0	0	0	0	0.061	0.124	0.9	0.627	0.965
GTF2B	TAF3	4443553	4441025	9606.ENSP00000359531	9606.ENSP00000340271	0	0	0	0	0.049	0	0.9	0.667	0.965
TGFBR2	CTNNB1	4442197	4441426	9606.ENSP00000351905	9606.ENSP00000344456	0	0	0	0	0	0.378	0.9	0.482	0.965
GTF2A2	MNAT1	4446498	4434842	9606.ENSP00000379372	9606.ENSP00000261245	0	0	0	0	0.082	0.651	0.9	0	0.965
POLR2H	GTF2E1	4448791	4436555	9606.ENSP00000415536	9606.ENSP00000283875	0	0	0	0	0.079	0.651	0.9	0.062	0.965
FYN	NTN1	4441647	4432716	9606.ENSP00000346671	9606.ENSP00000173229	0	0	0	0	0	0	0.9	0.656	0.964
POLR2H	MNAT1	4448791	4434842	9606.ENSP00000415536	9606.ENSP00000261245	0	0	0	0	0.074	0.651	0.9	0	0.964
POLR2H	ERCC3	4448791	4436631	9606.ENSP00000415536	9606.ENSP00000285398	0	0	0	0	0.064	0.651	0.9	0	0.964
CTDP1	TCEA1	4451857	4449450	9606.ENSP00000484525	9606.ENSP00000428426	0	0	0	0	0.064	0.361	0.9	0.476	0.964
SUPT5H	CCNH	4450951	4434515	9606.ENSP00000470252	9606.ENSP00000256897	0	0	0	0	0.065	0.313	0.9	0.508	0.964
POLR2K	GTF2H1	4441290	4435664	9606.ENSP00000342889	9606.ENSP00000265963	0	0	0	0	0.062	0.651	0.9	0.043	0.964
TAF6	GTF2E1	4448098	4436555	9606.ENSP00000399982	9606.ENSP00000283875	0	0	0	0	0.089	0.379	0.9	0.432	0.963
GTF2B	TAF5	4443553	4443405	9606.ENSP00000359531	9606.ENSP00000358854	0	0	0	0	0.061	0	0.9	0.639	0.963
POLR2A	ERCC5	4451459	4441782	9606.ENSP00000480158	9606.ENSP00000347978	0	0	0	0	0.13	0.521	0.9	0.236	0.963
CLUAP1	IFT52	4450637	4444086	9606.ENSP00000460850	9606.ENSP00000362121	0	0	0	0	0.061	0	0.9	0.643	0.963
GTF2H5	ERCC5	4451149	4441782	9606.ENSP00000476100	9606.ENSP00000347978	0	0	0	0	0.061	0.177	0.9	0.583	0.963
STX16	VPS51	4443679	4436344	9606.ENSP00000360183	9606.ENSP00000279281	0	0	0	0	0.068	0	0.9	0.627	0.962
STX4	VAMP4	4439148	4433662	9606.ENSP00000317714	9606.ENSP00000236192	0	0	0	0	0.062	0.448	0.8	0.679	0.962
GTF2F2	TAF4	4441082	4434267	9606.ENSP00000340823	9606.ENSP00000252996	0	0	0	0	0.139	0.278	0.9	0.464	0.962
SUPT5H	TBP	4450951	4445988	9606.ENSP00000470252	9606.ENSP00000375942	0	0	0	0	0.051	0	0.9	0.64	0.962
GNG5	GNAI1	4443591	4441302	9606.ENSP00000359675	9606.ENSP00000343027	0	0	0	0	0.061	0.451	0.9	0.363	0.962
CDK7	SUPT4H1	4434485	4433315	9606.ENSP00000256443	9606.ENSP00000225504	0	0	0	0	0.08	0.128	0.9	0.589	0.962
STX17	VAMP3	4434701	4432634	9606.ENSP00000259400	9606.ENSP00000054666	0	0	0	0	0.064	0.384	0.9	0.423	0.962
GNGT2	GNG4	4449343	4445956	9606.ENSP00000426022	9606.ENSP00000375727	0	0	0	0	0	0	0.9	0.643	0.962
GNG12	GNG13	4443646	4434049	9606.ENSP00000360021	9606.ENSP00000248150	0	0	0	0	0	0	0.9	0.643	0.962
POLR3D	TBP	4446730	4445988	9606.ENSP00000380904	9606.ENSP00000375942	0	0	0	0	0.063	0.528	0.9	0.246	0.962
TAF1C	POLR1A	4450498	4435327	9606.ENSP00000455265	9606.ENSP00000263857	0	0	0	0	0.061	0.133	0.9	0.589	0.962
GTF2H2	ERCC1	4440057	4432595	9606.ENSP00000328901	9606.ENSP00000013807	0	0	0	0	0.063	0	0.9	0.633	0.962
GTF2B	TAF13	4443553	4442598	9606.ENSP00000359531	9606.ENSP00000355051	0	0	0	0	0.064	0	0.9	0.629	0.962
GNB5	GNG13	4434958	4434049	9606.ENSP00000261837	9606.ENSP00000248150	0	0	0	0	0.061	0.544	0.9	0.232	0.962
POLR2A	TAF10	4451459	4437567	9606.ENSP00000480158	9606.ENSP00000299424	0	0	0	0	0	0.487	0.9	0.313	0.961
GNG5	GNGT1	4443591	4434061	9606.ENSP00000359675	9606.ENSP00000248572	0	0	0	0	0	0	0.9	0.627	0.961
RHOA	CTNNB1	4448110	4441426	9606.ENSP00000400175	9606.ENSP00000344456	0	0	0	0	0.097	0.085	0.9	0.591	0.961
TBP	SUPT4H1	4445988	4433315	9606.ENSP00000375942	9606.ENSP00000225504	0	0	0	0	0.064	0.127	0.9	0.583	0.961
GNAI1	GNG13	4441302	4434049	9606.ENSP00000343027	9606.ENSP00000248150	0	0	0	0	0.049	0.31	0.9	0.484	0.961
HIST1H2BL	H2AFV	4444884	4438410	9606.ENSP00000366618	9606.ENSP00000308405	0	0	0	0	0.154	0.374	0.9	0.343	0.96
GTF2H2C	GTF2H2	4449230	4440057	9606.ENSP00000422907	9606.ENSP00000328901	0	0	0	0.987	0.076	0.8	0.8	0.503	0.96
GNGT2	GNB5	4449343	4434958	9606.ENSP00000426022	9606.ENSP00000261837	0	0	0	0	0.062	0.296	0.9	0.465	0.96
SNAP25	VAMP4	4434401	4433662	9606.ENSP00000254976	9606.ENSP00000236192	0	0	0	0	0.062	0.732	0.54	0.697	0.96
STX17	SNAP23	4434701	4434103	9606.ENSP00000259400	9606.ENSP00000249647	0	0	0	0	0.055	0.414	0.9	0.368	0.96
CTDP1	POLR2F	4451857	4448289	9606.ENSP00000484525	9606.ENSP00000403852	0	0	0	0	0.064	0.247	0.9	0.509	0.96
VPS51	VAMP4	4436344	4433662	9606.ENSP00000279281	9606.ENSP00000236192	0	0	0	0	0.059	0.305	0.9	0.469	0.96
UBE2D2	ZAP70	4446851	4435526	9606.ENSP00000381717	9606.ENSP00000264972	0	0	0	0	0	0.957	0	0.093	0.96
TCEA1	GTF2H1	4449450	4435664	9606.ENSP00000428426	9606.ENSP00000265963	0	0	0	0	0.11	0.513	0.9	0.199	0.96
GNG10	GNG13	4444362	4434049	9606.ENSP00000363411	9606.ENSP00000248150	0	0	0	0	0	0	0.9	0.622	0.96
POLR2L	SUPT6H	4439664	4439257	9606.ENSP00000324124	9606.ENSP00000319104	0	0	0	0	0.072	0	0.9	0.593	0.959
GTF2H5	POLR1B	4451149	4450104	9606.ENSP00000476100	9606.ENSP00000444136	0	0	0	0	0	0.616	0.9	0	0.959
GTF2A1	TAF5	4450395	4443405	9606.ENSP00000452454	9606.ENSP00000358854	0	0	0	0	0.063	0.553	0.9	0.137	0.959
GTF2H3	ERCC1	4450149	4432595	9606.ENSP00000445162	9606.ENSP00000013807	0	0	0	0	0.083	0	0.9	0.597	0.959
GNG3	GNGT1	4437056	4434061	9606.ENSP00000294117	9606.ENSP00000248572	0	0	0	0	0.062	0	0.9	0.606	0.959
CTNNB1	TGFB1	4441426	4433189	9606.ENSP00000344456	9606.ENSP00000221930	0	0	0	0	0	0.084	0.9	0.587	0.958
STX17	SNAP25	4434701	4434401	9606.ENSP00000259400	9606.ENSP00000254976	0	0	0	0	0.052	0.414	0.9	0.342	0.958
GTF2A2	TAF11	4446498	4442508	9606.ENSP00000379372	9606.ENSP00000354633	0	0	0	0	0.078	0.266	0.9	0.462	0.958
RHOA	GRB2	4448110	4446042	9606.ENSP00000400175	9606.ENSP00000376345	0	0	0	0	0.062	0.124	0.9	0.557	0.958
GNAI2	GNGT1	4438833	4434061	9606.ENSP00000312999	9606.ENSP00000248572	0	0	0	0	0.082	0.372	0.9	0.354	0.957
GNG12	GNAI2	4443646	4438833	9606.ENSP00000360021	9606.ENSP00000312999	0	0	0	0	0.062	0.31	0.9	0.42	0.957
GTF2E2	TAF12	4441807	4435347	9606.ENSP00000348168	9606.ENSP00000263974	0	0	0	0	0.063	0.057	0.9	0.575	0.957
TCEA1	CDK7	4449450	4434485	9606.ENSP00000428426	9606.ENSP00000256443	0	0	0	0	0.064	0.342	0.9	0.388	0.957
GNAI2	GNG11	4438833	4434060	9606.ENSP00000312999	9606.ENSP00000248564	0	0	0	0	0.082	0.372	0.9	0.344	0.957
SYT1	VAMP3	4434836	4432634	9606.ENSP00000261205	9606.ENSP00000054666	0	0	0	0	0	0.124	0.9	0.549	0.957
GTF2H3	TAF2	4450149	4445015	9606.ENSP00000445162	9606.ENSP00000367406	0	0	0	0	0.061	0.584	0.9	0	0.957
SUPT6H	GTF2H4	4439257	4434734	9606.ENSP00000319104	9606.ENSP00000259895	0	0	0	0	0.086	0	0.9	0.575	0.957
TBP	CDK7	4445988	4434485	9606.ENSP00000375942	9606.ENSP00000256443	0	0	0	0	0.064	0	0.9	0.582	0.957
POLR2A	TAF1	4451459	4448421	9606.ENSP00000480158	9606.ENSP00000406549	0	0	0	0	0.171	0.128	0.9	0.471	0.956
GNAI1	GNB5	4441302	4434958	9606.ENSP00000343027	9606.ENSP00000261837	0	0	0	0	0.106	0.326	0.9	0.357	0.956
CDK7	ERCC1	4434485	4432595	9606.ENSP00000256443	9606.ENSP00000013807	0	0	0	0	0.082	0	0.9	0.559	0.956
TAF1	POLR2B	4448421	4445518	9606.ENSP00000406549	9606.ENSP00000370625	0	0	0	0	0.254	0	0.9	0.464	0.956
MNAT1	ERCC1	4434842	4432595	9606.ENSP00000261245	9606.ENSP00000013807	0	0	0	0	0.063	0	0.9	0.569	0.956
GNGT2	GNAI2	4449343	4438833	9606.ENSP00000426022	9606.ENSP00000312999	0	0	0	0	0.082	0.31	0.9	0.391	0.956
BMP2	SOSTDC1	4445120	4438091	9606.ENSP00000368104	9606.ENSP00000304930	0	0	0	0	0	0.379	0.9	0.354	0.956
POLR2B	TAF2	4445518	4445015	9606.ENSP00000370625	9606.ENSP00000367406	0	0	0	0	0.365	0	0.9	0.369	0.956
POLR1B	GTF2H4	4450104	4434734	9606.ENSP00000444136	9606.ENSP00000259895	0	0	0	0	0.086	0.556	0.9	0	0.955
TBP	POLR3K	4445988	4437041	9606.ENSP00000375942	9606.ENSP00000293860	0	0	0	0	0.063	0.414	0.9	0.282	0.955
POLR2F	CDK7	4448289	4434485	9606.ENSP00000403852	9606.ENSP00000256443	0	0	0	0	0.064	0	0.9	0.558	0.955
GTF2F2	TAF7	4441082	4438816	9606.ENSP00000340823	9606.ENSP00000312709	0	0	0	0	0.103	0	0.9	0.539	0.955
STX12	STX4	4444293	4439148	9606.ENSP00000363054	9606.ENSP00000317714	0	0	0	0.633	0.063	0.447	0.9	0.577	0.955
GNG10	GNB5	4444362	4434958	9606.ENSP00000363411	9606.ENSP00000261837	0	0	0	0	0.061	0.296	0.9	0.401	0.955
POLR2E	TAF2	4451285	4445015	9606.ENSP00000478303	9606.ENSP00000367406	0	0	0	0	0.059	0	0.9	0.561	0.955
POLR2A	TAF1L	4451459	4448960	9606.ENSP00000480158	9606.ENSP00000418379	0	0	0	0	0.171	0.128	0.9	0.451	0.955
TAF6	GTF2F2	4448098	4441082	9606.ENSP00000399982	9606.ENSP00000340823	0	0	0	0	0.053	0	0.9	0.571	0.955
GNB5	GNG11	4434958	4434060	9606.ENSP00000261837	9606.ENSP00000248564	0	0	0	0	0.063	0.296	0.9	0.398	0.955
GNG2	GNG11	4440566	4434060	9606.ENSP00000334448	9606.ENSP00000248564	0	0	0	0	0	0	0.9	0.569	0.955
STX16	STX1A	4443679	4433256	9606.ENSP00000360183	9606.ENSP00000222812	0	0	0	0.64	0.064	0.421	0.9	0.641	0.954
GNG8	GNB5	4437699	4434958	9606.ENSP00000300873	9606.ENSP00000261837	0	0	0	0	0.061	0.296	0.9	0.389	0.954
IFT20	TTC26	4450745	4449028	9606.ENSP00000464443	9606.ENSP00000419279	0	0	0	0	0.117	0.142	0.9	0.475	0.954
GTF2E2	TAF7	4441807	4438816	9606.ENSP00000348168	9606.ENSP00000312709	0	0	0	0	0	0.083	0.9	0.546	0.954
GNGT2	GNG5	4449343	4443591	9606.ENSP00000426022	9606.ENSP00000359675	0	0	0	0	0.061	0	0.9	0.555	0.954
POLR2B	CDK7	4445518	4434485	9606.ENSP00000370625	9606.ENSP00000256443	0	0	0	0	0.064	0.406	0.9	0.272	0.954
RHOA	MET	4448110	4439114	9606.ENSP00000400175	9606.ENSP00000317272	0	0	0	0	0	0.271	0.9	0.421	0.954
CDK7	POLR2C	4434485	4433073	9606.ENSP00000256443	9606.ENSP00000219252	0	0	0	0	0.089	0.267	0.9	0.398	0.954
STX16	STX17	4443679	4434701	9606.ENSP00000360183	9606.ENSP00000259400	0	0	0	0	0.172	0.092	0.9	0.462	0.954
TBP	MNAT1	4445988	4434842	9606.ENSP00000375942	9606.ENSP00000261245	0	0	0	0	0.064	0.414	0.9	0.262	0.954
GTF2H5	POLR1A	4451149	4435327	9606.ENSP00000476100	9606.ENSP00000263857	0	0	0	0	0.063	0.558	0.9	0	0.954
GTF2H3	ERCC5	4450149	4441782	9606.ENSP00000445162	9606.ENSP00000347978	0	0	0	0	0.064	0	0.9	0.546	0.953
TAF2	MNAT1	4445015	4434842	9606.ENSP00000367406	9606.ENSP00000261245	0	0	0	0	0.075	0	0.9	0.533	0.953
VAMP8	SYT1	4435329	4434836	9606.ENSP00000263864	9606.ENSP00000261205	0	0	0	0	0.063	0.124	0.9	0.494	0.953
IFT80	IFT172	4438823	4434789	9606.ENSP00000312778	9606.ENSP00000260570	0	0	0	0.545	0.167	0.141	0.9	0.885	0.953
GTF2F2	TAF12	4441082	4435347	9606.ENSP00000340823	9606.ENSP00000263974	0	0	0	0	0.065	0	0.9	0.539	0.953
GNG8	GNG13	4437699	4434049	9606.ENSP00000300873	9606.ENSP00000248150	0	0	0	0	0.057	0	0.9	0.546	0.953
GNAI2	GNB5	4438833	4434958	9606.ENSP00000312999	9606.ENSP00000261837	0	0	0	0	0.106	0.326	0.9	0.317	0.953
GTF2A1	TAF4	4450395	4434267	9606.ENSP00000452454	9606.ENSP00000252996	0	0	0	0	0.073	0.416	0.9	0.236	0.953
GNGT2	GNAI1	4449343	4441302	9606.ENSP00000426022	9606.ENSP00000343027	0	0	0	0	0.064	0.31	0.9	0.368	0.953
GTF2H2C	ERCC2	4449230	4445965	9606.ENSP00000422907	9606.ENSP00000375809	0	0	0	0	0.082	0.804	0.54	0.508	0.953
TAF1C	POLR1C	4450498	4443927	9606.ENSP00000455265	9606.ENSP00000361465	0	0	0	0	0	0	0.9	0.541	0.952
POLR1B	TBP	4450104	4445988	9606.ENSP00000444136	9606.ENSP00000375942	0	0	0	0	0.064	0.262	0.9	0.39	0.952
TBP	POLR1A	4445988	4435327	9606.ENSP00000375942	9606.ENSP00000263857	0	0	0	0	0.063	0.301	0.9	0.363	0.952
GNG12	GNAI1	4443646	4441302	9606.ENSP00000360021	9606.ENSP00000343027	0	0	0	0	0.076	0.31	0.9	0.349	0.952
GTF2E1	TAF12	4436555	4435347	9606.ENSP00000283875	9606.ENSP00000263974	0	0	0	0	0.091	0.052	0.9	0.51	0.952
POLR2G	CDK7	4437798	4434485	9606.ENSP00000301788	9606.ENSP00000256443	0	0	0	0	0.099	0	0.9	0.513	0.952
TBP	POLR3B	4445988	4433408	9606.ENSP00000375942	9606.ENSP00000228347	0	0	0	0	0.062	0.414	0.9	0.23	0.952
GNG7	GNGT1	4445657	4434061	9606.ENSP00000371594	9606.ENSP00000248572	0	0	0	0	0	0	0.9	0.549	0.952
GNGT1	GNG13	4434061	4434049	9606.ENSP00000248572	9606.ENSP00000248150	0	0	0	0	0	0	0.9	0.547	0.952
GNG4	GNG13	4445956	4434049	9606.ENSP00000375727	9606.ENSP00000248150	0	0	0	0	0.061	0	0.9	0.538	0.952
GNG8	GNGT1	4437699	4434061	9606.ENSP00000300873	9606.ENSP00000248572	0	0	0	0	0.05	0	0.9	0.539	0.952
TAF8	GTF2B	4444069	4443553	9606.ENSP00000362068	9606.ENSP00000359531	0	0	0	0	0.061	0	0.9	0.537	0.952
GNAI3	GNB5	4443410	4434958	9606.ENSP00000358867	9606.ENSP00000261837	0	0	0	0	0.106	0.326	0.9	0.31	0.952
DCC	FYN	4447588	4441647	9606.ENSP00000389140	9606.ENSP00000346671	0	0	0	0	0.061	0.162	0.9	0.457	0.951
GNGT2	GNG13	4449343	4434049	9606.ENSP00000426022	9606.ENSP00000248150	0	0	0	0	0	0	0.9	0.536	0.951
TAF2	GTF2F2	4445015	4441082	9606.ENSP00000367406	9606.ENSP00000340823	0	0	0	0	0.073	0	0.9	0.52	0.951
FYN	ZAP70	4441647	4435526	9606.ENSP00000346671	9606.ENSP00000264972	0	0	0	0.73	0.062	0.393	0.9	0.819	0.951
VAMP7	SYT1	4435117	4434836	9606.ENSP00000262640	9606.ENSP00000261205	0	0	0	0	0	0.106	0.9	0.498	0.951
STX12	STX17	4444293	4434701	9606.ENSP00000363054	9606.ENSP00000259400	0	0	0	0	0.062	0	0.9	0.527	0.951
GNG8	GNB3	4437699	4433453	9606.ENSP00000300873	9606.ENSP00000229264	0	0	0	0	0.061	0.506	0.9	0.068	0.951
TAF13	MNAT1	4442598	4434842	9606.ENSP00000355051	9606.ENSP00000261245	0	0	0	0	0.087	0	0.9	0.507	0.951
TAF1	GTF2E1	4448421	4436555	9606.ENSP00000406549	9606.ENSP00000283875	0	0	0	0	0.063	0.336	0.9	0.306	0.951
TAF6	GTF2E2	4448098	4441807	9606.ENSP00000399982	9606.ENSP00000348168	0	0	0	0	0.083	0	0.9	0.513	0.951
CDH18	CTNNB1	4449316	4441426	9606.ENSP00000425093	9606.ENSP00000344456	0	0	0	0	0	0.406	0.9	0.253	0.951
GTF2F1	TAF12	4446275	4435347	9606.ENSP00000377969	9606.ENSP00000263974	0	0	0	0	0.084	0	0.9	0.514	0.951
VTI1A	VAMP7	4446102	4435117	9606.ENSP00000376792	9606.ENSP00000262640	0	0	0	0	0.103	0.365	0.54	0.833	0.95
TGFBR2	CBL	4442197	4435363	9606.ENSP00000351905	9606.ENSP00000264033	0	0	0	0	0	0.521	0.9	0	0.95
VLDLR	FYN	4445647	4441647	9606.ENSP00000371532	9606.ENSP00000346671	0	0	0	0	0	0.05	0.9	0.516	0.95
GTF2A1	MNAT1	4450395	4434842	9606.ENSP00000452454	9606.ENSP00000261245	0	0	0	0	0.092	0.414	0.9	0.173	0.95
POLR2A	H2AFV	4451459	4438410	9606.ENSP00000480158	9606.ENSP00000308405	0	0	0	0	0.08	0.157	0.9	0.441	0.95
CTGF	TGFBR2	4442998	4442197	9606.ENSP00000356954	9606.ENSP00000351905	0	0	0	0	0.079	0	0.9	0.51	0.95
GTF2B	CCNH	4443553	4434515	9606.ENSP00000359531	9606.ENSP00000256897	0	0	0	0	0.107	0	0.9	0.485	0.95
TBP	H2AFV	4445988	4438410	9606.ENSP00000375942	9606.ENSP00000308405	0	0	0	0	0.062	0.262	0.9	0.365	0.95
GTF2A2	TAF4	4446498	4434267	9606.ENSP00000379372	9606.ENSP00000252996	0	0	0	0	0.05	0.364	0.9	0.269	0.95
TAF7	GTF2E1	4438816	4436555	9606.ENSP00000312709	9606.ENSP00000283875	0	0	0	0	0.111	0	0.9	0.482	0.949
HIST1H2BM	H2AFV	4451252	4438410	9606.ENSP00000477907	9606.ENSP00000308405	0	0	0	0	0.154	0.372	0.9	0.168	0.949
GNG3	GNG11	4437056	4434060	9606.ENSP00000294117	9606.ENSP00000248564	0	0	0	0	0.062	0	0.9	0.5	0.949
CTNNB1	HGF	4441426	4433227	9606.ENSP00000344456	9606.ENSP00000222390	0	0	0	0	0	0	0.9	0.51	0.948
TAF1D	POLR1C	4448552	4443927	9606.ENSP00000410409	9606.ENSP00000361465	0	0	0	0	0.062	0.118	0.9	0.452	0.948
CPLX1	SNAP23	4438141	4434103	9606.ENSP00000305613	9606.ENSP00000249647	0	0	0	0	0.064	0.732	0.72	0.352	0.948
GNG7	GNG13	4445657	4434049	9606.ENSP00000371594	9606.ENSP00000248150	0	0	0	0	0.089	0	0.9	0.481	0.948
VAMP2	STX17	4438921	4434701	9606.ENSP00000314214	9606.ENSP00000259400	0	0	0	0	0.064	0.384	0.9	0.211	0.948
TAF5	POLR2C	4443405	4433073	9606.ENSP00000358854	9606.ENSP00000219252	0	0	0	0	0.064	0.064	0.9	0.484	0.948
TBP	POLR3H	4445988	4441710	9606.ENSP00000375942	9606.ENSP00000347345	0	0	0	0	0.063	0.414	0.9	0.177	0.948
SUPT5H	TAF6	4450951	4448098	9606.ENSP00000470252	9606.ENSP00000399982	0	0	0	0	0.106	0.432	0.9	0.109	0.948
FYN	NRP1	4441647	4435594	9606.ENSP00000346671	9606.ENSP00000265371	0	0	0	0	0	0	0.9	0.507	0.948
STX4	CPLX1	4439148	4438141	9606.ENSP00000317714	9606.ENSP00000305613	0	0	0	0	0.061	0.704	0.72	0.412	0.948
GNB1	RHOA	4451621	4448110	9606.ENSP00000481878	9606.ENSP00000400175	0	0	0	0	0.153	0.182	0.9	0.346	0.948
SUPT5H	MNAT1	4450951	4434842	9606.ENSP00000470252	9606.ENSP00000261245	0	0	0	0	0.122	0.354	0.9	0.196	0.948
TEAD2	CTGF	4451017	4442998	9606.ENSP00000472109	9606.ENSP00000356954	0	0	0	0	0.152	0	0.9	0.432	0.947
GNG12	GNAI3	4443646	4443410	9606.ENSP00000360021	9606.ENSP00000358867	0	0	0	0	0	0.31	0.9	0.296	0.947
CTDP1	POLR2J	4451857	4436983	9606.ENSP00000484525	9606.ENSP00000292614	0	0	0	0	0.099	0.342	0.9	0.223	0.947
CCNH	ERCC1	4434515	4432595	9606.ENSP00000256897	9606.ENSP00000013807	0	0	0	0	0.062	0.05	0.9	0.476	0.947
TAF1A	POLR1A	4441012	4435327	9606.ENSP00000339976	9606.ENSP00000263857	0	0	0	0	0	0	0.9	0.484	0.946
POLR2A	TAF12	4451459	4435347	9606.ENSP00000480158	9606.ENSP00000263974	0	0	0	0	0.063	0.064	0.9	0.466	0.946
TAF1L	GTF2A2	4448960	4446498	9606.ENSP00000418379	9606.ENSP00000379372	0	0	0	0	0	0.377	0.9	0.204	0.946
TAF1L	POLR2B	4448960	4445518	9606.ENSP00000418379	9606.ENSP00000370625	0	0	0	0	0.254	0	0.9	0.344	0.946
RELN	FYN	4447749	4441647	9606.ENSP00000392423	9606.ENSP00000346671	0	0	0	0	0	0	0.9	0.488	0.946
TAF13	POLR2J	4442598	4436983	9606.ENSP00000355051	9606.ENSP00000292614	0	0	0	0	0.428	0	0.9	0.133	0.946
GTF2F1	TAF2	4446275	4445015	9606.ENSP00000377969	9606.ENSP00000367406	0	0	0	0	0.09	0	0.9	0.459	0.946
STX4	STX17	4439148	4434701	9606.ENSP00000317714	9606.ENSP00000259400	0	0	0	0	0.063	0.185	0.9	0.382	0.946
POLR2D	TAF12	4436041	4435347	9606.ENSP00000272645	9606.ENSP00000263974	0	0	0	0	0.063	0	0.9	0.469	0.945
TAF6	GTF2F1	4448098	4446275	9606.ENSP00000399982	9606.ENSP00000377969	0	0	0	0	0.082	0.081	0.9	0.426	0.945
GTF2A2	TAF9	4446498	4445457	9606.ENSP00000379372	9606.ENSP00000370201	0	0	0	0	0.129	0	0.9	0.427	0.945
GNAI3	GNG13	4443410	4434049	9606.ENSP00000358867	9606.ENSP00000248150	0	0	0	0	0.049	0.31	0.9	0.269	0.945
RHOA	NTN1	4448110	4432716	9606.ENSP00000400175	9606.ENSP00000173229	0	0	0	0	0	0	0.9	0.475	0.945
SUPT5H	ERCC3	4450951	4436631	9606.ENSP00000470252	9606.ENSP00000285398	0	0	0	0	0.11	0	0.9	0.44	0.945
POLR1A	TAF1B	4435327	4435290	9606.ENSP00000263857	9606.ENSP00000263663	0	0	0	0	0	0.119	0.9	0.428	0.945
POLR2B	POLR3F	4445518	4444909	9606.ENSP00000370625	9606.ENSP00000366828	0	0	0	0	0.162	0.881	0	0.495	0.945
GNG8	GNG11	4437699	4434060	9606.ENSP00000300873	9606.ENSP00000248564	0	0	0	0	0.061	0	0.9	0.458	0.944
GTF2A2	TAF5	4446498	4443405	9606.ENSP00000379372	9606.ENSP00000358854	0	0	0	0	0.062	0.128	0.9	0.403	0.944
CTDP1	SUPT6H	4451857	4439257	9606.ENSP00000484525	9606.ENSP00000319104	0	0	0	0	0.175	0	0.9	0.376	0.944
TAF9	GTF2B	4445457	4443553	9606.ENSP00000370201	9606.ENSP00000359531	0	0	0	0	0	0.348	0.9	0.205	0.943
TBP	POLR3E	4445988	4437609	9606.ENSP00000375942	9606.ENSP00000299853	0	0	0	0	0.064	0.414	0.9	0.084	0.943
GTF2A2	TAF10	4446498	4437567	9606.ENSP00000379372	9606.ENSP00000299424	0	0	0	0	0.18	0	0.9	0.365	0.943
SUPT5H	GTF2F1	4450951	4446275	9606.ENSP00000470252	9606.ENSP00000377969	0	0	0	0	0.26	0.127	0.9	0.222	0.943
CCT5	PDCL	4436371	4434706	9606.ENSP00000280326	9606.ENSP00000259467	0	0	0	0	0	0.379	0.9	0.148	0.942
CTDP1	POLR2K	4451857	4441290	9606.ENSP00000484525	9606.ENSP00000342889	0	0	0	0	0	0.185	0.9	0.355	0.942
POLR1B	POLR3C	4450104	4440579	9606.ENSP00000444136	9606.ENSP00000334564	0	0	0	0	0.822	0.372	0	0.53	0.942
GTF2E1	SUPT4H1	4436555	4433315	9606.ENSP00000283875	9606.ENSP00000225504	0	0	0	0	0.088	0	0.9	0.423	0.942
POLR2B	TAF5	4445518	4443405	9606.ENSP00000370625	9606.ENSP00000358854	0	0	0	0	0.145	0.052	0.9	0.376	0.942
CPLX1	SNAP29	4438141	4432869	9606.ENSP00000305613	9606.ENSP00000215730	0	0	0	0	0.064	0.732	0.72	0.279	0.942
TAF12	POLR2C	4435347	4433073	9606.ENSP00000263974	9606.ENSP00000219252	0	0	0	0	0.064	0.05	0.9	0.419	0.941
GTF2H2	POLR1A	4440057	4435327	9606.ENSP00000328901	9606.ENSP00000263857	0	0	0	0	0.064	0.297	0.9	0.221	0.941
GNGT2	GNAI3	4449343	4443410	9606.ENSP00000426022	9606.ENSP00000358867	0	0	0	0	0.064	0.31	0.9	0.207	0.941
GTF2H5	POLR1D	4451149	4437857	9606.ENSP00000476100	9606.ENSP00000302478	0	0	0	0	0.083	0.412	0.9	0	0.941
GTF2A1	TAF3	4450395	4441025	9606.ENSP00000452454	9606.ENSP00000340271	0	0	0	0	0.079	0.373	0.9	0.102	0.941
TAF8	POLR2D	4444069	4436041	9606.ENSP00000362068	9606.ENSP00000272645	0	0	0	0	0.062	0	0.9	0.414	0.94
GTF2A1	TAF11	4450395	4442508	9606.ENSP00000452454	9606.ENSP00000354633	0	0	0	0	0.061	0.262	0.9	0.242	0.94
CASK	SNAP25	4445017	4434401	9606.ENSP00000367408	9606.ENSP00000254976	0	0	0	0	0.063	0	0.9	0.418	0.94
BMPR1B	SOSTDC1	4448203	4438091	9606.ENSP00000401907	9606.ENSP00000304930	0	0	0	0	0	0	0.9	0.424	0.94
TAF1C	POLR1B	4450498	4450104	9606.ENSP00000455265	9606.ENSP00000444136	0	0	0	0	0.061	0	0.9	0.414	0.94
POLR2H	GTF2H2	4448791	4440057	9606.ENSP00000415536	9606.ENSP00000328901	0	0	0	0	0.066	0.414	0.9	0	0.94
ZNRD1	GTF2H4	4440231	4434734	9606.ENSP00000331111	9606.ENSP00000259895	0	0	0	0	0.063	0.38	0.9	0.095	0.94
POLR2J	MNAT1	4436983	4434842	9606.ENSP00000292614	9606.ENSP00000261245	0	0	0	0	0.117	0.378	0.9	0	0.94
POLR2B	POLR3A	4445518	4443925	9606.ENSP00000370625	9606.ENSP00000361446	0.081	0	0.221	0	0.324	0.645	0	0.706	0.94
GTF2H5	ZNRD1	4451149	4440231	9606.ENSP00000476100	9606.ENSP00000331111	0	0	0	0	0.072	0.385	0.9	0.085	0.94
TAF2	ERCC3	4445015	4436631	9606.ENSP00000367406	9606.ENSP00000285398	0	0	0	0	0.177	0	0.9	0.335	0.94
VAMP2	VAMP8	4438921	4435329	9606.ENSP00000314214	9606.ENSP00000263864	0	0	0	0.884	0	0.379	0.9	0.75	0.94
POLR1A	GTF2H4	4435327	4434734	9606.ENSP00000263857	9606.ENSP00000259895	0	0	0	0	0.113	0.379	0.9	0	0.94
GNAI3	PDCL	4443410	4434706	9606.ENSP00000358867	9606.ENSP00000259467	0	0	0	0	0.087	0.34	0.9	0.124	0.94
GTF2H2	POLR1D	4440057	4437857	9606.ENSP00000328901	9606.ENSP00000302478	0	0	0	0	0.08	0.263	0.9	0.212	0.939
TAF1L	GTF2E2	4448960	4441807	9606.ENSP00000418379	9606.ENSP00000348168	0	0	0	0	0	0.128	0.9	0.364	0.939
SNAP25	SNAP29	4434401	4432869	9606.ENSP00000254976	9606.ENSP00000215730	0	0	0	0.632	0	0.194	0.9	0.786	0.939
STX12	STX1A	4444293	4433256	9606.ENSP00000363054	9606.ENSP00000222812	0	0	0	0.641	0.063	0.207	0.9	0.706	0.939
GTF2H3	POLR1B	4450149	4450104	9606.ENSP00000445162	9606.ENSP00000444136	0	0	0	0	0.097	0.288	0.9	0.167	0.939
TAF7	CDK7	4438816	4434485	9606.ENSP00000312709	9606.ENSP00000256443	0	0	0	0	0.085	0.32	0.9	0.145	0.939
TAF2	POLR2K	4445015	4441290	9606.ENSP00000367406	9606.ENSP00000342889	0	0	0	0	0	0	0.9	0.42	0.939
TAF1	GTF2E2	4448421	4441807	9606.ENSP00000406549	9606.ENSP00000348168	0	0	0	0	0	0.128	0.9	0.366	0.939
POLR2J	GTF2H1	4436983	4435664	9606.ENSP00000292614	9606.ENSP00000265963	0	0	0	0	0.091	0.378	0.9	0.05	0.939
VAMP8	VAMP3	4435329	4432634	9606.ENSP00000263864	9606.ENSP00000054666	0	0	0	0.872	0.105	0.313	0.9	0.797	0.939
GNAI1	GNG8	4441302	4437699	9606.ENSP00000343027	9606.ENSP00000300873	0	0	0	0	0	0.31	0.9	0.194	0.939
GTF2H5	TAF11	4451149	4442508	9606.ENSP00000476100	9606.ENSP00000354633	0	0	0	0	0.112	0	0.9	0.362	0.938
GNAI2	GNG8	4438833	4437699	9606.ENSP00000312999	9606.ENSP00000300873	0	0	0	0	0.061	0.31	0.9	0.167	0.938
RHOA	GNAI1	4448110	4441302	9606.ENSP00000400175	9606.ENSP00000343027	0	0	0	0	0.065	0.185	0.9	0.289	0.938
GTF2A1	TAF13	4450395	4442598	9606.ENSP00000452454	9606.ENSP00000355051	0	0	0	0	0.061	0.086	0.9	0.371	0.938
POLR2A	TAF3	4451459	4441025	9606.ENSP00000480158	9606.ENSP00000340271	0	0	0	0	0.082	0.131	0.9	0.323	0.938
POLR1A	CDK7	4435327	4434485	9606.ENSP00000263857	9606.ENSP00000256443	0	0	0	0	0.062	0.311	0.9	0.162	0.938
ACVR2B	ACVR1	4441037	4435284	9606.ENSP00000340361	9606.ENSP00000263640	0	0	0	0.77	0.081	0.608	0.8	0.882	0.937
CTDP1	POLR2E	4451857	4451285	9606.ENSP00000484525	9606.ENSP00000478303	0	0	0	0	0.077	0.05	0.9	0.37	0.937
TAF2	GTF2E1	4445015	4436555	9606.ENSP00000367406	9606.ENSP00000283875	0	0	0	0	0.138	0	0.9	0.33	0.937
CDK7	TAF4	4434485	4434267	9606.ENSP00000256443	9606.ENSP00000252996	0	0	0	0	0.101	0.11	0.9	0.314	0.937
POLR1C	GTF2H1	4443927	4435664	9606.ENSP00000361465	9606.ENSP00000265963	0	0	0	0	0.061	0.382	0.9	0.048	0.937
POLR2A	TAF2	4451459	4445015	9606.ENSP00000480158	9606.ENSP00000367406	0	0	0	0	0.105	0	0.9	0.361	0.937
GTF2A1	TAF10	4450395	4437567	9606.ENSP00000452454	9606.ENSP00000299424	0	0	0	0	0.064	0.084	0.9	0.354	0.937
CTNND1	MET	4446884	4439114	9606.ENSP00000382004	9606.ENSP00000317272	0	0	0	0	0.12	0.078	0.9	0.322	0.937
GNAI2	PDCL	4438833	4434706	9606.ENSP00000312999	9606.ENSP00000259467	0	0	0	0	0.064	0.34	0.9	0.092	0.936
ERCC3	POLR1A	4436631	4435327	9606.ENSP00000285398	9606.ENSP00000263857	0	0	0	0	0.062	0.263	0.9	0.186	0.936
POLR2A	TAF5	4451459	4443405	9606.ENSP00000480158	9606.ENSP00000358854	0	0	0	0	0.111	0.063	0.9	0.324	0.936
POLR2J	TAF4	4436983	4434267	9606.ENSP00000292614	9606.ENSP00000252996	0	0	0	0	0.132	0	0.9	0.324	0.936
FYN	EGFR	4441647	4436186	9606.ENSP00000346671	9606.ENSP00000275493	0	0	0	0.676	0	0.185	0.9	0.777	0.936
STX17	STX1A	4434701	4433256	9606.ENSP00000259400	9606.ENSP00000222812	0	0	0	0	0.063	0.185	0.9	0.267	0.936
TAF2	POLR2C	4445015	4433073	9606.ENSP00000367406	9606.ENSP00000219252	0	0	0	0	0.081	0	0.9	0.353	0.935
CTDP1	POLR2I	4451857	4433186	9606.ENSP00000484525	9606.ENSP00000221859	0	0	0	0	0.076	0.064	0.9	0.345	0.935
POLR2K	TAF7	4441290	4438816	9606.ENSP00000342889	9606.ENSP00000312709	0	0	0	0	0.061	0	0.9	0.364	0.935
POLR1B	TAF1D	4450104	4448552	9606.ENSP00000444136	9606.ENSP00000410409	0	0	0	0	0.061	0.118	0.9	0.309	0.935
TAF7	GTF2H4	4438816	4434734	9606.ENSP00000312709	9606.ENSP00000259895	0	0	0	0	0.062	0	0.9	0.367	0.935
RHOA	TGFB1	4448110	4433189	9606.ENSP00000400175	9606.ENSP00000221930	0	0	0	0	0.052	0.058	0.9	0.358	0.935
RHOA	LIN7B	4448110	4433159	9606.ENSP00000400175	9606.ENSP00000221459	0	0	0	0	0	0	0.9	0.38	0.935
GNAI1	PDCL	4441302	4434706	9606.ENSP00000343027	9606.ENSP00000259467	0	0	0	0	0.087	0.34	0.9	0.06	0.935
RHOA	DCC	4448110	4447588	9606.ENSP00000400175	9606.ENSP00000389140	0	0	0	0	0	0.179	0.9	0.267	0.934
TAF5	GTF2E2	4443405	4441807	9606.ENSP00000358854	9606.ENSP00000348168	0	0	0	0	0.064	0.05	0.9	0.351	0.934
GNG2	GNG13	4440566	4434049	9606.ENSP00000334448	9606.ENSP00000248150	0	0	0	0	0.061	0	0.9	0.354	0.934
TAF13	POLR2C	4442598	4433073	9606.ENSP00000355051	9606.ENSP00000219252	0	0	0	0	0.064	0	0.9	0.351	0.934
FYN	SEMA3A	4441647	4435593	9606.ENSP00000346671	9606.ENSP00000265362	0	0	0	0	0	0.059	0.9	0.359	0.934
TAF6	POLR2B	4448098	4445518	9606.ENSP00000399982	9606.ENSP00000370625	0	0	0	0	0.064	0	0.9	0.357	0.934
SUPT6H	CDK7	4439257	4434485	9606.ENSP00000319104	9606.ENSP00000256443	0	0	0	0	0.084	0	0.9	0.344	0.934
RHOA	TGFBR2	4448110	4442197	9606.ENSP00000400175	9606.ENSP00000351905	0	0	0	0	0.055	0.16	0.9	0.272	0.934
GTF2H3	POLR1A	4450149	4435327	9606.ENSP00000445162	9606.ENSP00000263857	0	0	0	0	0.061	0.361	0.9	0	0.934
ZNRD1	MNAT1	4440231	4434842	9606.ENSP00000331111	9606.ENSP00000261245	0	0	0	0	0.063	0.261	0.9	0.164	0.934
POLR1C	ERCC3	4443927	4436631	9606.ENSP00000361465	9606.ENSP00000285398	0	0	0	0	0.061	0.295	0.9	0.131	0.934
POLR1D	GTF2H1	4437857	4435664	9606.ENSP00000302478	9606.ENSP00000265963	0	0	0	0	0	0.268	0.9	0.166	0.933
TBP	ZNRD1	4445988	4440231	9606.ENSP00000375942	9606.ENSP00000331111	0	0	0	0	0.055	0.26	0.9	0.166	0.933
TAF13	GTF2H2	4442598	4440057	9606.ENSP00000355051	9606.ENSP00000328901	0	0	0	0	0.061	0.064	0.9	0.33	0.933
FYN	UNC5B	4441647	4440552	9606.ENSP00000346671	9606.ENSP00000334329	0	0	0	0	0.061	0	0.9	0.344	0.933
TAF12	MNAT1	4435347	4434842	9606.ENSP00000263974	9606.ENSP00000261245	0	0	0	0	0.064	0	0.9	0.342	0.933
BMP7	BMP4	4446466	4433931	9606.ENSP00000379204	9606.ENSP00000245451	0	0	0	0.784	0.06	0.177	0.9	0.946	0.933
RHOA	GNAI2	4448110	4438833	9606.ENSP00000400175	9606.ENSP00000312999	0	0	0	0	0.139	0.185	0.9	0.166	0.933
POLR2K	TAF12	4441290	4435347	9606.ENSP00000342889	9606.ENSP00000263974	0	0	0	0	0.063	0	0.9	0.351	0.933
POLR1D	GTF2H4	4437857	4434734	9606.ENSP00000302478	9606.ENSP00000259895	0	0	0	0	0.064	0.344	0.9	0	0.933
POLR2B	CCNH	4445518	4434515	9606.ENSP00000370625	9606.ENSP00000256897	0	0	0	0	0.064	0.294	0.9	0.113	0.933
TAF6	POLR2K	4448098	4441290	9606.ENSP00000399982	9606.ENSP00000342889	0	0	0	0	0	0	0.9	0.361	0.933
TAF1L	GTF2F2	4448960	4441082	9606.ENSP00000418379	9606.ENSP00000340823	0	0	0	0	0.062	0	0.9	0.347	0.933
TAF1	GTF2F2	4448421	4441082	9606.ENSP00000406549	9606.ENSP00000340823	0	0	0	0	0.062	0	0.9	0.348	0.933
BMPR1A	ACVR1	4443868	4435284	9606.ENSP00000361107	9606.ENSP00000263640	0	0	0	0.929	0.062	0.649	0.8	0.901	0.933
TAF7	POLR2C	4438816	4433073	9606.ENSP00000312709	9606.ENSP00000219252	0	0	0	0	0.109	0	0.9	0.318	0.933
TBP	CCNH	4445988	4434515	9606.ENSP00000375942	9606.ENSP00000256897	0	0	0	0	0.08	0	0.9	0.327	0.932
EGFR	HGF	4436186	4433227	9606.ENSP00000275493	9606.ENSP00000222390	0	0	0	0	0.061	0	0.6	0.833	0.932
BMPR1B	BMPR1A	4448203	4443868	9606.ENSP00000401907	9606.ENSP00000361107	0	0	0	0.972	0.061	0.32	0.9	0.91	0.932
GTF2H5	TAF2	4451149	4445015	9606.ENSP00000476100	9606.ENSP00000367406	0	0	0	0	0	0	0.9	0.35	0.932
TAF6	POLR2C	4448098	4433073	9606.ENSP00000399982	9606.ENSP00000219252	0	0	0	0	0.062	0	0.9	0.333	0.932
POLR1B	GTF2H2	4450104	4440057	9606.ENSP00000444136	9606.ENSP00000328901	0	0	0	0	0.062	0.266	0.9	0.138	0.932
GNGT2	GNG10	4449343	4444362	9606.ENSP00000426022	9606.ENSP00000363411	0	0	0	0	0	0	0.9	0.354	0.932
POLR2L	TAF10	4439664	4437567	9606.ENSP00000324124	9606.ENSP00000299424	0	0	0	0	0.179	0	0.9	0.246	0.932
GTF2H1	POLR1A	4435664	4435327	9606.ENSP00000265963	9606.ENSP00000263857	0	0	0	0	0.061	0.268	0.9	0.138	0.932
POLR1C	GTF2H2	4443927	4440057	9606.ENSP00000361465	9606.ENSP00000328901	0	0	0	0	0.069	0.297	0.9	0.086	0.932
POLR1C	MNAT1	4443927	4434842	9606.ENSP00000361465	9606.ENSP00000261245	0	0	0	0	0.063	0.325	0.9	0.062	0.932
PDCL	GNG11	4434706	4434060	9606.ENSP00000259467	9606.ENSP00000248564	0	0	0	0	0.062	0.336	0.9	0	0.932
TAF1D	POLR1A	4448552	4435327	9606.ENSP00000410409	9606.ENSP00000263857	0	0	0	0	0	0.118	0.9	0.3	0.932
POLR1B	GTF2H1	4450104	4435664	9606.ENSP00000444136	9606.ENSP00000265963	0	0	0	0	0.064	0.29	0.9	0.108	0.932
POLR2F	TAF5	4448289	4443405	9606.ENSP00000403852	9606.ENSP00000358854	0	0	0	0	0.064	0	0.9	0.336	0.932
RHOA	GNG2	4448110	4440566	9606.ENSP00000400175	9606.ENSP00000334448	0	0	0	0	0	0	0.9	0.349	0.932
RAMP2	RAMP3	4434325	4433813	9606.ENSP00000253796	9606.ENSP00000242249	0	0	0	0.78	0.175	0	0.9	0.926	0.931
POLR2A	TAF6	4451459	4448098	9606.ENSP00000480158	9606.ENSP00000399982	0	0	0	0	0.073	0.05	0.9	0.317	0.931
GNAI2	GNG13	4438833	4434049	9606.ENSP00000312999	9606.ENSP00000248150	0	0	0	0	0	0.31	0.9	0.09	0.931
POLR2E	INTS1	4451285	4447261	9606.ENSP00000478303	9606.ENSP00000385722	0	0	0	0	0.072	0	0.9	0.321	0.931
BMPR1A	SOSTDC1	4443868	4438091	9606.ENSP00000361107	9606.ENSP00000304930	0	0	0	0	0	0	0.9	0.344	0.931
GTF2H3	POLR1C	4450149	4443927	9606.ENSP00000445162	9606.ENSP00000361465	0	0	0	0	0.064	0.323	0.9	0	0.931
GNAI3	GNG8	4443410	4437699	9606.ENSP00000358867	9606.ENSP00000300873	0	0	0	0	0	0.31	0.9	0.09	0.931
POLR2B	TAF10	4445518	4437567	9606.ENSP00000370625	9606.ENSP00000299424	0	0	0	0	0.052	0.282	0.9	0.116	0.931
BMP7	BMP2	4446466	4445120	9606.ENSP00000379204	9606.ENSP00000368104	0	0	0	0.795	0.06	0.177	0.9	0.926	0.931
SUPT6H	POLR2I	4439257	4433186	9606.ENSP00000319104	9606.ENSP00000221859	0	0	0	0	0.094	0.077	0.9	0.278	0.931
STX12	STX16	4444293	4443679	9606.ENSP00000363054	9606.ENSP00000360183	0	0	0	0.69	0.059	0.092	0.9	0.834	0.93
POLR2E	TAF5	4451285	4443405	9606.ENSP00000478303	9606.ENSP00000358854	0	0	0	0	0.063	0	0.9	0.32	0.93
TAF11	GTF2H1	4442508	4435664	9606.ENSP00000354633	9606.ENSP00000265963	0	0	0	0	0.064	0.05	0.9	0.313	0.93
TAF13	POLR2D	4442598	4436041	9606.ENSP00000355051	9606.ENSP00000272645	0	0	0	0	0.113	0	0.9	0.284	0.93
TAF4	POLR2C	4434267	4433073	9606.ENSP00000252996	9606.ENSP00000219252	0	0	0	0	0.122	0	0.9	0.272	0.93
TAF7	ERCC3	4438816	4436631	9606.ENSP00000312709	9606.ENSP00000285398	0	0	0	0	0.077	0	0.9	0.302	0.93
SUPT5H	INTS1	4450951	4447261	9606.ENSP00000470252	9606.ENSP00000385722	0	0	0	0	0.174	0	0.9	0.224	0.93
GTF2H5	TAF4	4451149	4434267	9606.ENSP00000476100	9606.ENSP00000252996	0	0	0	0	0	0	0.9	0.333	0.93
POLR1B	CDK7	4450104	4434485	9606.ENSP00000444136	9606.ENSP00000256443	0	0	0	0	0.063	0.212	0.9	0.173	0.93
POLR1A	MNAT1	4435327	4434842	9606.ENSP00000263857	9606.ENSP00000261245	0	0	0	0	0.05	0.268	0.9	0.114	0.93
CBL	HGF	4435363	4433227	9606.ENSP00000264033	9606.ENSP00000222390	0	0	0	0	0	0	0.9	0.32	0.929
GNGT2	GNG8	4449343	4437699	9606.ENSP00000426022	9606.ENSP00000300873	0	0	0	0	0	0	0.9	0.327	0.929
GTF2F2	TAF10	4441082	4437567	9606.ENSP00000340823	9606.ENSP00000299424	0	0	0	0	0.088	0.278	0.9	0.056	0.929
SUPT6H	POLR2G	4439257	4437798	9606.ENSP00000319104	9606.ENSP00000301788	0	0	0	0	0.101	0	0.9	0.278	0.929
POLR1B	ERCC3	4450104	4436631	9606.ENSP00000444136	9606.ENSP00000285398	0	0	0	0	0.064	0.265	0.9	0.1	0.929
POLR2K	TAF4	4441290	4434267	9606.ENSP00000342889	9606.ENSP00000252996	0	0	0	0	0	0	0.9	0.324	0.929
POLR2H	TAF13	4448791	4442598	9606.ENSP00000415536	9606.ENSP00000355051	0	0	0	0	0.064	0	0.9	0.308	0.929
TAF1L	GTF2E1	4448960	4436555	9606.ENSP00000418379	9606.ENSP00000283875	0	0	0	0	0.063	0	0.9	0.305	0.929
POLR2D	CDK7	4436041	4434485	9606.ENSP00000272645	9606.ENSP00000256443	0	0	0	0	0.083	0.129	0.9	0.227	0.929
TAF8	POLR2K	4444069	4441290	9606.ENSP00000362068	9606.ENSP00000342889	0	0	0	0	0	0	0.9	0.322	0.929
GTF2H2C	MNAT1	4449230	4434842	9606.ENSP00000422907	9606.ENSP00000261245	0	0	0	0	0.083	0.734	0.54	0.444	0.929
GTF2A1	TAF12	4450395	4435347	9606.ENSP00000452454	9606.ENSP00000263974	0	0	0	0	0.064	0.064	0.9	0.276	0.928
POLR1B	TAF1A	4450104	4441012	9606.ENSP00000444136	9606.ENSP00000339976	0	0	0	0	0	0	0.9	0.31	0.928
GTF2H5	TAF12	4451149	4435347	9606.ENSP00000476100	9606.ENSP00000263974	0	0	0	0	0.055	0	0.9	0.302	0.928
TCEA1	MNAT1	4449450	4434842	9606.ENSP00000428426	9606.ENSP00000261245	0	0	0	0	0.066	0.261	0.9	0.085	0.928
SUPT5H	INTS3	4450951	4439215	9606.ENSP00000470252	9606.ENSP00000318641	0	0	0	0	0.085	0	0.9	0.285	0.928
CTNND1	HGF	4446884	4433227	9606.ENSP00000382004	9606.ENSP00000222390	0	0	0	0	0	0	0.9	0.319	0.928
GTF2H2	SUPT4H1	4440057	4433315	9606.ENSP00000328901	9606.ENSP00000225504	0	0	0	0	0.099	0	0.9	0.272	0.928
POLR1B	TAF1B	4450104	4435290	9606.ENSP00000444136	9606.ENSP00000263663	0	0	0	0	0	0	0.9	0.311	0.928
ERCC2	POLR1C	4445965	4443927	9606.ENSP00000375809	9606.ENSP00000361465	0	0	0	0	0	0.261	0.9	0.114	0.928
TAF13	POLR2G	4442598	4437798	9606.ENSP00000355051	9606.ENSP00000301788	0	0	0	0	0.065	0	0.9	0.298	0.928
GTF2A1	TAF1L	4450395	4448960	9606.ENSP00000452454	9606.ENSP00000418379	0	0	0	0	0.064	0.261	0.9	0.085	0.928
TAF8	SUPT4H1	4444069	4433315	9606.ENSP00000362068	9606.ENSP00000225504	0	0	0	0	0	0	0.9	0.3	0.927
POLR1B	MNAT1	4450104	4434842	9606.ENSP00000444136	9606.ENSP00000261245	0	0	0	0	0.061	0.29	0.9	0	0.927
TAF13	SUPT4H1	4442598	4433315	9606.ENSP00000355051	9606.ENSP00000225504	0	0	0	0	0.062	0	0.9	0.285	0.927
TAF5	GTF2E1	4443405	4436555	9606.ENSP00000358854	9606.ENSP00000283875	0	0	0	0	0.109	0	0.9	0.252	0.927
POLR2A	TAF7	4451459	4438816	9606.ENSP00000480158	9606.ENSP00000312709	0	0	0	0	0.116	0	0.9	0.248	0.927
CCNH	SUPT4H1	4434515	4433315	9606.ENSP00000256897	9606.ENSP00000225504	0	0	0	0	0.109	0	0.9	0.247	0.927
POLR2F	SUPT6H	4448289	4439257	9606.ENSP00000403852	9606.ENSP00000319104	0	0	0	0	0.064	0	0.9	0.284	0.927
TAF6	POLR2J	4448098	4436983	9606.ENSP00000399982	9606.ENSP00000292614	0	0	0	0	0.124	0	0.9	0.227	0.926
STX2	VAMP7	4446013	4435117	9606.ENSP00000376178	9606.ENSP00000262640	0	0	0	0	0.063	0.314	0.54	0.779	0.926
CTNNB1	H2AFV	4441426	4438410	9606.ENSP00000344456	9606.ENSP00000308405	0	0	0	0	0.049	0	0.9	0.292	0.926
TAF11	POLR2G	4442508	4437798	9606.ENSP00000354633	9606.ENSP00000301788	0	0	0	0	0.088	0	0.9	0.257	0.926
TAF8	GTF2E2	4444069	4441807	9606.ENSP00000362068	9606.ENSP00000348168	0	0	0	0	0.064	0.13	0.9	0.204	0.926
TAF5	GTF2H2	4443405	4440057	9606.ENSP00000358854	9606.ENSP00000328901	0	0	0	0	0.062	0	0.9	0.278	0.926
ARHGAP35	MET	4447259	4439114	9606.ENSP00000385720	9606.ENSP00000317272	0	0	0	0	0.08	0.163	0.9	0.161	0.926
GNG3	PDCL	4437056	4434706	9606.ENSP00000294117	9606.ENSP00000259467	0	0	0	0	0.062	0.274	0.9	0	0.926
TAF10	MNAT1	4437567	4434842	9606.ENSP00000299424	9606.ENSP00000261245	0	0	0	0	0.064	0	0.9	0.276	0.926
POLR2H	TAF10	4448791	4437567	9606.ENSP00000415536	9606.ENSP00000299424	0	0	0	0	0.064	0	0.9	0.275	0.926
GNG4	PDCL	4445956	4434706	9606.ENSP00000375727	9606.ENSP00000259467	0	0	0	0	0.062	0.274	0.9	0	0.926
TAF10	GTF2H1	4437567	4435664	9606.ENSP00000299424	9606.ENSP00000265963	0	0	0	0	0.058	0	0.9	0.282	0.926
TAF1	CDK7	4448421	4434485	9606.ENSP00000406549	9606.ENSP00000256443	0	0	0	0	0.062	0.11	0.9	0.219	0.926
ZNRD1	POLR3K	4440231	4437041	9606.ENSP00000331111	9606.ENSP00000293860	0	0	0	0	0.461	0	0	0.869	0.926
TAF1A	GTF2H4	4441012	4434734	9606.ENSP00000339976	9606.ENSP00000259895	0	0	0	0	0	0	0.9	0.281	0.925
POLR2E	TAF13	4451285	4442598	9606.ENSP00000478303	9606.ENSP00000355051	0	0	0	0	0.087	0	0.9	0.25	0.925
TAF13	GTF2E2	4442598	4441807	9606.ENSP00000355051	9606.ENSP00000348168	0	0	0	0	0.064	0.085	0.9	0.237	0.925
TAF10	GTF2E1	4437567	4436555	9606.ENSP00000299424	9606.ENSP00000283875	0	0	0	0	0.062	0	0.9	0.273	0.925
GTF2E2	TAF3	4441807	4441025	9606.ENSP00000348168	9606.ENSP00000340271	0	0	0	0	0.062	0.1	0.9	0.218	0.925
TAF6	POLR2G	4448098	4437798	9606.ENSP00000399982	9606.ENSP00000301788	0	0	0	0	0.071	0	0.9	0.258	0.925
POLR2A	TAF4	4451459	4434267	9606.ENSP00000480158	9606.ENSP00000252996	0	0	0	0	0.111	0	0.9	0.227	0.925
POLR1D	MNAT1	4437857	4434842	9606.ENSP00000302478	9606.ENSP00000261245	0	0	0	0	0.065	0.268	0.9	0	0.925
TAF2	GTF2E2	4445015	4441807	9606.ENSP00000367406	9606.ENSP00000348168	0	0	0	0	0.068	0	0.9	0.262	0.925
GNG7	PDCL	4445657	4434706	9606.ENSP00000371594	9606.ENSP00000259467	0	0	0	0	0.062	0.19	0.9	0.134	0.925
RHOA	GNAI3	4448110	4443410	9606.ENSP00000400175	9606.ENSP00000358867	0	0	0	0	0.114	0.185	0.9	0.086	0.925
TAF5	POLR2G	4443405	4437798	9606.ENSP00000358854	9606.ENSP00000301788	0	0	0	0	0.062	0	0.9	0.268	0.925
GTF2H3	POLR1D	4450149	4437857	9606.ENSP00000445162	9606.ENSP00000302478	0	0	0	0	0.061	0.268	0.9	0	0.925
ZNRD1	ERCC3	4440231	4436631	9606.ENSP00000331111	9606.ENSP00000285398	0	0	0	0	0.063	0.193	0.9	0.134	0.925
GTF2H3	ZNRD1	4450149	4440231	9606.ENSP00000445162	9606.ENSP00000331111	0	0	0	0	0.062	0.261	0.9	0.057	0.925
GTF2F1	TAF13	4446275	4442598	9606.ENSP00000377969	9606.ENSP00000355051	0	0	0	0	0	0	0.9	0.281	0.925
GTF2H3	TAF10	4450149	4437567	9606.ENSP00000445162	9606.ENSP00000299424	0	0	0	0	0.061	0	0.9	0.273	0.925
TCEA1	ERCC1	4449450	4432595	9606.ENSP00000428426	9606.ENSP00000013807	0	0	0	0	0.063	0	0.9	0.264	0.925
GTF2H5	TAF5	4451149	4443405	9606.ENSP00000476100	9606.ENSP00000358854	0	0	0	0	0	0	0.9	0.271	0.924
TAF2	GTF2H1	4445015	4435664	9606.ENSP00000367406	9606.ENSP00000265963	0	0	0	0	0.187	0	0.9	0.141	0.924
POLR1C	TAF1A	4443927	4441012	9606.ENSP00000361465	9606.ENSP00000339976	0	0	0	0	0.062	0	0.9	0.26	0.924
GNG10	GNGT1	4444362	4434061	9606.ENSP00000363411	9606.ENSP00000248572	0	0	0	0	0	0	0.9	0.275	0.924
GTF2F2	CDK7	4441082	4434485	9606.ENSP00000340823	9606.ENSP00000256443	0	0	0	0	0.143	0.05	0.9	0.179	0.924
TAF5	CDK7	4443405	4434485	9606.ENSP00000358854	9606.ENSP00000256443	0	0	0	0	0.077	0.104	0.9	0.196	0.924
POLR1C	CDK7	4443927	4434485	9606.ENSP00000361465	9606.ENSP00000256443	0	0	0	0	0.065	0.185	0.9	0.129	0.924
STX2	STX6	4446013	4434615	9606.ENSP00000376178	9606.ENSP00000258301	0	0	0	0	0.064	0.304	0.54	0.777	0.924
POLR2A	HIST1H2BO	4451459	4451211	9606.ENSP00000480158	9606.ENSP00000477527	0	0	0	0	0.078	0.126	0.9	0.17	0.924
CALCRL	GNG11	4447454	4434060	9606.ENSP00000386972	9606.ENSP00000248564	0	0	0	0	0.062	0.166	0.9	0.145	0.924
POLR2F	CCNH	4448289	4434515	9606.ENSP00000403852	9606.ENSP00000256897	0	0	0	0	0	0	0.9	0.275	0.924
POLR2E	CDK7	4451285	4434485	9606.ENSP00000478303	9606.ENSP00000256443	0	0	0	0	0.174	0	0.9	0.164	0.924
GTF2H5	TAF6	4451149	4448098	9606.ENSP00000476100	9606.ENSP00000399982	0	0	0	0	0	0	0.9	0.278	0.924
YAP1	EGFR	4451342	4436186	9606.ENSP00000478927	9606.ENSP00000275493	0	0	0	0	0.373	0.401	0	0.815	0.924
ZNRD1	GTF2H1	4440231	4435664	9606.ENSP00000331111	9606.ENSP00000265963	0	0	0	0	0.062	0.261	0.9	0.043	0.924
TAF7	GTF2H1	4438816	4435664	9606.ENSP00000312709	9606.ENSP00000265963	0	0	0	0	0.054	0.05	0.9	0.256	0.924
POLR2A	ERCC1	4451459	4432595	9606.ENSP00000480158	9606.ENSP00000013807	0	0	0	0	0	0.115	0.9	0.21	0.924
POLR1D	ERCC3	4437857	4436631	9606.ENSP00000302478	9606.ENSP00000285398	0	0	0	0	0.061	0.263	0.9	0	0.924
STX4	STX1A	4439148	4433256	9606.ENSP00000317714	9606.ENSP00000222812	0	0	0	0.912	0	0.219	0.9	0.694	0.923
GTF2H2	TAF7	4440057	4438816	9606.ENSP00000328901	9606.ENSP00000312709	0	0	0	0	0.062	0.051	0.9	0.246	0.923
ZNRD1	GTF2H2	4440231	4440057	9606.ENSP00000331111	9606.ENSP00000328901	0	0	0	0	0.081	0.193	0.9	0.092	0.923
GTF2A2	CCNH	4446498	4434515	9606.ENSP00000379372	9606.ENSP00000256897	0	0	0	0	0.115	0	0.9	0.206	0.923
ERCC3	SUPT4H1	4436631	4433315	9606.ENSP00000285398	9606.ENSP00000225504	0	0	0	0	0.06	0	0.9	0.253	0.923
STX4	CDH1	4439148	4434944	9606.ENSP00000317714	9606.ENSP00000261769	0	0	0	0	0	0.101	0.9	0.214	0.923
TAF13	ERCC3	4442598	4436631	9606.ENSP00000355051	9606.ENSP00000285398	0	0	0	0	0.061	0	0.9	0.255	0.923
POLR2I	ERCC1	4433186	4432595	9606.ENSP00000221859	9606.ENSP00000013807	0	0	0	0	0.121	0	0.9	0.194	0.923
RHOA	GNB2	4448110	4438114	9606.ENSP00000400175	9606.ENSP00000305260	0	0	0	0	0.076	0.182	0.9	0.105	0.923
H2AFV	POLR2I	4438410	4433186	9606.ENSP00000308405	9606.ENSP00000221859	0	0	0	0	0.141	0.168	0.9	0.056	0.923
GTF2F1	TAF10	4446275	4437567	9606.ENSP00000377969	9606.ENSP00000299424	0	0	0	0	0.062	0	0.9	0.251	0.923
GTF2H5	TAF10	4451149	4437567	9606.ENSP00000476100	9606.ENSP00000299424	0	0	0	0	0.064	0	0.9	0.252	0.923
CDH18	CTNND1	4449316	4446884	9606.ENSP00000425093	9606.ENSP00000382004	0	0	0	0	0.062	0.169	0.9	0.132	0.923
TAF1C	POLR2H	4450498	4448791	9606.ENSP00000455265	9606.ENSP00000415536	0	0	0	0	0	0	0.9	0.258	0.922
GTF2F1	CCNH	4446275	4434515	9606.ENSP00000377969	9606.ENSP00000256897	0	0	0	0	0.07	0	0.9	0.234	0.922
POLR2B	H2AFV	4445518	4438410	9606.ENSP00000370625	9606.ENSP00000308405	0	0	0	0	0.063	0.057	0.9	0.223	0.922
TAF3	ERCC3	4441025	4436631	9606.ENSP00000340271	9606.ENSP00000285398	0	0	0	0	0	0	0.9	0.258	0.922
SUPT5H	GTF2H4	4450951	4434734	9606.ENSP00000470252	9606.ENSP00000259895	0	0	0	0	0.1	0	0.9	0.205	0.922
TAF6	POLR2L	4448098	4439664	9606.ENSP00000399982	9606.ENSP00000324124	0	0	0	0	0.078	0.05	0.9	0.222	0.922
TTC30B	TTC30A	4447329	4441773	9606.ENSP00000386181	9606.ENSP00000347915	0	0	0	0.986	0.182	0.121	0.9	0.643	0.922
SUPT5H	GTF2H1	4450951	4435664	9606.ENSP00000470252	9606.ENSP00000265963	0	0	0	0	0.085	0	0.9	0.221	0.922
ERCC2	POLR1A	4445965	4435327	9606.ENSP00000375809	9606.ENSP00000263857	0	0	0	0	0.062	0.186	0.9	0.105	0.922
H2AFV	POLR2C	4438410	4433073	9606.ENSP00000308405	9606.ENSP00000219252	0	0	0	0	0.095	0.05	0.9	0.203	0.922
YAP1	TGFBR2	4451342	4442197	9606.ENSP00000478927	9606.ENSP00000351905	0	0	0	0	0.063	0.096	0.9	0.195	0.922
GNGT2	GNGT1	4449343	4434061	9606.ENSP00000426022	9606.ENSP00000248572	0	0	0	0.952	0.216	0	0.9	0.802	0.921
TAF1L	ERCC3	4448960	4436631	9606.ENSP00000418379	9606.ENSP00000285398	0	0	0	0	0.089	0.05	0.9	0.198	0.921
POLR2J	CDK7	4436983	4434485	9606.ENSP00000292614	9606.ENSP00000256443	0	0	0	0	0.131	0	0.9	0.173	0.921
VPS51	VAMP3	4436344	4432634	9606.ENSP00000279281	9606.ENSP00000054666	0	0	0	0	0.062	0	0.9	0.227	0.921
TAF12	GTF2H4	4435347	4434734	9606.ENSP00000263974	9606.ENSP00000259895	0	0	0	0	0.061	0.05	0.9	0.222	0.921
PLXNA4	FYN	4442296	4441647	9606.ENSP00000352882	9606.ENSP00000346671	0	0	0	0	0.086	0.085	0.9	0.169	0.921
POLR2G	CCNH	4437798	4434515	9606.ENSP00000301788	9606.ENSP00000256897	0	0	0	0	0.09	0	0.9	0.208	0.921
HIST1H2BO	POLR2B	4451211	4445518	9606.ENSP00000477527	9606.ENSP00000370625	0	0	0	0	0.068	0.128	0.9	0.145	0.921
TAF5	POLR2K	4443405	4441290	9606.ENSP00000358854	9606.ENSP00000342889	0	0	0	0	0.06	0	0.9	0.234	0.921
TCEA1	ERCC5	4449450	4441782	9606.ENSP00000428426	9606.ENSP00000347978	0	0	0	0	0.062	0.182	0.9	0.097	0.921
POLR1B	ERCC2	4450104	4445965	9606.ENSP00000444136	9606.ENSP00000375809	0	0	0	0	0.062	0.19	0.9	0.091	0.921
POLR2K	TAF10	4441290	4437567	9606.ENSP00000342889	9606.ENSP00000299424	0	0	0	0	0.063	0	0.9	0.231	0.921
POLR2A	HIST1H2BL	4451459	4444884	9606.ENSP00000480158	9606.ENSP00000366618	0	0	0	0	0.05	0.126	0.9	0.17	0.921
ERCC2	POLR1D	4445965	4437857	9606.ENSP00000375809	9606.ENSP00000302478	0.044	0	0	0	0.061	0.186	0.9	0.095	0.921
POLR2K	TAF1B	4441290	4435290	9606.ENSP00000342889	9606.ENSP00000263663	0	0	0	0	0.062	0	0.9	0.229	0.921
CALCRL	GNGT1	4447454	4434061	9606.ENSP00000386972	9606.ENSP00000248572	0	0	0	0	0.061	0.166	0.9	0.114	0.921
TAF9	GTF2H2	4445457	4440057	9606.ENSP00000370201	9606.ENSP00000328901	0	0	0	0	0	0	0.9	0.25	0.921
RAMP1	RAMP2	4434373	4434325	9606.ENSP00000254661	9606.ENSP00000253796	0	0	0	0.783	0.061	0	0.9	0.925	0.921
POLR2E	TAF10	4451285	4437567	9606.ENSP00000478303	9606.ENSP00000299424	0	0	0	0	0.11	0.129	0.9	0.107	0.921
RHOA	GNB4	4448110	4433561	9606.ENSP00000400175	9606.ENSP00000232564	0	0	0	0	0.062	0.182	0.9	0.091	0.92
POLR2B	ERCC5	4445518	4441782	9606.ENSP00000370625	9606.ENSP00000347978	0	0	0	0	0.103	0.076	0.9	0.154	0.92
TAF5	GTF2H1	4443405	4435664	9606.ENSP00000358854	9606.ENSP00000265963	0	0	0	0	0.063	0.05	0.9	0.211	0.92
ARHGEF12	ARHGEF11	4446736	4443061	9606.ENSP00000380942	9606.ENSP00000357177	0	0	0	0.78	0.061	0	0.9	0.848	0.92
TAF1L	CDK7	4448960	4434485	9606.ENSP00000418379	9606.ENSP00000256443	0	0	0	0	0.062	0	0.9	0.22	0.92
GNGT2	GNG11	4449343	4434060	9606.ENSP00000426022	9606.ENSP00000248564	0	0	0	0.953	0.216	0	0.9	0.545	0.92
TAF12	POLR2I	4435347	4433186	9606.ENSP00000263974	9606.ENSP00000221859	0	0	0	0	0.071	0	0.9	0.211	0.92
POLR2F	TAF10	4448289	4437567	9606.ENSP00000403852	9606.ENSP00000299424	0	0	0	0	0.173	0.059	0.9	0.101	0.92
GNAI1	EGFR	4441302	4436186	9606.ENSP00000343027	9606.ENSP00000275493	0	0	0	0	0.069	0.064	0.9	0.192	0.92
TAF1A	POLR1D	4441012	4437857	9606.ENSP00000339976	9606.ENSP00000302478	0	0	0	0	0	0	0.9	0.236	0.92
HIST1H2BO	POLR2C	4451211	4433073	9606.ENSP00000477527	9606.ENSP00000219252	0	0	0	0	0.046	0.222	0.9	0.057	0.92
TAF11	POLR2D	4442508	4436041	9606.ENSP00000354633	9606.ENSP00000272645	0	0	0	0	0.172	0	0.9	0.119	0.92
STX2	STX16	4446013	4443679	9606.ENSP00000376178	9606.ENSP00000360183	0	0	0	0.593	0.064	0.783	0.54	0.539	0.92
HIST1H2BL	POLR2C	4444884	4433073	9606.ENSP00000366618	9606.ENSP00000219252	0	0	0	0	0.046	0.222	0.9	0.057	0.92
GTF2F1	TAF4	4446275	4434267	9606.ENSP00000377969	9606.ENSP00000252996	0	0	0	0	0.105	0	0.9	0.181	0.92
TAF11	POLR2C	4442508	4433073	9606.ENSP00000354633	9606.ENSP00000219252	0	0	0	0	0.085	0	0.9	0.198	0.92
RHOA	GNB3	4448110	4433453	9606.ENSP00000400175	9606.ENSP00000229264	0	0	0	0	0.062	0.182	0.9	0.091	0.92
POLR2B	HIST1H2BL	4445518	4444884	9606.ENSP00000370625	9606.ENSP00000366618	0	0	0	0	0.064	0.128	0.9	0.145	0.92
GTF2H4	TAF4	4434734	4434267	9606.ENSP00000259895	9606.ENSP00000252996	0	0	0	0	0.066	0	0.9	0.217	0.92
CTNND1	STX4	4446884	4439148	9606.ENSP00000382004	9606.ENSP00000317714	0	0	0	0	0	0	0.9	0.234	0.92
SUPT6H	ERCC3	4439257	4436631	9606.ENSP00000319104	9606.ENSP00000285398	0	0	0	0	0.069	0	0.9	0.201	0.919
POLR2E	TAF11	4451285	4442508	9606.ENSP00000478303	9606.ENSP00000354633	0	0	0	0	0.077	0	0.9	0.195	0.919
POLR1B	HIST1H2BL	4450104	4444884	9606.ENSP00000444136	9606.ENSP00000366618	0	0	0	0	0.061	0.185	0.9	0.067	0.919
CCNH	TAF4	4434515	4434267	9606.ENSP00000256897	9606.ENSP00000252996	0	0	0	0	0.108	0.081	0.9	0.129	0.919
POLR2B	TAF12	4445518	4435347	9606.ENSP00000370625	9606.ENSP00000263974	0	0	0	0	0.099	0	0.9	0.183	0.919
POLR2E	TAF8	4451285	4444069	9606.ENSP00000478303	9606.ENSP00000362068	0	0	0	0	0.063	0	0.9	0.207	0.919
CTDP1	CCNH	4451857	4434515	9606.ENSP00000484525	9606.ENSP00000256897	0	0	0	0	0.068	0	0.9	0.203	0.919
GTF2H1	TAF12	4435664	4435347	9606.ENSP00000265963	9606.ENSP00000263974	0	0	0	0	0.064	0	0.9	0.213	0.919
MNAT1	SUPT4H1	4434842	4433315	9606.ENSP00000261245	9606.ENSP00000225504	0	0	0	0	0.121	0	0.9	0.154	0.919
GTF2H2C	CDK7	4449230	4434485	9606.ENSP00000422907	9606.ENSP00000256443	0	0	0	0	0.125	0.757	0.54	0.276	0.919
ERCC2	ZNRD1	4445965	4440231	9606.ENSP00000375809	9606.ENSP00000331111	0	0	0	0	0	0.185	0.9	0.087	0.919
RHOA	GNB5	4448110	4434958	9606.ENSP00000400175	9606.ENSP00000261837	0	0	0	0	0	0.171	0.9	0.109	0.919
POLR2F	TAF6	4448289	4448098	9606.ENSP00000403852	9606.ENSP00000399982	0	0	0	0	0.061	0	0.9	0.208	0.919
TAF1	ERCC3	4448421	4436631	9606.ENSP00000406549	9606.ENSP00000285398	0	0	0	0	0.089	0.05	0.9	0.178	0.919
RAMP1	RAMP3	4434373	4433813	9606.ENSP00000254661	9606.ENSP00000242249	0	0	0	0.82	0.069	0	0.9	0.926	0.919
SNAP25	LIN7B	4434401	4433159	9606.ENSP00000254976	9606.ENSP00000221459	0	0	0	0	0.089	0	0.9	0.188	0.919
TAF5	CCNH	4443405	4434515	9606.ENSP00000358854	9606.ENSP00000256897	0	0	0	0	0.061	0.05	0.9	0.199	0.919
EGFR	SYT1	4436186	4434836	9606.ENSP00000275493	9606.ENSP00000261205	0	0	0	0	0.061	0	0.9	0.212	0.919
TAF10	POLR2C	4437567	4433073	9606.ENSP00000299424	9606.ENSP00000219252	0	0	0	0	0.088	0.06	0.9	0.176	0.919
GNB1	GNB2	4451621	4438114	9606.ENSP00000481878	9606.ENSP00000305260	0	0	0.449	0.985	0.216	0	0.9	0.683	0.919
HIST1H2BO	POLR1B	4451211	4450104	9606.ENSP00000477527	9606.ENSP00000444136	0	0	0	0	0.061	0.185	0.9	0.067	0.919
HIST1H2BM	POLR2B	4451252	4445518	9606.ENSP00000477907	9606.ENSP00000370625	0	0	0	0	0.064	0.128	0.9	0.129	0.919
GTF2F1	CDK7	4446275	4434485	9606.ENSP00000377969	9606.ENSP00000256443	0	0	0	0	0.061	0	0.9	0.213	0.919
TAF5	ERCC3	4443405	4436631	9606.ENSP00000358854	9606.ENSP00000285398	0	0	0	0	0.112	0.05	0.9	0.157	0.919
GTF2F1	SUPT6H	4446275	4439257	9606.ENSP00000377969	9606.ENSP00000319104	0	0	0	0	0.153	0	0.9	0.113	0.918
POLR2A	TAF13	4451459	4442598	9606.ENSP00000480158	9606.ENSP00000355051	0	0	0	0	0	0	0.9	0.216	0.918
POLR2F	H2AFV	4448289	4438410	9606.ENSP00000403852	9606.ENSP00000308405	0	0	0	0	0.086	0	0.9	0.178	0.918
GTF2F1	SUPT4H1	4446275	4433315	9606.ENSP00000377969	9606.ENSP00000225504	0	0	0	0	0.08	0.127	0.9	0.109	0.918
GTF2E2	TAF4	4441807	4434267	9606.ENSP00000348168	9606.ENSP00000252996	0	0	0	0	0.088	0.081	0.9	0.142	0.918
TCEA1	TAF13	4449450	4442598	9606.ENSP00000428426	9606.ENSP00000355051	0	0	0	0	0.055	0	0.9	0.209	0.918
POLR2L	TAF4	4439664	4434267	9606.ENSP00000324124	9606.ENSP00000252996	0	0	0	0	0.213	0	0.9	0.046	0.918
TAF13	CDK7	4442598	4434485	9606.ENSP00000355051	9606.ENSP00000256443	0	0	0	0	0.062	0.051	0.9	0.197	0.918
TAF6	CDK7	4448098	4434485	9606.ENSP00000399982	9606.ENSP00000256443	0	0	0	0	0.067	0.11	0.9	0.131	0.918
CALCRL	GNB4	4447454	4433561	9606.ENSP00000386972	9606.ENSP00000232564	0	0	0	0	0.061	0.18	0.9	0.068	0.918
HIST1H2BM	POLR1B	4451252	4450104	9606.ENSP00000477907	9606.ENSP00000444136	0	0	0	0	0.061	0.182	0.9	0.067	0.918
TAF6	CCNH	4448098	4434515	9606.ENSP00000399982	9606.ENSP00000256897	0	0	0	0	0.119	0	0.9	0.151	0.918
TAF2	POLR2J	4445015	4436983	9606.ENSP00000367406	9606.ENSP00000292614	0	0	0	0	0.053	0	0.9	0.203	0.918
CASK	STX1A	4445017	4433256	9606.ENSP00000367408	9606.ENSP00000222812	0	0	0	0	0.063	0.174	0.9	0.072	0.918
TAF12	CCNH	4435347	4434515	9606.ENSP00000263974	9606.ENSP00000256897	0	0	0	0	0.063	0.05	0.9	0.192	0.918
EGFR	VAMP3	4436186	4432634	9606.ENSP00000275493	9606.ENSP00000054666	0	0	0	0	0	0	0.9	0.215	0.918
TAF13	POLR2K	4442598	4441290	9606.ENSP00000355051	9606.ENSP00000342889	0	0	0	0	0.169	0	0.9	0.084	0.917
POLR2A	HIST1H2BM	4451459	4451252	9606.ENSP00000480158	9606.ENSP00000477907	0	0	0	0	0.05	0.126	0.9	0.128	0.917
POLR2B	TAF3	4445518	4441025	9606.ENSP00000370625	9606.ENSP00000340271	0	0	0	0	0.064	0.186	0.9	0.05	0.917
HIST1H2BO	TAF10	4451211	4437567	9606.ENSP00000477527	9606.ENSP00000299424	0	0	0	0	0	0.186	0.9	0.066	0.917
GNG2	PDCL	4440566	4434706	9606.ENSP00000334448	9606.ENSP00000259467	0	0	0	0	0.062	0.19	0.9	0	0.917
GTF2E1	TAF4	4436555	4434267	9606.ENSP00000283875	9606.ENSP00000252996	0	0	0	0	0.137	0	0.9	0.118	0.917
ERCC5	POLR2C	4441782	4433073	9606.ENSP00000347978	9606.ENSP00000219252	0	0	0	0	0.066	0.08	0.9	0.154	0.917
GTF2E2	SUPT4H1	4441807	4433315	9606.ENSP00000348168	9606.ENSP00000225504	0	0	0	0	0.104	0	0.9	0.155	0.917
PDCL	GNG13	4434706	4434049	9606.ENSP00000259467	9606.ENSP00000248150	0	0	0	0	0.062	0.19	0.9	0	0.917
GNG10	PDCL	4444362	4434706	9606.ENSP00000363411	9606.ENSP00000259467	0	0	0	0	0.062	0.19	0.9	0	0.917
GNG8	PDCL	4437699	4434706	9606.ENSP00000300873	9606.ENSP00000259467	0	0	0	0	0.062	0.19	0.9	0	0.917
GNG5	PDCL	4443591	4434706	9606.ENSP00000359675	9606.ENSP00000259467	0	0	0	0	0.062	0.19	0.9	0	0.917
GNGT2	PDCL	4449343	4434706	9606.ENSP00000426022	9606.ENSP00000259467	0	0	0	0	0.062	0.19	0.9	0	0.917
GTF2A2	TAF3	4446498	4441025	9606.ENSP00000379372	9606.ENSP00000340271	0	0	0	0	0.061	0	0.9	0.192	0.917
POLR2F	TAF11	4448289	4442508	9606.ENSP00000403852	9606.ENSP00000354633	0	0	0	0	0.087	0	0.9	0.165	0.917
GNG12	PDCL	4443646	4434706	9606.ENSP00000360021	9606.ENSP00000259467	0	0	0	0	0.062	0.19	0.9	0	0.917
POLR2F	TAF13	4448289	4442598	9606.ENSP00000403852	9606.ENSP00000355051	0	0	0	0	0.063	0	0.9	0.189	0.917
GTF2A2	TAF12	4446498	4435347	9606.ENSP00000379372	9606.ENSP00000263974	0	0	0	0	0.14	0	0.9	0.113	0.917
TAF13	CCNH	4442598	4434515	9606.ENSP00000355051	9606.ENSP00000256897	0	0	0	0	0.065	0.056	0.9	0.179	0.917
TAF5	GTF2H4	4443405	4434734	9606.ENSP00000358854	9606.ENSP00000259895	0	0	0	0	0.082	0.05	0.9	0.165	0.917
HIST1H2BM	POLR2C	4451252	4433073	9606.ENSP00000477907	9606.ENSP00000219252	0	0	0	0	0.046	0.189	0.9	0.05	0.916
GTF2A2	CDK7	4446498	4434485	9606.ENSP00000379372	9606.ENSP00000256443	0	0	0	0	0.108	0	0.9	0.136	0.916
VTI1A	VAMP8	4446102	4435329	9606.ENSP00000376792	9606.ENSP00000263864	0	0	0	0	0.074	0.507	0.54	0.647	0.916
HIST1H2BL	TAF10	4444884	4437567	9606.ENSP00000366618	9606.ENSP00000299424	0	0	0	0	0	0.186	0.9	0.051	0.916
POLR2F	TAF3	4448289	4441025	9606.ENSP00000403852	9606.ENSP00000340271	0	0	0	0	0.061	0	0.9	0.18	0.916
POLR2E	H2AFV	4451285	4438410	9606.ENSP00000478303	9606.ENSP00000308405	0	0	0	0	0.142	0	0.9	0.108	0.916
TAF13	POLR2L	4442598	4439664	9606.ENSP00000355051	9606.ENSP00000324124	0	0	0	0	0.113	0	0.9	0.136	0.916
CTDP1	ERCC3	4451857	4436631	9606.ENSP00000484525	9606.ENSP00000285398	0	0	0	0	0.129	0	0.9	0.116	0.916
GTF2F2	SUPT6H	4441082	4439257	9606.ENSP00000340823	9606.ENSP00000319104	0	0	0	0	0.105	0	0.9	0.139	0.916
BMPR2	SOSTDC1	4444419	4438091	9606.ENSP00000363708	9606.ENSP00000304930	0	0	0	0	0	0	0.9	0.199	0.916
TAF8	GTF2H4	4444069	4434734	9606.ENSP00000362068	9606.ENSP00000259895	0	0	0	0	0.127	0	0.9	0.116	0.916
CALCRL	GNG7	4447454	4445657	9606.ENSP00000386972	9606.ENSP00000371594	0	0	0	0	0	0.166	0.9	0.077	0.916
CCNH	POLR2I	4434515	4433186	9606.ENSP00000256897	9606.ENSP00000221859	0	0	0	0	0.105	0.131	0.9	0.058	0.916
GTF2H3	SUPT4H1	4450149	4433315	9606.ENSP00000445162	9606.ENSP00000225504	0	0	0	0	0.108	0	0.9	0.126	0.915
TAF12	CDK7	4435347	4434485	9606.ENSP00000263974	9606.ENSP00000256443	0	0	0	0	0.064	0.05	0.9	0.166	0.915
HIST1H2BL	POLR1A	4444884	4435327	9606.ENSP00000366618	9606.ENSP00000263857	0	0	0	0	0.062	0.126	0.9	0.095	0.915
POLR2H	H2AFV	4448791	4438410	9606.ENSP00000415536	9606.ENSP00000308405	0	0	0	0	0.134	0	0.9	0.103	0.915
HIST1H2BM	TAF10	4451252	4437567	9606.ENSP00000477907	9606.ENSP00000299424	0	0	0	0	0	0.186	0.9	0.049	0.915
GTF2H3	TAF12	4450149	4435347	9606.ENSP00000445162	9606.ENSP00000263974	0	0	0	0	0.063	0	0.9	0.17	0.915
POLR2H	TAF6	4448791	4448098	9606.ENSP00000415536	9606.ENSP00000399982	0	0	0	0	0.049	0	0.9	0.181	0.915
TAF5	POLR2L	4443405	4439664	9606.ENSP00000358854	9606.ENSP00000324124	0	0	0	0	0.064	0	0.9	0.173	0.915
GTF2H5	TAF7	4451149	4438816	9606.ENSP00000476100	9606.ENSP00000312709	0	0	0	0	0	0	0.9	0.194	0.915
HIST1H2BO	POLR1A	4451211	4435327	9606.ENSP00000477527	9606.ENSP00000263857	0	0	0	0	0.062	0.126	0.9	0.095	0.915
TAF10	ERCC3	4437567	4436631	9606.ENSP00000299424	9606.ENSP00000285398	0	0	0	0	0.064	0	0.9	0.166	0.915
CALCRL	GNB5	4447454	4434958	9606.ENSP00000386972	9606.ENSP00000261837	0	0	0	0	0	0.18	0.9	0	0.914
POLR2L	CCNH	4439664	4434515	9606.ENSP00000324124	9606.ENSP00000256897	0	0	0	0	0.082	0	0.9	0.145	0.914
TAF11	POLR2J	4442508	4436983	9606.ENSP00000354633	9606.ENSP00000292614	0	0	0	0	0.091	0	0.9	0.137	0.914
TAF2	POLR2L	4445015	4439664	9606.ENSP00000367406	9606.ENSP00000324124	0	0	0	0	0.049	0	0.9	0.171	0.914
POLR2H	TAF11	4448791	4442508	9606.ENSP00000415536	9606.ENSP00000354633	0	0	0	0	0.064	0	0.9	0.158	0.914
YAP1	TGFB1	4451342	4433189	9606.ENSP00000478927	9606.ENSP00000221930	0	0	0	0	0	0.08	0.9	0.15	0.914
HIST1H2BM	POLR1A	4451252	4435327	9606.ENSP00000477907	9606.ENSP00000263857	0	0	0	0	0.062	0.126	0.9	0.085	0.914
CALCRL	GNB3	4447454	4433453	9606.ENSP00000386972	9606.ENSP00000229264	0	0	0	0	0	0.18	0.9	0	0.914
HIST1H2BM	POLR1C	4451252	4443927	9606.ENSP00000477907	9606.ENSP00000361465	0	0	0	0	0.062	0.162	0.9	0.042	0.914
POLR2H	TAF3	4448791	4441025	9606.ENSP00000415536	9606.ENSP00000340271	0	0	0	0	0	0	0.9	0.179	0.914
GTF2H5	TAF8	4451149	4444069	9606.ENSP00000476100	9606.ENSP00000362068	0	0	0	0	0	0	0.9	0.181	0.914
STX2	VAMP4	4446013	4433662	9606.ENSP00000376178	9606.ENSP00000236192	0	0	0	0	0.062	0.3	0.8	0.426	0.914
POLR2G	TAF4	4437798	4434267	9606.ENSP00000301788	9606.ENSP00000252996	0	0	0	0	0.161	0	0.9	0.064	0.914
GNB1	CALCRL	4451621	4447454	9606.ENSP00000481878	9606.ENSP00000386972	0	0	0	0	0	0.18	0.9	0	0.914
SUPT5H	TAF5	4450951	4443405	9606.ENSP00000470252	9606.ENSP00000358854	0	0	0	0	0.063	0.059	0.9	0.147	0.914
HIST1H2BO	POLR1C	4451211	4443927	9606.ENSP00000477527	9606.ENSP00000361465	0	0	0	0	0.062	0.162	0.9	0.042	0.914
GNGT2	CALCRL	4449343	4447454	9606.ENSP00000426022	9606.ENSP00000386972	0	0	0	0	0.061	0.166	0.9	0	0.914
GTF2A1	CDK7	4450395	4434485	9606.ENSP00000452454	9606.ENSP00000256443	0	0	0	0	0.065	0.05	0.9	0.154	0.914
HIST1H2BL	POLR1C	4444884	4443927	9606.ENSP00000366618	9606.ENSP00000361465	0	0	0	0	0.062	0.162	0.9	0.042	0.914
POLR2K	TAF3	4441290	4441025	9606.ENSP00000342889	9606.ENSP00000340271	0	0	0	0	0.063	0	0.9	0.161	0.914
FYN	GNAI2	4441647	4438833	9606.ENSP00000346671	9606.ENSP00000312999	0	0	0	0	0.061	0.085	0.9	0.118	0.914
BMPR2	ACVR2B	4444419	4441037	9606.ENSP00000363708	9606.ENSP00000340361	0	0	0	0.838	0.05	0	0.9	0.848	0.914
TAF13	GTF2E1	4442598	4436555	9606.ENSP00000355051	9606.ENSP00000283875	0	0	0	0	0.062	0	0.9	0.166	0.914
CALCRL	GNB2	4447454	4438114	9606.ENSP00000386972	9606.ENSP00000305260	0	0	0	0	0	0.18	0.9	0	0.914
TAF6	ERCC3	4448098	4436631	9606.ENSP00000399982	9606.ENSP00000285398	0	0	0	0	0.044	0	0.9	0.18	0.914
GTF2H4	SUPT4H1	4434734	4433315	9606.ENSP00000259895	9606.ENSP00000225504	0	0	0	0	0.103	0	0.9	0.108	0.913
SUPT5H	GTF2H3	4450951	4450149	9606.ENSP00000470252	9606.ENSP00000445162	0	0	0	0	0	0	0.9	0.169	0.913
CALCRL	GNG3	4447454	4437056	9606.ENSP00000386972	9606.ENSP00000294117	0	0	0	0	0	0.166	0.9	0	0.913
CALCRL	GNG5	4447454	4443591	9606.ENSP00000386972	9606.ENSP00000359675	0	0	0	0	0	0.166	0.9	0	0.913
TAF1D	POLR1D	4448552	4437857	9606.ENSP00000410409	9606.ENSP00000302478	0	0	0	0	0	0	0.9	0.17	0.913
POLR2K	SUPT6H	4441290	4439257	9606.ENSP00000342889	9606.ENSP00000319104	0	0	0	0	0	0	0.9	0.171	0.913
CALCRL	GNG10	4447454	4444362	9606.ENSP00000386972	9606.ENSP00000363411	0	0	0	0	0	0.166	0.9	0	0.913
CALCRL	GNG4	4447454	4445956	9606.ENSP00000386972	9606.ENSP00000375727	0	0	0	0	0.05	0.166	0.9	0	0.913
CALCRL	GNG12	4447454	4443646	9606.ENSP00000386972	9606.ENSP00000360021	0	0	0	0	0	0.166	0.9	0	0.913
CALCRL	GNG13	4447454	4434049	9606.ENSP00000386972	9606.ENSP00000248150	0	0	0	0	0	0.166	0.9	0	0.913
UBE2D2	EGFR	4446851	4436186	9606.ENSP00000381717	9606.ENSP00000275493	0	0	0	0	0	0	0.9	0.167	0.913
TAF1C	POLR1D	4450498	4437857	9606.ENSP00000455265	9606.ENSP00000302478	0	0	0	0	0	0	0.9	0.172	0.913
H2AFV	POLR2G	4438410	4437798	9606.ENSP00000308405	9606.ENSP00000301788	0	0	0	0	0.126	0	0.9	0.092	0.913
CALCRL	GNG8	4447454	4437699	9606.ENSP00000386972	9606.ENSP00000300873	0	0	0	0	0	0.166	0.9	0	0.913
POLR2E	TAF7	4451285	4438816	9606.ENSP00000478303	9606.ENSP00000312709	0	0	0	0	0	0	0.9	0.17	0.913
TAF6	GTF2H2	4448098	4440057	9606.ENSP00000399982	9606.ENSP00000328901	0	0	0	0	0.085	0	0.9	0.132	0.913
POLR2E	TAF1D	4451285	4448552	9606.ENSP00000478303	9606.ENSP00000410409	0	0	0	0	0	0	0.9	0.172	0.913
TAF11	POLR2I	4442508	4433186	9606.ENSP00000354633	9606.ENSP00000221859	0	0	0	0	0.088	0	0.9	0.124	0.913
TAF1C	GTF2H2	4450498	4440057	9606.ENSP00000455265	9606.ENSP00000328901	0	0	0	0	0	0	0.9	0.171	0.913
POLR2E	CCNH	4451285	4434515	9606.ENSP00000478303	9606.ENSP00000256897	0	0	0	0	0.087	0	0.9	0.131	0.913
ERCC3	TAF12	4436631	4435347	9606.ENSP00000285398	9606.ENSP00000263974	0	0	0	0	0.062	0.05	0.9	0.14	0.913
INTS5	CDK7	4439961	4434485	9606.ENSP00000327889	9606.ENSP00000256443	0	0	0	0	0.044	0	0.9	0.172	0.913
CALCRL	GNG2	4447454	4440566	9606.ENSP00000386972	9606.ENSP00000334448	0	0	0	0	0	0.166	0.9	0	0.913
GRB2	GNAI1	4446042	4441302	9606.ENSP00000376345	9606.ENSP00000343027	0	0	0	0	0.061	0	0.9	0.148	0.913
TAF6	MNAT1	4448098	4434842	9606.ENSP00000399982	9606.ENSP00000261245	0	0	0	0	0.13	0	0.9	0.084	0.913
TCEA1	TAF2	4449450	4445015	9606.ENSP00000428426	9606.ENSP00000367406	0	0	0	0	0.1	0	0.9	0.102	0.912
POLR2H	TAF4	4448791	4434267	9606.ENSP00000415536	9606.ENSP00000252996	0	0	0	0	0.116	0	0.9	0.085	0.912
POLR2H	TAF5	4448791	4443405	9606.ENSP00000415536	9606.ENSP00000358854	0	0	0	0	0.061	0	0.9	0.145	0.912
TAF8	POLR2J	4444069	4436983	9606.ENSP00000362068	9606.ENSP00000292614	0	0	0	0	0.063	0	0.9	0.141	0.912
SUPT5H	GTF2H2	4450951	4440057	9606.ENSP00000470252	9606.ENSP00000328901	0	0	0	0	0.063	0	0.9	0.138	0.912
TAF4	POLR2I	4434267	4433186	9606.ENSP00000252996	9606.ENSP00000221859	0	0	0	0	0.16	0	0.9	0	0.912
GNG5	GNG13	4443591	4434049	9606.ENSP00000359675	9606.ENSP00000248150	0	0	0	0	0	0	0.9	0.162	0.912
TAF11	GTF2E2	4442508	4441807	9606.ENSP00000354633	9606.ENSP00000348168	0	0	0	0	0.063	0.082	0.9	0.098	0.912
INTS6	GTF2E1	4438574	4436555	9606.ENSP00000310260	9606.ENSP00000283875	0	0	0	0	0.155	0	0.9	0	0.911
VAMP8	VAMP4	4435329	4433662	9606.ENSP00000263864	9606.ENSP00000236192	0	0	0	0.854	0.062	0	0.9	0.686	0.911
CTDP1	MNAT1	4451857	4434842	9606.ENSP00000484525	9606.ENSP00000261245	0	0	0	0	0.082	0	0.9	0.108	0.911
CCT5	GNB4	4436371	4433561	9606.ENSP00000280326	9606.ENSP00000232564	0	0	0	0	0.061	0.054	0.9	0.124	0.911
GNG11	GNG13	4434060	4434049	9606.ENSP00000248564	9606.ENSP00000248150	0	0	0	0	0	0	0.9	0.15	0.911
GTF2H1	SUPT4H1	4435664	4433315	9606.ENSP00000265963	9606.ENSP00000225504	0	0	0	0	0.087	0	0.9	0.111	0.911
TBP	HIST1H2BL	4445988	4444884	9606.ENSP00000375942	9606.ENSP00000366618	0	0	0	0	0	0.084	0.9	0.111	0.911
CASK	SYT1	4445017	4434836	9606.ENSP00000367408	9606.ENSP00000261205	0	0	0	0	0.062	0.053	0.9	0.123	0.911
POLR2E	TAF6	4451285	4448098	9606.ENSP00000478303	9606.ENSP00000399982	0	0	0	0	0.067	0	0.9	0.122	0.911
TAF7	CCNH	4438816	4434515	9606.ENSP00000312709	9606.ENSP00000256897	0	0	0	0	0.1	0	0.9	0.1	0.911
HIST1H2BO	TBP	4451211	4445988	9606.ENSP00000477527	9606.ENSP00000375942	0	0	0	0	0	0.084	0.9	0.111	0.911
TAF6	INTS1	4448098	4447261	9606.ENSP00000399982	9606.ENSP00000385722	0	0	0	0	0.147	0	0.9	0	0.911
POLR2F	TAF8	4448289	4444069	9606.ENSP00000403852	9606.ENSP00000362068	0	0	0	0	0.05	0	0.9	0.143	0.911
TAF11	CDK7	4442508	4434485	9606.ENSP00000354633	9606.ENSP00000256443	0	0	0	0	0.113	0.05	0.9	0.078	0.911
POLR2H	TAF8	4448791	4444069	9606.ENSP00000415536	9606.ENSP00000362068	0	0	0	0	0.055	0	0.9	0.142	0.911
SUPT5H	INTS5	4450951	4439961	9606.ENSP00000470252	9606.ENSP00000327889	0	0	0	0	0.114	0	0.9	0.085	0.911
POLR2B	TAF7	4445518	4438816	9606.ENSP00000370625	9606.ENSP00000312709	0	0	0	0	0.155	0	0.9	0	0.911
GNB2	CCT5	4438114	4436371	9606.ENSP00000305260	9606.ENSP00000280326	0	0	0	0	0.068	0.054	0.9	0.112	0.911
TCEA1	TAF7	4449450	4438816	9606.ENSP00000428426	9606.ENSP00000312709	0	0	0	0	0.109	0	0.9	0.083	0.911
GTF2F1	TAF8	4446275	4444069	9606.ENSP00000377969	9606.ENSP00000362068	0	0	0	0	0.061	0	0.9	0.131	0.911
TAF11	ERCC3	4442508	4436631	9606.ENSP00000354633	9606.ENSP00000285398	0	0	0	0	0.062	0	0.9	0.132	0.911
POLR2J	CCNH	4436983	4434515	9606.ENSP00000292614	9606.ENSP00000256897	0	0	0	0	0.107	0.053	0.9	0.068	0.91
TAF10	POLR2I	4437567	4433186	9606.ENSP00000299424	9606.ENSP00000221859	0	0	0	0	0.137	0	0.9	0.041	0.91
TAF1	MNAT1	4448421	4434842	9606.ENSP00000406549	9606.ENSP00000261245	0	0	0	0	0	0.128	0.9	0.053	0.91
POLR2E	TAF4	4451285	4434267	9606.ENSP00000478303	9606.ENSP00000252996	0	0	0	0	0.096	0	0.9	0.086	0.91
TAF3	POLR2G	4441025	4437798	9606.ENSP00000340271	9606.ENSP00000301788	0	0	0	0	0.05	0	0.9	0.135	0.91
TAF7	POLR2G	4438816	4437798	9606.ENSP00000312709	9606.ENSP00000301788	0	0	0	0	0.061	0	0.9	0.121	0.91
ARHGEF12	GNB2	4446736	4438114	9606.ENSP00000380942	9606.ENSP00000305260	0	0	0	0	0	0	0.9	0.141	0.91
GTF2F1	TAF3	4446275	4441025	9606.ENSP00000377969	9606.ENSP00000340271	0	0	0	0	0.062	0	0.9	0.125	0.91
INTS1	SUPT4H1	4447261	4433315	9606.ENSP00000385722	9606.ENSP00000225504	0	0	0	0	0.11	0	0.9	0.08	0.91
TAF3	POLR2J	4441025	4436983	9606.ENSP00000340271	9606.ENSP00000292614	0	0	0	0	0.063	0	0.9	0.12	0.91
CTDP1	POLR2L	4451857	4439664	9606.ENSP00000484525	9606.ENSP00000324124	0	0	0	0	0.077	0.05	0.9	0.098	0.91
GTF2H5	SUPT4H1	4451149	4433315	9606.ENSP00000476100	9606.ENSP00000225504	0	0	0	0	0.063	0	0.9	0.12	0.91
TAF2	POLR2G	4445015	4437798	9606.ENSP00000367406	9606.ENSP00000301788	0	0	0	0	0.072	0	0.9	0.116	0.91
TAF2	POLR2D	4445015	4436041	9606.ENSP00000367406	9606.ENSP00000272645	0	0	0	0	0	0	0.9	0.138	0.91
GTF2H3	TAF8	4450149	4444069	9606.ENSP00000445162	9606.ENSP00000362068	0	0	0	0	0	0	0.9	0.139	0.91
TAF3	POLR2D	4441025	4436041	9606.ENSP00000340271	9606.ENSP00000272645	0	0	0	0	0.063	0	0.9	0.126	0.91
GNG12	GNG11	4443646	4434060	9606.ENSP00000360021	9606.ENSP00000248564	0	0	0	0.888	0.09	0	0.9	0.491	0.91
STXBP1	GNAI1	4444156	4441302	9606.ENSP00000362399	9606.ENSP00000343027	0	0	0	0	0.132	0	0.9	0.052	0.91
POLR1A	CCNH	4435327	4434515	9606.ENSP00000263857	9606.ENSP00000256897	0	0	0	0	0.064	0.069	0.9	0.09	0.91
INTS1	GTF2E1	4447261	4436555	9606.ENSP00000385722	9606.ENSP00000283875	0	0	0	0	0.145	0	0.9	0	0.91
INTS3	SUPT4H1	4439215	4433315	9606.ENSP00000318641	9606.ENSP00000225504	0	0	0	0	0.086	0	0.9	0.104	0.91
TAF1L	MNAT1	4448960	4434842	9606.ENSP00000418379	9606.ENSP00000261245	0	0	0	0	0	0.128	0.9	0.053	0.91
SUPT5H	INTS6	4450951	4438574	9606.ENSP00000470252	9606.ENSP00000310260	0	0	0	0	0.081	0	0.9	0.099	0.91
SUPT6H	CCNH	4439257	4434515	9606.ENSP00000319104	9606.ENSP00000256897	0	0	0	0	0.091	0	0.9	0.09	0.91
TAF10	GTF2H4	4437567	4434734	9606.ENSP00000299424	9606.ENSP00000259895	0	0	0	0	0.063	0	0.9	0.126	0.91
H2AFV	POLR2D	4438410	4436041	9606.ENSP00000308405	9606.ENSP00000272645	0	0	0	0	0.114	0	0.9	0.057	0.909
GTF2F2	CCNH	4441082	4434515	9606.ENSP00000340823	9606.ENSP00000256897	0	0	0	0	0.067	0	0.9	0.111	0.909
GNAI1	SNAP25	4441302	4434401	9606.ENSP00000343027	9606.ENSP00000254976	0	0	0	0	0.132	0	0.9	0.043	0.909
CTDP1	GTF2H1	4451857	4435664	9606.ENSP00000484525	9606.ENSP00000265963	0	0	0	0	0.106	0	0.9	0.062	0.909
TAF2	CDK7	4445015	4434485	9606.ENSP00000367406	9606.ENSP00000256443	0	0	0	0	0.062	0.104	0.9	0.05	0.909
ERCC5	POLR2I	4441782	4433186	9606.ENSP00000347978	9606.ENSP00000221859	0	0	0	0	0.065	0.084	0.9	0.062	0.909
H2AFV	POLR2J	4438410	4436983	9606.ENSP00000308405	9606.ENSP00000292614	0	0	0	0	0.132	0	0.9	0	0.909
VAMP2	EGFR	4438921	4436186	9606.ENSP00000314214	9606.ENSP00000275493	0	0	0	0	0.051	0	0.9	0.125	0.909
POLR2E	TAF3	4451285	4441025	9606.ENSP00000478303	9606.ENSP00000340271	0	0	0	0	0.055	0	0.9	0.115	0.909
VAMP2	VAMP4	4438921	4433662	9606.ENSP00000314214	9606.ENSP00000236192	0	0	0	0.857	0	0	0.9	0.676	0.909
TAF6	GTF2H1	4448098	4435664	9606.ENSP00000399982	9606.ENSP00000265963	0	0	0	0	0.086	0	0.9	0.092	0.909
SUPT6H	POLR2D	4439257	4436041	9606.ENSP00000319104	9606.ENSP00000272645	0	0	0	0	0.077	0	0.9	0.097	0.909
TCEA1	CCNH	4449450	4434515	9606.ENSP00000428426	9606.ENSP00000256897	0	0	0	0	0.068	0.085	0.9	0.058	0.909
VAMP2	GNAI2	4438921	4438833	9606.ENSP00000314214	9606.ENSP00000312999	0	0	0	0	0.049	0.08	0.9	0.085	0.909
GNGT2	GNG2	4449343	4440566	9606.ENSP00000426022	9606.ENSP00000334448	0	0	0	0.865	0.06	0	0.9	0.551	0.909
SUPT6H	POLR2J	4439257	4436983	9606.ENSP00000319104	9606.ENSP00000292614	0	0	0	0	0.087	0	0.9	0.09	0.909
VAMP4	VAMP3	4433662	4432634	9606.ENSP00000236192	9606.ENSP00000054666	0	0	0	0.901	0.061	0	0.9	0.768	0.909
TAF11	MNAT1	4442508	4434842	9606.ENSP00000354633	9606.ENSP00000261245	0	0	0	0	0.064	0	0.9	0.112	0.909
POLR1D	CDK7	4437857	4434485	9606.ENSP00000302478	9606.ENSP00000256443	0	0	0	0	0.086	0	0.9	0.094	0.909
TAF8	ERCC3	4444069	4436631	9606.ENSP00000362068	9606.ENSP00000285398	0	0	0	0	0.049	0	0.9	0.127	0.909
POLR2A	TAF8	4451459	4444069	9606.ENSP00000480158	9606.ENSP00000362068	0	0	0	0	0	0	0.9	0.131	0.909
TAF8	POLR2G	4444069	4437798	9606.ENSP00000362068	9606.ENSP00000301788	0	0	0	0	0.062	0	0.9	0.115	0.909
ERCC3	TAF4	4436631	4434267	9606.ENSP00000285398	9606.ENSP00000252996	0	0	0	0	0	0	0.9	0.131	0.909
TCEA1	TAF5	4449450	4443405	9606.ENSP00000428426	9606.ENSP00000358854	0	0	0	0	0.085	0	0.9	0.091	0.909
POLR2B	TAF11	4445518	4442508	9606.ENSP00000370625	9606.ENSP00000354633	0	0	0	0	0.084	0	0.9	0.086	0.909
GNG7	GNG3	4445657	4437056	9606.ENSP00000371594	9606.ENSP00000294117	0	0	0	0.949	0.085	0	0.9	0.747	0.908
TAF10	CCNH	4437567	4434515	9606.ENSP00000299424	9606.ENSP00000256897	0	0	0	0	0.064	0.084	0.9	0.061	0.908
TAF3	POLR2C	4441025	4433073	9606.ENSP00000340271	9606.ENSP00000219252	0	0	0	0	0.062	0	0.9	0.099	0.908
POLR2F	ERCC1	4448289	4432595	9606.ENSP00000403852	9606.ENSP00000013807	0	0	0	0	0.066	0	0.9	0.103	0.908
POLR2H	CCNH	4448791	4434515	9606.ENSP00000415536	9606.ENSP00000256897	0	0	0	0	0.069	0	0.9	0.09	0.908
HIST1H2BM	TBP	4451252	4445988	9606.ENSP00000477907	9606.ENSP00000375942	0	0	0	0	0	0.08	0.9	0.09	0.908
TAF11	GTF2H2	4442508	4440057	9606.ENSP00000354633	9606.ENSP00000328901	0	0	0	0	0.108	0.055	0.9	0	0.908
TAF1	GTF2H1	4448421	4435664	9606.ENSP00000406549	9606.ENSP00000265963	0	0	0	0	0.085	0.05	0.9	0.073	0.908
GNG2	GNGT1	4440566	4434061	9606.ENSP00000334448	9606.ENSP00000248572	0	0	0	0.859	0	0	0.9	0.588	0.908
CPLX1	LIN7B	4438141	4433159	9606.ENSP00000305613	9606.ENSP00000221459	0	0	0	0	0.087	0	0.9	0.082	0.908
ZNRD1	CCNH	4440231	4434515	9606.ENSP00000331111	9606.ENSP00000256897	0	0	0	0	0.061	0.085	0.9	0.058	0.908
GNGT2	GNG3	4449343	4437056	9606.ENSP00000426022	9606.ENSP00000294117	0	0	0	0.86	0	0	0.9	0.59	0.908
POLR2E	ERCC1	4451285	4432595	9606.ENSP00000478303	9606.ENSP00000013807	0	0	0	0	0.108	0	0.9	0.055	0.908
GTF2E2	INTS6	4441807	4438574	9606.ENSP00000348168	9606.ENSP00000310260	0	0	0	0	0.124	0	0.9	0	0.908
POLR2K	CCNH	4441290	4434515	9606.ENSP00000342889	9606.ENSP00000256897	0	0	0	0	0.077	0	0.9	0.091	0.908
POLR2F	ERCC5	4448289	4441782	9606.ENSP00000403852	9606.ENSP00000347978	0	0	0	0	0.061	0	0.9	0.105	0.908
GNG5	CCT5	4443591	4436371	9606.ENSP00000359675	9606.ENSP00000280326	0	0	0	0	0.088	0	0.9	0.078	0.908
TAF10	CDK7	4437567	4434485	9606.ENSP00000299424	9606.ENSP00000256443	0	0	0	0	0.083	0.05	0.9	0.073	0.908
TAF1L	GTF2H1	4448960	4435664	9606.ENSP00000418379	9606.ENSP00000265963	0	0	0	0	0.085	0.05	0.9	0.073	0.908
GTF2H2	TAF10	4440057	4437567	9606.ENSP00000328901	9606.ENSP00000299424	0	0	0	0	0.099	0.056	0.9	0.056	0.908
GTF2A1	INTS6	4450395	4438574	9606.ENSP00000452454	9606.ENSP00000310260	0	0	0	0	0.118	0	0.9	0	0.908
POLR2K	CDK7	4441290	4434485	9606.ENSP00000342889	9606.ENSP00000256443	0	0	0	0	0.079	0	0.9	0.085	0.908
TAF5	MNAT1	4443405	4434842	9606.ENSP00000358854	9606.ENSP00000261245	0	0	0	0	0.061	0	0.9	0.095	0.907
CTDP1	GTF2H4	4451857	4434734	9606.ENSP00000484525	9606.ENSP00000259895	0	0	0	0	0.1	0.05	0.9	0.041	0.907
INTS1	POLR2J	4447261	4436983	9606.ENSP00000385722	9606.ENSP00000292614	0	0	0	0	0.113	0	0.9	0	0.907
EGFR	VAMP8	4436186	4435329	9606.ENSP00000275493	9606.ENSP00000263864	0	0	0	0	0	0	0.9	0.116	0.907
GNB1	GNB5	4451621	4434958	9606.ENSP00000481878	9606.ENSP00000261837	0	0	0.441	0.95	0.062	0	0.9	0.717	0.907
POLR2C	ERCC1	4433073	4432595	9606.ENSP00000219252	9606.ENSP00000013807	0	0	0	0	0.085	0	0.9	0.074	0.907
EGFR	VAMP7	4436186	4435117	9606.ENSP00000275493	9606.ENSP00000262640	0	0	0	0	0	0	0.9	0.11	0.907
GNG4	GNG10	4445956	4444362	9606.ENSP00000375727	9606.ENSP00000363411	0	0	0	0.911	0	0	0.9	0.903	0.907
RHOA	GNG5	4448110	4443591	9606.ENSP00000400175	9606.ENSP00000359675	0	0	0	0	0.103	0	0.9	0.054	0.907
SYT1	LIN7B	4434836	4433159	9606.ENSP00000261205	9606.ENSP00000221459	0	0	0	0	0.082	0	0.9	0.072	0.907
POLR2H	CDK7	4448791	4434485	9606.ENSP00000415536	9606.ENSP00000256443	0	0	0	0	0.108	0.05	0.9	0	0.907
GTF2F1	TAF5	4446275	4443405	9606.ENSP00000377969	9606.ENSP00000358854	0	0	0	0	0.077	0.056	0.9	0.064	0.907
GTF2H5	SUPT5H	4451149	4450951	9606.ENSP00000476100	9606.ENSP00000470252	0	0	0	0	0	0	0.9	0.108	0.907
TAF1L	CCNH	4448960	4434515	9606.ENSP00000418379	9606.ENSP00000256897	0	0	0	0	0.112	0	0.9	0	0.907
H2AFV	POLR1A	4438410	4435327	9606.ENSP00000308405	9606.ENSP00000263857	0	0	0	0	0.062	0.075	0.9	0.064	0.907
TAF1L	POLR2K	4448960	4441290	9606.ENSP00000418379	9606.ENSP00000342889	0	0	0	0	0	0	0.9	0.111	0.907
GNB5	GNB4	4434958	4433561	9606.ENSP00000261837	9606.ENSP00000232564	0	0	0.442	0.949	0.062	0	0.9	0.703	0.907
HIST1H2BM	CTNNB1	4451252	4441426	9606.ENSP00000477907	9606.ENSP00000344456	0	0	0	0	0	0.087	0.9	0.067	0.907
H2AFV	POLR1D	4438410	4437857	9606.ENSP00000308405	9606.ENSP00000302478	0	0	0	0	0.085	0	0.9	0.068	0.907
TAF1C	CDK7	4450498	4434485	9606.ENSP00000455265	9606.ENSP00000256443	0	0	0	0	0	0	0.9	0.108	0.907
INTS1	GTF2E2	4447261	4441807	9606.ENSP00000385722	9606.ENSP00000348168	0	0	0	0	0.111	0	0.9	0	0.907
GTF2F1	INTS3	4446275	4439215	9606.ENSP00000377969	9606.ENSP00000318641	0	0	0	0	0.108	0	0.9	0	0.907
RAMP2	GNG11	4434325	4434060	9606.ENSP00000253796	9606.ENSP00000248564	0	0	0	0	0.108	0	0.9	0	0.907
TBP	INTS5	4445988	4439961	9606.ENSP00000375942	9606.ENSP00000327889	0	0	0	0	0.061	0	0.9	0.094	0.907
GNB5	GNB3	4434958	4433453	9606.ENSP00000261837	9606.ENSP00000229264	0	0	0.443	0.948	0.061	0	0.9	0.655	0.907
TCEA1	TAF10	4449450	4437567	9606.ENSP00000428426	9606.ENSP00000299424	0	0	0	0	0.063	0	0.9	0.096	0.907
GNB2	GNB5	4438114	4434958	9606.ENSP00000305260	9606.ENSP00000261837	0	0	0.442	0.948	0.062	0	0.9	0.638	0.907
POLR2K	INTS5	4441290	4439961	9606.ENSP00000342889	9606.ENSP00000327889	0	0	0	0	0	0.112	0.9	0	0.907
INTS5	POLR2I	4439961	4433186	9606.ENSP00000327889	9606.ENSP00000221859	0	0	0	0	0.065	0	0.9	0.093	0.907
TAF1	POLR2K	4448421	4441290	9606.ENSP00000406549	9606.ENSP00000342889	0	0	0	0	0	0	0.9	0.111	0.907
TAF1	CCNH	4448421	4434515	9606.ENSP00000406549	9606.ENSP00000256897	0	0	0	0	0.112	0	0.9	0	0.907
POLR2E	TAF1B	4451285	4435290	9606.ENSP00000478303	9606.ENSP00000263663	0	0	0	0	0	0	0.9	0.108	0.906
TAF11	CCNH	4442508	4434515	9606.ENSP00000354633	9606.ENSP00000256897	0	0	0	0	0.063	0.086	0.9	0	0.906
GNG4	GNG3	4445956	4437056	9606.ENSP00000375727	9606.ENSP00000294117	0	0	0	0.959	0.086	0	0.9	0.569	0.906
TAF1D	H2AFV	4448552	4438410	9606.ENSP00000410409	9606.ENSP00000308405	0	0	0	0	0.052	0	0.9	0.097	0.906
POLR2A	POLR3B	4451459	4433408	9606.ENSP00000480158	9606.ENSP00000228347	0.081	0	0	0	0.338	0.621	0	0.642	0.906
INTS3	GTF2E1	4439215	4436555	9606.ENSP00000318641	9606.ENSP00000283875	0	0	0	0	0.102	0	0.9	0	0.906
HIST1H2BL	POLR2I	4444884	4433186	9606.ENSP00000366618	9606.ENSP00000221859	0	0	0	0	0.085	0	0.9	0.058	0.906
POLR2E	TAF1A	4451285	4441012	9606.ENSP00000478303	9606.ENSP00000339976	0	0	0	0	0	0	0.9	0.108	0.906
GNAI2	STX1A	4438833	4433256	9606.ENSP00000312999	9606.ENSP00000222812	0	0	0	0	0.064	0	0.9	0.085	0.906
BMP2	BMP4	4445120	4433931	9606.ENSP00000368104	9606.ENSP00000245451	0	0	0	0.961	0.076	0	0.9	0.893	0.906
TAF10	POLR2J	4437567	4436983	9606.ENSP00000299424	9606.ENSP00000292614	0	0	0	0	0.108	0	0.9	0	0.906
MNAT1	TAF4	4434842	4434267	9606.ENSP00000261245	9606.ENSP00000252996	0	0	0	0	0.075	0	0.9	0.067	0.906
INTS3	POLR2I	4439215	4433186	9606.ENSP00000318641	9606.ENSP00000221859	0	0	0	0	0.104	0	0.9	0	0.906
TAF13	POLR2I	4442598	4433186	9606.ENSP00000355051	9606.ENSP00000221859	0	0	0	0	0.08	0	0.9	0.069	0.906
TAF3	GTF2H4	4441025	4434734	9606.ENSP00000340271	9606.ENSP00000259895	0	0	0	0	0.108	0	0.9	0	0.906
TAF1D	POLR2K	4448552	4441290	9606.ENSP00000410409	9606.ENSP00000342889	0	0	0	0	0.063	0	0.9	0.087	0.906
TAF6	SUPT4H1	4448098	4433315	9606.ENSP00000399982	9606.ENSP00000225504	0	0	0	0	0.1	0	0.9	0	0.906
SUPT5H	GTF2E2	4450951	4441807	9606.ENSP00000470252	9606.ENSP00000348168	0	0	0	0	0.103	0	0.9	0	0.906
GTF2F1	INTS5	4446275	4439961	9606.ENSP00000377969	9606.ENSP00000327889	0	0	0	0	0.104	0	0.9	0	0.906
OPCML	MFI2	4440213	4437268	9606.ENSP00000330862	9606.ENSP00000296350	0	0	0	0	0	0	0.9	0.102	0.906
HIST1H2BO	CTNNB1	4451211	4441426	9606.ENSP00000477527	9606.ENSP00000344456	0	0	0	0	0	0.087	0.9	0.057	0.906
GNAI2	SNAP25	4438833	4434401	9606.ENSP00000312999	9606.ENSP00000254976	0	0	0	0	0.064	0	0.9	0.08	0.906
TCEA1	TAF9	4449450	4445457	9606.ENSP00000428426	9606.ENSP00000370201	0	0	0	0	0.108	0	0.9	0	0.906
GNAI3	EGFR	4443410	4436186	9606.ENSP00000358867	9606.ENSP00000275493	0	0	0	0	0	0.064	0.9	0.081	0.906
HIST1H2BO	POLR2I	4451211	4433186	9606.ENSP00000477527	9606.ENSP00000221859	0	0	0	0	0.085	0	0.9	0.058	0.906
TAF6	POLR2I	4448098	4433186	9606.ENSP00000399982	9606.ENSP00000221859	0	0	0	0	0.106	0	0.9	0	0.906
NTM	MFI2	4447942	4437268	9606.ENSP00000396722	9606.ENSP00000296350	0	0	0	0	0	0	0.9	0.102	0.906
POLR1D	TAF1B	4437857	4435290	9606.ENSP00000302478	9606.ENSP00000263663	0	0	0	0	0	0	0.9	0.105	0.906
TCEA1	TAF8	4449450	4444069	9606.ENSP00000428426	9606.ENSP00000362068	0	0	0	0	0.104	0	0.9	0.043	0.906
TAF10	POLR2D	4437567	4436041	9606.ENSP00000299424	9606.ENSP00000272645	0	0	0	0	0.063	0	0.9	0.083	0.906
[truncated: 524 more rows]

## Sheet: Sheet2
Supplementary table S5 - Protein-Protein interaction analysis with top 200 predicted/known binding partners of SOD1-ALS DEGs (versus control) in the present study
Number of nodes =272
Number of edges = 3877
Average node degree = 28.5
Average local clustering coefficient = 0.719
PPI enrichment p-value = < 1.0e-16
#node1	node2	node1_string_internal_id	node2_string_internal_id	node1_external_id	node2_external_id	neighborhood_on_chromosome	gene_fusion	phylogenetic_cooccurrence	homology	coexpression	experimentally_determined_interaction	database_annotated	automated_textmining	combined_score	Hub_genes
CDC20	CDC16	4443940	4442371	9606.ENSP00000361540	9606.ENSP00000353549	0	0	0	0	0.129	0.999	0.9	0.882	0.999	CCNA1
PSMD13	PSMD3	4447954	4435463	9606.ENSP00000396937	9606.ENSP00000264639	0	0	0	0	0.877	0.971	0.9	0.896	0.999	RET
PSMB8	PSMD4	4444469	4443212	9606.ENSP00000364016	9606.ENSP00000357879	0	0	0	0	0.658	0.946	0.9	0.583	0.999	PSMD5
ANAPC10	ANAPC16	4451304	4451237	9606.ENSP00000478501	9606.ENSP00000477760	0	0	0	0	0.063	0.996	0.9	0.703	0.999	SNAP23
SNRPD2	SNRNP200	4441252	4439101	9606.ENSP00000342374	9606.ENSP00000317123	0	0	0	0	0.285	0.993	0.9	0.459	0.999	HSPA2
EFTUD2	PRPF19	4447727	4433393	9606.ENSP00000392094	9606.ENSP00000227524	0	0	0	0	0.752	0.986	0.9	0.706	0.999	SMN1
PRPF31	SNRPD1	4439663	4437667	9606.ENSP00000324122	9606.ENSP00000300413	0	0	0	0	0.063	0.991	0.9	0.259	0.999	HSD17B7
PSMB4	PSMC4	4436872	4432671	9606.ENSP00000290541	9606.ENSP00000157812	0	0	0	0	0.857	0.993	0.9	0.568	0.999	DUSP10
PSMB5	PSMD3	4442653	4435463	9606.ENSP00000355325	9606.ENSP00000264639	0	0	0	0	0.46	0.987	0.9	0.319	0.999
SNRPB	LSM2	4448654	4444602	9606.ENSP00000412566	9606.ENSP00000364813	0	0	0	0	0.244	0.986	0.9	0.592	0.999
CDC20	MAD2L1	4443940	4437296	9606.ENSP00000361540	9606.ENSP00000296509	0	0	0	0	0.978	0.999	0.9	0.874	0.999
PSMD13	PSMB2	4447954	4444140	9606.ENSP00000396937	9606.ENSP00000362334	0	0	0	0	0.841	0.963	0.9	0.305	0.999
PTTG1	ANAPC2	4446209	4438903	9606.ENSP00000377536	9606.ENSP00000314004	0	0	0	0	0	0.993	0.9	0.073	0.999
PSMD13	PSMA4	4447954	4432626	9606.ENSP00000396937	9606.ENSP00000044462	0	0	0	0	0.828	0.963	0.9	0.386	0.999
CCNE2	CDK2	4449487	4435732	9606.ENSP00000429089	9606.ENSP00000266970	0	0	0	0	0.199	0.997	0.9	0.856	0.999
GEMIN2	SNRPD1	4438419	4437667	9606.ENSP00000308533	9606.ENSP00000300413	0	0	0	0	0.217	0.975	0.9	0.715	0.999
CDC20	ANAPC1	4443940	4440924	9606.ENSP00000361540	9606.ENSP00000339109	0	0	0	0	0.109	0.999	0.9	0.711	0.999
ANAPC16	ANAPC13	4451237	4449189	9606.ENSP00000477760	9606.ENSP00000421842	0	0	0	0	0.146	0.996	0.9	0.751	0.999
PSMD14	PSMD1	4447392	4438504	9606.ENSP00000386541	9606.ENSP00000309474	0	0	0	0	0.958	0.993	0.9	0.819	0.999
SNRNP200	PRPF19	4439101	4433393	9606.ENSP00000317123	9606.ENSP00000227524	0	0	0	0	0.414	0.991	0.9	0.608	0.999
ANAPC10	CCNB1	4451304	4434484	9606.ENSP00000478501	9606.ENSP00000256442	0	0	0	0	0.078	0.996	0.9	0.559	0.999
PSMD12	PSMD1	4441829	4438504	9606.ENSP00000348442	9606.ENSP00000309474	0	0	0	0	0.981	0.992	0.9	0.831	0.999
PSMB6	PSMD11	4435950	4434931	9606.ENSP00000270586	9606.ENSP00000261712	0	0	0	0	0.448	0.988	0.9	0.497	0.999
PSMC3	PSMD2	4451553	4438562	9606.ENSP00000481029	9606.ENSP00000310129	0	0	0	0	0.943	0.994	0.9	0.79	0.999
SMN2	GEMIN2	4445446	4438419	9606.ENSP00000370119	9606.ENSP00000308533	0	0	0	0	0.065	0.966	0.9	0.858	0.999
MIOS	SESN2	4441002	4434279	9606.ENSP00000339881	9606.ENSP00000253063	0	0	0	0	0.057	0.993	0.8	0.569	0.999
PSMB9	PSMC1	4444464	4434851	9606.ENSP00000363993	9606.ENSP00000261303	0	0	0	0	0.704	0.962	0.9	0.481	0.999
PSMD11	PSMA6	4434931	4434884	9606.ENSP00000261712	9606.ENSP00000261479	0	0	0	0	0.752	0.992	0.9	0.416	0.999
SEC13	WDR24	4445779	4437044	9606.ENSP00000373312	9606.ENSP00000293883	0	0	0	0	0.062	0.993	0.9	0.885	0.999
PSMB2	PSMD12	4444140	4441829	9606.ENSP00000362334	9606.ENSP00000348442	0	0	0	0	0.774	0.994	0.9	0.675	0.999
PSMC6	PSMB4	4448198	4436872	9606.ENSP00000401802	9606.ENSP00000290541	0	0	0	0	0.862	0.994	0.9	0.603	0.999
PSMC5	PSMA2	4438605	4433278	9606.ENSP00000310572	9606.ENSP00000223321	0	0	0.257	0	0.885	0.991	0.9	0.724	0.999
PSMD7	PSMD8	4433080	4432854	9606.ENSP00000219313	9606.ENSP00000215071	0	0	0	0	0.896	0.993	0.9	0.892	0.999
MCM2	MCM6	4435544	4435383	9606.ENSP00000265056	9606.ENSP00000264156	0	0	0.256	0.75	0.998	0.998	0.9	0.916	0.999
ANAPC16	ANAPC1	4451237	4440924	9606.ENSP00000477760	9606.ENSP00000339109	0	0	0	0	0	0.997	0.9	0.471	0.999
PSMD4	PSMA4	4443212	4432626	9606.ENSP00000357879	9606.ENSP00000044462	0	0	0	0	0.924	0.991	0.9	0.677	0.999
PSMB5	PSMC5	4442653	4438605	9606.ENSP00000355325	9606.ENSP00000310572	0	0	0	0	0.616	0.994	0.9	0.682	0.999
PRPF8	PRPF31	4450629	4439663	9606.ENSP00000460348	9606.ENSP00000324122	0	0	0	0	0.103	0.991	0.9	0.933	0.999
CKS2	CCNB1	4444630	4434484	9606.ENSP00000364976	9606.ENSP00000256442	0	0	0	0	0.878	0.95	0.54	0.781	0.999
PSMA5	PSMD8	4435972	4432854	9606.ENSP00000271308	9606.ENSP00000215071	0	0	0	0	0.938	0.992	0.9	0.648	0.999
PSMD12	PSMD8	4441829	4432854	9606.ENSP00000348442	9606.ENSP00000215071	0	0	0	0	0.723	0.993	0.9	0.913	0.999
PSMD9	PSMC6	4449949	4448198	9606.ENSP00000440485	9606.ENSP00000401802	0	0	0	0	0.106	0.918	0.9	0.888	0.999
PSMC3	PSMD9	4451553	4449949	9606.ENSP00000481029	9606.ENSP00000440485	0	0	0	0	0.076	0.964	0.9	0.818	0.999
PSMD6	PSMD7	4448980	4433080	9606.ENSP00000418695	9606.ENSP00000219313	0	0	0	0	0.885	0.972	0.9	0.896	0.999
PSMC6	PSMB7	4448198	4434704	9606.ENSP00000401802	9606.ENSP00000259457	0.059	0	0	0	0.738	0.992	0.9	0.359	0.999
PSMA7	PSMA4	4443629	4432626	9606.ENSP00000359910	9606.ENSP00000044462	0	0	0.361	0.866	0.981	0.992	0.9	0.75	0.999
PSMC2	PSMA8	4447684	4438656	9606.ENSP00000391211	9606.ENSP00000311121	0	0	0	0	0.742	0.963	0.9	0.519	0.999
PSMA7	PSMA2	4443629	4433278	9606.ENSP00000359910	9606.ENSP00000223321	0	0	0.423	0.881	0.987	0.992	0.9	0.676	0.999
PSMA5	PSMD7	4435972	4433080	9606.ENSP00000271308	9606.ENSP00000219313	0	0	0	0	0.929	0.992	0.9	0.565	0.999
PSMB1	PSMC1	4435028	4434851	9606.ENSP00000262193	9606.ENSP00000261303	0	0	0	0	0.909	0.994	0.9	0.566	0.999
PSMD13	PSMD12	4447954	4441829	9606.ENSP00000396937	9606.ENSP00000348442	0	0	0	0	0.851	0.971	0.9	0.941	0.999
CCNE1	CDKN1B	4435118	4433436	9606.ENSP00000262643	9606.ENSP00000228872	0	0	0	0	0.063	0.994	0.9	0.736	0.999
MCM7	MCM5	4438312	4432914	9606.ENSP00000307288	9606.ENSP00000216122	0	0	0	0.774	0.999	0.977	0.9	0.986	0.999
PSMC5	PSMA3	4438605	4432961	9606.ENSP00000310572	9606.ENSP00000216455	0	0	0.226	0	0.817	0.994	0.9	0.714	0.999
PSMB5	PSMB7	4442653	4434704	9606.ENSP00000355325	9606.ENSP00000259457	0	0	0	0.691	0.745	0.992	0.9	0.87	0.999
PSMA7	PSMA6	4443629	4434884	9606.ENSP00000359910	9606.ENSP00000261479	0	0	0.419	0.818	0.966	0.992	0.9	0.675	0.999
PSMA1	PSMC6	4448731	4448198	9606.ENSP00000414359	9606.ENSP00000401802	0.059	0	0	0	0.892	0.992	0.9	0.561	0.999
PSMB2	PSMD11	4444140	4434931	9606.ENSP00000362334	9606.ENSP00000261712	0	0	0	0	0.654	0.994	0.9	0.436	0.999
MCM4	ORC2	4435007	4433622	9606.ENSP00000262105	9606.ENSP00000234296	0	0	0	0	0.84	0.97	0.9	0.741	0.999
MCM10	MCM7	4448957	4438312	9606.ENSP00000418268	9606.ENSP00000307288	0	0	0	0	0.662	0.951	0.9	0.937	0.999
PSMC3	PSMD12	4451553	4441829	9606.ENSP00000481029	9606.ENSP00000348442	0	0	0	0	0.937	0.993	0.9	0.808	0.999
LSM7	SNRPD3	4434242	4432879	9606.ENSP00000252622	9606.ENSP00000215829	0	0	0	0	0.511	0.994	0.9	0.759	0.999
PSMC3	USP14	4451553	4434912	9606.ENSP00000481029	9606.ENSP00000261601	0	0	0	0	0.896	0.988	0.9	0.661	0.999
PSMB2	PSMA4	4444140	4432626	9606.ENSP00000362334	9606.ENSP00000044462	0	0	0	0	0.974	0.994	0.9	0.701	0.999
MCM10	CDC45	4448957	4448376	9606.ENSP00000418268	9606.ENSP00000405726	0	0	0	0	0.885	0.945	0.9	0.961	0.999
PSMD4	PSMD7	4443212	4433080	9606.ENSP00000357879	9606.ENSP00000219313	0	0	0	0	0.893	0.991	0.9	0.869	0.999
PSMB8	PSMA4	4444469	4432626	9606.ENSP00000364016	9606.ENSP00000044462	0	0	0	0	0.663	0.992	0.9	0.551	0.999
SNRPB	SNRPD3	4448654	4432879	9606.ENSP00000412566	9606.ENSP00000215829	0	0	0	0	0.555	0.992	0.9	0.857	0.999
PSMB6	PSMA3	4435950	4432961	9606.ENSP00000270586	9606.ENSP00000216455	0	0	0	0	0.895	0.992	0.9	0.735	0.999
STX4	VAMP3	4439148	4432634	9606.ENSP00000317714	9606.ENSP00000054666	0	0	0	0	0.089	0.994	0.9	0.882	0.999
PSMC6	USP14	4448198	4434912	9606.ENSP00000401802	9606.ENSP00000261601	0	0	0	0	0.864	0.99	0.9	0.569	0.999
EFTUD2	SNRPG	4447727	4436020	9606.ENSP00000392094	9606.ENSP00000272348	0	0	0	0	0.514	0.985	0.9	0.24	0.999
ORC4	MCM2	4450015	4435544	9606.ENSP00000441953	9606.ENSP00000265056	0	0	0	0	0.403	0.985	0.9	0.806	0.999
SNRPD2	LSM3	4441252	4437830	9606.ENSP00000342374	9606.ENSP00000302160	0	0	0	0.773	0.841	0.96	0.9	0.825	0.999
PSMC2	USP14	4447684	4434912	9606.ENSP00000391211	9606.ENSP00000261601	0	0	0	0	0.73	0.979	0.9	0.667	0.999
PSMC2	PSMD10	4447684	4433032	9606.ENSP00000391211	9606.ENSP00000217958	0	0	0	0	0.248	0.992	0.9	0.693	0.999
LSM6	LSM5	4449213	4448567	9606.ENSP00000422392	9606.ENSP00000410758	0	0	0	0	0.503	0.998	0.9	0.96	0.999
PSMC3	PSMD10	4451553	4433032	9606.ENSP00000481029	9606.ENSP00000217958	0	0	0	0	0.1	0.992	0.9	0.62	0.999
CDC16	BUB1B	4442371	4436731	9606.ENSP00000353549	9606.ENSP00000287598	0	0	0	0	0.148	0.995	0.9	0.619	0.999
PSMD13	PSMD10	4447954	4433032	9606.ENSP00000396937	9606.ENSP00000217958	0	0	0	0	0.116	0.904	0.9	0.952	0.999
PSMD12	PSMC1	4441829	4434851	9606.ENSP00000348442	9606.ENSP00000261303	0	0	0	0	0.911	0.992	0.9	0.782	0.999
PSMA1	PSMB4	4448731	4436872	9606.ENSP00000414359	9606.ENSP00000290541	0	0	0	0	0.925	0.993	0.9	0.715	0.999
MCM10	ORC2	4448957	4433622	9606.ENSP00000418268	9606.ENSP00000234296	0	0	0	0	0.132	0.957	0.9	0.888	0.999
PSMA7	PSMD11	4443629	4434931	9606.ENSP00000359910	9606.ENSP00000261712	0	0	0	0	0.764	0.991	0.9	0.322	0.999
PSMB4	PSMD11	4436872	4434931	9606.ENSP00000290541	9606.ENSP00000261712	0	0	0	0	0.587	0.993	0.9	0.532	0.999
PSMD1	PSMB4	4438504	4436872	9606.ENSP00000309474	9606.ENSP00000290541	0	0	0	0	0.548	0.992	0.9	0.724	0.999
CDC27	CCNB1	4449717	4434484	9606.ENSP00000434614	9606.ENSP00000256442	0	0	0	0	0.136	0.994	0.9	0.759	0.999
PSMB3	PSMB8	4451799	4444469	9606.ENSP00000483688	9606.ENSP00000364016	0	0	0	0.639	0.661	0.991	0.9	0.794	0.999
SNRPD1	PHF5A	4437667	4432935	9606.ENSP00000300413	9606.ENSP00000216252	0	0	0	0	0.876	0.96	0.9	0.098	0.999
PSMD6	PSMA5	4448980	4435972	9606.ENSP00000418695	9606.ENSP00000271308	0	0	0	0	0.868	0.949	0.9	0.722	0.999
PSMB4	PSMA5	4436872	4435972	9606.ENSP00000290541	9606.ENSP00000271308	0	0	0	0	0.956	0.993	0.9	0.736	0.999
PSMD4	PSMD8	4443212	4432854	9606.ENSP00000357879	9606.ENSP00000215071	0	0	0	0	0.894	0.994	0.9	0.874	0.999
SNRNP70	SNRPG	4451051	4436020	9606.ENSP00000472998	9606.ENSP00000272348	0	0	0	0	0.902	0.972	0.9	0.764	0.999
WDR24	NPRL2	4437044	4433560	9606.ENSP00000293883	9606.ENSP00000232501	0	0	0	0	0.064	0.994	0.9	0.916	0.999
LSM6	SNRPE	4449213	4448130	9606.ENSP00000422392	9606.ENSP00000400591	0	0	0	0	0.875	0.979	0.9	0.781	0.999
PSMA5	PSMA2	4435972	4433278	9606.ENSP00000271308	9606.ENSP00000223321	0	0	0.429	0.838	0.992	0.994	0.9	0.932	0.999
PSMB3	PSMA1	4451799	4448731	9606.ENSP00000483688	9606.ENSP00000414359	0	0	0	0	0.966	0.994	0.9	0.742	0.999
ANAPC4	ANAPC13	4449373	4449189	9606.ENSP00000426654	9606.ENSP00000421842	0	0	0	0	0.061	0.994	0.9	0.389	0.999
ADRM1	PSMD4	4451336	4443212	9606.ENSP00000478877	9606.ENSP00000357879	0	0	0	0	0.753	0.953	0.9	0.956	0.999
ANAPC16	CDC20	4451237	4443940	9606.ENSP00000477760	9606.ENSP00000361540	0	0	0	0	0	0.998	0.9	0.576	0.999
CDC23	BUB1B	4446340	4436731	9606.ENSP00000378350	9606.ENSP00000287598	0	0	0	0	0.126	0.995	0.9	0.696	0.999
PSMA7	PSMA5	4443629	4435972	9606.ENSP00000359910	9606.ENSP00000271308	0	0	0.434	0.866	0.973	0.992	0.9	0.659	0.999
PSMB9	PSMA4	4444464	4432626	9606.ENSP00000363993	9606.ENSP00000044462	0	0	0	0	0.798	0.983	0.9	0.692	0.999
ANAPC13	CDC26	4449189	4444341	9606.ENSP00000421842	9606.ENSP00000363322	0	0	0	0	0.117	0.989	0.9	0.735	0.999
PSMB9	PSMA7	4444464	4443629	9606.ENSP00000363993	9606.ENSP00000359910	0	0	0	0	0.581	0.99	0.9	0.531	0.999
PSMB7	PSMA3	4434704	4432961	9606.ENSP00000259457	9606.ENSP00000216455	0	0	0.237	0	0.866	0.992	0.9	0.733	0.999
PSMD6	PSMA1	4448980	4448731	9606.ENSP00000418695	9606.ENSP00000414359	0	0	0	0	0.87	0.957	0.9	0.506	0.999
CDK1	UBE2C	4446389	4441865	9606.ENSP00000378699	9606.ENSP00000348838	0	0	0	0	0.978	0.1	0.9	0.584	0.999
PSMB10	PSMA3	4442129	4432961	9606.ENSP00000351314	9606.ENSP00000216455	0	0	0.262	0	0.706	0.949	0.9	0.528	0.999
LSM6	SNRPG	4449213	4436020	9606.ENSP00000422392	9606.ENSP00000272348	0	0	0	0	0.933	0.96	0.9	0.644	0.999
PSMB10	PSMA6	4442129	4434884	9606.ENSP00000351314	9606.ENSP00000261479	0	0	0.277	0	0.729	0.944	0.9	0.595	0.999
PSMD4	USP14	4443212	4434912	9606.ENSP00000357879	9606.ENSP00000261601	0	0	0	0	0.881	0.978	0.9	0.826	0.999
PSMC6	PSMB2	4448198	4444140	9606.ENSP00000401802	9606.ENSP00000362334	0.059	0	0	0	0.871	0.993	0.9	0.559	0.999
RBM8A	SNRPE	4450692	4448130	9606.ENSP00000463058	9606.ENSP00000400591	0	0	0	0	0.853	0.96	0.9	0.094	0.999
ORC4	ORC6	4450015	4433062	9606.ENSP00000441953	9606.ENSP00000219097	0	0	0	0	0.287	0.995	0.9	0.935	0.999
PSMB2	PSMB6	4444140	4435950	9606.ENSP00000362334	9606.ENSP00000270586	0	0	0	0	0.929	0.992	0.9	0.695	0.999
ANAPC16	ANAPC2	4451237	4438903	9606.ENSP00000477760	9606.ENSP00000314004	0	0	0	0	0	0.998	0.9	0.313	0.999
PSMB2	PSMB10	4444140	4442129	9606.ENSP00000362334	9606.ENSP00000351314	0	0	0.215	0	0.728	0.945	0.9	0.796	0.999
ADRM1	PSMD1	4451336	4438504	9606.ENSP00000478877	9606.ENSP00000309474	0	0	0	0	0.602	0.969	0.9	0.761	0.999
PSMA1	PSMA8	4448731	4438656	9606.ENSP00000414359	9606.ENSP00000311121	0	0	0.38	0.82	0.803	0.963	0.9	0.613	0.999
CDK2	CCNB1	4435732	4434484	9606.ENSP00000266970	9606.ENSP00000256442	0	0	0	0	0.433	0.974	0.9	0.856	0.999
WDR24	SESN2	4437044	4434279	9606.ENSP00000293883	9606.ENSP00000253063	0	0	0	0	0.069	0.993	0.8	0.666	0.999
CDC27	ANAPC2	4449717	4438903	9606.ENSP00000434614	9606.ENSP00000314004	0	0	0	0	0.218	0.998	0.9	0.903	0.999
USP14	PSMD7	4434912	4433080	9606.ENSP00000261601	9606.ENSP00000219313	0	0	0	0	0.84	0.99	0.9	0.773	0.999
MCM10	MCM6	4448957	4435383	9606.ENSP00000418268	9606.ENSP00000264156	0	0	0	0	0.639	0.951	0.9	0.887	0.999
PSMC2	PSMC1	4447684	4434851	9606.ENSP00000391211	9606.ENSP00000261303	0	0	0.353	0.896	0.991	0.992	0.9	0.961	0.999
CDC26	ANAPC2	4444341	4438903	9606.ENSP00000363322	9606.ENSP00000314004	0	0	0	0	0	0.998	0.9	0.367	0.999
PSMD14	PSMA5	4447392	4435972	9606.ENSP00000386541	9606.ENSP00000271308	0	0	0	0	0.912	0.992	0.9	0.563	0.999
MCMBP	MCM5	4442320	4432914	9606.ENSP00000353098	9606.ENSP00000216122	0	0	0	0	0.881	0.998	0	0.743	0.999
PSMA7	PSMC4	4443629	4432671	9606.ENSP00000359910	9606.ENSP00000157812	0.059	0	0.233	0	0.75	0.991	0.9	0.454	0.999
CDC7	MCM4	4447780	4435007	9606.ENSP00000393139	9606.ENSP00000262105	0	0	0	0	0.346	0.974	0.9	0.941	0.999
PSMD13	PSMD4	4447954	4443212	9606.ENSP00000396937	9606.ENSP00000357879	0	0	0	0	0.841	0.972	0.9	0.87	0.999
CDC20	NEK2	4443940	4442784	9606.ENSP00000361540	9606.ENSP00000355966	0	0	0	0	0.948	0.993	0.9	0.81	0.999
USP14	PSMC1	4434912	4434851	9606.ENSP00000261601	9606.ENSP00000261303	0	0	0	0	0.893	0.979	0.9	0.654	0.999
PSMD1	PSMA5	4438504	4435972	9606.ENSP00000309474	9606.ENSP00000271308	0	0	0	0	0.932	0.989	0.9	0.726	0.999
BUB3	BUB1B	4443208	4436731	9606.ENSP00000357858	9606.ENSP00000287598	0	0	0	0	0.204	0.998	0.9	0.973	0.999
PSMD4	PSMB1	4443212	4435028	9606.ENSP00000357879	9606.ENSP00000262193	0	0	0	0	0.843	0.991	0.9	0.441	0.999
PSMA1	PSMA3	4448731	4432961	9606.ENSP00000414359	9606.ENSP00000216455	0	0	0.358	0.733	0.994	0.994	0.9	0.889	0.999
PSMD12	PSMB4	4441829	4436872	9606.ENSP00000348442	9606.ENSP00000290541	0	0	0	0	0.425	0.99	0.9	0.703	0.999
PSMA7	PSMB5	4443629	4442653	9606.ENSP00000359910	9606.ENSP00000355325	0	0	0	0	0.755	0.991	0.9	0.58	0.999
MCM3	MCM6	4451546	4435383	9606.ENSP00000480987	9606.ENSP00000264156	0	0	0.239	0.729	0.997	0.998	0.9	0.92	0.999
MCM2	ORC3	4435544	4434570	9606.ENSP00000265056	9606.ENSP00000257789	0	0	0	0	0.505	0.989	0.9	0.715	0.999
PSMB2	PSMD2	4444140	4438562	9606.ENSP00000362334	9606.ENSP00000310129	0	0	0	0	0.42	0.993	0.9	0.657	0.999
PSMA1	PSMB8	4448731	4444469	9606.ENSP00000414359	9606.ENSP00000364016	0	0	0	0	0.664	0.965	0.9	0.533	0.999
CDC16	ANAPC1	4442371	4440924	9606.ENSP00000353549	9606.ENSP00000339109	0	0	0	0	0.11	0.996	0.9	0.807	0.999
PSMA5	PSMA6	4435972	4434884	9606.ENSP00000271308	9606.ENSP00000261479	0	0	0.421	0.795	0.984	0.992	0.9	0.824	0.999
CDC7	MCM2	4447780	4435544	9606.ENSP00000393139	9606.ENSP00000265056	0	0	0	0	0.417	0.974	0.9	0.944	0.999
PSMC6	PSMD1	4448198	4438504	9606.ENSP00000401802	9606.ENSP00000309474	0	0	0	0	0.878	0.993	0.9	0.762	0.999
PSMC5	PSMD1	4438605	4438504	9606.ENSP00000310572	9606.ENSP00000309474	0	0	0	0	0.891	0.993	0.9	0.791	0.999
PSMB5	PSMC4	4442653	4432671	9606.ENSP00000355325	9606.ENSP00000157812	0.059	0	0	0	0.695	0.994	0.9	0.607	0.999
ANAPC2	ANAPC5	4438903	4434956	9606.ENSP00000314004	9606.ENSP00000261819	0	0	0	0	0.177	0.998	0.9	0.82	0.999
PSMC2	PSMC5	4447684	4438605	9606.ENSP00000391211	9606.ENSP00000310572	0	0	0.323	0.926	0.99	0.992	0.9	0.905	0.999
ANAPC7	CDC20	4447848	4443940	9606.ENSP00000394394	9606.ENSP00000361540	0	0	0	0	0.114	0.998	0.9	0.344	0.999
CDC27	ANAPC4	4449717	4449373	9606.ENSP00000434614	9606.ENSP00000426654	0	0	0	0	0.253	0.998	0.9	0.901	0.999
PSMA1	PSMA7	4448731	4443629	9606.ENSP00000414359	9606.ENSP00000359910	0	0	0.385	0.832	0.982	0.992	0.9	0.696	0.999
PSMC3	PSMA1	4451553	4448731	9606.ENSP00000481029	9606.ENSP00000414359	0.059	0	0	0	0.756	0.989	0.9	0.778	0.999
MCM7	MCM6	4438312	4435383	9606.ENSP00000307288	9606.ENSP00000264156	0	0	0.251	0.784	0.997	0.998	0.9	0.935	0.999
ORC1	MCM7	4443772	4438312	9606.ENSP00000360623	9606.ENSP00000307288	0.052	0	0	0	0.83	0.976	0.9	0.73	0.999
LSM5	LSM2	4448567	4444602	9606.ENSP00000410758	9606.ENSP00000364813	0	0	0	0	0.806	0.998	0.9	0.924	0.999
PSMA8	PSMC5	4438656	4438605	9606.ENSP00000311121	9606.ENSP00000310572	0	0	0.252	0	0.7	0.957	0.9	0.432	0.999
PSMD3	PSMA6	4435463	4434884	9606.ENSP00000264639	9606.ENSP00000261479	0	0	0	0	0.697	0.989	0.9	0.458	0.999
DEPDC5	WDR24	4446988	4437044	9606.ENSP00000383105	9606.ENSP00000293883	0	0	0	0	0.085	0.993	0.9	0.905	0.999
ANAPC16	ANAPC5	4451237	4434956	9606.ENSP00000477760	9606.ENSP00000261819	0	0	0	0	0	0.995	0.9	0.67	0.999
PSMA7	PSMD3	4443629	4435463	9606.ENSP00000359910	9606.ENSP00000264639	0	0	0	0	0.714	0.989	0.9	0.296	0.999
PSMD6	PSMB5	4448980	4442653	9606.ENSP00000418695	9606.ENSP00000355325	0	0	0	0	0.69	0.964	0.9	0.473	0.999
LSM4	SNRPF	4450918	4435728	9606.ENSP00000469468	9606.ENSP00000266735	0	0	0	0	0.432	0.96	0.9	0.651	0.999
PSMC6	PSMD14	4448198	4447392	9606.ENSP00000401802	9606.ENSP00000386541	0	0	0	0	0.856	0.994	0.9	0.698	0.999
PSMD3	PSMA3	4435463	4432961	9606.ENSP00000264639	9606.ENSP00000216455	0	0	0	0	0.749	0.989	0.9	0.561	0.999
PSMD13	PSMC2	4447954	4447684	9606.ENSP00000396937	9606.ENSP00000391211	0	0	0	0	0.837	0.958	0.9	0.671	0.999
PSMA8	PSMA4	4438656	4432626	9606.ENSP00000311121	9606.ENSP00000044462	0	0	0.359	0.862	0.814	0.962	0.9	0.562	0.999
PSMC3	PSMB6	4451553	4435950	9606.ENSP00000481029	9606.ENSP00000270586	0	0	0	0	0.738	0.992	0.9	0.586	0.999
PSMD1	PSMB1	4438504	4435028	9606.ENSP00000309474	9606.ENSP00000262193	0	0	0	0	0.458	0.991	0.9	0.726	0.999
ORC6	CDC6	4433062	4432832	9606.ENSP00000219097	9606.ENSP00000209728	0	0	0	0	0.725	0.912	0.9	0.894	0.999
PSMD11	PSMD7	4434931	4433080	9606.ENSP00000261712	9606.ENSP00000219313	0	0	0	0	0.984	0.994	0.9	0.916	0.999
STAG1	RAD21	4445748	4437395	9606.ENSP00000372689	9606.ENSP00000297338	0	0	0	0	0.277	0.996	0.9	0.911	0.999
LSM2	SNRPD3	4444602	4432879	9606.ENSP00000364813	9606.ENSP00000215829	0	0	0	0	0.331	0.975	0.9	0.779	0.999
ORC5	ORC6	4437402	4433062	9606.ENSP00000297431	9606.ENSP00000219097	0	0	0	0	0.355	0.971	0.9	0.924	0.999
MCM2	ORC2	4435544	4433622	9606.ENSP00000265056	9606.ENSP00000234296	0	0	0	0	0.677	0.976	0.9	0.817	0.999
PSMB3	PSMC4	4451799	4432671	9606.ENSP00000483688	9606.ENSP00000157812	0.059	0	0	0	0.848	0.992	0.9	0.566	0.999
PSMD14	PSMB5	4447392	4442653	9606.ENSP00000386541	9606.ENSP00000355325	0	0	0	0	0.365	0.991	0.9	0.646	0.999
PSMA7	PSMD7	4443629	4433080	9606.ENSP00000359910	9606.ENSP00000219313	0	0	0	0	0.802	0.991	0.9	0.501	0.999
EFTUD2	SNRPD1	4447727	4437667	9606.ENSP00000392094	9606.ENSP00000300413	0	0	0	0	0.44	0.99	0.9	0.699	0.999
PSMA2	PSMD8	4433278	4432854	9606.ENSP00000223321	9606.ENSP00000215071	0	0	0	0	0.897	0.994	0.9	0.615	0.999
PSMC3	PSMD11	4451553	4434931	9606.ENSP00000481029	9606.ENSP00000261712	0	0	0	0	0.845	0.993	0.9	0.742	0.999
PSMB3	PSMD7	4451799	4433080	9606.ENSP00000483688	9606.ENSP00000219313	0	0	0	0	0.697	0.992	0.9	0.537	0.999
LSM8	SNRPD3	4434090	4432879	9606.ENSP00000249299	9606.ENSP00000215829	0	0	0	0	0.875	0.96	0.9	0.799	0.999
PSMA7	PSMC1	4443629	4434851	9606.ENSP00000359910	9606.ENSP00000261303	0	0	0.233	0	0.604	0.991	0.9	0.725	0.999
PSMC1	PSMB7	4434851	4434704	9606.ENSP00000261303	9606.ENSP00000259457	0	0	0	0	0.788	0.992	0.9	0.584	0.999
PSMC6	PSMA5	4448198	4435972	9606.ENSP00000401802	9606.ENSP00000271308	0.059	0	0.213	0	0.901	0.992	0.9	0.592	0.999
PSMB2	PSMD3	4444140	4435463	9606.ENSP00000362334	9606.ENSP00000264639	0	0	0	0	0.749	0.991	0.9	0.377	0.999
PSMD8	PSMA4	4432854	4432626	9606.ENSP00000215071	9606.ENSP00000044462	0	0	0	0	0.892	0.994	0.9	0.639	0.999
NPRL3	WDR24	4451811	4437044	9606.ENSP00000483814	9606.ENSP00000293883	0	0	0	0	0.086	0.993	0.9	0.89	0.999
PSMC1	PSMD7	4434851	4433080	9606.ENSP00000261303	9606.ENSP00000219313	0	0	0	0	0.883	0.998	0.9	0.763	0.999
ANAPC7	ANAPC1	4447848	4440924	9606.ENSP00000394394	9606.ENSP00000339109	0	0	0	0	0.108	0.996	0.9	0.552	0.999
PSMD12	PSMC4	4441829	4432671	9606.ENSP00000348442	9606.ENSP00000157812	0	0	0	0	0.912	0.994	0.9	0.872	0.999
PSMD13	PSMB7	4447954	4434704	9606.ENSP00000396937	9606.ENSP00000259457	0	0	0	0	0.655	0.96	0.9	0.475	0.999
CDC27	BUB3	4449717	4443208	9606.ENSP00000434614	9606.ENSP00000357858	0	0	0	0	0.127	0.993	0.9	0.815	0.999
PSMA1	PSMB5	4448731	4442653	9606.ENSP00000414359	9606.ENSP00000355325	0	0	0	0	0.71	0.994	0.9	0.743	0.999
ANAPC4	CDC26	4449373	4444341	9606.ENSP00000426654	9606.ENSP00000363322	0	0	0	0	0	0.993	0.9	0.438	0.999
PSMC5	PSMB7	4438605	4434704	9606.ENSP00000310572	9606.ENSP00000259457	0	0	0	0	0.773	0.992	0.9	0.64	0.999
EFTUD2	LSM8	4447727	4434090	9606.ENSP00000392094	9606.ENSP00000249299	0	0	0	0	0.306	0.985	0.9	0.324	0.999
PSMC2	PSMD11	4447684	4434931	9606.ENSP00000391211	9606.ENSP00000261712	0	0	0	0	0.796	0.992	0.9	0.723	0.999
CDC45	ORC2	4448376	4433622	9606.ENSP00000405726	9606.ENSP00000234296	0	0	0	0	0.39	0.964	0.9	0.952	0.999
PSMC2	PSMB2	4447684	4444140	9606.ENSP00000391211	9606.ENSP00000362334	0	0	0	0	0.924	0.991	0.9	0.768	0.999
PSMD6	PSMC5	4448980	4438605	9606.ENSP00000418695	9606.ENSP00000310572	0	0	0	0	0.887	0.972	0.9	0.782	0.999
CCNA2	CDK4	4436109	4434582	9606.ENSP00000274026	9606.ENSP00000257904	0	0.003	0	0	0.184	0.994	0.9	0.857	0.999
PSMC5	PSMA6	4438605	4434884	9606.ENSP00000310572	9606.ENSP00000261479	0	0	0	0	0.87	0.992	0.9	0.696	0.999
CDC45	ORC1	4448376	4443772	9606.ENSP00000405726	9606.ENSP00000360623	0	0	0	0	0.869	0.983	0.9	0.758	0.999
PSMD6	PSMD3	4448980	4435463	9606.ENSP00000418695	9606.ENSP00000264639	0	0	0	0	0.88	0.973	0.9	0.948	0.999
LSM2	SNRPF	4444602	4435728	9606.ENSP00000364813	9606.ENSP00000266735	0	0	0	0	0.86	0.984	0.9	0.677	0.999
PSMD11	PSMA4	4434931	4432626	9606.ENSP00000261712	9606.ENSP00000044462	0	0	0	0	0.886	0.992	0.9	0.47	0.999
PSMB8	PSMC5	4444469	4438605	9606.ENSP00000364016	9606.ENSP00000310572	0	0	0	0	0.583	0.963	0.9	0.527	0.999
PSMC6	PSMB6	4448198	4435950	9606.ENSP00000401802	9606.ENSP00000270586	0	0	0	0	0.734	0.989	0.9	0.557	0.999
SNRNP200	SNRPD1	4439101	4437667	9606.ENSP00000317123	9606.ENSP00000300413	0	0	0	0	0.184	0.991	0.9	0.565	0.999
PSMC2	PSMB1	4447684	4435028	9606.ENSP00000391211	9606.ENSP00000262193	0	0	0	0	0.924	0.988	0.9	0.718	0.999
PSMD7	PSMA3	4433080	4432961	9606.ENSP00000219313	9606.ENSP00000216455	0	0	0	0	0.907	0.992	0.9	0.442	0.999
CDK1	BUB1	4446389	4437860	9606.ENSP00000378699	9606.ENSP00000302530	0	0	0	0	0.988	0.575	0.9	0.917	0.999
PSMC3	PSMC5	4451553	4438605	9606.ENSP00000481029	9606.ENSP00000310572	0	0	0.425	0.911	0.991	0.994	0.9	0.905	0.999
CDC23	ANAPC2	4446340	4438903	9606.ENSP00000378350	9606.ENSP00000314004	0	0	0	0	0.107	0.999	0.9	0.86	0.999
CCND3	CDK4	4444072	4434582	9606.ENSP00000362082	9606.ENSP00000257904	0	0	0	0	0.064	0.999	0.9	0.936	0.999
ORC1	ORC6	4443772	4433062	9606.ENSP00000360623	9606.ENSP00000219097	0	0	0	0	0.575	0.756	0.9	0.953	0.999
USP14	PSMA4	4434912	4432626	9606.ENSP00000261601	9606.ENSP00000044462	0	0	0	0	0.88	0.942	0.9	0.535	0.999
PHF5A	SNRPD3	4432935	4432879	9606.ENSP00000216252	9606.ENSP00000215829	0	0	0	0	0.895	0.96	0.9	0.441	0.999
SMC1A	PDS5A	4439602	4437960	9606.ENSP00000323421	9606.ENSP00000303427	0	0	0	0	0.452	0.928	0.9	0.795	0.999
PSMC6	PSMC1	4448198	4434851	9606.ENSP00000401802	9606.ENSP00000261303	0	0	0.428	0.9	0.985	0.994	0.9	0.902	0.999
PSMA6	PSMA4	4434884	4432626	9606.ENSP00000261479	9606.ENSP00000044462	0	0	0.347	0.82	0.996	0.992	0.9	0.815	0.999
PSMD11	PSMD10	4434931	4433032	9606.ENSP00000261712	9606.ENSP00000217958	0	0	0	0	0.177	0.993	0.9	0.706	0.999
LSM4	LSM5	4450918	4448567	9606.ENSP00000469468	9606.ENSP00000410758	0	0	0	0	0.377	0.995	0.9	0.933	0.999
PSMD6	PSMB1	4448980	4435028	9606.ENSP00000418695	9606.ENSP00000262193	0	0	0	0	0.929	0.954	0.9	0.391	0.999
CDC20	BUB1B	4443940	4436731	9606.ENSP00000361540	9606.ENSP00000287598	0	0	0	0	0.953	0.999	0.9	0.963	0.999
PSMD4	PSMD11	4443212	4434931	9606.ENSP00000357879	9606.ENSP00000261712	0	0	0	0	0.684	0.992	0.9	0.858	0.999
BUB1	BUB1B	4437860	4436731	9606.ENSP00000302530	9606.ENSP00000287598	0	0	0	0.582	0.918	0.929	0.9	0.896	0.999
PSMD13	PSMC5	4447954	4438605	9606.ENSP00000396937	9606.ENSP00000310572	0	0	0	0	0.825	0.97	0.9	0.743	0.999
PSMB2	PSMA3	4444140	4432961	9606.ENSP00000362334	9606.ENSP00000216455	0	0	0	0	0.956	0.994	0.9	0.792	0.999
PSMB1	PSMB7	4435028	4434704	9606.ENSP00000262193	9606.ENSP00000259457	0	0	0.305	0	0.84	0.991	0.9	0.736	0.999
PSMB3	PSMA7	4451799	4443629	9606.ENSP00000483688	9606.ENSP00000359910	0	0	0	0	0.936	0.991	0.9	0.661	0.999
PSMA1	PSMD3	4448731	4435463	9606.ENSP00000414359	9606.ENSP00000264639	0	0	0	0	0.814	0.989	0.9	0.596	0.999
PSMD6	PSMD8	4448980	4432854	9606.ENSP00000418695	9606.ENSP00000215071	0	0	0	0	0.722	0.97	0.9	0.894	0.999
PSMD4	PSMB7	4443212	4434704	9606.ENSP00000357879	9606.ENSP00000259457	0	0	0	0	0.687	0.989	0.9	0.372	0.999
PSMD1	PSMA3	4438504	4432961	9606.ENSP00000309474	9606.ENSP00000216455	0	0	0	0	0.914	0.992	0.9	0.457	0.999
CDC27	CDC26	4449717	4444341	9606.ENSP00000434614	9606.ENSP00000363322	0	0	0	0	0	0.994	0.9	0.669	0.999
PSMD6	PSMC1	4448980	4434851	9606.ENSP00000418695	9606.ENSP00000261303	0	0	0	0	0.919	0.973	0.9	0.734	0.999
ADRM1	PSMD7	4451336	4433080	9606.ENSP00000478877	9606.ENSP00000219313	0	0	0	0	0.417	0.957	0.9	0.869	0.999
SNRPE	SNRPF	4448130	4435728	9606.ENSP00000400591	9606.ENSP00000266735	0	0	0	0	0.993	0.995	0.9	0.921	0.999
RB1	CDK2	4435747	4435732	9606.ENSP00000267163	9606.ENSP00000266970	0	0	0	0	0.081	0.994	0.9	0.709	0.999
LSM4	SNRPB	4450918	4448654	9606.ENSP00000469468	9606.ENSP00000412566	0	0	0	0	0.411	0.96	0.9	0.665	0.999
SNRPD2	SNRPF	4441252	4435728	9606.ENSP00000342374	9606.ENSP00000266735	0	0	0	0	0.992	0.993	0.9	0.887	0.999
PSMB5	PSMB6	4442653	4435950	9606.ENSP00000355325	9606.ENSP00000270586	0	0	0.284	0.745	0.882	0.992	0.9	0.939	0.999
PSMD4	PSMC4	4443212	4432671	9606.ENSP00000357879	9606.ENSP00000157812	0	0	0	0	0.876	0.994	0.9	0.869	0.999
ORC1	ORC2	4443772	4433622	9606.ENSP00000360623	9606.ENSP00000234296	0	0	0	0	0.627	0.995	0.9	0.961	0.999
PSMB8	PSMA5	4444469	4435972	9606.ENSP00000364016	9606.ENSP00000271308	0	0	0.213	0.618	0.723	0.992	0.9	0.618	0.999
CDC26	ANAPC5	4444341	4434956	9606.ENSP00000363322	9606.ENSP00000261819	0	0	0	0	0	0.989	0.9	0.7	0.999
PSMB2	PSMD4	4444140	4443212	9606.ENSP00000362334	9606.ENSP00000357879	0	0	0	0	0.664	0.991	0.9	0.62	0.999
CDKN1A	CCNA1	4447168	4434435	9606.ENSP00000384849	9606.ENSP00000255465	0	0	0	0	0.058	0.994	0.9	0.455	0.999
SNRPE	LSM3	4448130	4437830	9606.ENSP00000400591	9606.ENSP00000302160	0	0	0	0	0.81	0.986	0.9	0.71	0.999
PSMD14	PSMA2	4447392	4433278	9606.ENSP00000386541	9606.ENSP00000223321	0	0	0	0	0.893	0.992	0.9	0.549	0.999
PSMA6	PSMC4	4434884	4432671	9606.ENSP00000261479	9606.ENSP00000157812	0.059	0	0.222	0	0.681	0.992	0.9	0.455	0.999
PSMB10	PSMB1	4442129	4435028	9606.ENSP00000351314	9606.ENSP00000262193	0	0	0.237	0	0.721	0.989	0.9	0.693	0.999
SNRNP70	SNRPD3	4451051	4432879	9606.ENSP00000472998	9606.ENSP00000215829	0	0	0	0	0.75	0.991	0.9	0.805	0.999
PSMD14	PSMD2	4447392	4438562	9606.ENSP00000386541	9606.ENSP00000310129	0	0	0	0	0.887	0.994	0.9	0.793	0.999
PSMD11	PSMC1	4434931	4434851	9606.ENSP00000261712	9606.ENSP00000261303	0	0	0	0	0.79	0.992	0.9	0.771	0.999
SNRPF	SNRPC	4435728	4433898	9606.ENSP00000266735	9606.ENSP00000244520	0	0	0	0	0.773	0.983	0.9	0.767	0.999
PSMA7	PSMD2	4443629	4438562	9606.ENSP00000359910	9606.ENSP00000310129	0	0	0	0	0.745	0.991	0.9	0.444	0.999
MCM2	MCM4	4435544	4435007	9606.ENSP00000265056	9606.ENSP00000262105	0	0	0	0.75	0.999	0.998	0.9	0.921	0.999
PSMD1	PSMC4	4438504	4432671	9606.ENSP00000309474	9606.ENSP00000157812	0	0	0	0	0.741	0.993	0.9	0.835	0.999
PSMA1	PSMD7	4448731	4433080	9606.ENSP00000414359	9606.ENSP00000219313	0	0	0	0	0.806	0.992	0.9	0.503	0.999
SNRPG	PHF5A	4436020	4432935	9606.ENSP00000272348	9606.ENSP00000216252	0	0	0	0	0.915	0.96	0.9	0	0.999
PSMD8	PSMC4	4432854	4432671	9606.ENSP00000215071	9606.ENSP00000157812	0	0	0	0	0.88	0.994	0.9	0.917	0.999
SNRPD2	SNRPD3	4441252	4432879	9606.ENSP00000342374	9606.ENSP00000215829	0	0	0	0	0.977	0.994	0.9	0.935	0.999
MCM6	MCM4	4435383	4435007	9606.ENSP00000264156	9606.ENSP00000262105	0	0	0	0.734	0.999	0.998	0.9	0.936	0.999
SNRPD2	PRPF19	4441252	4433393	9606.ENSP00000342374	9606.ENSP00000227524	0	0	0	0	0.759	0.992	0.9	0.335	0.999
ANAPC4	BUB3	4449373	4443208	9606.ENSP00000426654	9606.ENSP00000357858	0	0	0	0	0.11	0.993	0.9	0.579	0.999
ANAPC7	MAD2L1	4447848	4437296	9606.ENSP00000394394	9606.ENSP00000296509	0	0	0	0	0.126	0.998	0.9	0.245	0.999
PSMD1	PSMD7	4438504	4433080	9606.ENSP00000309474	9606.ENSP00000219313	0	0	0	0	0.957	0.994	0.9	0.807	0.999
STX2	VAMP2	4446013	4438921	9606.ENSP00000376178	9606.ENSP00000314214	0	0	0	0	0.062	0.994	0.8	0.74	0.999
PRPF19	SNRPD3	4433393	4432879	9606.ENSP00000227524	9606.ENSP00000215829	0	0	0	0	0.731	0.96	0.9	0.284	0.999
PSMD14	PSMD3	4447392	4435463	9606.ENSP00000386541	9606.ENSP00000264639	0	0	0	0	0.906	0.994	0.9	0.935	0.999
PSMC3	PSMD3	4451553	4435463	9606.ENSP00000481029	9606.ENSP00000264639	0	0	0	0	0.947	0.991	0.9	0.757	0.999
PSMB3	PSMA8	4451799	4438656	9606.ENSP00000483688	9606.ENSP00000311121	0	0	0	0	0.822	0.959	0.9	0.493	0.999
PSMB5	PSMA6	4442653	4434884	9606.ENSP00000355325	9606.ENSP00000261479	0	0	0	0	0.708	0.989	0.9	0.652	0.999
ORC4	MCM4	4450015	4435007	9606.ENSP00000441953	9606.ENSP00000262105	0	0	0	0	0.721	0.959	0.9	0.83	0.999
CDC16	ANAPC2	4442371	4438903	9606.ENSP00000353549	9606.ENSP00000314004	0	0	0	0	0.151	0.998	0.9	0.81	0.999
ORC3	ORC2	4434570	4433622	9606.ENSP00000257789	9606.ENSP00000234296	0	0	0	0	0.389	0.998	0.9	0.989	0.999
PSMD3	PSMC1	4435463	4434851	9606.ENSP00000264639	9606.ENSP00000261303	0	0	0	0	0.938	0.992	0.9	0.716	0.999
PSMA8	PSMC4	4438656	4432671	9606.ENSP00000311121	9606.ENSP00000157812	0.059	0	0.225	0	0.679	0.96	0.9	0.226	0.999
SMC3	STAG2	4442527	4433042	9606.ENSP00000354720	9606.ENSP00000218089	0	0	0	0	0.767	0.906	0.9	0.868	0.999
PSMA7	PSMD1	4443629	4438504	9606.ENSP00000359910	9606.ENSP00000309474	0	0	0	0	0.772	0.991	0.9	0.581	0.999
SNRPF	SNRPA1	4435728	4434347	9606.ENSP00000266735	9606.ENSP00000254193	0	0	0	0	0.568	0.994	0.9	0.481	0.999
CDC7	MCM5	4447780	4432914	9606.ENSP00000393139	9606.ENSP00000216122	0	0	0	0	0.558	0.995	0.9	0.857	0.999
PSMA5	PSMC4	4435972	4432671	9606.ENSP00000271308	9606.ENSP00000157812	0.059	0	0	0	0.892	0.992	0.9	0.709	0.999
PSMB2	PSMB1	4444140	4435028	9606.ENSP00000362334	9606.ENSP00000262193	0	0	0	0.68	0.978	0.993	0.9	0.902	0.999
ANAPC4	CCNB1	4449373	4434484	9606.ENSP00000426654	9606.ENSP00000256442	0	0	0	0	0.066	0.993	0.9	0.228	0.999
LSM6	SNRPD3	4449213	4432879	9606.ENSP00000422392	9606.ENSP00000215829	0	0	0	0	0.536	0.992	0.9	0.775	0.999
PSMC6	PSMD4	4448198	4443212	9606.ENSP00000401802	9606.ENSP00000357879	0	0	0	0	0.868	0.992	0.9	0.674	0.999
PSMB4	PSMA3	4436872	4432961	9606.ENSP00000290541	9606.ENSP00000216455	0	0	0	0	0.918	0.993	0.9	0.834	0.999
PSMA8	PSMB1	4438656	4435028	9606.ENSP00000311121	9606.ENSP00000262193	0	0	0.283	0	0.826	0.957	0.9	0.544	0.999
SMC3	PDS5A	4442527	4437960	9606.ENSP00000354720	9606.ENSP00000303427	0	0	0	0	0.723	0.896	0.9	0.918	0.999
PSMB1	PSMA4	4435028	4432626	9606.ENSP00000262193	9606.ENSP00000044462	0	0	0.216	0	0.976	0.993	0.9	0.722	0.999
ANAPC7	BUB1B	4447848	4436731	9606.ENSP00000394394	9606.ENSP00000287598	0	0	0	0	0.345	0.998	0.9	0.273	0.999
PSMA1	PSMD4	4448731	4443212	9606.ENSP00000414359	9606.ENSP00000357879	0	0	0	0	0.946	0.992	0.9	0.44	0.999
ORC1	MCM5	4443772	4432914	9606.ENSP00000360623	9606.ENSP00000216122	0.052	0	0	0	0.881	0.97	0.9	0.755	0.999
PSMA3	PSMC4	4432961	4432671	9606.ENSP00000216455	9606.ENSP00000157812	0.059	0	0.201	0	0.798	0.994	0.9	0.429	0.999
PRPF31	LSM8	4439663	4434090	9606.ENSP00000324122	9606.ENSP00000249299	0	0	0	0	0.144	0.96	0.9	0.778	0.999
ANAPC4	ANAPC7	4449373	4447848	9606.ENSP00000426654	9606.ENSP00000394394	0	0	0	0	0.169	0.998	0.9	0.764	0.999
PSMA8	PSMB4	4438656	4436872	9606.ENSP00000311121	9606.ENSP00000290541	0	0	0	0	0.807	0.959	0.9	0.451	0.999
PSMA2	PSMD7	4433278	4433080	9606.ENSP00000223321	9606.ENSP00000219313	0	0	0	0	0.827	0.992	0.9	0.552	0.999
PSMB10	PSMA5	4442129	4435972	9606.ENSP00000351314	9606.ENSP00000271308	0	0	0.327	0.643	0.789	0.944	0.9	0.664	0.999
ANAPC1	ANAPC5	4440924	4434956	9606.ENSP00000339109	9606.ENSP00000261819	0	0	0	0	0.244	0.998	0.9	0.744	0.999
PSMD4	PSMD3	4443212	4435463	9606.ENSP00000357879	9606.ENSP00000264639	0	0	0	0	0.874	0.992	0.9	0.882	0.999
PSMB8	PSMB9	4444469	4444464	9606.ENSP00000364016	9606.ENSP00000363993	0	0	0.362	0.764	0.931	0.962	0.9	0.953	0.999
SMC3	SMC1B	4442527	4442003	9606.ENSP00000354720	9606.ENSP00000350036	0	0	0.369	0.551	0.773	0.968	0.9	0.969	0.999
CDC27	CDC16	4449717	4442371	9606.ENSP00000434614	9606.ENSP00000353549	0	0	0	0.557	0.169	0.998	0.9	0.963	0.999
ORC2	ORC6	4433622	4433062	9606.ENSP00000234296	9606.ENSP00000219097	0	0	0	0	0.46	0.972	0.9	0.912	0.999
PSMC3	PSMD13	4451553	4447954	9606.ENSP00000481029	9606.ENSP00000396937	0	0	0	0	0.707	0.967	0.9	0.743	0.999
CDC20	SKP2	4443940	4436120	9606.ENSP00000361540	9606.ENSP00000274255	0	0	0	0	0.281	0.993	0.9	0.706	0.999
EFTUD2	SNRPA1	4447727	4434347	9606.ENSP00000392094	9606.ENSP00000254193	0	0	0	0	0.216	0.966	0.9	0.719	0.999
PSMB5	PSMC1	4442653	4434851	9606.ENSP00000355325	9606.ENSP00000261303	0	0	0	0	0.684	0.99	0.9	0.587	0.999
PSMB2	PSMB5	4444140	4442653	9606.ENSP00000362334	9606.ENSP00000355325	0	0	0	0	0.815	0.994	0.9	0.87	0.999
ORC4	ORC2	4450015	4433622	9606.ENSP00000441953	9606.ENSP00000234296	0	0	0	0	0.477	0.995	0.9	0.947	0.999
CDC7	MCM7	4447780	4438312	9606.ENSP00000393139	9606.ENSP00000307288	0	0	0	0	0.278	0.926	0.9	0.94	0.999
PSMC2	PSMA2	4447684	4433278	9606.ENSP00000391211	9606.ENSP00000223321	0	0	0	0	0.939	0.992	0.9	0.621	0.999
PSMB4	PSMA6	4436872	4434884	9606.ENSP00000290541	9606.ENSP00000261479	0	0	0	0	0.923	0.994	0.9	0.742	0.999
SNRNP70	SNRPD1	4451051	4437667	9606.ENSP00000472998	9606.ENSP00000300413	0	0	0	0	0.63	0.991	0.9	0.761	0.999
PSMD4	PSMB5	4443212	4442653	9606.ENSP00000357879	9606.ENSP00000355325	0	0	0	0	0.698	0.991	0.9	0.577	0.999
ANAPC10	ANAPC1	4451304	4440924	9606.ENSP00000478501	9606.ENSP00000339109	0	0	0	0	0.131	0.996	0.9	0.755	0.999
PSMC6	PSMA2	4448198	4433278	9606.ENSP00000401802	9606.ENSP00000223321	0	0	0.205	0	0.905	0.992	0.9	0.671	0.999
ORC4	ORC5	4450015	4437402	9606.ENSP00000441953	9606.ENSP00000297431	0	0	0	0	0.343	0.995	0.9	0.961	0.999
PSMD1	PSMA2	4438504	4433278	9606.ENSP00000309474	9606.ENSP00000223321	0	0	0	0	0.762	0.989	0.9	0.563	0.999
PSMB7	PSMA2	4434704	4433278	9606.ENSP00000259457	9606.ENSP00000223321	0	0	0.224	0	0.853	0.992	0.9	0.668	0.999
PSMC2	PSMB6	4447684	4435950	9606.ENSP00000391211	9606.ENSP00000270586	0	0	0	0	0.711	0.989	0.9	0.563	0.999
CDKN1A	CCNE1	4447168	4435118	9606.ENSP00000384849	9606.ENSP00000262643	0	0	0	0	0.063	0.994	0.9	0.751	0.999
PSMB3	PSMB10	4451799	4442129	9606.ENSP00000483688	9606.ENSP00000351314	0	0	0	0	0.747	0.992	0.9	0.595	0.999
PSMD12	PSMA5	4441829	4435972	9606.ENSP00000348442	9606.ENSP00000271308	0	0	0	0	0.887	0.991	0.9	0.745	0.999
SNRPE	SNRNP200	4448130	4439101	9606.ENSP00000400591	9606.ENSP00000317123	0	0	0	0	0.273	0.993	0.9	0.322	0.999
PSMA5	PSMA3	4435972	4432961	9606.ENSP00000271308	9606.ENSP00000216455	0	0	0.424	0.817	0.994	0.994	0.9	0.864	0.999
PSMA7	PSMD8	4443629	4432854	9606.ENSP00000359910	9606.ENSP00000215071	0	0	0	0	0.747	0.988	0.9	0.526	0.999
PSMD12	PSMB1	4441829	4435028	9606.ENSP00000348442	9606.ENSP00000262193	0	0	0	0	0.838	0.994	0.9	0.562	0.999
PSMB4	PSMA4	4436872	4432626	9606.ENSP00000290541	9606.ENSP00000044462	0	0	0	0	0.919	0.994	0.9	0.658	0.999
SNRPD2	PHF5A	4441252	4432935	9606.ENSP00000342374	9606.ENSP00000216252	0	0	0	0	0.665	0.96	0.9	0.434	0.999
SNRNP70	SNRPB	4451051	4448654	9606.ENSP00000472998	9606.ENSP00000412566	0	0	0	0	0.202	0.98	0.9	0.707	0.999
CDKN1A	CCND1	4447168	4433391	9606.ENSP00000384849	9606.ENSP00000227507	0	0	0	0	0.084	0.993	0.9	0.857	0.999
ADRM1	PSMA1	4451336	4448731	9606.ENSP00000478877	9606.ENSP00000414359	0	0	0	0	0.807	0.959	0.9	0.123	0.999
SNRPB	SNRPA1	4448654	4434347	9606.ENSP00000412566	9606.ENSP00000254193	0	0	0	0	0.394	0.989	0.9	0.555	0.999
PSMA7	PSMB7	4443629	4434704	9606.ENSP00000359910	9606.ENSP00000259457	0	0	0.224	0	0.743	0.991	0.9	0.62	0.999
PSMC2	PSMB4	4447684	4436872	9606.ENSP00000391211	9606.ENSP00000290541	0	0	0	0	0.873	0.989	0.9	0.774	0.999
PSMD2	PSMA2	4438562	4433278	9606.ENSP00000310129	9606.ENSP00000223321	0	0	0	0	0.674	0.992	0.9	0.503	0.999
PSMC5	USP14	4438605	4434912	9606.ENSP00000310572	9606.ENSP00000261601	0	0	0	0	0.842	0.985	0.9	0.658	0.999
PSMB3	PSMA2	4451799	4433278	9606.ENSP00000483688	9606.ENSP00000223321	0	0	0.221	0	0.977	0.993	0.9	0.72	0.999
PSMC6	PSMC2	4448198	4447684	9606.ENSP00000401802	9606.ENSP00000391211	0	0	0.35	0.912	0.991	0.992	0.9	0.814	0.999
PSMD4	PSMD12	4443212	4441829	9606.ENSP00000357879	9606.ENSP00000348442	0	0	0	0	0.763	0.992	0.9	0.87	0.999
PSMC6	PSMA6	4448198	4434884	9606.ENSP00000401802	9606.ENSP00000261479	0.059	0	0.222	0	0.835	0.992	0.9	0.425	0.999
PSMC2	PSMD1	4447684	4438504	9606.ENSP00000391211	9606.ENSP00000309474	0	0	0	0	0.922	0.99	0.9	0.838	0.999
SNRPD2	SNRPG	4441252	4436020	9606.ENSP00000342374	9606.ENSP00000272348	0	0	0	0	0.985	0.994	0.9	0.886	0.999
ANAPC10	CDC26	4451304	4444341	9606.ENSP00000478501	9606.ENSP00000363322	0	0	0	0	0.062	0.988	0.9	0.729	0.999
ADRM1	PSMD14	4451336	4447392	9606.ENSP00000478877	9606.ENSP00000386541	0	0	0	0	0.304	0.936	0.9	0.918	0.999
PSMD14	PSMA6	4447392	4434884	9606.ENSP00000386541	9606.ENSP00000261479	0	0	0	0	0.938	0.992	0.9	0.472	0.999
PSMB2	PSMA6	4444140	4434884	9606.ENSP00000362334	9606.ENSP00000261479	0	0	0.219	0	0.979	0.993	0.9	0.707	0.999
ANAPC13	ANAPC7	4449189	4447848	9606.ENSP00000421842	9606.ENSP00000394394	0	0	0	0	0	0.988	0.9	0.286	0.999
PSMD4	PSMA6	4443212	4434884	9606.ENSP00000357879	9606.ENSP00000261479	0	0	0	0	0.835	0.992	0.9	0.491	0.999
ANAPC7	CDC16	4447848	4442371	9606.ENSP00000394394	9606.ENSP00000353549	0	0	0	0	0.127	0.996	0.9	0.887	0.999
PSMB3	PSMD13	4451799	4447954	9606.ENSP00000483688	9606.ENSP00000396937	0	0	0	0	0.842	0.96	0.9	0.548	0.999
SNRPD1	PRPF19	4437667	4433393	9606.ENSP00000300413	9606.ENSP00000227524	0	0	0	0	0.493	0.99	0.9	0.322	0.999
PSMD13	PSMC4	4447954	4432671	9606.ENSP00000396937	9606.ENSP00000157812	0	0	0	0	0.838	0.97	0.9	0.829	0.999
PSMB2	PSMC5	4444140	4438605	9606.ENSP00000362334	9606.ENSP00000310572	0	0	0	0	0.869	0.993	0.9	0.753	0.999
SMC3	SMC1A	4442527	4439602	9606.ENSP00000354720	9606.ENSP00000323421	0	0	0.359	0.563	0.872	0.956	0.9	0.968	0.999
PSMB6	PSMA6	4435950	4434884	9606.ENSP00000270586	9606.ENSP00000261479	0	0	0.21	0	0.845	0.989	0.9	0.687	0.999
BUB1	CCNB2	4437860	4436767	9606.ENSP00000302530	9606.ENSP00000288207	0	0	0	0	0.974	0.085	0.9	0.793	0.999
PSMD13	PSMD14	4447954	4447392	9606.ENSP00000396937	9606.ENSP00000386541	0	0	0	0	0.821	0.97	0.9	0.884	0.999
CCNA2	CDK2	4436109	4435732	9606.ENSP00000274026	9606.ENSP00000266970	0	0.006	0	0	0.403	0.998	0.9	0.973	0.999
VAMP8	SNAP29	4435329	4432869	9606.ENSP00000263864	9606.ENSP00000215730	0	0	0	0	0.062	0.97	0.9	0.917	0.999
PSMA5	PSMC1	4435972	4434851	9606.ENSP00000271308	9606.ENSP00000261303	0	0	0	0	0.841	0.992	0.9	0.597	0.999
PSMD6	PSMB8	4448980	4444469	9606.ENSP00000418695	9606.ENSP00000364016	0	0	0	0	0.655	0.962	0.9	0.482	0.999
PSMB9	PSMA2	4444464	4433278	9606.ENSP00000363993	9606.ENSP00000223321	0	0	0	0	0.808	0.984	0.9	0.519	0.999
PSMD14	PSMD10	4447392	4433032	9606.ENSP00000386541	9606.ENSP00000217958	0	0	0	0	0.228	0.993	0.9	0.618	0.999
SEH1L	NPRL2	4446956	4433560	9606.ENSP00000382779	9606.ENSP00000232501	0	0	0	0	0.061	0.995	0.9	0.868	0.999
CDKN1A	CDK2	4447168	4435732	9606.ENSP00000384849	9606.ENSP00000266970	0	0	0	0	0.051	0.994	0.9	0.942	0.999
PSMC1	PSMC4	4434851	4432671	9606.ENSP00000261303	9606.ENSP00000157812	0	0	0.412	0.936	0.99	0.994	0.9	0.921	0.999
PSMD11	PSMB7	4434931	4434704	9606.ENSP00000261712	9606.ENSP00000259457	0	0	0	0	0.462	0.992	0.9	0.522	0.999
PSMD12	USP14	4441829	4434912	9606.ENSP00000348442	9606.ENSP00000261601	0	0	0	0	0.922	0.99	0.9	0.71	0.999
LSM4	SNRPD2	4450918	4441252	9606.ENSP00000469468	9606.ENSP00000342374	0	0	0	0	0.5	0.96	0.9	0.831	0.999
ANAPC10	ANAPC2	4451304	4438903	9606.ENSP00000478501	9606.ENSP00000314004	0	0	0	0	0.104	0.999	0.9	0.673	0.999
CCNB2	AURKA	4436767	4432988	9606.ENSP00000288207	9606.ENSP00000216911	0	0	0	0	0.973	0.896	0	0.696	0.999
PSMD2	PSMD7	4438562	4433080	9606.ENSP00000310129	9606.ENSP00000219313	0	0	0	0	0.911	0.992	0.9	0.793	0.999
SNRPE	SNRPD3	4448130	4432879	9606.ENSP00000400591	9606.ENSP00000215829	0	0	0	0	0.99	0.993	0.9	0.902	0.999
PSMC6	PSMB8	4448198	4444469	9606.ENSP00000401802	9606.ENSP00000364016	0.059	0	0	0	0.666	0.963	0.9	0.355	0.999
PSMB4	PSMA2	4436872	4433278	9606.ENSP00000290541	9606.ENSP00000223321	0	0	0	0	0.954	0.994	0.9	0.718	0.999
CDC23	ANAPC5	4446340	4434956	9606.ENSP00000378350	9606.ENSP00000261819	0	0	0	0	0.358	0.996	0.9	0.921	0.999
MCM3	MCM5	4451546	4432914	9606.ENSP00000480987	9606.ENSP00000216122	0	0	0.263	0.746	0.997	0.985	0.9	0.959	0.999
LSM6	LSM7	4449213	4434242	9606.ENSP00000422392	9606.ENSP00000252622	0	0	0	0	0.573	0.998	0.9	0.956	0.999
CDC27	MAD2L1	4449717	4437296	9606.ENSP00000434614	9606.ENSP00000296509	0	0	0	0	0.134	0.995	0.9	0.646	0.999
ANAPC13	ANAPC1	4449189	4440924	9606.ENSP00000421842	9606.ENSP00000339109	0	0	0	0	0	0.985	0.9	0.477	0.999
NSDHL	MSMO1	4443492	4434891	9606.ENSP00000359297	9606.ENSP00000261507	0.049	0	0	0	0.872	0.692	0.9	0.87	0.999
ANAPC13	ANAPC2	4449189	4438903	9606.ENSP00000421842	9606.ENSP00000314004	0	0	0	0	0	0.998	0.9	0.289	0.999
PSMD1	PSMD8	4438504	4432854	9606.ENSP00000309474	9606.ENSP00000215071	0	0	0	0	0.766	0.993	0.9	0.796	0.999
PSMD2	PSMB4	4438562	4436872	9606.ENSP00000310129	9606.ENSP00000290541	0	0	0	0	0.503	0.993	0.9	0.612	0.999
PSMA7	PSMA3	4443629	4432961	9606.ENSP00000359910	9606.ENSP00000216455	0	0	0.435	0.801	0.976	0.992	0.9	0.794	0.999
ADRM1	PSMC1	4451336	4434851	9606.ENSP00000478877	9606.ENSP00000261303	0	0	0	0	0.829	0.962	0.9	0.72	0.999
SNRPE	SNRPC	4448130	4433898	9606.ENSP00000400591	9606.ENSP00000244520	0	0	0	0	0.747	0.986	0.9	0.724	0.999
SNRPB	SNRPF	4448654	4435728	9606.ENSP00000412566	9606.ENSP00000266735	0	0	0	0	0.804	0.981	0.9	0.854	0.999
PSMD3	PSMD11	4435463	4434931	9606.ENSP00000264639	9606.ENSP00000261712	0	0	0	0	0.919	0.992	0.9	0.897	0.999
CDC27	BUB1B	4449717	4436731	9606.ENSP00000434614	9606.ENSP00000287598	0	0	0	0	0.379	0.998	0.9	0.734	0.999
PSMB2	PSMA2	4444140	4433278	9606.ENSP00000362334	9606.ENSP00000223321	0	0	0.259	0	0.99	0.994	0.9	0.735	0.999
LSM2	SNRPD2	4444602	4441252	9606.ENSP00000364813	9606.ENSP00000342374	0	0	0	0	0.397	0.985	0.9	0.81	0.999
RB1	CDK4	4435747	4434582	9606.ENSP00000267163	9606.ENSP00000257904	0	0	0	0	0.063	0.994	0.9	0.861	0.999
CDK1	MAD2L1	4446389	4437296	9606.ENSP00000378699	9606.ENSP00000296509	0	0	0	0	0.991	0.175	0.9	0.616	0.999
PSMD6	PSMA8	4448980	4438656	9606.ENSP00000418695	9606.ENSP00000311121	0	0	0	0	0.727	0.947	0.9	0.418	0.999
CDC20	FBXO5	4443940	4433479	9606.ENSP00000361540	9606.ENSP00000229758	0	0	0	0	0.877	0.993	0.9	0.726	0.999
CCND3	CDKN1B	4444072	4433436	9606.ENSP00000362082	9606.ENSP00000228872	0	0	0	0	0.061	0.993	0.9	0.713	0.999
ADRM1	PSMC5	4451336	4438605	9606.ENSP00000478877	9606.ENSP00000310572	0	0	0	0	0.705	0.96	0.9	0.639	0.999
PSMC1	PSMA4	4434851	4432626	9606.ENSP00000261303	9606.ENSP00000044462	0	0	0	0	0.886	0.992	0.9	0.523	0.999
CDC27	PTTG1	4449717	4446209	9606.ENSP00000434614	9606.ENSP00000377536	0	0	0	0	0.052	0.993	0.9	0.648	0.999
PSMA6	PSMA2	4434884	4433278	9606.ENSP00000261479	9606.ENSP00000223321	0	0	0.406	0.843	0.992	0.992	0.9	0.837	0.999
PSMA7	PSMB1	4443629	4435028	9606.ENSP00000359910	9606.ENSP00000262193	0	0	0.302	0	0.936	0.991	0.9	0.661	0.999
PSMD14	PSMD7	4447392	4433080	9606.ENSP00000386541	9606.ENSP00000219313	0	0	0	0	0.932	0.994	0.9	0.92	0.999
SNRPD2	SNRPA1	4441252	4434347	9606.ENSP00000342374	9606.ENSP00000254193	0	0	0	0	0.396	0.994	0.9	0.687	0.999
PSMC3	PSMA8	4451553	4438656	9606.ENSP00000481029	9606.ENSP00000311121	0.059	0	0.209	0	0.662	0.955	0.9	0.481	0.999
PSMD2	PSMC4	4438562	4432671	9606.ENSP00000310129	9606.ENSP00000157812	0	0	0	0	0.85	0.994	0.9	0.82	0.999
CDK1	CKS1B	4446389	4438654	9606.ENSP00000378699	9606.ENSP00000311083	0	0	0	0	0.98	0.989	0.54	0.589	0.999
PSMC6	PSMA4	4448198	4432626	9606.ENSP00000401802	9606.ENSP00000044462	0.059	0	0	0	0.943	0.992	0.9	0.529	0.999
PSMB3	PSMD4	4451799	4443212	9606.ENSP00000483688	9606.ENSP00000357879	0	0	0	0	0.725	0.99	0.9	0.467	0.999
SNRPB	SNRNP200	4448654	4439101	9606.ENSP00000412566	9606.ENSP00000317123	0	0	0	0	0.327	0.989	0.9	0.393	0.999
PDS5A	RAD21	4437960	4437395	9606.ENSP00000303427	9606.ENSP00000297338	0	0	0	0	0.317	0.906	0.9	0.921	0.999
PSMD12	PSMA4	4441829	4432626	9606.ENSP00000348442	9606.ENSP00000044462	0	0	0	0	0.899	0.992	0.9	0.644	0.999
PSMD6	PSMD14	4448980	4447392	9606.ENSP00000418695	9606.ENSP00000386541	0	0	0	0	0.929	0.971	0.9	0.891	0.999
PSMC3	PSMC1	4451553	4434851	9606.ENSP00000481029	9606.ENSP00000261303	0	0	0.395	0.909	0.981	0.994	0.9	0.921	0.999
PSMC5	PSMB1	4438605	4435028	9606.ENSP00000310572	9606.ENSP00000262193	0	0	0.2	0	0.873	0.992	0.9	0.757	0.999
LSM6	LSM3	4449213	4437830	9606.ENSP00000422392	9606.ENSP00000302160	0	0	0.258	0	0.34	0.998	0.9	0.933	0.999
SMC1B	RAD21	4442003	4437395	9606.ENSP00000350036	9606.ENSP00000297338	0	0	0	0	0.338	0.993	0.9	0.743	0.999
PSMD2	PSMA5	4438562	4435972	9606.ENSP00000310129	9606.ENSP00000271308	0	0	0	0	0.879	0.992	0.9	0.75	0.999
PSMD13	PSMC1	4447954	4434851	9606.ENSP00000396937	9606.ENSP00000261303	0	0	0	0	0.663	0.97	0.9	0.956	0.999
LSM5	LSM3	4448567	4437830	9606.ENSP00000410758	9606.ENSP00000302160	0	0	0	0	0.896	0.998	0.9	0.933	0.999
EFTUD2	PRPF31	4447727	4439663	9606.ENSP00000392094	9606.ENSP00000324122	0	0	0	0	0.175	0.993	0.9	0.821	0.999
PSMD2	PSMD1	4438562	4438504	9606.ENSP00000310129	9606.ENSP00000309474	0	0	0	0.546	0.991	0.993	0.9	0.87	0.999
CDKN1A	CCNA2	4447168	4436109	9606.ENSP00000384849	9606.ENSP00000274026	0	0	0	0	0.058	0.994	0.9	0.793	0.999
PSMB5	PSMA2	4442653	4433278	9606.ENSP00000355325	9606.ENSP00000223321	0	0	0	0	0.849	0.992	0.9	0.589	0.999
LSM4	LSM2	4450918	4444602	9606.ENSP00000469468	9606.ENSP00000364813	0	0	0	0.796	0.388	0.998	0.9	0.945	0.999
SNRPD1	LSM7	4437667	4434242	9606.ENSP00000300413	9606.ENSP00000252622	0	0	0	0	0.347	0.975	0.9	0.7	0.999
PSMA1	PSMB6	4448731	4435950	9606.ENSP00000414359	9606.ENSP00000270586	0	0	0	0	0.956	0.99	0.9	0.695	0.999
LSM4	LSM7	4450918	4434242	9606.ENSP00000469468	9606.ENSP00000252622	0	0	0	0	0.401	0.998	0.9	0.925	0.999
HSP90AA1	CDC37	4440643	4433199	9606.ENSP00000335153	9606.ENSP00000222005	0	0	0	0	0.173	0.979	0.9	0.835	0.999
BUB3	MAD2L1	4443208	4437296	9606.ENSP00000357858	9606.ENSP00000296509	0	0	0	0	0.731	0.995	0.9	0.863	0.999
PSMB8	PSMB2	4444469	4444140	9606.ENSP00000364016	9606.ENSP00000362334	0	0	0	0.627	0.662	0.991	0.9	0.878	0.999
PSMD12	PSMD10	4441829	4433032	9606.ENSP00000348442	9606.ENSP00000217958	0	0	0	0	0.156	0.989	0.9	0.653	0.999
ANAPC4	NEK2	4449373	4442784	9606.ENSP00000426654	9606.ENSP00000355966	0	0	0	0	0.062	0.993	0.9	0.146	0.999
LSM2	LSM8	4444602	4434090	9606.ENSP00000364813	9606.ENSP00000249299	0	0	0	0	0.491	0.998	0.9	0.956	0.999
ORC6	MCM5	4433062	4432914	9606.ENSP00000219097	9606.ENSP00000216122	0	0	0	0	0.675	0.948	0.9	0.594	0.999
MIOS	WDR59	4441002	4435017	9606.ENSP00000339881	9606.ENSP00000262144	0	0	0	0	0.1	0.994	0.9	0.921	0.999
PSMB7	PSMD8	4434704	4432854	9606.ENSP00000259457	9606.ENSP00000215071	0	0	0	0	0.608	0.989	0.9	0.648	0.999
SNRNP70	SNRPD2	4451051	4441252	9606.ENSP00000472998	9606.ENSP00000342374	0	0	0	0	0.919	0.992	0.9	0.697	0.999
PSMB8	PSMA7	4444469	4443629	9606.ENSP00000364016	9606.ENSP00000359910	0	0	0.231	0	0.507	0.991	0.9	0.425	0.999
PSMB7	PSMD7	4434704	4433080	9606.ENSP00000259457	9606.ENSP00000219313	0	0	0	0	0.732	0.992	0.9	0.522	0.999
PSMD4	PSMA2	4443212	4433278	9606.ENSP00000357879	9606.ENSP00000223321	0	0	0	0	0.914	0.992	0.9	0.411	0.999
SNRNP70	SNRPC	4451051	4433898	9606.ENSP00000472998	9606.ENSP00000244520	0	0	0	0	0.246	0.985	0.9	0.949	0.999
MAD2L1	CCNA2	4437296	4436109	9606.ENSP00000296509	9606.ENSP00000274026	0	0	0	0	0.984	0.993	0.9	0.572	0.999
PSMB6	PSMB7	4435950	4434704	9606.ENSP00000270586	9606.ENSP00000259457	0	0	0.262	0.753	0.892	0.992	0.9	0.875	0.999
USP14	PSMC4	4434912	4432671	9606.ENSP00000261601	9606.ENSP00000157812	0	0	0	0	0.862	0.99	0.9	0.767	0.999
PLK1	CCNB1	4437632	4434484	9606.ENSP00000300093	9606.ENSP00000256442	0	0	0	0	0.936	0.772	0.9	0.942	0.999
PSMC6	PSMD13	4448198	4447954	9606.ENSP00000401802	9606.ENSP00000396937	0	0	0	0	0.817	0.969	0.9	0.652	0.999
LSM3	LSM8	4437830	4434090	9606.ENSP00000302160	9606.ENSP00000249299	0	0	0	0	0.644	0.998	0.9	0.952	0.999
PSMB3	PSMC1	4451799	4434851	9606.ENSP00000483688	9606.ENSP00000261303	0	0	0	0	0.645	0.994	0.9	0.371	0.999
SEH1L	WDR24	4446956	4437044	9606.ENSP00000382779	9606.ENSP00000293883	0	0	0	0	0.064	0.994	0.9	0.917	0.999
AFF4	CCNT1	4435588	4434979	9606.ENSP00000265343	9606.ENSP00000261900	0	0	0	0	0.48	0.963	0.9	0.882	0.999
SMN1	GEMIN2	4445441	4438419	9606.ENSP00000370083	9606.ENSP00000308533	0	0	0	0	0.11	0.966	0.9	0.835	0.999
SNRPG	SNRPA1	4436020	4434347	9606.ENSP00000272348	9606.ENSP00000254193	0	0	0	0	0.44	0.984	0.9	0.409	0.999
PSMD11	PSMA2	4434931	4433278	9606.ENSP00000261712	9606.ENSP00000223321	0	0	0	0	0.721	0.992	0.9	0.716	0.999
PSMD10	PSMD8	4433032	4432854	9606.ENSP00000217958	9606.ENSP00000215071	0	0	0	0	0.145	0.99	0.9	0.595	0.999
EFTUD2	SNRPD2	4447727	4441252	9606.ENSP00000392094	9606.ENSP00000342374	0	0	0	0	0.634	0.96	0.9	0.654	0.999
PSMB6	PSMB1	4435950	4435028	9606.ENSP00000270586	9606.ENSP00000262193	0	0	0.202	0.606	0.951	0.992	0.9	0.778	0.999
SNRPE	LSM2	4448130	4444602	9606.ENSP00000400591	9606.ENSP00000364813	0	0	0	0	0.417	0.988	0.9	0.806	0.999
PSMC2	PSMD7	4447684	4433080	9606.ENSP00000391211	9606.ENSP00000219313	0	0	0	0	0.885	0.992	0.9	0.793	0.999
PSMC3	PSMA2	4451553	4433278	9606.ENSP00000481029	9606.ENSP00000223321	0	0	0.202	0	0.794	0.991	0.9	0.477	0.999
SNRPD1	SNRPF	4437667	4435728	9606.ENSP00000300413	9606.ENSP00000266735	0	0	0	0	0.979	0.993	0.9	0.763	0.999
APBB1	APP	4451196	4436608	9606.ENSP00000477213	9606.ENSP00000284981	0	0	0	0	0.091	0.974	0.8	0.956	0.999
LSM5	PRPF31	4448567	4439663	9606.ENSP00000410758	9606.ENSP00000324122	0	0	0	0	0.085	0.984	0.9	0.402	0.999
PRPF8	SNRNP200	4450629	4439101	9606.ENSP00000460348	9606.ENSP00000317123	0	0	0	0	0.951	0.999	0.9	0.895	0.999
PSMA3	PSMA4	4432961	4432626	9606.ENSP00000216455	9606.ENSP00000044462	0	0	0.327	0.751	0.996	0.994	0.9	0.889	0.999
PSMB8	PSMB4	4444469	4436872	9606.ENSP00000364016	9606.ENSP00000290541	0	0	0	0.598	0.727	0.991	0.9	0.797	0.999
PSMD13	PSMB6	4447954	4435950	9606.ENSP00000396937	9606.ENSP00000270586	0	0	0	0	0.527	0.962	0.9	0.587	0.999
CDC20	UBE2C	4443940	4441865	9606.ENSP00000361540	9606.ENSP00000348838	0	0	0	0	0.982	0.905	0.9	0.866	0.999
WDR59	NPRL2	4435017	4433560	9606.ENSP00000262144	9606.ENSP00000232501	0	0	0	0	0.064	0.993	0.9	0.895	0.999
PSMD4	PSMB4	4443212	4436872	9606.ENSP00000357879	9606.ENSP00000290541	0	0	0	0	0.777	0.991	0.9	0.603	0.999
CCND3	CDK2	4444072	4435732	9606.ENSP00000362082	9606.ENSP00000266970	0	0	0	0	0.063	0.994	0.8	0.816	0.999
PSMD6	PSMD4	4448980	4443212	9606.ENSP00000418695	9606.ENSP00000357879	0	0	0	0	0.844	0.96	0.9	0.866	0.999
PSMB3	PSMD2	4451799	4438562	9606.ENSP00000483688	9606.ENSP00000310129	0	0	0	0	0.402	0.992	0.9	0.496	0.999
STX4	SNAP23	4439148	4434103	9606.ENSP00000317714	9606.ENSP00000249647	0	0	0	0	0.079	0.995	0.9	0.962	0.999
PSMC1	PSMD8	4434851	4432854	9606.ENSP00000261303	9606.ENSP00000215071	0	0	0	0	0.859	0.994	0.9	0.772	0.999
PSMC2	PSMD4	4447684	4443212	9606.ENSP00000391211	9606.ENSP00000357879	0	0	0	0	0.85	0.992	0.9	0.733	0.999
CDT1	MCM5	4437709	4432914	9606.ENSP00000301019	9606.ENSP00000216122	0	0	0	0	0.955	0.185	0.9	0.853	0.999
PSMC5	PSMB6	4438605	4435950	9606.ENSP00000310572	9606.ENSP00000270586	0	0	0	0	0.72	0.992	0.9	0.622	0.999
PSMA5	PSMA4	4435972	4432626	9606.ENSP00000271308	9606.ENSP00000044462	0	0	0.419	0.827	0.985	0.992	0.9	0.874	0.999
CDC16	MAD2L1	4442371	4437296	9606.ENSP00000353549	9606.ENSP00000296509	0	0	0	0	0.171	0.995	0.9	0.675	0.999
ADRM1	PSMD6	4451336	4448980	9606.ENSP00000478877	9606.ENSP00000418695	0	0	0	0	0.231	0.968	0.9	0.826	0.999
PSMC2	PSMA6	4447684	4434884	9606.ENSP00000391211	9606.ENSP00000261479	0	0	0	0	0.883	0.992	0.9	0.583	0.999
PSMD3	PSMB1	4435463	4435028	9606.ENSP00000264639	9606.ENSP00000262193	0	0	0	0	0.672	0.989	0.9	0.489	0.999
LSM3	SNRPG	4437830	4436020	9606.ENSP00000302160	9606.ENSP00000272348	0	0	0	0	0.96	0.98	0.9	0.661	0.999
LSM6	SNRPD1	4449213	4437667	9606.ENSP00000422392	9606.ENSP00000300413	0	0	0	0	0.353	0.989	0.9	0.689	0.999
PSMD13	USP14	4447954	4434912	9606.ENSP00000396937	9606.ENSP00000261601	0	0	0	0	0.805	0.953	0.9	0.703	0.999
ORC3	ORC6	4434570	4433062	9606.ENSP00000257789	9606.ENSP00000219097	0	0	0	0	0.229	0.978	0.9	0.916	0.999
SNRPD2	LSM7	4441252	4434242	9606.ENSP00000342374	9606.ENSP00000252622	0	0	0	0	0.931	0.975	0.9	0.816	0.999
PSMC3	PSMD4	4451553	4443212	9606.ENSP00000481029	9606.ENSP00000357879	0	0	0	0	0.887	0.991	0.9	0.764	0.999
CDT1	MCM2	4437709	4435544	9606.ENSP00000301019	9606.ENSP00000265056	0	0	0	0	0.935	0.412	0.9	0.916	0.999
CDC45	MCM6	4448376	4435383	9606.ENSP00000405726	9606.ENSP00000264156	0	0	0	0	0.895	0.977	0.9	0.885	0.999
MIOS	WDR24	4441002	4437044	9606.ENSP00000339881	9606.ENSP00000293883	0	0	0	0	0.064	0.994	0.9	0.936	0.999
PSMC2	PSMA5	4447684	4435972	9606.ENSP00000391211	9606.ENSP00000271308	0	0	0	0	0.921	0.992	0.9	0.474	0.999
PSMB1	PSMA6	4435028	4434884	9606.ENSP00000262193	9606.ENSP00000261479	0	0	0.228	0	0.964	0.994	0.9	0.721	0.999
PSMC3	PSMC4	4451553	4432671	9606.ENSP00000481029	9606.ENSP00000157812	0	0	0.422	0.902	0.985	0.994	0.9	0.886	0.999
ANAPC4	CCNA2	4449373	4436109	9606.ENSP00000426654	9606.ENSP00000274026	0	0	0	0	0.081	0.993	0.9	0.191	0.999
PSMB1	PSMD8	4435028	4432854	9606.ENSP00000262193	9606.ENSP00000215071	0	0	0	0	0.883	0.989	0.9	0.642	0.999
ANAPC7	CDC26	4447848	4444341	9606.ENSP00000394394	9606.ENSP00000363322	0	0	0	0	0	0.985	0.9	0.472	0.999
PSMB3	PSMD8	4451799	4432854	9606.ENSP00000483688	9606.ENSP00000215071	0	0	0	0	0.883	0.992	0.9	0.666	0.999
CDC20	BUB1	4443940	4437860	9606.ENSP00000361540	9606.ENSP00000302530	0	0	0	0	0.968	0.998	0.9	0.959	0.999
MCM6	CDC6	4435383	4432832	9606.ENSP00000264156	9606.ENSP00000209728	0.052	0	0	0	0.717	0.934	0.9	0.871	0.999
PSMB4	PSMD7	4436872	4433080	9606.ENSP00000290541	9606.ENSP00000219313	0	0	0	0	0.756	0.994	0.9	0.566	0.999
PSMD3	PSMD10	4435463	4433032	9606.ENSP00000264639	9606.ENSP00000217958	0	0	0	0	0.106	0.992	0.9	0.64	0.999
MCMBP	MCM6	4442320	4435383	9606.ENSP00000353098	9606.ENSP00000264156	0	0	0	0	0.401	0.996	0	0.822	0.999
CDK2	CDC6	4435732	4432832	9606.ENSP00000266970	9606.ENSP00000209728	0	0	0	0	0.446	0.947	0.9	0.901	0.999
EFTUD2	SNRPF	4447727	4435728	9606.ENSP00000392094	9606.ENSP00000266735	0	0	0	0	0.529	0.985	0.9	0.649	0.999
WDR24	WDR59	4437044	4435017	9606.ENSP00000293883	9606.ENSP00000262144	0	0	0	0.549	0.149	0.993	0.9	0.935	0.999
PSMC5	PSMC4	4438605	4432671	9606.ENSP00000310572	9606.ENSP00000157812	0	0	0.4	0.91	0.99	0.994	0.9	0.904	0.999
LSM3	SNRPF	4437830	4435728	9606.ENSP00000302160	9606.ENSP00000266735	0	0	0	0	0.815	0.987	0.9	0.729	0.999
PSMA7	PSMD4	4443629	4443212	9606.ENSP00000359910	9606.ENSP00000357879	0	0	0	0	0.791	0.992	0.9	0.468	0.999
PSMC2	PSMD8	4447684	4432854	9606.ENSP00000391211	9606.ENSP00000215071	0	0	0	0	0.725	0.991	0.9	0.775	0.999
ANAPC10	ANAPC13	4451304	4449189	9606.ENSP00000478501	9606.ENSP00000421842	0	0	0	0	0.063	0.971	0.9	0.73	0.999
PRPF8	SNRPA1	4450629	4434347	9606.ENSP00000460348	9606.ENSP00000254193	0	0	0	0	0.171	0.987	0.9	0.507	0.999
PSMD1	PSMB6	4438504	4435950	9606.ENSP00000309474	9606.ENSP00000270586	0	0	0	0	0.459	0.992	0.9	0.557	0.999
PSMC5	PSMA5	4438605	4435972	9606.ENSP00000310572	9606.ENSP00000271308	0	0	0.245	0	0.912	0.992	0.9	0.718	0.999
PSMC1	PSMA2	4434851	4433278	9606.ENSP00000261303	9606.ENSP00000223321	0	0	0	0	0.816	0.992	0.9	0.577	0.999
PSMB3	PSMB2	4451799	4444140	9606.ENSP00000483688	9606.ENSP00000362334	0	0	0.211	0	0.982	0.993	0.9	0.957	0.999
CDC23	ANAPC1	4446340	4440924	9606.ENSP00000378350	9606.ENSP00000339109	0	0	0	0	0.293	0.996	0.9	0.775	0.999
ANAPC10	CDC23	4451304	4446340	9606.ENSP00000478501	9606.ENSP00000378350	0	0	0	0	0.24	0.996	0.9	0.896	0.999
ORC4	CDC6	4450015	4432832	9606.ENSP00000441953	9606.ENSP00000209728	0	0	0	0	0.668	0.8	0.9	0.885	0.999
CDK4	CCND1	4434582	4433391	9606.ENSP00000257904	9606.ENSP00000227507	0	0	0	0	0.082	0.994	0.9	0.973	0.999
PSMD1	PSMC1	4438504	4434851	9606.ENSP00000309474	9606.ENSP00000261303	0	0	0	0	0.909	0.993	0.9	0.824	0.999
PSMB1	PSMC4	4435028	4432671	9606.ENSP00000262193	9606.ENSP00000157812	0.059	0	0	0	0.886	0.993	0.9	0.641	0.999
SNRPF	LSM8	4435728	4434090	9606.ENSP00000266735	9606.ENSP00000249299	0	0	0	0	0.955	0.984	0.9	0.718	0.999
PSMD12	PSMC5	4441829	4438605	9606.ENSP00000348442	9606.ENSP00000310572	0	0	0	0	0.864	0.994	0.9	0.825	0.999
PSMD1	PSMD3	4438504	4435463	9606.ENSP00000309474	9606.ENSP00000264639	0	0	0	0	0.937	0.989	0.9	0.812	0.999
SNRPD1	SNRPG	4437667	4436020	9606.ENSP00000300413	9606.ENSP00000272348	0	0	0	0	0.977	0.981	0.9	0.807	0.999
ORC1	MCM6	4443772	4435383	9606.ENSP00000360623	9606.ENSP00000264156	0.052	0	0	0	0.743	0.976	0.9	0.714	0.999
MCM7	ORC6	4438312	4433062	9606.ENSP00000307288	9606.ENSP00000219097	0	0	0	0	0.55	0.993	0.9	0.704	0.999
PSMC2	PSMC4	4447684	4432671	9606.ENSP00000391211	9606.ENSP00000157812	0	0	0.353	0.887	0.99	0.992	0.9	0.923	0.999
NPRL3	DEPDC5	4451811	4446988	9606.ENSP00000483814	9606.ENSP00000383105	0	0	0	0	0.064	0.998	0.9	0.915	0.999
PSMD13	PSMD7	4447954	4433080	9606.ENSP00000396937	9606.ENSP00000219313	0	0	0	0	0.851	0.97	0.9	0.896	0.999
PSMD12	PSMA6	4441829	4434884	9606.ENSP00000348442	9606.ENSP00000261479	0	0	0	0	0.658	0.991	0.9	0.613	0.999
PSMA1	PSMA6	4448731	4434884	9606.ENSP00000414359	9606.ENSP00000261479	0	0	0.327	0.757	0.992	0.994	0.9	0.817	0.999
PSMD13	PSMB4	4447954	4436872	9606.ENSP00000396937	9606.ENSP00000290541	0	0	0	0	0.676	0.961	0.9	0.352	0.999
PSMD14	PSMA3	4447392	4432961	9606.ENSP00000386541	9606.ENSP00000216455	0	0	0	0	0.92	0.991	0.9	0.38	0.999
PSMB5	PSMB4	4442653	4436872	9606.ENSP00000355325	9606.ENSP00000290541	0	0	0	0	0.792	0.992	0.9	0.852	0.999
PSMD2	PSMA3	4438562	4432961	9606.ENSP00000310129	9606.ENSP00000216455	0	0	0	0	0.783	0.991	0.9	0.561	0.999
PSMD6	USP14	4448980	4434912	9606.ENSP00000418695	9606.ENSP00000261601	0	0	0	0	0.829	0.892	0.9	0.666	0.999
CDK2	CDKN1B	4435732	4433436	9606.ENSP00000266970	9606.ENSP00000228872	0	0	0	0	0.051	0.991	0.9	0.934	0.999
PSMC2	PSMA4	4447684	4432626	9606.ENSP00000391211	9606.ENSP00000044462	0	0	0	0	0.947	0.992	0.9	0.773	0.999
PSMC6	PSMD8	4448198	4432854	9606.ENSP00000401802	9606.ENSP00000215071	0	0	0	0	0.872	0.994	0.9	0.662	0.999
PSMB3	PSMA4	4451799	4432626	9606.ENSP00000483688	9606.ENSP00000044462	0	0	0	0	0.957	0.993	0.9	0.725	0.999
PSMB3	PSMA3	4451799	4432961	9606.ENSP00000483688	9606.ENSP00000216455	0	0	0	0	0.948	0.993	0.9	0.719	0.999
STX3	VAMP3	4440878	4432634	9606.ENSP00000338562	9606.ENSP00000054666	0	0	0	0	0.062	0.994	0.6	0.77	0.999
CDK1	AURKA	4446389	4432988	9606.ENSP00000378699	9606.ENSP00000216911	0	0	0.424	0.755	0.965	0.88	0.9	0.817	0.999
PSMA1	PSMC4	4448731	4432671	9606.ENSP00000414359	9606.ENSP00000157812	0.059	0	0	0	0.851	0.992	0.9	0.678	0.999
PSMA6	PSMB7	4434884	4434704	9606.ENSP00000261479	9606.ENSP00000259457	0	0	0.278	0	0.885	0.992	0.9	0.691	0.999
PSMD4	PSMA5	4443212	4435972	9606.ENSP00000357879	9606.ENSP00000271308	0	0	0	0	0.957	0.992	0.9	0.672	0.999
BUB3	BUB1	4443208	4437860	9606.ENSP00000357858	9606.ENSP00000302530	0	0	0	0	0.233	0.891	0.9	0.982	0.999
ANAPC4	MAD2L1	4449373	4437296	9606.ENSP00000426654	9606.ENSP00000296509	0	0	0	0	0.071	0.998	0.9	0.649	0.999
ADRM1	PSMD3	4451336	4435463	9606.ENSP00000478877	9606.ENSP00000264639	0	0	0	0	0.876	0.965	0.9	0.885	0.999
PSMA1	PSMD2	4448731	4438562	9606.ENSP00000414359	9606.ENSP00000310129	0	0	0	0	0.577	0.991	0.9	0.597	0.999
PSMA3	PSMD8	4432961	4432854	9606.ENSP00000216455	9606.ENSP00000215071	0	0	0	0	0.887	0.993	0.9	0.536	0.999
PSMC5	PSMD11	4438605	4434931	9606.ENSP00000310572	9606.ENSP00000261712	0	0	0	0	0.933	0.994	0.9	0.758	0.999
LSM5	SNRPG	4448567	4436020	9606.ENSP00000410758	9606.ENSP00000272348	0	0	0	0	0.934	0.96	0.9	0.586	0.999
PSMA7	PSMD12	4443629	4441829	9606.ENSP00000359910	9606.ENSP00000348442	0	0	0	0	0.618	0.992	0.9	0.544	0.999
PSMC3	PSMB4	4451553	4436872	9606.ENSP00000481029	9606.ENSP00000290541	0	0	0	0	0.712	0.992	0.9	0.707	0.999
CDT1	MCM4	4437709	4435007	9606.ENSP00000301019	9606.ENSP00000262105	0	0	0	0	0.943	0.379	0.9	0.881	0.999
CDK2	CCNE1	4435732	4435118	9606.ENSP00000266970	9606.ENSP00000262643	0	0	0	0	0.162	0.999	0.9	0.928	0.999
PSMA2	PSMC4	4433278	4432671	9606.ENSP00000223321	9606.ENSP00000157812	0	0	0	0	0.874	0.992	0.9	0.43	0.999
PSMA1	PSMA4	4448731	4432626	9606.ENSP00000414359	9606.ENSP00000044462	0	0	0.267	0.75	0.991	0.994	0.9	0.88	0.999
PSMD6	PSMD12	4448980	4441829	9606.ENSP00000418695	9606.ENSP00000348442	0	0	0	0	0.878	0.972	0.9	0.917	0.999
MCM2	MCM5	4435544	4432914	9606.ENSP00000265056	9606.ENSP00000216122	0	0	0	0.778	0.999	0.998	0.9	0.982	0.999
ANAPC1	ANAPC2	4440924	4438903	9606.ENSP00000339109	9606.ENSP00000314004	0	0	0	0	0.172	0.998	0.9	0.727	0.999
CDC45	MCM2	4448376	4435544	9606.ENSP00000405726	9606.ENSP00000265056	0	0	0	0	0.917	0.853	0.9	0.961	0.999
PSMD3	PSMA2	4435463	4433278	9606.ENSP00000264639	9606.ENSP00000223321	0	0	0	0	0.59	0.989	0.9	0.565	0.999
PSMD4	PSMB6	4443212	4435950	9606.ENSP00000357879	9606.ENSP00000270586	0	0	0	0	0.81	0.989	0.9	0.513	0.999
PSMD3	PSMA4	4435463	4432626	9606.ENSP00000264639	9606.ENSP00000044462	0	0	0	0	0.859	0.991	0.9	0.534	0.999
MCM2	CDC6	4435544	4432832	9606.ENSP00000265056	9606.ENSP00000209728	0.052	0	0	0	0.829	0.947	0.9	0.949	0.999
CDC20	CCNB2	4443940	4436767	9606.ENSP00000361540	9606.ENSP00000288207	0	0	0	0	0.989	0.71	0.9	0.829	0.999
PSMD14	PSMB4	4447392	4436872	9606.ENSP00000386541	9606.ENSP00000290541	0	0	0	0	0.777	0.994	0.9	0.396	0.999
STX2	VAMP3	4446013	4432634	9606.ENSP00000376178	9606.ENSP00000054666	0	0	0	0	0.062	0.994	0.6	0.838	0.999
SNRPB	SNRPG	4448654	4436020	9606.ENSP00000412566	9606.ENSP00000272348	0	0	0	0	0.45	0.991	0.9	0.853	0.999
PSMC6	PSMD11	4448198	4434931	9606.ENSP00000401802	9606.ENSP00000261712	0	0	0	0	0.874	0.994	0.9	0.685	0.999
ORC5	ORC2	4437402	4433622	9606.ENSP00000297431	9606.ENSP00000234296	0	0	0	0	0.752	0.996	0.9	0.904	0.999
CKS1B	CDK2	4438654	4435732	9606.ENSP00000311083	9606.ENSP00000266970	0	0	0	0	0.581	0.988	0.9	0.651	0.999
PSMA7	PSMB6	4443629	4435950	9606.ENSP00000359910	9606.ENSP00000270586	0	0	0	0	0.871	0.991	0.9	0.577	0.999
SNRNP200	LSM8	4439101	4434090	9606.ENSP00000317123	9606.ENSP00000249299	0	0	0	0	0.163	0.985	0.9	0.457	0.999
PSMD2	PSMD11	4438562	4434931	9606.ENSP00000310129	9606.ENSP00000261712	0	0	0	0	0.978	0.994	0.9	0.835	0.999
PSMB2	PSMD7	4444140	4433080	9606.ENSP00000362334	9606.ENSP00000219313	0	0	0	0	0.789	0.994	0.9	0.582	0.999
ANAPC16	CDC26	4451237	4444341	9606.ENSP00000477760	9606.ENSP00000363322	0	0	0	0	0.13	0.989	0.9	0.758	0.999
CDC20	PLK1	4443940	4437632	9606.ENSP00000361540	9606.ENSP00000300093	0	0	0	0	0.981	0.994	0.9	0.912	0.999
PSMB9	PSMA5	4444464	4435972	9606.ENSP00000363993	9606.ENSP00000271308	0	0	0.2	0	0.813	0.982	0.9	0.576	0.999
PSMC5	PSMD2	4438605	4438562	9606.ENSP00000310572	9606.ENSP00000310129	0	0	0	0	0.876	0.994	0.9	0.802	0.999
PSMB6	PSMA2	4435950	4433278	9606.ENSP00000270586	9606.ENSP00000223321	0	0	0	0	0.951	0.989	0.9	0.738	0.999
PSMB5	PSMD2	4442653	4438562	9606.ENSP00000355325	9606.ENSP00000310129	0	0	0	0	0.313	0.988	0.9	0.646	0.999
PSMC6	PSMC4	4448198	4432671	9606.ENSP00000401802	9606.ENSP00000157812	0	0	0.408	0.901	0.989	0.994	0.9	0.805	0.999
PSMD2	PSMA6	4438562	4434884	9606.ENSP00000310129	9606.ENSP00000261479	0	0	0	0	0.686	0.992	0.9	0.44	0.999
MCM3	ORC1	4451546	4443772	9606.ENSP00000480987	9606.ENSP00000360623	0.052	0	0	0	0.878	0.788	0.9	0.75	0.999
CDT1	CDC6	4437709	4432832	9606.ENSP00000301019	9606.ENSP00000209728	0	0	0	0	0.941	0.837	0.9	0.957	0.999
PSMB8	PSMB1	4444469	4435028	9606.ENSP00000364016	9606.ENSP00000262193	0	0	0	0	0.752	0.991	0.9	0.677	0.999
PSMD4	PSMD1	4443212	4438504	9606.ENSP00000357879	9606.ENSP00000309474	0	0	0	0	0.713	0.991	0.9	0.782	0.999
SNRPB	LSM8	4448654	4434090	9606.ENSP00000412566	9606.ENSP00000249299	0	0	0	0	0.217	0.986	0.9	0.545	0.999
PSMD6	PSMD13	4448980	4447954	9606.ENSP00000418695	9606.ENSP00000396937	0	0	0	0	0.868	0.969	0.9	0.895	0.999
CDC20	BUB3	4443940	4443208	9606.ENSP00000361540	9606.ENSP00000357858	0	0	0.276	0	0.489	0.993	0.9	0.964	0.999
CDC27	ANAPC7	4449717	4447848	9606.ENSP00000434614	9606.ENSP00000394394	0	0	0	0.553	0.501	0.998	0.9	0.874	0.999
MCM4	MCM5	4435007	4432914	9606.ENSP00000262105	9606.ENSP00000216122	0	0	0	0.783	0.999	0.97	0.9	0.934	0.999
CDC23	MAD2L1	4446340	4437296	9606.ENSP00000378350	9606.ENSP00000296509	0	0	0	0	0.221	0.989	0.9	0.685	0.999
PSMB8	PSMA6	4444469	4434884	9606.ENSP00000364016	9606.ENSP00000261479	0	0	0	0	0.648	0.992	0.9	0.566	0.999
ANAPC4	ANAPC1	4449373	4440924	9606.ENSP00000426654	9606.ENSP00000339109	0	0	0	0	0.181	0.998	0.9	0.835	0.999
ANAPC13	CDC16	4449189	4442371	9606.ENSP00000421842	9606.ENSP00000353549	0	0	0	0	0	0.989	0.9	0.674	0.999
PSMB4	PSMB1	4436872	4435028	9606.ENSP00000290541	9606.ENSP00000262193	0	0	0	0	0.948	0.993	0.9	0.815	0.999
CDK1	CCNB2	4446389	4436767	9606.ENSP00000378699	9606.ENSP00000288207	0	0	0	0	0.993	0.966	0.9	0.853	0.999
PSMD13	PSMA5	4447954	4435972	9606.ENSP00000396937	9606.ENSP00000271308	0	0	0	0	0.684	0.964	0.9	0.617	0.999
PSMD1	PSMA6	4438504	4434884	9606.ENSP00000309474	9606.ENSP00000261479	0	0	0	0	0.691	0.992	0.9	0.419	0.999
PSMD6	PSMC6	4448980	4448198	9606.ENSP00000418695	9606.ENSP00000401802	0	0	0	0	0.929	0.972	0.9	0.705	0.999
PSMD11	PSMD8	4434931	4432854	9606.ENSP00000261712	9606.ENSP00000215071	0	0	0	0	0.83	0.994	0.9	0.896	0.999
CDK2	CCND1	4435732	4433391	9606.ENSP00000266970	9606.ENSP00000227507	0	0	0	0	0.089	0.845	0.9	0.96	0.999
MCM3	MCM7	4451546	4438312	9606.ENSP00000480987	9606.ENSP00000307288	0	0	0.22	0.78	0.996	0.998	0.9	0.945	0.999
PRPF8	EFTUD2	4450629	4447727	9606.ENSP00000460348	9606.ENSP00000392094	0	0	0	0	0.782	0.999	0.9	0.869	0.999
PSMC6	PSMC5	4448198	4438605	9606.ENSP00000401802	9606.ENSP00000310572	0	0	0.436	0.921	0.989	0.994	0.9	0.904	0.999
MCM7	ORC2	4438312	4433622	9606.ENSP00000307288	9606.ENSP00000234296	0	0	0	0	0.813	0.976	0.9	0.787	0.999
MCM3	MCMBP	4451546	4442320	9606.ENSP00000480987	9606.ENSP00000353098	0	0	0	0	0.848	0.998	0	0.925	0.999
PSMC5	PSMD8	4438605	4432854	9606.ENSP00000310572	9606.ENSP00000215071	0	0	0	0	0.692	0.994	0.9	0.746	0.999
ANAPC16	ANAPC4	4451237	4449373	9606.ENSP00000477760	9606.ENSP00000426654	0	0	0	0	0	0.994	0.9	0.412	0.999
PSMB5	PSMA5	4442653	4435972	9606.ENSP00000355325	9606.ENSP00000271308	0	0	0	0	0.79	0.991	0.9	0.767	0.999
ORC5	MCM4	4437402	4435007	9606.ENSP00000297431	9606.ENSP00000262105	0	0	0	0	0.615	0.97	0.9	0.827	0.999
PSMD14	PSMC1	4447392	4434851	9606.ENSP00000386541	9606.ENSP00000261303	0	0	0	0	0.944	0.994	0.9	0.793	0.999
PSMB3	PSMB1	4451799	4435028	9606.ENSP00000483688	9606.ENSP00000262193	0	0	0.241	0.734	0.978	0.993	0.9	0.706	0.999
PSMB5	PSMD12	4442653	4441829	9606.ENSP00000355325	9606.ENSP00000348442	0	0	0	0	0.434	0.991	0.9	0.582	0.999
STX2	VAMP8	4446013	4435329	9606.ENSP00000376178	9606.ENSP00000263864	0	0	0	0	0.062	0.994	0.54	0.821	0.999
PSMD2	PSMD10	4438562	4433032	9606.ENSP00000310129	9606.ENSP00000217958	0	0	0	0	0.156	0.992	0.9	0.564	0.999
PSMD6	PSMD2	4448980	4438562	9606.ENSP00000418695	9606.ENSP00000310129	0	0	0	0	0.82	0.973	0.9	0.798	0.999
ANAPC4	CDC20	4449373	4443940	9606.ENSP00000426654	9606.ENSP00000361540	0	0	0	0	0.063	0.998	0.9	0.516	0.999
CDKN1A	CDK4	4447168	4434582	9606.ENSP00000384849	9606.ENSP00000257904	0	0	0	0	0.051	0.994	0.9	0.899	0.999
ORC4	MCM6	4450015	4435383	9606.ENSP00000441953	9606.ENSP00000264156	0	0	0	0	0.237	0.97	0.9	0.798	0.999
PSMD6	PSMA7	4448980	4443629	9606.ENSP00000418695	9606.ENSP00000359910	0	0	0	0	0.731	0.961	0.9	0.447	0.999
PSMD12	PSMD3	4441829	4435463	9606.ENSP00000348442	9606.ENSP00000264639	0	0	0	0	0.928	0.992	0.9	0.948	0.999
PSMB8	PSMA2	4444469	4433278	9606.ENSP00000364016	9606.ENSP00000223321	0	0	0	0	0.69	0.993	0.9	0.466	0.999
SNAP25	STX1A	4434401	4433256	9606.ENSP00000254976	9606.ENSP00000222812	0	0	0	0	0.191	0.974	0.9	0.953	0.999
ADRM1	PSMD2	4451336	4438562	9606.ENSP00000478877	9606.ENSP00000310129	0	0	0	0	0.495	0.962	0.9	0.807	0.999
SMC3	RAD21	4442527	4437395	9606.ENSP00000354720	9606.ENSP00000297338	0	0	0	0	0.66	0.997	0.9	0.981	0.999
BUB1	PLK1	4437860	4437632	9606.ENSP00000302530	9606.ENSP00000300093	0	0	0	0	0.908	0.593	0.9	0.92	0.999
PSMB9	PSMB4	4444464	4436872	9606.ENSP00000363993	9606.ENSP00000290541	0	0	0	0	0.811	0.991	0.9	0.81	0.999
SNRPD1	SNRPA1	4437667	4434347	9606.ENSP00000300413	9606.ENSP00000254193	0	0	0	0	0.426	0.994	0.9	0.638	0.999
DDX20	GEMIN2	4443368	4438419	9606.ENSP00000358716	9606.ENSP00000308533	0	0	0	0	0.088	0.947	0.9	0.919	0.999
NPRL3	MIOS	4451811	4441002	9606.ENSP00000483814	9606.ENSP00000339881	0	0	0	0	0.061	0.994	0.9	0.858	0.999
PSMC5	PSMD7	4438605	4433080	9606.ENSP00000310572	9606.ENSP00000219313	0	0	0	0	0.903	0.994	0.9	0.793	0.999
PSMD4	PSMA3	4443212	4432961	9606.ENSP00000357879	9606.ENSP00000216455	0	0	0	0	0.927	0.991	0.9	0.606	0.999
PSMC6	PSMD7	4448198	4433080	9606.ENSP00000401802	9606.ENSP00000219313	0	0	0	0	0.908	0.994	0.9	0.744	0.999
BUB1	MAD2L1	4437860	4437296	9606.ENSP00000302530	9606.ENSP00000296509	0	0	0	0	0.921	0.998	0.9	0.858	0.999
PSMD2	PSMB1	4438562	4435028	9606.ENSP00000310129	9606.ENSP00000262193	0	0	0	0	0.513	0.992	0.9	0.418	0.999
PRPF8	PRPF19	4450629	4433393	9606.ENSP00000460348	9606.ENSP00000227524	0	0	0	0	0.432	0.99	0.9	0.619	0.999
PSMC6	PSMD12	4448198	4441829	9606.ENSP00000401802	9606.ENSP00000348442	0	0	0	0	0.927	0.994	0.9	0.747	0.999
PSMA1	PSMB2	4448731	4444140	9606.ENSP00000414359	9606.ENSP00000362334	0	0	0	0	0.99	0.991	0.9	0.781	0.999
MCM10	MCM2	4448957	4435544	9606.ENSP00000418268	9606.ENSP00000265056	0	0	0	0	0.816	0.956	0.9	0.932	0.999
BUB1B	CCNA2	4436731	4436109	9606.ENSP00000287598	9606.ENSP00000274026	0	0	0	0	0.934	0.993	0.9	0.689	0.999
ANAPC10	CDC27	4451304	4449717	9606.ENSP00000478501	9606.ENSP00000434614	0	0	0	0	0.229	0.998	0.9	0.972	0.999
PSMD13	PSMD2	4447954	4438562	9606.ENSP00000396937	9606.ENSP00000310129	0	0	0	0	0.52	0.97	0.9	0.747	0.999
CCNE1	CDK4	4435118	4434582	9606.ENSP00000262643	9606.ENSP00000257904	0	0	0	0	0.143	0.994	0.9	0.824	0.999
PSMD14	PSMB1	4447392	4435028	9606.ENSP00000386541	9606.ENSP00000262193	0	0	0	0	0.589	0.991	0.9	0.391	0.999
SNRPA1	PRPF19	4434347	4433393	9606.ENSP00000254193	9606.ENSP00000227524	0	0	0	0	0.31	0.993	0.9	0.249	0.999
PSMC6	PSMA7	4448198	4443629	9606.ENSP00000401802	9606.ENSP00000359910	0.059	0	0.248	0	0.807	0.992	0.9	0.515	0.999
PSMD13	PSMD11	4447954	4434931	9606.ENSP00000396937	9606.ENSP00000261712	0	0	0	0	0.846	0.97	0.9	0.892	0.999
LSM6	LSM2	4449213	4444602	9606.ENSP00000422392	9606.ENSP00000364813	0	0	0	0	0.524	0.998	0.9	0.924	0.999
MCM6	ORC2	4435383	4433622	9606.ENSP00000264156	9606.ENSP00000234296	0	0	0	0	0.482	0.968	0.9	0.689	0.999
PSMB4	PSMB6	4436872	4435950	9606.ENSP00000290541	9606.ENSP00000270586	0	0	0	0	0.944	0.992	0.9	0.799	0.999
PSMB3	PSMD1	4451799	4438504	9606.ENSP00000483688	9606.ENSP00000309474	0	0	0	0	0.438	0.991	0.9	0.612	0.999
MAD1L1	MAD2L1	4447221	4437296	9606.ENSP00000385334	9606.ENSP00000296509	0	0	0	0	0.092	0.998	0.9	0.886	0.999
AURKB	CCNB2	4438898	4436767	9606.ENSP00000313950	9606.ENSP00000288207	0	0	0	0	0.962	0.291	0.9	0.677	0.999
PSMA5	PSMB6	4435972	4435950	9606.ENSP00000271308	9606.ENSP00000270586	0	0	0.216	0	0.944	0.989	0.9	0.714	0.999
VAMP8	SNAP23	4435329	4434103	9606.ENSP00000263864	9606.ENSP00000249647	0	0	0	0	0.106	0.995	0.9	0.827	0.999
PSMA2	PSMA4	4433278	4432626	9606.ENSP00000223321	9606.ENSP00000044462	0	0	0.361	0.858	0.995	0.994	0.9	0.922	0.999
MCM4	ORC3	4435007	4434570	9606.ENSP00000262105	9606.ENSP00000257789	0	0	0	0	0.685	0.994	0.9	0.772	0.999
PSMB3	PSMD14	4451799	4447392	9606.ENSP00000483688	9606.ENSP00000386541	0	0	0	0	0.443	0.994	0.9	0.255	0.999
LSM2	LSM3	4444602	4437830	9606.ENSP00000364813	9606.ENSP00000302160	0	0	0	0	0.515	0.998	0.9	0.945	0.999
PSMD12	PSMD2	4441829	4438562	9606.ENSP00000348442	9606.ENSP00000310129	0	0	0	0	0.948	0.992	0.9	0.828	0.999
PSMB4	PSMB7	4436872	4434704	9606.ENSP00000290541	9606.ENSP00000259457	0	0	0	0	0.862	0.991	0.9	0.769	0.999
MCM10	CDC7	4448957	4447780	9606.ENSP00000418268	9606.ENSP00000393139	0	0	0	0	0.389	0.951	0.9	0.869	0.999
PSMD1	PSMA4	4438504	4432626	9606.ENSP00000309474	9606.ENSP00000044462	0	0	0	0	0.848	0.992	0.9	0.559	0.999
PSMB8	PSMC4	4444469	4432671	9606.ENSP00000364016	9606.ENSP00000157812	0.059	0	0	0	0.668	0.963	0.9	0.497	0.999
PSMD7	PSMA4	4433080	4432626	9606.ENSP00000219313	9606.ENSP00000044462	0	0	0	0	0.915	0.992	0.9	0.589	0.999
PSMB5	PSMA4	4442653	4432626	9606.ENSP00000355325	9606.ENSP00000044462	0	0	0	0	0.702	0.994	0.9	0.645	0.999
PSMA1	PSMD14	4448731	4447392	9606.ENSP00000414359	9606.ENSP00000386541	0	0	0	0	0.917	0.992	0.9	0.573	0.999
PSMB2	PSMC1	4444140	4434851	9606.ENSP00000362334	9606.ENSP00000261303	0	0	0	0	0.862	0.994	0.9	0.656	0.999
VAMP2	SNAP25	4438921	4434401	9606.ENSP00000314214	9606.ENSP00000254976	0	0	0	0	0.176	0.973	0.9	0.965	0.999
PSMD3	PSMD7	4435463	4433080	9606.ENSP00000264639	9606.ENSP00000219313	0	0	0	0	0.895	0.991	0.9	0.897	0.999
DEPDC5	MIOS	4446988	4441002	9606.ENSP00000383105	9606.ENSP00000339881	0	0	0	0	0.063	0.994	0.9	0.895	0.999
LSM2	LSM7	4444602	4434242	9606.ENSP00000364813	9606.ENSP00000252622	0	0	0	0	0.844	0.998	0.9	0.937	0.999
LSM5	SNRPF	4448567	4435728	9606.ENSP00000410758	9606.ENSP00000266735	0	0	0	0	0.891	0.991	0.9	0.631	0.999
PRPF31	SNRNP200	4439663	4439101	9606.ENSP00000324122	9606.ENSP00000317123	0	0	0	0	0.086	0.992	0.9	0.915	0.999
PSMD14	PSMA4	4447392	4432626	9606.ENSP00000386541	9606.ENSP00000044462	0	0	0	0	0.956	0.992	0.9	0.322	0.999
PSMB3	PSMC5	4451799	4438605	9606.ENSP00000483688	9606.ENSP00000310572	0	0	0	0	0.844	0.993	0.9	0.67	0.999
MCM7	ORC3	4438312	4434570	9606.ENSP00000307288	9606.ENSP00000257789	0	0	0	0	0.506	0.971	0.9	0.78	0.999
MCM7	CDC6	4438312	4432832	9606.ENSP00000307288	9606.ENSP00000209728	0.052	0	0	0	0.874	0.998	0.9	0.954	0.999
SNRPD2	SNRPC	4441252	4433898	9606.ENSP00000342374	9606.ENSP00000244520	0	0	0	0	0.632	0.96	0.9	0.678	0.999
PSMD11	PSMC4	4434931	4432671	9606.ENSP00000261712	9606.ENSP00000157812	0	0	0	0	0.892	0.994	0.9	0.882	0.999
PSMC2	PSMB5	4447684	4442653	9606.ENSP00000391211	9606.ENSP00000355325	0	0	0	0	0.682	0.989	0.9	0.661	0.999
PRPF31	PHF5A	4439663	4432935	9606.ENSP00000324122	9606.ENSP00000216252	0	0	0	0	0.087	0.991	0.9	0.214	0.999
ANAPC4	ANAPC2	4449373	4438903	9606.ENSP00000426654	9606.ENSP00000314004	0	0	0	0	0.107	0.998	0.9	0.793	0.999
ANAPC10	ANAPC7	4451304	4447848	9606.ENSP00000478501	9606.ENSP00000394394	0	0	0	0	0.169	0.996	0.9	0.855	0.999
CDC20	ANAPC2	4443940	4438903	9606.ENSP00000361540	9606.ENSP00000314004	0	0	0	0	0.064	0.998	0.9	0.661	0.999
PSMC3	PSMB2	4451553	4444140	9606.ENSP00000481029	9606.ENSP00000362334	0.059	0	0	0	0.858	0.992	0.9	0.758	0.999
SNRPD1	LSM8	4437667	4434090	9606.ENSP00000300413	9606.ENSP00000249299	0	0	0	0	0.68	0.98	0.9	0.666	0.999
PSMA5	PSMD3	4435972	4435463	9606.ENSP00000271308	9606.ENSP00000264639	0	0	0	0	0.737	0.989	0.9	0.746	0.999
PSMD12	PSMD11	4441829	4434931	9606.ENSP00000348442	9606.ENSP00000261712	0	0	0	0	0.981	0.994	0.9	0.916	0.999
ORC4	ORC1	4450015	4443772	9606.ENSP00000441953	9606.ENSP00000360623	0	0	0	0	0.515	0.995	0.9	0.921	0.999
SNRPE	SNRPA1	4448130	4434347	9606.ENSP00000400591	9606.ENSP00000254193	0	0	0	0	0.415	0.984	0.9	0.662	0.999
ANAPC10	ANAPC4	4451304	4449373	9606.ENSP00000478501	9606.ENSP00000426654	0	0	0	0	0.172	0.998	0.9	0.762	0.999
PSMD6	PSMD11	4448980	4434931	9606.ENSP00000418695	9606.ENSP00000261712	0	0	0	0	0.853	0.972	0.9	0.896	0.999
ORC1	CDT1	4443772	4437709	9606.ENSP00000360623	9606.ENSP00000301019	0	0	0	0	0.853	0.994	0.9	0.815	0.999
PSMB3	PSMA6	4451799	4434884	9606.ENSP00000483688	9606.ENSP00000261479	0	0	0	0	0.955	0.994	0.9	0.679	0.999
ANAPC4	CDC23	4449373	4446340	9606.ENSP00000426654	9606.ENSP00000378350	0	0	0	0	0.246	0.998	0.9	0.904	0.999
CDC20	UBE2S	4443940	4435448	9606.ENSP00000361540	9606.ENSP00000264552	0	0	0	0	0.573	0.993	0.9	0.615	0.999
PSMA1	PSMD13	4448731	4447954	9606.ENSP00000414359	9606.ENSP00000396937	0	0	0	0	0.851	0.965	0.9	0.564	0.999
SMC1A	RAD21	4439602	4437395	9606.ENSP00000323421	9606.ENSP00000297338	0	0	0	0	0.604	0.998	0.9	0.898	0.999
PSMB5	PSMA8	4442653	4438656	9606.ENSP00000355325	9606.ENSP00000311121	0	0	0	0	0.725	0.959	0.9	0.341	0.999
SNRNP200	SNRPD3	4439101	4432879	9606.ENSP00000317123	9606.ENSP00000215829	0	0	0	0	0.388	0.991	0.9	0.365	0.999
PSMD14	PSMC4	4447392	4432671	9606.ENSP00000386541	9606.ENSP00000157812	0	0	0	0	0.753	0.994	0.9	0.869	0.999
PSMB9	PSMA3	4444464	4432961	9606.ENSP00000363993	9606.ENSP00000216455	0	0	0	0	0.798	0.983	0.9	0.683	0.999
ORC1	CDC6	4443772	4432832	9606.ENSP00000360623	9606.ENSP00000209728	0	0	0	0.69	0.941	0.998	0.9	0.912	0.999
ORC1	MCM4	4443772	4435007	9606.ENSP00000360623	9606.ENSP00000262105	0.052	0	0	0	0.903	0.977	0.9	0.747	0.999
PSMC5	PSMA4	4438605	4432626	9606.ENSP00000310572	9606.ENSP00000044462	0	0	0.204	0	0.902	0.992	0.9	0.59	0.999
CDC27	ANAPC1	4449717	4440924	9606.ENSP00000434614	9606.ENSP00000339109	0	0	0	0	0.215	0.998	0.9	0.815	0.999
ANAPC4	CDK1	4449373	4446389	9606.ENSP00000426654	9606.ENSP00000378699	0	0	0	0	0.062	0.993	0.9	0.199	0.999
ANAPC2	UBE2S	4438903	4435448	9606.ENSP00000314004	9606.ENSP00000264552	0	0	0	0	0.055	0.994	0.9	0.208	0.999
PSMC3	PSMB1	4451553	4435028	9606.ENSP00000481029	9606.ENSP00000262193	0.059	0	0	0	0.869	0.991	0.9	0.731	0.999
PSMD6	PSMC2	4448980	4447684	9606.ENSP00000418695	9606.ENSP00000391211	0	0	0	0	0.937	0.96	0.9	0.752	0.999
PSMC3	PSMC6	4451553	4448198	9606.ENSP00000481029	9606.ENSP00000401802	0	0	0.433	0.891	0.989	0.994	0.9	0.903	0.999
PRPF31	SNRPA1	4439663	4434347	9606.ENSP00000324122	9606.ENSP00000254193	0	0	0	0	0.078	0.993	0.9	0.213	0.999
PSMB3	PSMB9	4451799	4444464	9606.ENSP00000483688	9606.ENSP00000363993	0	0	0.217	0.672	0.815	0.989	0.9	0.794	0.999
PSMD12	PSMB7	4441829	4434704	9606.ENSP00000348442	9606.ENSP00000259457	0	0	0	0	0.69	0.992	0.9	0.603	0.999
SMC3	NIPBL	4442527	4436496	9606.ENSP00000354720	9606.ENSP00000282516	0	0	0	0	0.685	0.8	0.9	0.946	0.999
ORC1	ORC5	4443772	4437402	9606.ENSP00000360623	9606.ENSP00000297431	0	0	0	0	0.495	0.996	0.9	0.922	0.999
CDC45	MCM4	4448376	4435007	9606.ENSP00000405726	9606.ENSP00000262105	0	0	0	0	0.956	0.866	0.9	0.909	0.999
CCNB2	CDK2	4436767	4435732	9606.ENSP00000288207	9606.ENSP00000266970	0	0	0	0	0.459	0.995	0.9	0.689	0.999
CDC23	CDC20	4446340	4443940	9606.ENSP00000378350	9606.ENSP00000361540	0	0	0	0	0.12	0.999	0.9	0.881	0.999
PRPF8	SNRPD1	4450629	4437667	9606.ENSP00000460348	9606.ENSP00000300413	0	0	0	0	0.201	0.991	0.9	0.598	0.999
SNRPE	SNRPD1	4448130	4437667	9606.ENSP00000400591	9606.ENSP00000300413	0	0	0	0	0.979	0.993	0.9	0.895	0.999
PSMD6	PSMD1	4448980	4438504	9606.ENSP00000418695	9606.ENSP00000309474	0	0	0	0	0.696	0.971	0.9	0.759	0.999
PSMD14	PSMB7	4447392	4434704	9606.ENSP00000386541	9606.ENSP00000259457	0	0	0	0	0.512	0.989	0.9	0.552	0.999
PSMB2	PSMA7	4444140	4443629	9606.ENSP00000362334	9606.ENSP00000359910	0	0	0.212	0	0.952	0.991	0.9	0.602	0.999
PSMD3	USP14	4435463	4434912	9606.ENSP00000264639	9606.ENSP00000261601	0	0	0	0	0.888	0.979	0.9	0.726	0.999
BUB1B	ANAPC5	4436731	4434956	9606.ENSP00000287598	9606.ENSP00000261819	0	0	0	0	0.191	0.995	0.9	0.5	0.999
ANAPC10	CDC20	4451304	4443940	9606.ENSP00000478501	9606.ENSP00000361540	0	0	0	0	0.085	0.999	0.9	0.811	0.999
PSMD13	PSMB1	4447954	4435028	9606.ENSP00000396937	9606.ENSP00000262193	0	0	0	0	0.829	0.961	0.9	0.415	0.999
PSMD11	PSMA3	4434931	4432961	9606.ENSP00000261712	9606.ENSP00000216455	0	0	0	0	0.913	0.992	0.9	0.54	0.999
PSMB4	PSMC1	4436872	4434851	9606.ENSP00000290541	9606.ENSP00000261303	0	0	0	0	0.853	0.994	0.9	0.479	0.999
ADRM1	PSMD11	4451336	4434931	9606.ENSP00000478877	9606.ENSP00000261712	0	0	0	0	0.348	0.969	0.9	0.865	0.999
CDKN1A	CCND3	4447168	4444072	9606.ENSP00000384849	9606.ENSP00000362082	0	0	0	0	0.061	0.993	0.9	0.712	0.999
PSMD6	PSMA6	4448980	4434884	9606.ENSP00000418695	9606.ENSP00000261479	0	0	0	0	0.869	0.95	0.9	0.278	0.999
PSMB7	PSMC4	4434704	4432671	9606.ENSP00000259457	9606.ENSP00000157812	0.059	0	0	0	0.705	0.992	0.9	0.585	0.999
PSMA2	PSMA3	4433278	4432961	9606.ENSP00000223321	9606.ENSP00000216455	0	0	0.382	0.79	0.996	0.994	0.9	0.88	0.999
CDC20	CCNB1	4443940	4434484	9606.ENSP00000361540	9606.ENSP00000256442	0	0	0	0	0.972	0.997	0.9	0.878	0.999
PSMD13	PSMD1	4447954	4438504	9606.ENSP00000396937	9606.ENSP00000309474	0	0	0	0	0.391	0.968	0.9	0.788	0.999
PSMB3	PSMD12	4451799	4441829	9606.ENSP00000483688	9606.ENSP00000348442	0	0	0	0	0.41	0.992	0.9	0.514	0.999
ORC3	CDC6	4434570	4432832	9606.ENSP00000257789	9606.ENSP00000209728	0	0	0	0	0.335	0.958	0.9	0.868	0.999
MCM7	MCM2	4438312	4435544	9606.ENSP00000307288	9606.ENSP00000265056	0	0	0	0.786	0.998	0.998	0.9	0.864	0.999
MAD1L1	CDC20	4447221	4443940	9606.ENSP00000385334	9606.ENSP00000361540	0	0	0	0	0.078	0.994	0.9	0.685	0.999
CDC20	ANAPC5	4443940	4434956	9606.ENSP00000361540	9606.ENSP00000261819	0	0	0	0	0.064	0.998	0.9	0.736	0.999
PSMB3	PSMB7	4451799	4434704	9606.ENSP00000483688	9606.ENSP00000259457	0	0	0.254	0	0.829	0.992	0.9	0.777	0.999
PSMB9	PSMB2	4444464	4444140	9606.ENSP00000363993	9606.ENSP00000362334	0	0	0	0	0.797	0.991	0.9	0.856	0.999
PSMB9	PSMB10	4444464	4442129	9606.ENSP00000363993	9606.ENSP00000351314	0	0	0	0.755	0.847	0.963	0.9	0.95	0.999
PSMB8	PSMD8	4444469	4432854	9606.ENSP00000364016	9606.ENSP00000215071	0	0	0	0	0.653	0.96	0.9	0.497	0.999
PSMA1	PSMD11	4448731	4434931	9606.ENSP00000414359	9606.ENSP00000261712	0	0	0	0	0.754	0.992	0.9	0.5	0.999
SNRPA1	PHF5A	4434347	4432935	9606.ENSP00000254193	9606.ENSP00000216252	0	0	0	0	0.309	0.991	0.9	0.556	0.999
ANAPC10	CDC16	4451304	4442371	9606.ENSP00000478501	9606.ENSP00000353549	0	0	0	0	0.155	0.996	0.9	0.971	0.999
PSMD14	PSMB6	4447392	4435950	9606.ENSP00000386541	9606.ENSP00000270586	0	0	0	0	0.59	0.988	0.9	0.456	0.999
CDC27	CDC20	4449717	4443940	9606.ENSP00000434614	9606.ENSP00000361540	0	0	0	0	0.176	0.996	0.9	0.883	0.999
PSMA6	PSMC1	4434884	4434851	9606.ENSP00000261479	9606.ENSP00000261303	0	0	0	0	0.858	0.992	0.9	0.618	0.999
SNRPE	PRPF19	4448130	4433393	9606.ENSP00000400591	9606.ENSP00000227524	0	0	0	0	0.747	0.958	0.9	0.226	0.999
MCM7	ORC5	4438312	4437402	9606.ENSP00000307288	9606.ENSP00000297431	0	0	0	0	0.531	0.97	0.9	0.853	0.999
LSM4	LSM3	4450918	4437830	9606.ENSP00000469468	9606.ENSP00000302160	0	0	0	0	0.366	0.998	0.9	0.956	0.999
CCNA2	CDC6	4436109	4432832	9606.ENSP00000274026	9606.ENSP00000209728	0	0	0	0	0.906	0.92	0.9	0.876	0.999
EFTUD2	SNRPD3	4447727	4432879	9606.ENSP00000392094	9606.ENSP00000215829	0	0	0	0	0.558	0.991	0.9	0.619	0.999
PSMB10	PSMA4	4442129	4432626	9606.ENSP00000351314	9606.ENSP00000044462	0	0	0.311	0.608	0.796	0.944	0.9	0.437	0.999
PSMC1	PSMA3	4434851	4432961	9606.ENSP00000261303	9606.ENSP00000216455	0	0	0.231	0	0.891	0.992	0.9	0.54	0.999
STXBP3	STX4	4443442	4439148	9606.ENSP00000359025	9606.ENSP00000317714	0	0	0	0	0.943	0.891	0.9	0.941	0.999
ANAPC1	BUB1B	4440924	4436731	9606.ENSP00000339109	9606.ENSP00000287598	0	0	0	0	0.134	0.995	0.9	0.543	0.999
MCM5	CDC6	4432914	4432832	9606.ENSP00000216122	9606.ENSP00000209728	0.052	0	0	0	0.882	0.843	0.9	0.885	0.999
ANAPC4	PSMD8	4449373	4432854	9606.ENSP00000426654	9606.ENSP00000215071	0	0	0	0	0.063	0.993	0.9	0.506	0.999
PSMD14	PSMB2	4447392	4444140	9606.ENSP00000386541	9606.ENSP00000362334	0	0	0	0	0.743	0.991	0.9	0.693	0.999
PSMC3	PSMA6	4451553	4434884	9606.ENSP00000481029	9606.ENSP00000261479	0.059	0	0.212	0	0.728	0.989	0.9	0.655	0.999
PSMD4	PSMC5	4443212	4438605	9606.ENSP00000357879	9606.ENSP00000310572	0	0	0	0	0.889	0.992	0.9	0.746	0.999
PSMD4	PSMD10	4443212	4433032	9606.ENSP00000357879	9606.ENSP00000217958	0	0	0	0	0.134	0.992	0.9	0.67	0.999
PSMA1	PSMD1	4448731	4438504	9606.ENSP00000414359	9606.ENSP00000309474	0	0	0	0	0.768	0.989	0.9	0.701	0.999
NPRL3	NPRL2	4451811	4433560	9606.ENSP00000483814	9606.ENSP00000232501	0	0	0	0	0.107	0.998	0.9	0.948	0.999
PSMD14	PSMC5	4447392	4438605	9606.ENSP00000386541	9606.ENSP00000310572	0	0	0	0	0.819	0.994	0.9	0.729	0.999
SNRPE	EFTUD2	4448130	4447727	9606.ENSP00000400591	9606.ENSP00000392094	0	0	0	0	0.529	0.984	0.9	0.592	0.999
STAG1	SMC1B	4445748	4442003	9606.ENSP00000372689	9606.ENSP00000350036	0	0	0	0	0.528	0.984	0.9	0.645	0.999
SNRPE	LSM7	4448130	4434242	9606.ENSP00000400591	9606.ENSP00000252622	0	0	0	0	0.554	0.994	0.9	0.735	0.999
LSM5	SNRPE	4448567	4448130	9606.ENSP00000410758	9606.ENSP00000400591	0	0	0	0	0.802	0.987	0.9	0.662	0.999
PSMD10	PSMC4	4433032	4432671	9606.ENSP00000217958	9606.ENSP00000157812	0	0	0	0	0.116	0.994	0.9	0.86	0.999
PSMB2	PSMC4	4444140	4432671	9606.ENSP00000362334	9606.ENSP00000157812	0.059	0	0	0	0.868	0.994	0.9	0.628	0.999
ADRM1	PSMC2	4451336	4447684	9606.ENSP00000478877	9606.ENSP00000391211	0	0	0	0	0.893	0.965	0.9	0.623	0.999
SNRPB	SNRPD2	4448654	4441252	9606.ENSP00000412566	9606.ENSP00000342374	0	0	0	0	0.516	0.992	0.9	0.822	0.999
PSMC3	PSMD7	4451553	4433080	9606.ENSP00000481029	9606.ENSP00000219313	0	0	0	0	0.911	0.993	0.9	0.781	0.999
CDT1	MCM6	4437709	4435383	9606.ENSP00000301019	9606.ENSP00000264156	0	0	0	0	0.891	0.525	0.9	0.925	0.999
SNRPC	SNRPD3	4433898	4432879	9606.ENSP00000244520	9606.ENSP00000215829	0	0	0	0	0.868	0.96	0.9	0.842	0.999
PSMD4	PSMC1	4443212	4434851	9606.ENSP00000357879	9606.ENSP00000261303	0	0	0	0	0.915	0.992	0.9	0.775	0.999
PSMA1	PSMD8	4448731	4432854	9606.ENSP00000414359	9606.ENSP00000215071	0	0	0	0	0.793	0.992	0.9	0.597	0.999
ANAPC13	CDC23	4449189	4446340	9606.ENSP00000421842	9606.ENSP00000378350	0	0	0	0	0.062	0.988	0.9	0.683	0.999
PSMC6	PSMA8	4448198	4438656	9606.ENSP00000401802	9606.ENSP00000311121	0.059	0	0.248	0	0.78	0.949	0.9	0.428	0.999
ADRM1	PSMC6	4451336	4448198	9606.ENSP00000478877	9606.ENSP00000401802	0	0	0	0	0.774	0.963	0.9	0.627	0.999
PRPF8	SNRPD2	4450629	4441252	9606.ENSP00000460348	9606.ENSP00000342374	0	0	0	0	0.289	0.992	0.9	0.489	0.999
ORC5	ORC3	4437402	4434570	9606.ENSP00000297431	9606.ENSP00000257789	0	0	0	0	0.573	0.996	0.9	0.936	0.999
PSMC5	PSMC1	4438605	4434851	9606.ENSP00000310572	9606.ENSP00000261303	0	0	0.41	0.922	0.99	0.994	0.9	0.961	0.999
ANAPC7	ANAPC2	4447848	4438903	9606.ENSP00000394394	9606.ENSP00000314004	0	0	0	0	0.068	0.998	0.9	0.394	0.999
ADRM1	PSMD8	4451336	4432854	9606.ENSP00000478877	9606.ENSP00000215071	0	0	0	0	0.58	0.961	0.9	0.871	0.999
PSMB1	PSMA2	4435028	4433278	9606.ENSP00000262193	9606.ENSP00000223321	0	0	0.297	0	0.987	0.994	0.9	0.916	0.999
PSMB6	PSMD3	4435950	4435463	9606.ENSP00000270586	9606.ENSP00000264639	0	0	0	0	0.695	0.989	0.9	0.39	0.999
PSMA1	PSMB1	4448731	4435028	9606.ENSP00000414359	9606.ENSP00000262193	0	0	0	0	0.988	0.994	0.9	0.911	0.999
CDC20	AURKA	4443940	4432988	9606.ENSP00000361540	9606.ENSP00000216911	0	0	0	0	0.977	0.379	0.9	0.743	0.999
SNAP23	STX1A	4434103	4433256	9606.ENSP00000249647	9606.ENSP00000222812	0	0	0	0	0.079	0.995	0.9	0.696	0.999
PSMB3	PSMA5	4451799	4435972	9606.ENSP00000483688	9606.ENSP00000271308	0	0	0	0	0.957	0.994	0.9	0.835	0.999
SNRPG	SNRPC	4436020	4433898	9606.ENSP00000272348	9606.ENSP00000244520	0	0	0	0	0.634	0.981	0.9	0.624	0.999
PSMB8	PSMA3	4444469	4432961	9606.ENSP00000364016	9606.ENSP00000216455	0	0	0	0	0.665	0.992	0.9	0.688	0.999
PSMB3	PSMB4	4451799	4436872	9606.ENSP00000483688	9606.ENSP00000290541	0	0	0	0	0.954	0.993	0.9	0.915	0.999
PSMC3	PSMA7	4451553	4443629	9606.ENSP00000481029	9606.ENSP00000359910	0.059	0	0.211	0	0.763	0.99	0.9	0.541	0.999
SNRPE	LSM8	4448130	4434090	9606.ENSP00000400591	9606.ENSP00000249299	0	0	0	0	0.921	0.96	0.9	0.785	0.999
PSMB3	PSMC3	4451799	4451553	9606.ENSP00000483688	9606.ENSP00000481029	0.059	0	0	0	0.866	0.992	0.9	0.609	0.999
PSMC6	PSMD3	4448198	4435463	9606.ENSP00000401802	9606.ENSP00000264639	0	0	0	0	0.944	0.99	0.9	0.685	0.999
PSMB5	PSMD7	4442653	4433080	9606.ENSP00000355325	9606.ENSP00000219313	0	0	0	0	0.679	0.991	0.9	0.353	0.999
NEK2	BUB1B	4442784	4436731	9606.ENSP00000355966	9606.ENSP00000287598	0	0	0	0	0.902	0.993	0.9	0.652	0.999
MCMBP	MCM4	4442320	4435007	9606.ENSP00000353098	9606.ENSP00000262105	0	0	0	0	0.855	0.998	0	0.931	0.999
PSMC3	PSMD14	4451553	4447392	9606.ENSP00000481029	9606.ENSP00000386541	0	0	0	0	0.937	0.993	0.9	0.723	0.999
ORC1	MCM2	4443772	4435544	9606.ENSP00000360623	9606.ENSP00000265056	0.052	0	0	0	0.917	0.976	0.9	0.746	0.999
PSMD13	PSMD8	4447954	4432854	9606.ENSP00000396937	9606.ENSP00000215071	0	0	0	0	0.533	0.969	0.9	0.896	0.999
ORC2	CDC6	4433622	4432832	9606.ENSP00000234296	9606.ENSP00000209728	0	0	0	0	0.441	0.998	0.9	0.736	0.999
SEH1L	MIOS	4446956	4441002	9606.ENSP00000382779	9606.ENSP00000339881	0	0	0	0	0.096	0.997	0.9	0.917	0.999
PSMD13	PSMA7	4447954	4443629	9606.ENSP00000396937	9606.ENSP00000359910	0	0	0	0	0.685	0.958	0.9	0.514	0.999
PSMC3	PSMB7	4451553	4434704	9606.ENSP00000481029	9606.ENSP00000259457	0.059	0	0	0	0.742	0.99	0.9	0.582	0.999
CDK1	CCNB1	4446389	4434484	9606.ENSP00000378699	9606.ENSP00000256442	0	0	0	0	0.969	0.999	0.9	0.983	0.999
PSMB2	PSMD8	4444140	4432854	9606.ENSP00000362334	9606.ENSP00000215071	0	0	0	0	0.867	0.991	0.9	0.6	0.999
PSMD6	PSMC4	4448980	4432671	9606.ENSP00000418695	9606.ENSP00000157812	0	0	0	0	0.883	0.971	0.9	0.862	0.999
MIOS	NPRL2	4441002	4433560	9606.ENSP00000339881	9606.ENSP00000232501	0	0	0	0	0.063	0.995	0.9	0.896	0.999
PSMD2	PSMB6	4438562	4435950	9606.ENSP00000310129	9606.ENSP00000270586	0	0	0	0	0.434	0.989	0.9	0.459	0.999
SNRPG	SNRPF	4436020	4435728	9606.ENSP00000272348	9606.ENSP00000266735	0	0	0	0	0.995	0.986	0.9	0.963	0.999
PSMC4	PSMA4	4432671	4432626	9606.ENSP00000157812	9606.ENSP00000044462	0.059	0	0	0	0.871	0.992	0.9	0.333	0.999
PSMD2	PSMD8	4438562	4432854	9606.ENSP00000310129	9606.ENSP00000215071	0	0	0	0	0.784	0.994	0.9	0.782	0.999
ORC2	MCM5	4433622	4432914	9606.ENSP00000234296	9606.ENSP00000216122	0	0	0	0	0.868	0.976	0.9	0.793	0.999
PSMA8	PSMB6	4438656	4435950	9606.ENSP00000311121	9606.ENSP00000270586	0	0	0.225	0	0.788	0.96	0.9	0.405	0.999
PSMD12	PSMB6	4441829	4435950	9606.ENSP00000348442	9606.ENSP00000270586	0	0	0	0	0.541	0.989	0.9	0.408	0.999
ANAPC10	BUB1B	4451304	4436731	9606.ENSP00000478501	9606.ENSP00000287598	0	0	0	0	0.148	0.999	0.9	0.556	0.999
LSM5	PHF5A	4448567	4432935	9606.ENSP00000410758	9606.ENSP00000216252	0	0	0	0	0.767	0.96	0.9	0.154	0.999
PSMD1	PSMD11	4438504	4434931	9606.ENSP00000309474	9606.ENSP00000261712	0	0	0	0	0.971	0.993	0.9	0.835	0.999
MCM3	CDC6	4451546	4432832	9606.ENSP00000480987	9606.ENSP00000209728	0.052	0	0	0	0.893	0.97	0.9	0.894	0.999
PSMB1	PSMD7	4435028	4433080	9606.ENSP00000262193	9606.ENSP00000219313	0	0	0	0	0.858	0.993	0.9	0.67	0.999
PSMA1	PSMA2	4448731	4433278	9606.ENSP00000414359	9606.ENSP00000223321	0	0	0.346	0.815	0.991	0.994	0.9	0.884	0.999
PSMB6	PSMC4	4435950	4432671	9606.ENSP00000270586	9606.ENSP00000157812	0	0	0	0	0.736	0.989	0.9	0.627	0.999
PSMB3	PSMC2	4451799	4447684	9606.ENSP00000483688	9606.ENSP00000391211	0	0	0	0	0.927	0.989	0.9	0.641	0.999
MCM3	MCM4	4451546	4435007	9606.ENSP00000480987	9606.ENSP00000262105	0	0	0	0.719	0.997	0.977	0.9	0.934	0.999
SNRPD2	PRPF31	4441252	4439663	9606.ENSP00000342374	9606.ENSP00000324122	0	0	0	0	0.112	0.993	0.9	0.544	0.999
MCM4	CDC6	4435007	4432832	9606.ENSP00000262105	9606.ENSP00000209728	0.052	0	0	0	0.915	0.797	0.9	0.885	0.999
LSM5	SNRPD2	4448567	4441252	9606.ENSP00000410758	9606.ENSP00000342374	0	0	0	0	0.467	0.988	0.9	0.807	0.999
PSMD2	PSMC1	4438562	4434851	9606.ENSP00000310129	9606.ENSP00000261303	0	0	0	0	0.91	0.994	0.9	0.789	0.999
PSMD12	PSMA2	4441829	4433278	9606.ENSP00000348442	9606.ENSP00000223321	0	0	0	0	0.684	0.992	0.9	0.593	0.999
MCM3	ORC2	4451546	4433622	9606.ENSP00000480987	9606.ENSP00000234296	0	0	0	0	0.824	0.976	0.9	0.711	0.999
PSMB2	PSMB7	4444140	4434704	9606.ENSP00000362334	9606.ENSP00000259457	0	0	0	0	0.844	0.991	0.9	0.744	0.999
PSMC1	PSMD10	4434851	4433032	9606.ENSP00000261303	9606.ENSP00000217958	0	0	0	0	0.118	0.993	0.9	0.918	0.999
CDK1	CDC20	4446389	4443940	9606.ENSP00000378699	9606.ENSP00000361540	0	0	0	0	0.982	0.82	0.9	0.933	0.999
PSMA1	PSMC5	4448731	4438605	9606.ENSP00000414359	9606.ENSP00000310572	0	0	0	0	0.877	0.992	0.9	0.698	0.999
LSM4	LSM6	4450918	4449213	9606.ENSP00000469468	9606.ENSP00000422392	0	0	0	0	0.349	0.998	0.9	0.934	0.999
LSM3	LSM7	4437830	4434242	9606.ENSP00000302160	9606.ENSP00000252622	0	0	0	0	0.35	0.998	0.9	0.925	0.999
SMC1A	STAG2	4439602	4433042	9606.ENSP00000323421	9606.ENSP00000218089	0	0	0	0	0.705	0.908	0.9	0.817	0.999
PSMB5	PSMD11	4442653	4434931	9606.ENSP00000355325	9606.ENSP00000261712	0	0	0	0	0.296	0.99	0.9	0.586	0.999
PSMB6	PSMC1	4435950	4434851	9606.ENSP00000270586	9606.ENSP00000261303	0	0	0	0	0.764	0.989	0.9	0.618	0.999
PSMC6	PSMD10	4448198	4433032	9606.ENSP00000401802	9606.ENSP00000217958	0	0	0	0	0.376	0.993	0.9	0.641	0.999
PSMD2	PSMA4	4438562	4432626	9606.ENSP00000310129	9606.ENSP00000044462	0	0	0	0	0.785	0.992	0.9	0.529	0.999
LSM5	LSM7	4448567	4434242	9606.ENSP00000410758	9606.ENSP00000252622	0	0	0	0	0.716	0.996	0.9	0.956	0.999
SNRPF	PHF5A	4435728	4432935	9606.ENSP00000266735	9606.ENSP00000216252	0	0	0	0	0.919	0.96	0.9	0	0.999
PSMD1	PSMB7	4438504	4434704	9606.ENSP00000309474	9606.ENSP00000259457	0	0	0	0	0.55	0.991	0.9	0.541	0.999
SNRPG	LSM8	4436020	4434090	9606.ENSP00000272348	9606.ENSP00000249299	0	0	0	0	0.961	0.96	0.9	0.725	0.999
SNRPB	SNRPD1	4448654	4437667	9606.ENSP00000412566	9606.ENSP00000300413	0	0	0	0	0.8	0.992	0.9	0.831	0.999
PSMB6	PSMD8	4435950	4432854	9606.ENSP00000270586	9606.ENSP00000215071	0	0	0	0	0.878	0.992	0.9	0.503	0.999
PSMB10	PSMB4	4442129	4436872	9606.ENSP00000351314	9606.ENSP00000290541	0	0	0	0	0.669	0.992	0.9	0.618	0.999
PSMA1	PSMB9	4448731	4444464	9606.ENSP00000414359	9606.ENSP00000363993	0	0	0	0	0.791	0.95	0.9	0.58	0.999
CDC26	ANAPC1	4444341	4440924	9606.ENSP00000363322	9606.ENSP00000339109	0	0	0	0	0	0.985	0.9	0.522	0.999
PSMD6	PSMA2	4448980	4433278	9606.ENSP00000418695	9606.ENSP00000223321	0	0	0	0	0.871	0.958	0.9	0.614	0.999
STX2	SNAP23	4446013	4434103	9606.ENSP00000376178	9606.ENSP00000249647	0	0	0	0	0.079	0.995	0.8	0.865	0.999
LSM4	SNRPE	4450918	4448130	9606.ENSP00000469468	9606.ENSP00000400591	0	0	0	0	0.43	0.965	0.9	0.729	0.999
CDC27	UBE2S	4449717	4435448	9606.ENSP00000434614	9606.ENSP00000264552	0	0	0	0	0.083	0.993	0.9	0.47	0.999
PSMD3	PSMB7	4435463	4434704	9606.ENSP00000264639	9606.ENSP00000259457	0	0	0	0	0.687	0.986	0.9	0.544	0.999
AURKB	BUB1	4438898	4437860	9606.ENSP00000313950	9606.ENSP00000302530	0	0	0	0	0.921	0.246	0.9	0.861	0.999
NEK2	MAD2L1	4442784	4437296	9606.ENSP00000355966	9606.ENSP00000296509	0	0	0	0	0.8	0.993	0.9	0.499	0.999
PSMB5	PSMB1	4442653	4435028	9606.ENSP00000355325	9606.ENSP00000262193	0	0	0	0.611	0.855	0.992	0.9	0.825	0.999
CCNB2	CCNB1	4436767	4434484	9606.ENSP00000288207	9606.ENSP00000256442	0	0	0	0.943	0.955	0.945	0.9	0.839	0.999
PSMC3	PSMD6	4451553	4448980	9606.ENSP00000481029	9606.ENSP00000418695	0	0	0	0	0.851	0.971	0.9	0.722	0.999
LSM7	LSM8	4434242	4434090	9606.ENSP00000252622	9606.ENSP00000249299	0	0	0	0	0.48	0.998	0.9	0.953	0.999
PSMC2	PSMD14	4447684	4447392	9606.ENSP00000391211	9606.ENSP00000386541	0	0	0	0	0.838	0.992	0.9	0.763	0.999
SNRNP70	SNRPF	4451051	4435728	9606.ENSP00000472998	9606.ENSP00000266735	0	0	0	0	0.734	0.972	0.9	0.483	0.999
PSMA8	PSMA2	4438656	4433278	9606.ENSP00000311121	9606.ENSP00000223321	0	0	0.423	0.873	0.81	0.963	0.9	0.531	0.999
LSM5	SNRPD1	4448567	4437667	9606.ENSP00000410758	9606.ENSP00000300413	0	0	0	0	0.534	0.96	0.9	0.606	0.999
RAD21	STAG2	4437395	4433042	9606.ENSP00000297338	9606.ENSP00000218089	0	0	0	0	0.465	0.996	0.9	0.928	0.999
SNRNP200	SNRPA1	4439101	4434347	9606.ENSP00000317123	9606.ENSP00000254193	0	0	0	0	0.156	0.993	0.9	0.658	0.999
ANAPC4	BUB1B	4449373	4436731	9606.ENSP00000426654	9606.ENSP00000287598	0	0	0	0	0.23	0.998	0.9	0.398	0.999
MCMBP	MCM7	4442320	4438312	9606.ENSP00000353098	9606.ENSP00000307288	0	0	0	0	0.845	0.998	0	0.823	0.999
STX3	SNAP23	4440878	4434103	9606.ENSP00000338562	9606.ENSP00000249647	0	0	0	0	0.079	0.995	0.8	0.827	0.999
PSMB2	PSMB4	4444140	4436872	9606.ENSP00000362334	9606.ENSP00000290541	0	0	0	0	0.952	0.994	0.9	0.961	0.999
PSMB4	PSMD3	4436872	4435463	9606.ENSP00000290541	9606.ENSP00000264639	0	0	0	0	0.692	0.989	0.9	0.114	0.999
SNRPD2	LSM8	4441252	4434090	9606.ENSP00000342374	9606.ENSP00000249299	0	0	0	0	0.615	0.96	0.9	0.802	0.999
MCM3	CDT1	4451546	4437709	9606.ENSP00000480987	9606.ENSP00000301019	0	0	0	0	0.92	0.185	0.9	0.87	0.999
ANAPC10	ANAPC5	4451304	4434956	9606.ENSP00000478501	9606.ENSP00000261819	0	0	0	0	0.188	0.958	0.9	0.895	0.999
ANAPC7	ANAPC5	4447848	4434956	9606.ENSP00000394394	9606.ENSP00000261819	0	0	0	0	0.353	0.998	0.9	0.852	0.999
CDC27	NEK2	4449717	4442784	9606.ENSP00000434614	9606.ENSP00000355966	0	0	0	0	0.063	0.993	0.9	0.397	0.999
PSMB2	PSMA8	4444140	4438656	9606.ENSP00000362334	9606.ENSP00000311121	0	0	0.202	0	0.835	0.958	0.9	0.532	0.999
SNRNP70	SNRPE	4451051	4448130	9606.ENSP00000472998	9606.ENSP00000400591	0	0	0	0	0.902	0.991	0.9	0.711	0.999
PSMB8	PSMD7	4444469	4433080	9606.ENSP00000364016	9606.ENSP00000219313	0	0	0	0	0.635	0.963	0.9	0.392	0.999
PSMA1	PSMD12	4448731	4441829	9606.ENSP00000414359	9606.ENSP00000348442	0	0	0	0	0.608	0.992	0.9	0.649	0.999
CDC23	CDC16	4446340	4442371	9606.ENSP00000378350	9606.ENSP00000353549	0	0	0	0	0.291	0.996	0.9	0.963	0.999
PSMA6	PSMD7	4434884	4433080	9606.ENSP00000261479	9606.ENSP00000219313	0	0	0	0	0.802	0.992	0.9	0.42	0.999
PSMC5	PSMD10	4438605	4433032	9606.ENSP00000310572	9606.ENSP00000217958	0	0	0	0	0.112	0.993	0.9	0.679	0.999
GEMIN6	GEMIN7	4436456	4435937	9606.ENSP00000281950	9606.ENSP00000270257	0	0	0	0	0.119	0.966	0.9	0.898	0.999
ORC4	MCM7	4450015	4438312	9606.ENSP00000441953	9606.ENSP00000307288	0	0	0	0	0.586	0.988	0.9	0.802	0.999
SNAP23	VAMP3	4434103	4432634	9606.ENSP00000249647	9606.ENSP00000054666	0	0	0	0	0.136	0.995	0.9	0.903	0.999
PSMA5	PSMB1	4435972	4435028	9606.ENSP00000271308	9606.ENSP00000262193	0	0	0.346	0	0.959	0.993	0.9	0.779	0.999
LSM6	SNRPF	4449213	4435728	9606.ENSP00000422392	9606.ENSP00000266735	0	0	0.366	0.911	0.847	0.986	0.9	0.771	0.999
PSMD14	PSMD11	4447392	4434931	9606.ENSP00000386541	9606.ENSP00000261712	0	0	0	0	0.971	0.994	0.9	0.895	0.999
PSMC2	PSMA3	4447684	4432961	9606.ENSP00000391211	9606.ENSP00000216455	0	0	0	0	0.941	0.992	0.9	0.677	0.999
PRPF8	SNRPD3	4450629	4432879	9606.ENSP00000460348	9606.ENSP00000215829	0	0	0	0	0.344	0.99	0.9	0.697	0.999
PSMD3	PSMD8	4435463	4432854	9606.ENSP00000264639	9606.ENSP00000215071	0	0	0	0	0.87	0.993	0.9	0.948	0.999
PSMC6	PSMA3	4448198	4432961	9606.ENSP00000401802	9606.ENSP00000216455	0.059	0	0.207	0	0.967	0.991	0.9	0.728	0.999
LSM2	SNRPD1	4444602	4437667	9606.ENSP00000364813	9606.ENSP00000300413	0	0	0	0	0.697	0.986	0.9	0.802	0.999
MCM3	CDC45	4451546	4448376	9606.ENSP00000480987	9606.ENSP00000405726	0	0	0	0	0.938	0.979	0.9	0.931	0.999
CDKN1A	PCNA	4447168	4445167	9606.ENSP00000384849	9606.ENSP00000368458	0	0	0	0	0.063	0.994	0.9	0.321	0.999
PSMC2	PSMA7	4447684	4443629	9606.ENSP00000391211	9606.ENSP00000359910	0	0	0	0	0.814	0.989	0.9	0.62	0.999
CDKN1A	CCND2	4447168	4434845	9606.ENSP00000384849	9606.ENSP00000261254	0	0	0	0	0.061	0.993	0.9	0.691	0.999
PSMA5	PSMD11	4435972	4434931	9606.ENSP00000271308	9606.ENSP00000261712	0	0	0	0	0.909	0.992	0.9	0.706	0.999
CDC27	CDC23	4449717	4446340	9606.ENSP00000434614	9606.ENSP00000378350	0	0	0	0.606	0.236	0.998	0.9	0.965	0.999
SNRPE	SNRPD2	4448130	4441252	9606.ENSP00000400591	9606.ENSP00000342374	0	0	0	0	0.991	0.993	0.9	0.891	0.999
ADRM1	PSMC4	4451336	4432671	9606.ENSP00000478877	9606.ENSP00000157812	0	0	0	0	0.871	0.961	0.9	0.881	0.999
ANAPC13	ANAPC5	4449189	4434956	9606.ENSP00000421842	9606.ENSP00000261819	0	0	0	0	0	0.996	0.9	0.703	0.999
ORC1	ORC3	4443772	4434570	9606.ENSP00000360623	9606.ENSP00000257789	0	0	0	0	0.233	0.992	0.9	0.784	0.999
CDC16	ANAPC5	4442371	4434956	9606.ENSP00000353549	9606.ENSP00000261819	0	0	0	0	0.147	0.989	0.9	0.903	0.999
LSM5	LSM8	4448567	4434090	9606.ENSP00000410758	9606.ENSP00000249299	0	0	0	0	0.864	0.998	0.9	0.932	0.999
CDK1	BUB1B	4446389	4436731	9606.ENSP00000378699	9606.ENSP00000287598	0	0	0	0	0.94	0.345	0.9	0.861	0.999
PSMC3	ADRM1	4451553	4451336	9606.ENSP00000481029	9606.ENSP00000478877	0	0	0	0	0.684	0.963	0.9	0.67	0.999
SNRPD1	SNRPD3	4437667	4432879	9606.ENSP00000300413	9606.ENSP00000215829	0	0	0	0.78	0.965	0.994	0.9	0.947	0.999
STAG1	SMC3	4445748	4442527	9606.ENSP00000372689	9606.ENSP00000354720	0	0	0	0	0.678	0.893	0.9	0.879	0.999
CDC45	CDC6	4448376	4432832	9606.ENSP00000405726	9606.ENSP00000209728	0	0	0	0	0.898	0.124	0.9	0.92	0.999
PSMD6	PSMB2	4448980	4444140	9606.ENSP00000418695	9606.ENSP00000362334	0	0	0	0	0.908	0.956	0.9	0.513	0.999
PSMB5	PSMD1	4442653	4438504	9606.ENSP00000355325	9606.ENSP00000309474	0	0	0	0	0.345	0.991	0.9	0.727	0.999
CDC23	UBE2S	4446340	4435448	9606.ENSP00000378350	9606.ENSP00000264552	0	0	0	0	0.064	0.993	0.9	0.408	0.999
PSMD7	PSMC4	4433080	4432671	9606.ENSP00000219313	9606.ENSP00000157812	0	0	0	0	0.871	0.994	0.9	0.868	0.999
PSMD2	PSMD3	4438562	4435463	9606.ENSP00000310129	9606.ENSP00000264639	0	0	0	0	0.932	0.991	0.9	0.836	0.999
PSMD12	PSMA3	4441829	4432961	9606.ENSP00000348442	9606.ENSP00000216455	0	0	0	0	0.862	0.991	0.9	0.572	0.999
PSMB9	PSMA6	4444464	4434884	9606.ENSP00000363993	9606.ENSP00000261479	0	0	0	0	0.678	0.992	0.9	0.595	0.999
CCNA2	CDKN1B	4436109	4433436	9606.ENSP00000274026	9606.ENSP00000228872	0	0	0	0	0.058	0.998	0.9	0.843	0.999
PSMB5	PSMA3	4442653	4432961	9606.ENSP00000355325	9606.ENSP00000216455	0	0	0	0	0.724	0.994	0.9	0.734	0.999
CDC26	CDC16	4444341	4442371	9606.ENSP00000363322	9606.ENSP00000353549	0	0	0	0	0	0.988	0.9	0.832	0.999
PSMD13	PSMA2	4447954	4433278	9606.ENSP00000396937	9606.ENSP00000223321	0	0	0	0	0.681	0.963	0.9	0.577	0.999
CDK1	CKS2	4446389	4444630	9606.ENSP00000378699	9606.ENSP00000364976	0	0	0	0	0.965	0.951	0.54	0.718	0.999
PSMA1	PSMA5	4448731	4435972	9606.ENSP00000414359	9606.ENSP00000271308	0	0	0.387	0.808	0.97	0.992	0.9	0.869	0.999
LSM4	SNRPG	4450918	4436020	9606.ENSP00000469468	9606.ENSP00000272348	0	0	0	0	0.379	0.96	0.9	0.689	0.999
SNRPE	PHF5A	4448130	4432935	9606.ENSP00000400591	9606.ENSP00000216252	0	0	0	0	0.92	0.96	0.9	0.42	0.999
PSMC3	PSMA5	4451553	4435972	9606.ENSP00000481029	9606.ENSP00000271308	0.059	0	0.214	0	0.9	0.99	0.9	0.728	0.999
SNRPB	SNRPC	4448654	4433898	9606.ENSP00000412566	9606.ENSP00000244520	0	0	0	0	0.74	0.991	0.9	0.802	0.999
ORC5	CDC6	4437402	4432832	9606.ENSP00000297431	9606.ENSP00000209728	0	0	0	0	0.423	0.97	0.9	0.869	0.999
ADRM1	PSMD13	4451336	4447954	9606.ENSP00000478877	9606.ENSP00000396937	0	0	0	0	0.266	0.964	0.9	0.832	0.999
PSMC3	PSMB5	4451553	4442653	9606.ENSP00000481029	9606.ENSP00000355325	0.059	0	0	0	0.865	0.992	0.9	0.719	0.999
PSMB2	PSMD1	4444140	4438504	9606.ENSP00000362334	9606.ENSP00000309474	0	0	0	0	0.642	0.992	0.9	0.787	0.999
ANAPC13	CDC20	4449189	4443940	9606.ENSP00000421842	9606.ENSP00000361540	0	0	0	0	0	0.993	0.9	0.534	0.999
PSMD6	PSMB4	4448980	4436872	9606.ENSP00000418695	9606.ENSP00000290541	0	0	0	0	0.86	0.968	0.9	0.565	0.999
MAD2L1	PSMD8	4437296	4432854	9606.ENSP00000296509	9606.ENSP00000215071	0	0	0	0	0.061	0.993	0.9	0.125	0.999
PSMC2	PSMD3	4447684	4435463	9606.ENSP00000391211	9606.ENSP00000264639	0	0	0	0	0.947	0.992	0.9	0.719	0.999
AURKB	BUB1B	4438898	4436731	9606.ENSP00000313950	9606.ENSP00000287598	0	0	0	0	0.918	0.444	0.9	0.912	0.999
SNRPF	SNRPD3	4435728	4432879	9606.ENSP00000266735	9606.ENSP00000215829	0	0	0	0	0.983	0.993	0.9	0.901	0.999
PSMB7	PSMA4	4434704	4432626	9606.ENSP00000259457	9606.ENSP00000044462	0	0	0.276	0	0.896	0.992	0.9	0.669	0.999
CDC45	MCM7	4448376	4438312	9606.ENSP00000405726	9606.ENSP00000307288	0	0	0	0	0.919	0.977	0.9	0.963	0.999
CDK1	CCNA2	4446389	4436109	9606.ENSP00000378699	9606.ENSP00000274026	0	0.007	0	0	0.986	0.77	0.9	0.937	0.999
NTSR1	NTS	4443554	4434454	9606.ENSP00000359532	9606.ENSP00000256010	0	0	0	0	0.062	0.917	0.9	0.933	0.999
PSMB6	PSMD7	4435950	4433080	9606.ENSP00000270586	9606.ENSP00000219313	0	0	0	0	0.667	0.988	0.9	0.522	0.999
CDC20	CCNA2	4443940	4436109	9606.ENSP00000361540	9606.ENSP00000274026	0	0	0	0	0.984	0.994	0.9	0.847	0.999
PSMC3	PSMA3	4451553	4432961	9606.ENSP00000481029	9606.ENSP00000216455	0.059	0	0	0	0.656	0.992	0.9	0.687	0.999
ORC5	MCM5	4437402	4432914	9606.ENSP00000297431	9606.ENSP00000216122	0	0	0	0	0.746	0.964	0.9	0.834	0.999
PSMD14	PSMA7	4447392	4443629	9606.ENSP00000386541	9606.ENSP00000359910	0	0	0	0	0.541	0.989	0.9	0.519	0.999
CDC45	MCM5	4448376	4432914	9606.ENSP00000405726	9606.ENSP00000216122	0	0	0	0	0.942	0.8	0.9	0.886	0.999
PSMC5	PSMB4	4438605	4436872	9606.ENSP00000310572	9606.ENSP00000290541	0	0	0	0	0.866	0.993	0.9	0.71	0.999
ORC5	MCM2	4437402	4435544	9606.ENSP00000297431	9606.ENSP00000265056	0	0	0	0	0.458	0.976	0.9	0.788	0.999
PSMB3	PSMC6	4451799	4448198	9606.ENSP00000483688	9606.ENSP00000401802	0.059	0	0	0	0.91	0.992	0.9	0.375	0.999
PSMD11	USP14	4434931	4434912	9606.ENSP00000261712	9606.ENSP00000261601	0	0	0	0	0.426	0.989	0.9	0.738	0.999
SNRPA1	SNRPD3	4434347	4432879	9606.ENSP00000254193	9606.ENSP00000215829	0	0	0	0	0.276	0.986	0.9	0.786	0.999
LSM6	SNRPD2	4449213	4441252	9606.ENSP00000422392	9606.ENSP00000342374	0	0	0	0	0.285	0.987	0.9	0.814	0.999
MCM10	CDC6	4448957	4432832	9606.ENSP00000418268	9606.ENSP00000209728	0	0	0	0	0.821	0.834	0.9	0.87	0.999
PSMC3	PSMD1	4451553	4438504	9606.ENSP00000481029	9606.ENSP00000309474	0	0	0	0	0.93	0.993	0.9	0.818	0.999
PSMA6	PSMD8	4434884	4432854	9606.ENSP00000261479	9606.ENSP00000215071	0	0	0	0	0.804	0.994	0.9	0.562	0.999
PSMD14	PSMD12	4447392	4441829	9606.ENSP00000386541	9606.ENSP00000348442	0	0	0	0	0.951	0.994	0.9	0.896	0.999
CDC27	ANAPC5	4449717	4434956	9606.ENSP00000434614	9606.ENSP00000261819	0	0	0	0	0.451	0.998	0.9	0.903	0.999
MCM7	CDT1	4438312	4437709	9606.ENSP00000307288	9606.ENSP00000301019	0	0	0	0	0.941	0.416	0.9	0.944	0.999
PSMB5	PSMD8	4442653	4432854	9606.ENSP00000355325	9606.ENSP00000215071	0	0	0	0	0.713	0.992	0.9	0.629	0.999
PSMB3	PSMD3	4451799	4435463	9606.ENSP00000483688	9606.ENSP00000264639	0	0	0	0	0.702	0.985	0.9	0.444	0.999
ANAPC4	CDC16	4449373	4442371	9606.ENSP00000426654	9606.ENSP00000353549	0	0	0	0	0.31	0.998	0.9	0.9	0.999
VAMP2	SNAP23	4438921	4434103	9606.ENSP00000314214	9606.ENSP00000249647	0	0	0	0	0.062	0.995	0.9	0.918	0.999
PSMC5	PSMD3	4438605	4435463	9606.ENSP00000310572	9606.ENSP00000264639	0	0	0	0	0.943	0.992	0.9	0.723	0.999
PSMA1	PSMC1	4448731	4434851	9606.ENSP00000414359	9606.ENSP00000261303	0	0	0.207	0	0.862	0.992	0.9	0.707	0.999
PSMB1	PSMA3	4435028	4432961	9606.ENSP00000262193	9606.ENSP00000216455	0	0	0.322	0	0.958	0.993	0.9	0.806	0.999
PSMB3	PSMD11	4451799	4434931	9606.ENSP00000483688	9606.ENSP00000261712	0	0	0	0	0.438	0.994	0.9	0.743	0.999
PSMB1	PSMD11	4435028	4434931	9606.ENSP00000262193	9606.ENSP00000261712	0	0	0	0	0.654	0.992	0.9	0.434	0.999
LSM4	LSM8	4450918	4434090	9606.ENSP00000469468	9606.ENSP00000249299	0	0	0	0	0.315	0.998	0.9	0.956	0.999
PSMD14	PSMD4	4447392	4443212	9606.ENSP00000386541	9606.ENSP00000357879	0	0	0	0	0.862	0.992	0.9	0.935	0.999
LSM2	SNRPG	4444602	4436020	9606.ENSP00000364813	9606.ENSP00000272348	0	0	0	0	0.562	0.96	0.9	0.755	0.999
LSM6	LSM8	4449213	4434090	9606.ENSP00000422392	9606.ENSP00000249299	0	0	0	0	0.788	0.998	0.9	0.932	0.999
STIP1	HSP90AA1	4442171	4440643	9606.ENSP00000351646	9606.ENSP00000335153	0.046	0	0	0	0.927	0.829	0.9	0.93	0.999
CDC23	CDC26	4446340	4444341	9606.ENSP00000378350	9606.ENSP00000363322	0	0	0	0	0	0.985	0.9	0.758	0.999
MCM7	MCM4	4438312	4435007	9606.ENSP00000307288	9606.ENSP00000262105	0	0	0	0.793	0.998	0.998	0.9	0.937	0.999
MAD2L1	BUB1B	4437296	4436731	9606.ENSP00000296509	9606.ENSP00000287598	0	0	0	0	0.849	0.999	0.9	0.909	0.999
MCM3	ORC4	4451546	4450015	9606.ENSP00000480987	9606.ENSP00000441953	0	0	0	0	0.596	0.966	0.9	0.836	0.999
PSMC3	PSMC2	4451553	4447684	9606.ENSP00000481029	9606.ENSP00000391211	0	0	0.318	0.885	0.985	0.992	0.9	0.904	0.999
PSMD2	USP14	4438562	4434912	9606.ENSP00000310129	9606.ENSP00000261601	0	0	0	0	0.648	0.979	0.9	0.693	0.999
PSMC6	PSMB5	4448198	4442653	9606.ENSP00000401802	9606.ENSP00000355325	0.059	0	0	0	0.822	0.989	0.9	0.503	0.999
PSMC6	PSMD2	4448198	4438562	9606.ENSP00000401802	9606.ENSP00000310129	0	0	0	0	0.894	0.994	0.9	0.74	0.999
PSMA6	PSMA3	4434884	4432961	9606.ENSP00000261479	9606.ENSP00000216455	0	0	0.383	0.79	0.995	0.994	0.9	0.837	0.999
PSMC6	PSMB1	4448198	4435028	9606.ENSP00000401802	9606.ENSP00000262193	0.059	0	0	0	0.885	0.993	0.9	0.583	0.999
PSMB2	PSMA5	4444140	4435972	9606.ENSP00000362334	9606.ENSP00000271308	0	0	0	0	0.95	0.994	0.9	0.806	0.999
PSMB3	PSMB5	4451799	4442653	9606.ENSP00000483688	9606.ENSP00000355325	0	0	0	0.634	0.881	0.992	0.9	0.851	0.999
CDK1	NCAPG	4446389	4434176	9606.ENSP00000378699	9606.ENSP00000251496	0	0	0	0	0.992	0.326	0.9	0.385	0.999
PSMD6	PSMA3	4448980	4432961	9606.ENSP00000418695	9606.ENSP00000216455	0	0	0	0	0.752	0.97	0.9	0.444	0.999
PSMC3	PSMB8	4451553	4444469	9606.ENSP00000481029	9606.ENSP00000364016	0.059	0	0	0	0.663	0.961	0.9	0.484	0.999
WDR59	SESN2	4435017	4434279	9606.ENSP00000262144	9606.ENSP00000253063	0	0	0	0	0.063	0.993	0.8	0.641	0.999
PSMA1	PSMB7	4448731	4434704	9606.ENSP00000414359	9606.ENSP00000259457	0	0	0	0	0.885	0.992	0.9	0.675	0.999
LSM3	SNRPD1	4437830	4437667	9606.ENSP00000302160	9606.ENSP00000300413	0	0	0	0	0.875	0.979	0.9	0.863	0.999
PSMB8	PSMC1	4444469	4434851	9606.ENSP00000364016	9606.ENSP00000261303	0	0	0	0	0.647	0.963	0.9	0.534	0.999
RBM8A	SNRPF	4450692	4435728	9606.ENSP00000463058	9606.ENSP00000266735	0	0	0	0	0.791	0.974	0.9	0.525	0.999
PSMA7	PSMC5	4443629	4438605	9606.ENSP00000359910	9606.ENSP00000310572	0	0	0.267	0	0.829	0.991	0.9	0.599	0.999
ANAPC16	CDC27	4451237	4449717	9606.ENSP00000477760	9606.ENSP00000434614	0	0	0	0	0	0.994	0.9	0.552	0.999
CDC20	AURKB	4443940	4438898	9606.ENSP00000361540	9606.ENSP00000313950	0	0	0	0	0.972	0.379	0.9	0.791	0.999
PSMB3	PSMD6	4451799	4448980	9606.ENSP00000483688	9606.ENSP00000418695	0	0	0	0	0.846	0.963	0.9	0.628	0.999
STX3	VAMP2	4440878	4438921	9606.ENSP00000338562	9606.ENSP00000314214	0	0	0	0	0.062	0.994	0.8	0.713	0.999
MCM10	MCM4	4448957	4435007	9606.ENSP00000418268	9606.ENSP00000262105	0	0	0	0	0.733	0.802	0.9	0.882	0.999
ANAPC16	CDC23	4451237	4446340	9606.ENSP00000477760	9606.ENSP00000378350	0	0	0	0	0.061	0.985	0.9	0.763	0.999
ORC4	ORC3	4450015	4434570	9606.ENSP00000441953	9606.ENSP00000257789	0	0	0	0	0.301	0.993	0.9	0.945	0.999
SNRPE	SNRPG	4448130	4436020	9606.ENSP00000400591	9606.ENSP00000272348	0	0	0	0	0.995	0.981	0.9	0.921	0.999
SNRPF	PRPF19	4435728	4433393	9606.ENSP00000266735	9606.ENSP00000227524	0	0	0	0	0.714	0.96	0.9	0.723	0.999
SNRPD2	SNRPD1	4441252	4437667	9606.ENSP00000342374	9606.ENSP00000300413	0	0	0	0	0.975	0.994	0.9	0.956	0.999
CDC27	ANAPC13	4449717	4449189	9606.ENSP00000434614	9606.ENSP00000421842	0	0	0	0	0	0.993	0.9	0.591	0.999
PSMB10	PSMA2	4442129	4433278	9606.ENSP00000351314	9606.ENSP00000223321	0	0	0.243	0	0.684	0.964	0.9	0.53	0.999
USP14	PSMD8	4434912	4432854	9606.ENSP00000261601	9606.ENSP00000215071	0	0	0	0	0.739	0.974	0.9	0.696	0.999
PSMD6	PSMB7	4448980	4434704	9606.ENSP00000418695	9606.ENSP00000259457	0	0	0	0	0.722	0.962	0.9	0.519	0.999
PSMA1	PSMC2	4448731	4447684	9606.ENSP00000414359	9606.ENSP00000391211	0	0	0	0	0.894	0.992	0.9	0.622	0.999
PSMD14	USP14	4447392	4434912	9606.ENSP00000386541	9606.ENSP00000261601	0	0	0	0	0.887	0.991	0.9	0.919	0.999
PSMB4	PSMD8	4436872	4432854	9606.ENSP00000290541	9606.ENSP00000215071	0	0	0	0	0.906	0.99	0.9	0.654	0.999
SNRPB	SNRPE	4448654	4448130	9606.ENSP00000412566	9606.ENSP00000400591	0	0	0	0	0.615	0.991	0.9	0.856	0.999
ANAPC16	CDC16	4451237	4442371	9606.ENSP00000477760	9606.ENSP00000353549	0	0	0	0	0	0.988	0.9	0.809	0.999
MCM6	MCM5	4435383	4432914	9606.ENSP00000264156	9606.ENSP00000216122	0	0	0.208	0.749	0.999	0.998	0.9	0.918	0.999
ORC3	MCM5	4434570	4432914	9606.ENSP00000257789	9606.ENSP00000216122	0	0	0	0	0.722	0.963	0.9	0.813	0.999
MCM3	MCM10	4451546	4448957	9606.ENSP00000480987	9606.ENSP00000418268	0	0	0	0	0.479	0.963	0.9	0.866	0.999
PSMA7	PSMB4	4443629	4436872	9606.ENSP00000359910	9606.ENSP00000290541	0	0	0	0	0.902	0.991	0.9	0.656	0.999
PSMC2	PSMB7	4447684	4434704	9606.ENSP00000391211	9606.ENSP00000259457	0	0	0	0	0.783	0.989	0.9	0.594	0.999
ANAPC7	CDC23	4447848	4446340	9606.ENSP00000394394	9606.ENSP00000378350	0	0	0	0	0.189	0.996	0.9	0.885	0.999
PSMD6	PSMB10	4448980	4442129	9606.ENSP00000418695	9606.ENSP00000351314	0	0	0	0	0.689	0.947	0.9	0.5	0.999
SNRPG	SNRPD3	4436020	4432879	9606.ENSP00000272348	9606.ENSP00000215829	0	0	0	0	0.986	0.993	0.9	0.901	0.999
CCND2	CDK4	4434845	4434582	9606.ENSP00000261254	9606.ENSP00000257904	0	0	0	0	0.064	0.918	0.9	0.933	0.999
PSMB6	PSMA4	4435950	4432626	9606.ENSP00000270586	9606.ENSP00000044462	0	0	0	0	0.909	0.988	0.9	0.785	0.999
PSMD13	PSMA3	4447954	4432961	9606.ENSP00000396937	9606.ENSP00000216455	0	0	0	0	0.626	0.962	0.9	0.496	0.999
CDC7	ORC6	4447780	4433062	9606.ENSP00000393139	9606.ENSP00000219097	0	0	0	0	0.221	0.974	0.9	0.604	0.999
PSMC3	PSMA4	4451553	4432626	9606.ENSP00000481029	9606.ENSP00000044462	0.059	0	0	0	0.875	0.992	0.9	0.468	0.999
PSMD4	PSMD2	4443212	4438562	9606.ENSP00000357879	9606.ENSP00000310129	0	0	0	0	0.781	0.992	0.9	0.807	0.999
PSMB9	PSMB1	4444464	4435028	9606.ENSP00000363993	9606.ENSP00000262193	0	0	0.202	0	0.816	0.989	0.9	0.609	0.999
ANAPC4	ANAPC5	4449373	4434956	9606.ENSP00000426654	9606.ENSP00000261819	0	0	0	0	0.321	0.998	0.9	0.886	0.999
PTTG1	CDC20	4446209	4443940	9606.ENSP00000377536	9606.ENSP00000361540	0	0	0	0	0.931	0.993	0.9	0.886	0.999
CDC26	CDC20	4444341	4443940	9606.ENSP00000363322	9606.ENSP00000361540	0	0	0	0	0	0.998	0.9	0.581	0.999
PSMD2	PSMB7	4438562	4434704	9606.ENSP00000310129	9606.ENSP00000259457	0	0	0	0	0.457	0.992	0.9	0.375	0.999
DEPDC5	NPRL2	4446988	4433560	9606.ENSP00000383105	9606.ENSP00000232501	0	0	0	0	0.063	0.998	0.9	0.935	0.999
PSMC2	PSMD2	4447684	4438562	9606.ENSP00000391211	9606.ENSP00000310129	0	0	0	0	0.903	0.992	0.9	0.816	0.999
SNRPF	LSM7	4435728	4434242	9606.ENSP00000266735	9606.ENSP00000252622	0	0	0	0	0.775	0.991	0.9	0.734	0.999
PSMD14	PSMD8	4447392	4432854	9606.ENSP00000386541	9606.ENSP00000215071	0	0	0	0	0.768	0.994	0.9	0.895	0.999
ADRM1	PSMD12	4451336	4441829	9606.ENSP00000478877	9606.ENSP00000348442	0	0	0	0	0.38	0.967	0.9	0.869	0.999
PSMC2	PSMD12	4447684	4441829	9606.ENSP00000391211	9606.ENSP00000348442	0	0	0	0	0.927	0.992	0.9	0.822	0.999
MCM3	ORC5	4451546	4437402	9606.ENSP00000480987	9606.ENSP00000297431	0	0	0	0	0.713	0.959	0.9	0.831	0.999
LSM3	SNRPD3	4437830	4432879	9606.ENSP00000302160	9606.ENSP00000215829	0	0	0	0	0.688	0.989	0.9	0.761	0.999
PSMB3	PSMB6	4451799	4435950	9606.ENSP00000483688	9606.ENSP00000270586	0	0	0	0.652	0.952	0.992	0.9	0.729	0.999
PSMC3	PSMD8	4451553	4432854	9606.ENSP00000481029	9606.ENSP00000215071	0	0	0	0	0.953	0.993	0.9	0.724	0.999
PSMD1	USP14	4438504	4434912	9606.ENSP00000309474	9606.ENSP00000261601	0	0	0	0	0.794	0.991	0.9	0.399	0.999
SEC13	MIOS	4445779	4441002	9606.ENSP00000373312	9606.ENSP00000339881	0	0	0	0	0.103	0.994	0.9	0.861	0.999
PRPF8	SNRPE	4450629	4448130	9606.ENSP00000460348	9606.ENSP00000400591	0	0	0	0	0.285	0.989	0.9	0.464	0.999
PSMA5	PSMB7	4435972	4434704	9606.ENSP00000271308	9606.ENSP00000259457	0	0	0.31	0	0.872	0.992	0.9	0.76	0.999
PSMD6	PSMA4	4448980	4432626	9606.ENSP00000418695	9606.ENSP00000044462	0	0	0	0	0.902	0.957	0.9	0.178	0.999
PSMD3	PSMC4	4435463	4432671	9606.ENSP00000264639	9606.ENSP00000157812	0	0	0	0	0.943	0.992	0.9	0.869	0.999
ANAPC1	MAD2L1	4440924	4437296	9606.ENSP00000339109	9606.ENSP00000296509	0	0	0	0	0.15	0.998	0.9	0.558	0.999
PSMD12	PSMD7	4441829	4433080	9606.ENSP00000348442	9606.ENSP00000219313	0	0	0	0	0.956	0.992	0.9	0.918	0.999
ANAPC16	ANAPC7	4451237	4447848	9606.ENSP00000477760	9606.ENSP00000394394	0	0	0	0	0	0.998	0.9	0.322	0.999
EFTUD2	SNRNP200	4447727	4439101	9606.ENSP00000392094	9606.ENSP00000317123	0	0	0	0	0.53	0.998	0.9	0.935	0.999
MCM3	MCM2	4451546	4435544	9606.ENSP00000480987	9606.ENSP00000265056	0	0	0	0.733	0.997	0.998	0.9	0.919	0.999
PRPF8	SNRPB	4450629	4448654	9606.ENSP00000460348	9606.ENSP00000412566	0	0	0	0	0.385	0.962	0.9	0.434	0.998
RBM8A	SNRPD3	4450692	4432879	9606.ENSP00000463058	9606.ENSP00000215829	0	0	0	0	0.739	0.96	0.9	0.098	0.998
LSM2	SNRPA1	4444602	4434347	9606.ENSP00000364813	9606.ENSP00000254193	0	0	0	0	0.131	0.975	0.9	0.518	0.998
CDC45	ORC6	4448376	4433062	9606.ENSP00000405726	9606.ENSP00000219097	0	0	0	0	0.376	0.921	0.9	0.759	0.998
PSMB9	PSMC4	4444464	4432671	9606.ENSP00000363993	9606.ENSP00000157812	0	0	0	0	0.679	0.893	0.9	0.526	0.998
GDNF	RET	4448501	4441779	9606.ENSP00000409007	9606.ENSP00000347942	0	0	0	0	0	0.87	0.9	0.918	0.998
SNRPB	EFTUD2	4448654	4447727	9606.ENSP00000412566	9606.ENSP00000392094	0	0	0	0	0.378	0.96	0.9	0.468	0.998
PSMD14	PSMB8	4447392	4444469	9606.ENSP00000386541	9606.ENSP00000364016	0	0	0	0	0.226	0.963	0.9	0.521	0.998
PRPF8	LSM8	4450629	4434090	9606.ENSP00000460348	9606.ENSP00000249299	0	0	0	0	0.16	0.96	0.9	0.637	0.998
LSM6	SNRPA1	4449213	4434347	9606.ENSP00000422392	9606.ENSP00000254193	0	0	0	0	0.163	0.96	0.9	0.514	0.998
PSMA8	PSMD8	4438656	4432854	9606.ENSP00000311121	9606.ENSP00000215071	0	0	0	0	0.58	0.944	0.9	0.423	0.998
SMN1	SNRPD2	4445441	4441252	9606.ENSP00000370083	9606.ENSP00000342374	0	0	0	0	0.077	0.972	0.9	0.416	0.998
PDS5A	STAG2	4437960	4433042	9606.ENSP00000303427	9606.ENSP00000218089	0	0	0	0	0.596	0.885	0.9	0.76	0.998
SNRPE	SMN1	4448130	4445441	9606.ENSP00000400591	9606.ENSP00000370083	0	0	0	0	0.148	0.972	0.9	0.511	0.998
PSMB8	PSMD2	4444469	4438562	9606.ENSP00000364016	9606.ENSP00000310129	0	0	0	0	0.17	0.961	0.9	0.492	0.998
ADRM1	PSMA5	4451336	4435972	9606.ENSP00000478877	9606.ENSP00000271308	0	0	0	0	0.707	0.96	0.9	0.058	0.998
UBE2C	CCNB1	4441865	4434484	9606.ENSP00000348838	9606.ENSP00000256442	0	0	0	0	0.924	0.164	0.9	0.825	0.998
UBE2C	CCNA2	4441865	4436109	9606.ENSP00000348838	9606.ENSP00000274026	0	0	0	0	0.956	0.164	0.9	0.646	0.998
ADRM1	PSMA2	4451336	4433278	9606.ENSP00000478877	9606.ENSP00000223321	0	0	0	0	0.453	0.951	0.9	0.401	0.998
PSMA8	PSMD3	4438656	4435463	9606.ENSP00000311121	9606.ENSP00000264639	0	0	0	0	0.643	0.947	0.9	0.248	0.998
STX4	VAMP2	4439148	4438921	9606.ENSP00000317714	9606.ENSP00000314214	0	0	0	0	0.062	0.546	0.9	0.968	0.998
PSMD13	PSMB5	4447954	4442653	9606.ENSP00000396937	9606.ENSP00000355325	0	0	0	0	0.48	0.961	0.9	0.366	0.998
LSM6	PRPF31	4449213	4439663	9606.ENSP00000422392	9606.ENSP00000324122	0	0	0	0	0.062	0.985	0.9	0.174	0.998
BUB1B	CCNB1	4436731	4434484	9606.ENSP00000287598	9606.ENSP00000256442	0	0	0	0	0.941	0.085	0.9	0.781	0.998
SNRNP200	SNRPF	4439101	4435728	9606.ENSP00000317123	9606.ENSP00000266735	0	0	0	0	0.305	0.972	0.9	0.359	0.998
CDC16	UBE2C	4442371	4441865	9606.ENSP00000353549	9606.ENSP00000348838	0	0	0	0	0.063	0.939	0.9	0.733	0.998
PSMD4	PSMD5	4443212	4432839	9606.ENSP00000357879	9606.ENSP00000210313	0	0	0	0	0.068	0.821	0.9	0.913	0.998
PLK1	BUB1B	4437632	4436731	9606.ENSP00000300093	9606.ENSP00000287598	0	0	0	0	0.67	0.534	0.9	0.924	0.998
ANAPC10	MAD2L1	4451304	4437296	9606.ENSP00000478501	9606.ENSP00000296509	0	0	0	0	0.236	0.96	0.9	0.548	0.998
PSMD6	PSMB6	4448980	4435950	9606.ENSP00000418695	9606.ENSP00000270586	0	0	0	0	0.568	0.947	0.9	0.441	0.998
PSMB8	PSMB10	4444469	4442129	9606.ENSP00000364016	9606.ENSP00000351314	0	0	0	0.675	0.67	0.948	0.9	0.95	0.998
PLK1	CCNB2	4437632	4436767	9606.ENSP00000300093	9606.ENSP00000288207	0	0	0	0	0.937	0.303	0.9	0.779	0.998
PSMD13	PSMA8	4447954	4438656	9606.ENSP00000396937	9606.ENSP00000311121	0	0	0	0	0.676	0.948	0.9	0.357	0.998
CDC23	BUB3	4446340	4443208	9606.ENSP00000378350	9606.ENSP00000357858	0	0	0	0	0.252	0.929	0.9	0.767	0.998
MCM4	ORC6	4435007	4433062	9606.ENSP00000262105	9606.ENSP00000219097	0	0	0	0	0.685	0.895	0.9	0.61	0.998
PSMC2	PSMB8	4447684	4444469	9606.ENSP00000391211	9606.ENSP00000364016	0	0	0	0	0.641	0.949	0.9	0.494	0.998
LSM2	PRPF31	4444602	4439663	9606.ENSP00000364813	9606.ENSP00000324122	0	0	0	0	0.104	0.958	0.9	0.748	0.998
GBE1	AGL	4448576	4437088	9606.ENSP00000410833	9606.ENSP00000294724	0.295	0	0	0	0.859	0	0.9	0.853	0.998
CCNA2	CCNB1	4436109	4434484	9606.ENSP00000274026	9606.ENSP00000256442	0	0	0	0.738	0.971	0.707	0.72	0.924	0.998
ANAPC2	FBXO5	4438903	4433479	9606.ENSP00000314004	9606.ENSP00000229758	0	0	0	0	0	0.998	0	0.112	0.998
CDK1	PLK1	4446389	4437632	9606.ENSP00000378699	9606.ENSP00000300093	0	0	0	0.627	0.963	0.267	0.9	0.961	0.998
PSMB9	PSMD4	4444464	4443212	9606.ENSP00000363993	9606.ENSP00000357879	0	0	0	0	0.729	0.907	0.9	0.569	0.998
MCM10	MCM5	4448957	4432914	9606.ENSP00000418268	9606.ENSP00000216122	0	0	0	0	0.634	0.737	0.9	0.86	0.998
STAG1	SMC1A	4445748	4439602	9606.ENSP00000372689	9606.ENSP00000323421	0	0	0	0	0.528	0.894	0.9	0.699	0.998
PSMA5	USP14	4435972	4434912	9606.ENSP00000271308	9606.ENSP00000261601	0	0	0	0	0.761	0.923	0.9	0.283	0.998
PSMA8	PSMD1	4438656	4438504	9606.ENSP00000311121	9606.ENSP00000309474	0	0	0	0	0.174	0.958	0.9	0.492	0.998
LSM6	SNRPB	4449213	4448654	9606.ENSP00000422392	9606.ENSP00000412566	0	0	0	0	0.125	0.96	0.9	0.558	0.998
PSMB9	PSMB7	4444464	4434704	9606.ENSP00000363993	9606.ENSP00000259457	0	0	0.23	0.746	0.635	0.949	0.9	0.781	0.998
PRPF8	SNRPF	4450629	4435728	9606.ENSP00000460348	9606.ENSP00000266735	0	0	0	0	0.317	0.975	0.9	0.268	0.998
SMN1	SNRPD1	4445441	4437667	9606.ENSP00000370083	9606.ENSP00000300413	0	0	0	0	0.254	0.972	0.9	0.489	0.998
PSMB8	PSMD12	4444469	4441829	9606.ENSP00000364016	9606.ENSP00000348442	0	0	0	0	0.41	0.964	0.9	0.408	0.998
AURKB	MAD2L1	4438898	4437296	9606.ENSP00000313950	9606.ENSP00000296509	0	0	0	0	0.955	0.169	0.9	0.722	0.998
PSMB8	PSMB7	4444469	4434704	9606.ENSP00000364016	9606.ENSP00000259457	0	0	0	0.663	0.634	0.96	0.9	0.821	0.998
MCM3	ORC3	4451546	4434570	9606.ENSP00000480987	9606.ENSP00000257789	0	0	0	0	0.657	0.706	0.9	0.834	0.998
CKS1B	SKP2	4438654	4436120	9606.ENSP00000311083	9606.ENSP00000274255	0	0	0	0	0.173	0.93	0.9	0.796	0.998
ADRM1	PSMB1	4451336	4435028	9606.ENSP00000478877	9606.ENSP00000262193	0	0	0	0	0.704	0.958	0.9	0.057	0.998
PSMD13	PSMA6	4447954	4434884	9606.ENSP00000396937	9606.ENSP00000261479	0	0	0	0	0.521	0.963	0.9	0.48	0.998
PSMB10	PSMB6	4442129	4435950	9606.ENSP00000351314	9606.ENSP00000270586	0	0	0	0.731	0.652	0.947	0.9	0.794	0.998
PSMB8	PSMD11	4444469	4434931	9606.ENSP00000364016	9606.ENSP00000261712	0	0	0	0	0.227	0.963	0.9	0.475	0.998
PSMA8	PSMA3	4438656	4432961	9606.ENSP00000311121	9606.ENSP00000216455	0	0	0.43	0.769	0.643	0.961	0.9	0.558	0.998
USP14	PSMA2	4434912	4433278	9606.ENSP00000261601	9606.ENSP00000223321	0	0	0	0	0.752	0.934	0.9	0.204	0.998
PSMB8	PSMD3	4444469	4435463	9606.ENSP00000364016	9606.ENSP00000264639	0	0	0	0	0.46	0.959	0.9	0.344	0.998
SMN2	SNRPG	4445446	4436020	9606.ENSP00000370119	9606.ENSP00000272348	0	0	0	0	0.12	0.983	0.9	0.115	0.998
PLK1	MAD2L1	4437632	4437296	9606.ENSP00000300093	9606.ENSP00000296509	0	0	0	0	0.943	0.362	0.9	0.676	0.998
MCM3	CDC7	4451546	4447780	9606.ENSP00000480987	9606.ENSP00000393139	0	0	0	0	0.371	0.87	0.9	0.826	0.998
SNRPD2	GEMIN2	4441252	4438419	9606.ENSP00000342374	9606.ENSP00000308533	0	0	0	0	0.07	0.961	0.9	0.745	0.998
SMN2	SNRPD1	4445446	4437667	9606.ENSP00000370119	9606.ENSP00000300413	0	0	0	0	0.207	0.972	0.9	0.497	0.998
CDK1	AURKB	4446389	4438898	9606.ENSP00000378699	9606.ENSP00000313950	0	0	0.422	0.726	0.963	0.399	0.9	0.852	0.998
PLK1	AURKA	4437632	4432988	9606.ENSP00000300093	9606.ENSP00000216911	0	0	0	0.749	0.947	0.594	0.9	0.917	0.998
PSMB1	USP14	4435028	4434912	9606.ENSP00000262193	9606.ENSP00000261601	0	0	0	0	0.702	0.923	0.9	0.309	0.998
PSMA8	PSMA6	4438656	4434884	9606.ENSP00000311121	9606.ENSP00000261479	0	0	0.425	0.786	0.644	0.961	0.9	0.539	0.998
SMN2	SNRPD2	4445446	4441252	9606.ENSP00000370119	9606.ENSP00000342374	0	0	0	0	0.077	0.972	0.9	0.403	0.998
PSMB2	USP14	4444140	4434912	9606.ENSP00000362334	9606.ENSP00000261601	0	0	0	0	0.495	0.943	0.9	0.543	0.998
RBM8A	SNRPG	4450692	4436020	9606.ENSP00000463058	9606.ENSP00000272348	0	0	0	0	0.712	0.96	0.9	0	0.998
SNRPB	LSM3	4448654	4437830	9606.ENSP00000412566	9606.ENSP00000302160	0	0	0	0	0.351	0.96	0.9	0.586	0.998
MCM2	ORC6	4435544	4433062	9606.ENSP00000265056	9606.ENSP00000219097	0	0	0	0	0.47	0.869	0.9	0.772	0.998
PSMA1	PSMB10	4448731	4442129	9606.ENSP00000414359	9606.ENSP00000351314	0	0	0	0	0.765	0.859	0.9	0.565	0.998
RBM8A	SNRPB	4450692	4448654	9606.ENSP00000463058	9606.ENSP00000412566	0	0	0	0	0.488	0.96	0.9	0.222	0.998
CDC26	BUB1B	4444341	4436731	9606.ENSP00000363322	9606.ENSP00000287598	0	0	0	0	0	0.985	0.9	0.308	0.998
UBE2C	AURKA	4441865	4432988	9606.ENSP00000348838	9606.ENSP00000216911	0	0	0	0	0.949	0.064	0.9	0.639	0.998
PSMD1	PSMD10	4438504	4433032	9606.ENSP00000309474	9606.ENSP00000217958	0	0	0	0	0.162	0.972	0.9	0.498	0.998
PSMD13	PSMB8	4447954	4444469	9606.ENSP00000396937	9606.ENSP00000364016	0	0	0	0	0.46	0.959	0.9	0.225	0.998
LSM6	PHF5A	4449213	4432935	9606.ENSP00000422392	9606.ENSP00000216252	0	0	0	0	0.515	0.96	0.9	0.441	0.998
PSMD4	PSMB10	4443212	4442129	9606.ENSP00000357879	9606.ENSP00000351314	0	0	0	0	0.542	0.95	0.9	0.518	0.998
ANAPC16	BUB1B	4451237	4436731	9606.ENSP00000477760	9606.ENSP00000287598	0	0	0	0	0	0.985	0.9	0.267	0.998
PSMB5	PSMB10	4442653	4442129	9606.ENSP00000355325	9606.ENSP00000351314	0	0	0	0.676	0.634	0.962	0.9	0.8	0.998
BUB3	CDC16	4443208	4442371	9606.ENSP00000357858	9606.ENSP00000353549	0	0	0	0	0.201	0.93	0.9	0.689	0.998
CDT1	CCNA2	4437709	4436109	9606.ENSP00000301019	9606.ENSP00000274026	0	0	0	0	0.812	0.808	0.9	0.702	0.998
SNRPD1	SNRPC	4437667	4433898	9606.ENSP00000300413	9606.ENSP00000244520	0	0	0	0	0.737	0.761	0.9	0.785	0.998
USP14	PSMA3	4434912	4432961	9606.ENSP00000261601	9606.ENSP00000216455	0	0	0	0	0.755	0.929	0.9	0.302	0.998
LSM3	PHF5A	4437830	4432935	9606.ENSP00000302160	9606.ENSP00000216252	0	0	0	0	0.397	0.96	0.9	0.433	0.998
PSMB8	PSMA8	4444469	4438656	9606.ENSP00000364016	9606.ENSP00000311121	0	0	0.223	0	0.507	0.946	0.9	0.356	0.998
MAD2L1	CCNB1	4437296	4434484	9606.ENSP00000296509	9606.ENSP00000256442	0	0	0	0	0.955	0.13	0.9	0.76	0.998
ADRM1	PSMA4	4451336	4432626	9606.ENSP00000478877	9606.ENSP00000044462	0	0	0	0	0.688	0.961	0.9	0.173	0.998
CCNB1	CDKN1B	4434484	4433436	9606.ENSP00000256442	9606.ENSP00000228872	0	0	0	0	0	0.994	0	0.649	0.998
PSMB8	PSMD1	4444469	4438504	9606.ENSP00000364016	9606.ENSP00000309474	0	0	0	0	0.23	0.956	0.9	0.506	0.998
PSMB8	PSMB6	4444469	4435950	9606.ENSP00000364016	9606.ENSP00000270586	0	0	0.286	0.74	0.634	0.962	0.9	0.847	0.998
PSMC6	PSMB9	4448198	4444464	9606.ENSP00000401802	9606.ENSP00000363993	0	0	0	0	0.725	0.884	0.9	0.46	0.998
PSMA8	PSMB7	4438656	4434704	9606.ENSP00000311121	9606.ENSP00000259457	0	0	0.241	0	0.554	0.956	0.9	0.368	0.998
GEMIN2	GEMIN6	4438419	4436456	9606.ENSP00000308533	9606.ENSP00000281950	0	0	0	0	0.126	0.827	0.9	0.919	0.998
ADRM1	PSMB2	4451336	4444140	9606.ENSP00000478877	9606.ENSP00000362334	0	0	0	0	0.561	0.958	0.9	0.173	0.998
REC8	SMC3	4451688	4442527	9606.ENSP00000482546	9606.ENSP00000354720	0	0	0	0	0.46	0.686	0.9	0.901	0.998
ADRM1	PSMA3	4451336	4432961	9606.ENSP00000478877	9606.ENSP00000216455	0	0	0	0	0.725	0.956	0.9	0.146	0.998
PSMA8	PSMA5	4438656	4435972	9606.ENSP00000311121	9606.ENSP00000271308	0	0	0.435	0.864	0.695	0.963	0.9	0.505	0.998
VAMP2	STX1A	4438921	4433256	9606.ENSP00000314214	9606.ENSP00000222812	0	0	0	0	0.097	0.835	0.9	0.928	0.998
SNRPE	SMN2	4448130	4445446	9606.ENSP00000400591	9606.ENSP00000370119	0	0	0	0	0.179	0.978	0.9	0.24	0.998
ORC4	MCM5	4450015	4432914	9606.ENSP00000441953	9606.ENSP00000216122	0	0	0	0	0.708	0.73	0.9	0.83	0.998
LSM5	SNRPD3	4448567	4432879	9606.ENSP00000410758	9606.ENSP00000215829	0	0	0	0	0.32	0.96	0.9	0.655	0.998
LSM4	PRPF31	4450918	4439663	9606.ENSP00000469468	9606.ENSP00000324122	0	0	0	0	0.091	0.956	0.9	0.599	0.998
SNRPG	PRPF19	4436020	4433393	9606.ENSP00000272348	9606.ENSP00000227524	0	0	0	0	0.673	0.958	0.9	0.062	0.998
CKS1B	CCNA2	4438654	4436109	9606.ENSP00000311083	9606.ENSP00000274026	0	0	0	0	0.829	0.801	0.9	0.568	0.998
SNRPB	LSM5	4448654	4448567	9606.ENSP00000412566	9606.ENSP00000410758	0	0	0	0	0.151	0.96	0.9	0.484	0.998
LSM8	PHF5A	4434090	4432935	9606.ENSP00000249299	9606.ENSP00000216252	0	0	0	0	0.762	0.96	0.9	0	0.998
SMC1B	STAG2	4442003	4433042	9606.ENSP00000350036	9606.ENSP00000218089	0	0	0	0	0.519	0.944	0.9	0.596	0.998
AURKB	CCNB1	4438898	4434484	9606.ENSP00000313950	9606.ENSP00000256442	0	0	0	0	0.934	0.291	0.9	0.797	0.998
MAD2L1	CCNB2	4437296	4436767	9606.ENSP00000296509	9606.ENSP00000288207	0	0	0	0	0.926	0.13	0.9	0.788	0.998
SMN2	SNRPF	4445446	4435728	9606.ENSP00000370119	9606.ENSP00000266735	0	0	0	0	0.157	0.984	0.9	0.115	0.998
LSM4	SNRPD3	4450918	4432879	9606.ENSP00000469468	9606.ENSP00000215829	0	0	0	0.784	0.565	0.96	0.9	0.803	0.998
SNRPB	LSM7	4448654	4434242	9606.ENSP00000412566	9606.ENSP00000252622	0	0	0	0	0.277	0.96	0.9	0.568	0.998
SNRPE	PRPF31	4448130	4439663	9606.ENSP00000400591	9606.ENSP00000324122	0	0	0	0	0.077	0.977	0.9	0.281	0.998
RBM8A	SNRPD1	4450692	4437667	9606.ENSP00000463058	9606.ENSP00000300413	0	0	0	0	0.709	0.96	0.9	0.098	0.998
PSMA8	PSMC1	4438656	4434851	9606.ENSP00000311121	9606.ENSP00000261303	0	0	0.214	0	0.435	0.957	0.9	0.529	0.998
PSMA8	PSMD7	4438656	4433080	9606.ENSP00000311121	9606.ENSP00000219313	0	0	0	0	0.659	0.948	0.9	0.483	0.998
PRPF8	SNRPG	4450629	4436020	9606.ENSP00000460348	9606.ENSP00000272348	0	0	0	0	0.231	0.979	0.9	0.221	0.998
CDC7	MCM6	4447780	4435383	9606.ENSP00000393139	9606.ENSP00000264156	0	0	0	0	0.588	0.817	0.9	0.81	0.998
RBM8A	PRPF19	4450692	4433393	9606.ENSP00000463058	9606.ENSP00000227524	0	0	0	0	0.46	0.96	0.9	0.447	0.998
EFTUD2	LSM2	4447727	4444602	9606.ENSP00000392094	9606.ENSP00000364813	0	0	0	0	0.198	0.96	0.9	0.561	0.998
SNRPG	LSM7	4436020	4434242	9606.ENSP00000272348	9606.ENSP00000252622	0	0	0	0.869	0.72	0.96	0.9	0.682	0.998
MSMO1	HSD17B7	4434891	4434363	9606.ENSP00000261507	9606.ENSP00000254521	0	0	0	0	0.442	0.692	0.9	0.854	0.997
SESN2	NPRL2	4434279	4433560	9606.ENSP00000253063	9606.ENSP00000232501	0	0	0	0	0	0.993	0	0.677	0.997
EFTUD2	PHF5A	4447727	4432935	9606.ENSP00000392094	9606.ENSP00000216252	0	0	0	0	0.323	0.96	0.9	0.181	0.997
PLK1	FBXO5	4437632	4433479	9606.ENSP00000300093	9606.ENSP00000229758	0	0	0	0	0.774	0.379	0.9	0.867	0.997
SMC1A	NIPBL	4439602	4436496	9606.ENSP00000323421	9606.ENSP00000282516	0	0	0	0	0.252	0.58	0.9	0.928	0.997
SNRNP200	LSM3	4439101	4437830	9606.ENSP00000317123	9606.ENSP00000302160	0	0	0	0	0.166	0.957	0.9	0.337	0.997
SNRPB	PHF5A	4448654	4432935	9606.ENSP00000412566	9606.ENSP00000216252	0	0	0	0	0.339	0.96	0.9	0.254	0.997
MCM10	CDT1	4448957	4437709	9606.ENSP00000418268	9606.ENSP00000301019	0	0	0	0	0.805	0.186	0.9	0.874	0.997
SZT2	WDR59	4450555	4435017	9606.ENSP00000457168	9606.ENSP00000262144	0	0	0	0	0	0.993	0	0.589	0.997
GEMIN2	GEMIN7	4438419	4435937	9606.ENSP00000308533	9606.ENSP00000270257	0	0	0	0	0.074	0.823	0.9	0.889	0.997
PSMD14	PSMA8	4447392	4438656	9606.ENSP00000386541	9606.ENSP00000311121	0	0	0	0	0.166	0.947	0.9	0.45	0.997
SNRPA1	LSM7	4434347	4434242	9606.ENSP00000254193	9606.ENSP00000252622	0	0	0	0	0.157	0.96	0.9	0.472	0.997
LSM4	PRPF8	4450918	4450629	9606.ENSP00000469468	9606.ENSP00000460348	0	0	0	0	0.131	0.96	0.9	0.308	0.997
PSMB6	USP14	4435950	4434912	9606.ENSP00000270586	9606.ENSP00000261601	0	0	0	0	0.531	0.939	0.9	0.266	0.997
ADRM1	USP14	4451336	4434912	9606.ENSP00000478877	9606.ENSP00000261601	0	0	0	0	0.265	0.823	0.9	0.842	0.997
SNRNP200	SNRPG	4439101	4436020	9606.ENSP00000317123	9606.ENSP00000272348	0	0	0	0	0.269	0.969	0.9	0.058	0.997
LSM2	PHF5A	4444602	4432935	9606.ENSP00000364813	9606.ENSP00000216252	0	0	0	0	0.385	0.96	0.9	0.105	0.997
CDC45	ORC5	4448376	4437402	9606.ENSP00000405726	9606.ENSP00000297431	0	0	0	0	0.397	0.843	0.9	0.806	0.997
UBE2C	MAD2L1	4441865	4437296	9606.ENSP00000348838	9606.ENSP00000296509	0	0	0	0	0.919	0.509	0.9	0.449	0.997
PSMA7	PSMB10	4443629	4442129	9606.ENSP00000359910	9606.ENSP00000351314	0	0	0.289	0.608	0.554	0.942	0.9	0.423	0.997
SNRPA1	LSM8	4434347	4434090	9606.ENSP00000254193	9606.ENSP00000249299	0	0	0	0	0.174	0.96	0.9	0.404	0.997
BUB3	ANAPC5	4443208	4434956	9606.ENSP00000357858	9606.ENSP00000261819	0	0	0	0	0.14	0.929	0.9	0.652	0.997
PSMB9	PSMD8	4444464	4432854	9606.ENSP00000363993	9606.ENSP00000215071	0	0	0	0	0.727	0.871	0.9	0.429	0.997
PRPF31	SNRPD3	4439663	4432879	9606.ENSP00000324122	9606.ENSP00000215829	0	0	0	0	0.063	0.963	0.9	0.311	0.997
AURKB	PLK1	4438898	4437632	9606.ENSP00000313950	9606.ENSP00000300093	0	0	0	0.751	0.947	0.365	0.9	0.907	0.997
PCNA	MCM4	4445167	4435007	9606.ENSP00000368458	9606.ENSP00000262105	0	0	0	0	0.949	0.89	0	0.549	0.997
SNRNP200	PHF5A	4439101	4432935	9606.ENSP00000317123	9606.ENSP00000216252	0	0	0	0	0.185	0.953	0.9	0.509	0.997
PSMB9	PSMC5	4444464	4438605	9606.ENSP00000363993	9606.ENSP00000310572	0	0	0	0	0.668	0.874	0.9	0.462	0.997
PSMD9	PSMC4	4449949	4432671	9606.ENSP00000440485	9606.ENSP00000157812	0	0	0	0	0.08	0.904	0.9	0.772	0.997
UBE2C	AURKB	4441865	4438898	9606.ENSP00000348838	9606.ENSP00000313950	0	0	0	0	0.934	0.064	0.9	0.597	0.997
AURKB	NCAPG	4438898	4434176	9606.ENSP00000313950	9606.ENSP00000251496	0	0	0	0	0.959	0.263	0.9	0.379	0.997
PRPF31	SNRPG	4439663	4436020	9606.ENSP00000324122	9606.ENSP00000272348	0	0	0	0	0.079	0.973	0.9	0	0.997
SMN1	SNRPF	4445441	4435728	9606.ENSP00000370083	9606.ENSP00000266735	0	0	0	0	0.147	0.97	0.9	0.115	0.997
PSMB9	PSMD12	4444464	4441829	9606.ENSP00000363993	9606.ENSP00000348442	0	0	0	0	0.461	0.942	0.9	0.287	0.997
RBM8A	SNRPD2	4450692	4441252	9606.ENSP00000463058	9606.ENSP00000342374	0	0	0	0	0.466	0.96	0.9	0.084	0.997
LSM4	SNRNP200	4450918	4439101	9606.ENSP00000469468	9606.ENSP00000317123	0	0	0	0	0.133	0.957	0.9	0.503	0.997
CDKN1A	CDK1	4447168	4446389	9606.ENSP00000384849	9606.ENSP00000378699	0	0	0	0	0.051	0.858	0.9	0.828	0.997
EFTUD2	LSM3	4447727	4437830	9606.ENSP00000392094	9606.ENSP00000302160	0	0	0	0	0.317	0.96	0.9	0.199	0.997
UBE2C	BUB1B	4441865	4436731	9606.ENSP00000348838	9606.ENSP00000287598	0	0	0	0	0.903	0.328	0.9	0.625	0.997
PSMA8	PSMD2	4438656	4438562	9606.ENSP00000311121	9606.ENSP00000310129	0	0	0	0	0.109	0.958	0.9	0.314	0.997
NPRL3	SESN2	4451811	4434279	9606.ENSP00000483814	9606.ENSP00000253063	0	0	0	0	0.064	0.993	0	0.606	0.997
LSM4	SNRPA1	4450918	4434347	9606.ENSP00000469468	9606.ENSP00000254193	0	0	0	0	0.206	0.958	0.9	0.386	0.997
STAG3	SMC3	4451258	4442527	9606.ENSP00000477973	9606.ENSP00000354720	0	0	0	0	0.645	0.606	0.9	0.827	0.997
LSM4	SNRPD1	4450918	4437667	9606.ENSP00000469468	9606.ENSP00000300413	0	0	0	0.754	0.371	0.96	0.9	0.803	0.997
PSMB9	PSMA8	4444464	4438656	9606.ENSP00000363993	9606.ENSP00000311121	0	0	0.213	0	0.581	0.909	0.9	0.268	0.997
LSM6	EFTUD2	4449213	4447727	9606.ENSP00000422392	9606.ENSP00000392094	0	0	0.234	0	0.18	0.96	0.9	0.165	0.997
CDK4	CDKN1B	4434582	4433436	9606.ENSP00000257904	9606.ENSP00000228872	0	0	0	0	0.051	0.832	0.9	0.877	0.997
PSMB9	PSMB5	4444464	4442653	9606.ENSP00000363993	9606.ENSP00000355325	0	0	0.337	0.731	0.634	0.921	0.9	0.847	0.997
PSMD9	PSMC5	4449949	4438605	9606.ENSP00000440485	9606.ENSP00000310572	0	0	0	0	0.09	0.918	0.9	0.759	0.997
PSMB9	PSMD3	4444464	4435463	9606.ENSP00000363993	9606.ENSP00000264639	0	0	0	0	0.675	0.876	0.9	0.39	0.997
PTTG1	UBE2C	4446209	4441865	9606.ENSP00000377536	9606.ENSP00000348838	0	0	0	0	0.936	0	0.9	0.694	0.997
CDT1	ORC2	4437709	4433622	9606.ENSP00000301019	9606.ENSP00000234296	0	0	0	0	0.169	0.888	0.9	0.733	0.997
USP14	PSMA6	4434912	4434884	9606.ENSP00000261601	9606.ENSP00000261479	0	0	0	0	0.614	0.948	0.9	0.106	0.997
SNRPB	PRPF31	4448654	4439663	9606.ENSP00000412566	9606.ENSP00000324122	0	0	0	0	0.127	0.96	0.9	0.267	0.997
SMN1	SNRPG	4445441	4436020	9606.ENSP00000370083	9606.ENSP00000272348	0	0	0	0	0.094	0.971	0.9	0.101	0.997
CKS2	CCNB2	4444630	4436767	9606.ENSP00000364976	9606.ENSP00000288207	0	0	0	0	0.921	0.916	0	0.627	0.997
CCNB2	BUB1B	4436767	4436731	9606.ENSP00000288207	9606.ENSP00000287598	0	0	0	0	0.93	0.085	0.9	0.699	0.997
PTPRD	SLITRK1	4445514	4444826	9606.ENSP00000370593	9606.ENSP00000366288	0	0	0	0	0.165	0.96	0.9	0.342	0.997
LSM4	EFTUD2	4450918	4447727	9606.ENSP00000469468	9606.ENSP00000392094	0	0	0	0	0.252	0.96	0.9	0.35	0.997
SNRPB	PRPF19	4448654	4433393	9606.ENSP00000412566	9606.ENSP00000227524	0	0	0	0	0.419	0.96	0.9	0.213	0.997
LSM2	SNRNP200	4444602	4439101	9606.ENSP00000364813	9606.ENSP00000317123	0	0	0	0	0.108	0.957	0.9	0.475	0.997
PSMC2	PSMB9	4447684	4444464	9606.ENSP00000391211	9606.ENSP00000363993	0	0	0	0	0.673	0.906	0.9	0.334	0.997
CDC7	ORC5	4447780	4437402	9606.ENSP00000393139	9606.ENSP00000297431	0	0	0	0	0.677	0.843	0.9	0.628	0.997
LSM3	SNRPA1	4437830	4434347	9606.ENSP00000302160	9606.ENSP00000254193	0	0	0	0	0.324	0.96	0.9	0.312	0.997
HIST1H2BO	H2AFV	4451211	4438410	9606.ENSP00000477527	9606.ENSP00000308405	0	0	0	0	0.943	0.374	0.9	0.367	0.997
PTTG1	AURKA	4446209	4432988	9606.ENSP00000377536	9606.ENSP00000216911	0	0	0	0	0.907	0.305	0.9	0.712	0.997
PRPF31	SNRPF	4439663	4435728	9606.ENSP00000324122	9606.ENSP00000266735	0	0	0	0	0.088	0.979	0.9	0	0.997
CDK1	BUB3	4446389	4443208	9606.ENSP00000378699	9606.ENSP00000357858	0	0	0	0	0.867	0.08	0.9	0.792	0.997
LSM7	PHF5A	4434242	4432935	9606.ENSP00000252622	9606.ENSP00000216252	0	0	0	0	0.192	0.96	0.9	0.424	0.997
ADRM1	PSMB4	4451336	4436872	9606.ENSP00000478877	9606.ENSP00000290541	0	0	0	0	0.275	0.957	0.9	0.401	0.997
CDK1	PCNA	4446389	4445167	9606.ENSP00000378699	9606.ENSP00000368458	0	0	0	0	0.983	0.756	0	0.443	0.997
BUB1	CCNB1	4437860	4434484	9606.ENSP00000302530	9606.ENSP00000256442	0	0	0	0	0.902	0.085	0.9	0.793	0.997
CDC7	ORC1	4447780	4443772	9606.ENSP00000393139	9606.ENSP00000360623	0	0	0	0	0.336	0.909	0.9	0.656	0.997
PSMB5	USP14	4442653	4434912	9606.ENSP00000355325	9606.ENSP00000261601	0	0	0	0	0.489	0.941	0.9	0.328	0.997
ADRM1	PSMB6	4451336	4435950	9606.ENSP00000478877	9606.ENSP00000270586	0	0	0	0	0.684	0.914	0.9	0.171	0.997
SMN2	DDX20	4445446	4443368	9606.ENSP00000370119	9606.ENSP00000358716	0	0	0	0	0.061	0.913	0.9	0.725	0.997
HIST1H2BO	HIST2H2AA3	4451211	4451142	9606.ENSP00000477527	9606.ENSP00000475814	0	0	0	0	0.952	0.392	0.8	0.509	0.996
VAMP7	SNAP29	4435117	4432869	9606.ENSP00000262640	9606.ENSP00000215730	0	0	0	0	0.063	0.818	0.9	0.822	0.996
PSMD13	PSMB9	4447954	4444464	9606.ENSP00000396937	9606.ENSP00000363993	0	0	0	0	0.513	0.895	0.9	0.444	0.996
ORC5	MCM6	4437402	4435383	9606.ENSP00000297431	9606.ENSP00000264156	0	0	0	0	0.449	0.651	0.9	0.83	0.996
PRPF8	LSM2	4450629	4444602	9606.ENSP00000460348	9606.ENSP00000364813	0	0	0	0	0.109	0.96	0.9	0.243	0.996
RBM8A	SNRPA1	4450692	4434347	9606.ENSP00000463058	9606.ENSP00000254193	0	0	0	0	0.142	0.96	0.9	0	0.996
RBM8A	PRPF8	4450692	4450629	9606.ENSP00000463058	9606.ENSP00000460348	0	0	0	0	0.086	0.96	0.9	0.193	0.996
HIST1H2AC	HIST1H2BK	4444942	4441923	9606.ENSP00000367022	9606.ENSP00000349430	0	0	0	0	0.758	0.735	0.9	0.475	0.996
CCND2	CDKN1B	4434845	4433436	9606.ENSP00000261254	9606.ENSP00000228872	0	0	0	0	0.061	0.87	0.9	0.712	0.996
AFF4	ELL	4435588	4435141	9606.ENSP00000265343	9606.ENSP00000262809	0	0	0	0	0.055	0.885	0.9	0.745	0.996
ADRM1	PSMB5	4451336	4442653	9606.ENSP00000478877	9606.ENSP00000355325	0	0	0	0	0.515	0.906	0.9	0.304	0.996
SZT2	DEPDC5	4450555	4446988	9606.ENSP00000457168	9606.ENSP00000383105	0	0	0	0	0.061	0.993	0	0.506	0.996
CDKN1B	CCND1	4433436	4433391	9606.ENSP00000228872	9606.ENSP00000227507	0	0	0	0	0.061	0.833	0.9	0.827	0.996
SZT2	NPRL2	4450555	4433560	9606.ENSP00000457168	9606.ENSP00000232501	0	0	0	0	0	0.993	0	0.508	0.996
PSMD9	PSMD1	4449949	4438504	9606.ENSP00000440485	9606.ENSP00000309474	0	0	0	0	0.105	0.902	0.9	0.623	0.996
BUB3	ANAPC1	4443208	4440924	9606.ENSP00000357858	9606.ENSP00000339109	0	0	0	0	0.086	0.929	0.9	0.571	0.996
SEC13	WDR59	4445779	4435017	9606.ENSP00000373312	9606.ENSP00000262144	0	0	0	0	0.084	0.71	0.9	0.873	0.996
SZT2	SEH1L	4450555	4446956	9606.ENSP00000457168	9606.ENSP00000382779	0	0	0	0	0	0.993	0	0.561	0.996
PSMD9	PSMD2	4449949	4438562	9606.ENSP00000440485	9606.ENSP00000310129	0	0	0	0	0.125	0.872	0.9	0.699	0.996
PRPF31	LSM3	4439663	4437830	9606.ENSP00000324122	9606.ENSP00000302160	0	0	0	0	0.085	0.958	0.9	0.221	0.996
PSMB3	ADRM1	4451799	4451336	9606.ENSP00000483688	9606.ENSP00000478877	0	0	0	0	0.271	0.955	0.9	0.108	0.996
RBM8A	EFTUD2	4450692	4447727	9606.ENSP00000463058	9606.ENSP00000392094	0	0	0	0	0.2	0.96	0.9	0.064	0.996
PRPF8	LSM7	4450629	4434242	9606.ENSP00000460348	9606.ENSP00000252622	0	0	0	0	0.125	0.96	0.9	0.172	0.996
LSM6	SNRNP200	4449213	4439101	9606.ENSP00000422392	9606.ENSP00000317123	0	0	0	0	0.103	0.957	0.9	0.152	0.996
PRPF8	LSM5	4450629	4448567	9606.ENSP00000460348	9606.ENSP00000410758	0	0	0	0	0.11	0.96	0.9	0.116	0.996
PCNA	MCM7	4445167	4438312	9606.ENSP00000368458	9606.ENSP00000307288	0	0	0	0	0.943	0.88	0	0.529	0.996
PSMD6	PSMD10	4448980	4433032	9606.ENSP00000418695	9606.ENSP00000217958	0	0	0	0	0.216	0.906	0.9	0.525	0.996
PRPF8	LSM3	4450629	4437830	9606.ENSP00000460348	9606.ENSP00000302160	0	0	0	0	0.157	0.96	0.9	0	0.996
MCM3	PCNA	4451546	4445167	9606.ENSP00000480987	9606.ENSP00000368458	0	0	0.233	0	0.964	0.11	0.72	0.574	0.996
CDC45	ORC3	4448376	4434570	9606.ENSP00000405726	9606.ENSP00000257789	0	0	0	0	0.47	0.816	0.9	0.726	0.996
GDNF	GFRA1	4448501	4441735	9606.ENSP00000409007	9606.ENSP00000347591	0	0	0	0	0	0.454	0.9	0.942	0.996
SNRNP200	LSM7	4439101	4434242	9606.ENSP00000317123	9606.ENSP00000252622	0	0	0	0	0.125	0.957	0.9	0.069	0.996
SZT2	WDR24	4450555	4437044	9606.ENSP00000457168	9606.ENSP00000293883	0	0	0	0	0.061	0.993	0	0.561	0.996
ANAPC2	BUB1B	4438903	4436731	9606.ENSP00000314004	9606.ENSP00000287598	0	0	0	0	0.064	0.954	0.9	0.32	0.996
PDS5A	NIPBL	4437960	4436496	9606.ENSP00000303427	9606.ENSP00000282516	0	0	0	0	0.652	0.381	0.9	0.869	0.996
LSM5	EFTUD2	4448567	4447727	9606.ENSP00000410758	9606.ENSP00000392094	0	0	0	0	0.24	0.96	0.9	0.075	0.996
CDC45	CDC7	4448376	4447780	9606.ENSP00000405726	9606.ENSP00000393139	0	0	0	0	0.431	0.264	0.9	0.919	0.996
HIST1H2AC	HIST2H2AB	4444942	4440399	9606.ENSP00000367022	9606.ENSP00000332790	0	0	0	0.983	0.096	0.96	0.9	0.074	0.996
PRPF8	LSM6	4450629	4449213	9606.ENSP00000460348	9606.ENSP00000422392	0	0	0	0	0.1	0.96	0.9	0.133	0.996
PRPF31	LSM7	4439663	4434242	9606.ENSP00000324122	9606.ENSP00000252622	0	0	0	0	0.117	0.958	0.9	0.215	0.996
NSDHL	HSD17B7	4443492	4434363	9606.ENSP00000359297	9606.ENSP00000254521	0	0	0	0	0.166	0.692	0.9	0.863	0.996
LSM5	SNRNP200	4448567	4439101	9606.ENSP00000410758	9606.ENSP00000317123	0	0	0	0	0.111	0.957	0.9	0.111	0.996
LSM4	PHF5A	4450918	4432935	9606.ENSP00000469468	9606.ENSP00000216252	0	0	0	0	0.255	0.96	0.9	0	0.996
SMC3	PLK1	4442527	4437632	9606.ENSP00000354720	9606.ENSP00000300093	0	0	0	0	0.266	0.874	0.9	0.635	0.996
PRPF8	PHF5A	4450629	4432935	9606.ENSP00000460348	9606.ENSP00000216252	0	0	0	0	0.195	0.96	0.9	0.049	0.996
SZT2	MIOS	4450555	4441002	9606.ENSP00000457168	9606.ENSP00000339881	0	0	0	0	0	0.993	0	0.546	0.996
SMN2	SMN1	4445446	4445441	9606.ENSP00000370119	9606.ENSP00000370083	0	0	0	0.987	0.115	0.968	0.9	0.554	0.996
EFTUD2	LSM7	4447727	4434242	9606.ENSP00000392094	9606.ENSP00000252622	0	0	0	0	0.161	0.96	0.9	0.116	0.996
RAD21	NIPBL	4437395	4436496	9606.ENSP00000297338	9606.ENSP00000282516	0	0	0	0	0.152	0.602	0.9	0.915	0.996
PSMB9	PSMD7	4444464	4433080	9606.ENSP00000363993	9606.ENSP00000219313	0	0	0	0	0.558	0.869	0.9	0.431	0.996
SNRPE	GEMIN2	4448130	4438419	9606.ENSP00000400591	9606.ENSP00000308533	0	0	0	0	0.111	0.919	0.9	0.549	0.996
PSMB9	PSMD1	4444464	4438504	9606.ENSP00000363993	9606.ENSP00000309474	0	0	0	0	0.229	0.932	0.9	0.336	0.996
LSM5	SNRPA1	4448567	4434347	9606.ENSP00000410758	9606.ENSP00000254193	0	0	0	0	0.197	0.96	0.9	0.12	0.996
PSMB10	PSMC5	4442129	4438605	9606.ENSP00000351314	9606.ENSP00000310572	0	0	0	0	0.724	0.732	0.9	0.543	0.996
PSMD9	PSMD12	4449949	4441829	9606.ENSP00000440485	9606.ENSP00000348442	0	0	0	0	0.094	0.876	0.9	0.733	0.996
STAG1	PDS5A	4445748	4437960	9606.ENSP00000372689	9606.ENSP00000303427	0	0	0	0	0.52	0.571	0.9	0.83	0.996
CKS1B	CCNB1	4438654	4434484	9606.ENSP00000311083	9606.ENSP00000256442	0	0	0	0	0.81	0.913	0.54	0.569	0.996
STRAP	GEMIN7	4447735	4435937	9606.ENSP00000392270	9606.ENSP00000270257	0	0	0	0	0.059	0.826	0.9	0.784	0.996
PSMD7	PSMD10	4433080	4433032	9606.ENSP00000219313	9606.ENSP00000217958	0	0	0	0	0.25	0.905	0.9	0.531	0.996
CDK1	FBXO5	4446389	4433479	9606.ENSP00000378699	9606.ENSP00000229758	0	0	0	0	0.814	0.379	0.9	0.765	0.996
PSMC2	PSMD5	4447684	4432839	9606.ENSP00000391211	9606.ENSP00000210313	0	0	0	0	0.098	0.943	0.9	0.15	0.995
SZT2	SEC13	4450555	4445779	9606.ENSP00000457168	9606.ENSP00000373312	0	0	0	0	0	0.993	0	0.335	0.995
TNFRSF12A	TNFSF12	4439875	4437035	9606.ENSP00000326737	9606.ENSP00000293825	0	0	0	0	0	0.379	0.9	0.939	0.995
VAMP7	SNAP23	4435117	4434103	9606.ENSP00000262640	9606.ENSP00000249647	0	0	0	0	0.168	0.554	0.9	0.893	0.995
MAD2L1	ANAPC5	4437296	4434956	9606.ENSP00000296509	9606.ENSP00000261819	0	0	0	0	0.134	0.94	0.9	0.271	0.995
PSMD14	PSMB9	4447392	4444464	9606.ENSP00000386541	9606.ENSP00000363993	0	0	0	0	0.497	0.879	0.9	0.321	0.995
CCNE2	CDKN1B	4449487	4433436	9606.ENSP00000429089	9606.ENSP00000228872	0	0	0	0	0.063	0.896	0.9	0.574	0.995
PSMD9	PSMD3	4449949	4435463	9606.ENSP00000440485	9606.ENSP00000264639	0	0	0	0	0.092	0.876	0.9	0.605	0.995
ADRM1	PSMB7	4451336	4434704	9606.ENSP00000478877	9606.ENSP00000259457	0	0	0	0	0.421	0.903	0.9	0.225	0.995
DDX20	GEMIN7	4443368	4435937	9606.ENSP00000358716	9606.ENSP00000270257	0	0	0	0	0	0.864	0.9	0.669	0.995
NPRL3	SZT2	4451811	4450555	9606.ENSP00000483814	9606.ENSP00000457168	0	0	0	0	0	0.993	0	0.421	0.995
PSMB10	PSMC1	4442129	4434851	9606.ENSP00000351314	9606.ENSP00000261303	0	0	0	0	0.731	0.732	0.9	0.509	0.995
NPRL3	WDR59	4451811	4435017	9606.ENSP00000483814	9606.ENSP00000262144	0	0	0	0	0.074	0.667	0.9	0.881	0.995
CDK2	CCND2	4435732	4434845	9606.ENSP00000266970	9606.ENSP00000261254	0	0	0	0	0.063	0.776	0.9	0.794	0.995
PSMD9	PSMC2	4449949	4447684	9606.ENSP00000440485	9606.ENSP00000391211	0	0	0	0	0.082	0.838	0.9	0.705	0.995
HIST2H2AA3	HIST2H2BF	4451142	4450175	9606.ENSP00000475814	9606.ENSP00000445831	0	0	0	0	0.959	0.392	0.8	0.249	0.995
SNRNP70	SNRPA1	4451051	4434347	9606.ENSP00000472998	9606.ENSP00000254193	0	0	0	0	0.2	0.771	0.9	0.782	0.995
PSMD6	PSMB9	4448980	4444464	9606.ENSP00000418695	9606.ENSP00000363993	0	0	0	0	0.552	0.873	0.9	0.323	0.995
CDK1	CCNA1	4446389	4434435	9606.ENSP00000378699	9606.ENSP00000255465	0	0.004	0	0	0.728	0.538	0.9	0.662	0.995
CCNE2	CDKN1A	4449487	4447168	9606.ENSP00000429089	9606.ENSP00000384849	0	0	0	0	0.063	0.896	0.9	0.62	0.995
UNC5A	NTN1	4440389	4432716	9606.ENSP00000332737	9606.ENSP00000173229	0	0	0	0	0.063	0.618	0.9	0.891	0.995
CCNB2	NCAPG	4436767	4434176	9606.ENSP00000288207	9606.ENSP00000251496	0	0	0	0	0.937	0	0.9	0.398	0.995
PSMC2	PSMB10	4447684	4442129	9606.ENSP00000391211	9606.ENSP00000351314	0	0	0	0	0.739	0.735	0.9	0.445	0.995
ADRM1	PSMB8	4451336	4444469	9606.ENSP00000478877	9606.ENSP00000364016	0	0	0	0	0.492	0.898	0.9	0.185	0.995
CDK2	MCM4	4435732	4435007	9606.ENSP00000266970	9606.ENSP00000262105	0	0	0	0	0.687	0.478	0.9	0.734	0.995
ADRM1	PSMA7	4451336	4443629	9606.ENSP00000478877	9606.ENSP00000359910	0	0	0	0	0.497	0.903	0.9	0.26	0.995
VAMP8	STX6	4435329	4434615	9606.ENSP00000263864	9606.ENSP00000258301	0	0	0	0	0.08	0.807	0.9	0.77	0.995
STRAP	GEMIN6	4447735	4436456	9606.ENSP00000392270	9606.ENSP00000281950	0	0	0	0	0.127	0.694	0.9	0.859	0.995
PSMB9	PSMD11	4444464	4434931	9606.ENSP00000363993	9606.ENSP00000261712	0	0	0	0	0.233	0.899	0.9	0.464	0.995
CDC26	BUB3	4444341	4443208	9606.ENSP00000363322	9606.ENSP00000357858	0	0	0	0	0	0.929	0.9	0.419	0.995
MCM10	ORC1	4448957	4443772	9606.ENSP00000418268	9606.ENSP00000360623	0	0	0	0	0.786	0.42	0.9	0.689	0.995
PSMB9	PSMD2	4444464	4438562	9606.ENSP00000363993	9606.ENSP00000310129	0	0	0	0	0.191	0.939	0.9	0.229	0.995
ANAPC16	MAD2L1	4451237	4437296	9606.ENSP00000477760	9606.ENSP00000296509	0	0	0	0	0.061	0.96	0.9	0	0.995
ADRM1	PSMD10	4451336	4433032	9606.ENSP00000478877	9606.ENSP00000217958	0	0	0	0	0.107	0.876	0.9	0.668	0.995
DDX20	GEMIN6	4443368	4436456	9606.ENSP00000358716	9606.ENSP00000281950	0	0	0	0	0.064	0.822	0.9	0.761	0.995
MCM6	ORC6	4435383	4433062	9606.ENSP00000264156	9606.ENSP00000219097	0	0	0	0	0.229	0.878	0.9	0.616	0.995
PSMC3	PSMB9	4451553	4444464	9606.ENSP00000481029	9606.ENSP00000363993	0	0	0	0	0.668	0.775	0.9	0.451	0.995
PSMB3	USP14	4451799	4434912	9606.ENSP00000483688	9606.ENSP00000261601	0	0	0	0	0.296	0.923	0.9	0.237	0.995
CDK2	CCNA1	4435732	4434435	9606.ENSP00000266970	9606.ENSP00000255465	0	0.004	0	0	0.144	0.796	0.9	0.724	0.994
STIP1	CDC37	4442171	4433199	9606.ENSP00000351646	9606.ENSP00000222005	0	0	0	0	0.31	0.619	0.9	0.816	0.994
ANAPC4	FBXO5	4449373	4433479	9606.ENSP00000426654	9606.ENSP00000229758	0	0	0	0	0	0.993	0	0.25	0.994
CDK2	MCM2	4435732	4435544	9606.ENSP00000266970	9606.ENSP00000265056	0	0	0	0	0.762	0.454	0.9	0.643	0.994
PSMD9	PSMD4	4449949	4443212	9606.ENSP00000440485	9606.ENSP00000357879	0	0	0	0	0.166	0.808	0.9	0.674	0.994
STAR	CYP11A1	4436225	4435799	9606.ENSP00000276449	9606.ENSP00000268053	0	0	0	0	0.108	0	0.9	0.94	0.994
CDK1	CDK2	4446389	4435732	9606.ENSP00000378699	9606.ENSP00000266970	0	0	0.441	0.968	0.684	0.819	0.9	0.935	0.994
PLK1	CCNA2	4437632	4436109	9606.ENSP00000300093	9606.ENSP00000274026	0	0	0	0	0.979	0.175	0	0.704	0.994
ADRM1	PSMD5	4451336	4432839	9606.ENSP00000478877	9606.ENSP00000210313	0	0	0	0	0.055	0.869	0.9	0.625	0.994
ANAPC10	UBE2C	4451304	4441865	9606.ENSP00000478501	9606.ENSP00000348838	0	0	0	0	0.064	0.831	0.9	0.681	0.994
PSMB10	PSMD7	4442129	4433080	9606.ENSP00000351314	9606.ENSP00000219313	0	0	0	0	0.65	0.73	0.9	0.467	0.994
STX12	STX6	4444293	4434615	9606.ENSP00000363054	9606.ENSP00000258301	0	0	0	0	0.088	0.759	0.9	0.771	0.994
PSMB10	PSMC4	4442129	4432671	9606.ENSP00000351314	9606.ENSP00000157812	0.059	0	0	0	0.667	0.733	0.9	0.456	0.994
CDC26	NEK2	4444341	4442784	9606.ENSP00000363322	9606.ENSP00000355966	0	0	0	0	0	0.929	0.9	0.349	0.994
STX6	SNAP23	4434615	4434103	9606.ENSP00000258301	9606.ENSP00000249647	0	0	0	0	0	0.635	0.9	0.862	0.994
HIST1H2BO	HIST2H2BF	4451211	4450175	9606.ENSP00000477527	9606.ENSP00000445831	0	0	0	0.984	0.948	0	0.9	0.138	0.994
UBE2C	PLK1	4441865	4437632	9606.ENSP00000348838	9606.ENSP00000300093	0	0	0	0	0.888	0.123	0.9	0.543	0.994
CCNA2	MCM2	4436109	4435544	9606.ENSP00000274026	9606.ENSP00000265056	0	0	0	0	0.846	0.182	0.9	0.641	0.994
PSMB4	USP14	4436872	4434912	9606.ENSP00000290541	9606.ENSP00000261601	0	0	0	0	0.32	0.923	0.9	0.057	0.994
USP14	PSMB7	4434912	4434704	9606.ENSP00000261601	9606.ENSP00000259457	0	0	0	0	0.442	0.877	0.9	0.293	0.994
PTTG1	AURKB	4446209	4438898	9606.ENSP00000377536	9606.ENSP00000313950	0	0	0	0	0.834	0	0.9	0.688	0.994
SMC1A	PLK1	4439602	4437632	9606.ENSP00000323421	9606.ENSP00000300093	0	0	0	0	0.205	0.909	0.9	0.302	0.994
PCNA	CDK2	4445167	4435732	9606.ENSP00000368458	9606.ENSP00000266970	0	0	0	0	0.685	0.718	0.9	0.467	0.994
CDK1	CCNE1	4446389	4435118	9606.ENSP00000378699	9606.ENSP00000262643	0	0	0	0	0.305	0.619	0.9	0.827	0.994
SZT2	SESN2	4450555	4434279	9606.ENSP00000457168	9606.ENSP00000253063	0	0	0	0	0.057	0.993	0	0.24	0.994
CDT1	ORC6	4437709	4433062	9606.ENSP00000301019	9606.ENSP00000219097	0	0	0	0	0.292	0.294	0.9	0.904	0.994
NEK2	CDC16	4442784	4442371	9606.ENSP00000355966	9606.ENSP00000353549	0	0	0	0	0	0.929	0.9	0.346	0.994
CDK1	PTTG1	4446389	4446209	9606.ENSP00000378699	9606.ENSP00000377536	0	0	0	0	0.942	0.379	0	0.848	0.994
PBX1	HOXB1	4448380	4442614	9606.ENSP00000405890	9606.ENSP00000355140	0	0	0	0	0	0.869	0.9	0.583	0.994
PSMD9	PSMD8	4449949	4432854	9606.ENSP00000440485	9606.ENSP00000215071	0	0	0	0	0.104	0.852	0.9	0.617	0.994
APP	SORL1	4436608	4434756	9606.ENSP00000284981	9606.ENSP00000260197	0	0	0	0	0.063	0.379	0.9	0.914	0.994
ORC4	MCM10	4450015	4448957	9606.ENSP00000441953	9606.ENSP00000418268	0	0	0	0	0.081	0.881	0.9	0.587	0.994
CKS1B	CCNB2	4438654	4436767	9606.ENSP00000311083	9606.ENSP00000288207	0	0	0	0	0.868	0.924	0	0.491	0.994
PSMB10	PSMA8	4442129	4438656	9606.ENSP00000351314	9606.ENSP00000311121	0	0	0.286	0	0.554	0.725	0.9	0.419	0.993
PSMD9	PSMD6	4449949	4448980	9606.ENSP00000440485	9606.ENSP00000418695	0	0	0	0	0.088	0.864	0.9	0.546	0.993
AURKB	AURKA	4438898	4432988	9606.ENSP00000313950	9606.ENSP00000216911	0	0	0.445	0.959	0.925	0.094	0.9	0.878	0.993
NIPBL	STAG2	4436496	4433042	9606.ENSP00000282516	9606.ENSP00000218089	0	0	0	0	0.478	0.558	0.9	0.742	0.993
UBE2C	ANAPC5	4441865	4434956	9606.ENSP00000348838	9606.ENSP00000261819	0	0	0	0	0.077	0.858	0.9	0.572	0.993
CDT1	CDK2	4437709	4435732	9606.ENSP00000301019	9606.ENSP00000266970	0	0	0	0	0.271	0.474	0.9	0.853	0.993
ORC1	CCNA2	4443772	4436109	9606.ENSP00000360623	9606.ENSP00000274026	0	0	0	0	0.753	0.525	0.9	0.5	0.993
STAG1	NIPBL	4445748	4436496	9606.ENSP00000372689	9606.ENSP00000282516	0	0	0	0	0.485	0.558	0.9	0.746	0.993
PSMC3	PSMB10	4451553	4442129	9606.ENSP00000481029	9606.ENSP00000351314	0.059	0	0	0	0.689	0.702	0.9	0.361	0.993
PSMD9	PSMD11	4449949	4434931	9606.ENSP00000440485	9606.ENSP00000261712	0	0	0	0	0.107	0.872	0.9	0.522	0.993
STXBP3	SNAP23	4443442	4434103	9606.ENSP00000359025	9606.ENSP00000249647	0	0	0	0	0.11	0.681	0.9	0.783	0.993
CDC7	CDC6	4447780	4432832	9606.ENSP00000393139	9606.ENSP00000209728	0	0	0	0	0.379	0.157	0.9	0.896	0.993
HIST1H2AB	HIST1H2BK	4451813	4441923	9606.ENSP00000483842	9606.ENSP00000349430	0	0	0	0	0.297	0.945	0.8	0.237	0.993
BUB1	AURKA	4437860	4432988	9606.ENSP00000302530	9606.ENSP00000216911	0	0	0	0	0.962	0.246	0	0.783	0.993
CDC7	CDT1	4447780	4437709	9606.ENSP00000393139	9606.ENSP00000301019	0	0	0	0	0.216	0	0.9	0.924	0.993
CCNE1	CDC6	4435118	4432832	9606.ENSP00000262643	9606.ENSP00000209728	0	0	0	0	0.597	0.503	0.9	0.695	0.993
STX6	VAMP3	4434615	4432634	9606.ENSP00000258301	9606.ENSP00000054666	0	0	0	0	0.08	0.743	0.9	0.75	0.993
CDKN1A	CCNB1	4447168	4434484	9606.ENSP00000384849	9606.ENSP00000256442	0	0	0	0	0	0.774	0.9	0.744	0.993
UBE2C	CCNB2	4441865	4436767	9606.ENSP00000348838	9606.ENSP00000288207	0	0	0	0	0.976	0.164	0	0.696	0.993
PSMD9	PSMD14	4449949	4447392	9606.ENSP00000440485	9606.ENSP00000386541	0	0	0	0	0.095	0.862	0.9	0.551	0.993
GBE1	PYGM	4448576	4432692	9606.ENSP00000410833	9606.ENSP00000164139	0.185	0	0	0	0.665	0.377	0.9	0.668	0.993
STAG3	SMC1B	4451258	4442003	9606.ENSP00000477973	9606.ENSP00000350036	0	0	0	0	0.507	0.399	0.9	0.813	0.993
REC8	SMC1B	4451688	4442003	9606.ENSP00000482546	9606.ENSP00000350036	0	0	0	0	0.329	0.539	0.9	0.813	0.993
PSMC6	PSMB10	4448198	4442129	9606.ENSP00000401802	9606.ENSP00000351314	0.059	0	0	0	0.719	0.733	0.9	0.236	0.993
PSMA7	USP14	4443629	4434912	9606.ENSP00000359910	9606.ENSP00000261601	0	0	0	0	0.394	0.877	0.9	0.225	0.993
PSMD9	PSMD7	4449949	4433080	9606.ENSP00000440485	9606.ENSP00000219313	0	0	0	0	0.109	0.869	0.9	0.482	0.993
CDC20	CCNA1	4443940	4434435	9606.ENSP00000361540	9606.ENSP00000255465	0	0	0	0	0.788	0.472	0.9	0.47	0.993
STAG3	SMC1A	4451258	4439602	9606.ENSP00000477973	9606.ENSP00000323421	0	0	0	0	0.507	0.61	0.9	0.699	0.993
MCM6	CCNA1	4435383	4434435	9606.ENSP00000264156	9606.ENSP00000255465	0	0	0	0	0.172	0.911	0.9	0.272	0.993
CDK1	NEK2	4446389	4442784	9606.ENSP00000378699	9606.ENSP00000355966	0	0	0.345	0.74	0.922	0	0.9	0.597	0.993
PSMD9	PSMD13	4449949	4447954	9606.ENSP00000440485	9606.ENSP00000396937	0	0	0	0	0.063	0.859	0.9	0.557	0.993
CDC20	CKS1B	4443940	4438654	9606.ENSP00000361540	9606.ENSP00000311083	0	0	0	0	0.941	0.741	0	0.624	0.993
MCM3	CDK2	4451546	4435732	9606.ENSP00000480987	9606.ENSP00000266970	0	0	0	0	0.353	0.773	0.9	0.595	0.993
SEH1L	SEC13	4446956	4445779	9606.ENSP00000382779	9606.ENSP00000373312	0	0	0	0.744	0.12	0.916	0.9	0.945	0.993
GEMIN2	SNRPF	4438419	4435728	9606.ENSP00000308533	9606.ENSP00000266735	0	0	0	0	0.194	0.916	0.9	0.091	0.993
PSMB10	PSMD12	4442129	4441829	9606.ENSP00000351314	9606.ENSP00000348442	0	0	0	0	0.636	0.731	0.9	0.457	0.993
CDC27	UBE2C	4449717	4441865	9606.ENSP00000434614	9606.ENSP00000348838	0	0	0	0	0.078	0.674	0.9	0.786	0.992
PSMB10	PSMD3	4442129	4435463	9606.ENSP00000351314	9606.ENSP00000264639	0	0	0	0	0.666	0.673	0.9	0.425	0.992
STX4	SNAP25	4439148	4434401	9606.ENSP00000317714	9606.ENSP00000254976	0	0	0	0	0.079	0.571	0.9	0.837	0.992
PSMB10	PSMD8	4442129	4432854	9606.ENSP00000351314	9606.ENSP00000215071	0	0	0	0	0.481	0.732	0.9	0.53	0.992
SMN2	GEMIN6	4445446	4436456	9606.ENSP00000370119	9606.ENSP00000281950	0	0	0	0	0.064	0.852	0.9	0.505	0.992
RB1	CCND1	4435747	4433391	9606.ENSP00000267163	9606.ENSP00000227507	0	0	0	0	0.062	0.522	0.9	0.858	0.992
CKS2	CKS1B	4444630	4438654	9606.ENSP00000364976	9606.ENSP00000311083	0	0	0	0.974	0.799	0.825	0.8	0.809	0.992
SKP2	CDK2	4436120	4435732	9606.ENSP00000274255	9606.ENSP00000266970	0	0	0	0	0.178	0.578	0.9	0.806	0.992
CDC16	FBXO5	4442371	4433479	9606.ENSP00000353549	9606.ENSP00000229758	0	0	0	0	0.061	0.985	0	0.471	0.992
CDC45	CDK2	4448376	4435732	9606.ENSP00000405726	9606.ENSP00000266970	0	0	0	0	0.383	0.379	0.9	0.819	0.992
CDC7	CDK2	4447780	4435732	9606.ENSP00000393139	9606.ENSP00000266970	0	0	0	0	0.158	0.582	0.9	0.8	0.992
CDC23	UBE2C	4446340	4441865	9606.ENSP00000378350	9606.ENSP00000348838	0	0	0	0	0.099	0.808	0.9	0.615	0.992
SEH1L	WDR59	4446956	4435017	9606.ENSP00000382779	9606.ENSP00000262144	0	0	0	0	0.113	0.241	0.9	0.897	0.992
PSMD7	PSMD5	4433080	4432839	9606.ENSP00000219313	9606.ENSP00000210313	0	0	0	0	0.092	0.813	0.9	0.614	0.992
CDK1	CDC6	4446389	4432832	9606.ENSP00000378699	9606.ENSP00000209728	0	0	0	0	0.815	0.72	0	0.867	0.992
CKS2	CCNA2	4444630	4436109	9606.ENSP00000364976	9606.ENSP00000274026	0	0	0	0	0.838	0.817	0.54	0.509	0.992
AGL	PYGM	4437088	4432692	9606.ENSP00000294724	9606.ENSP00000164139	0.185	0	0	0	0.67	0	0.9	0.756	0.992
UBE2C	ANAPC2	4441865	4438903	9606.ENSP00000348838	9606.ENSP00000314004	0	0	0	0	0.099	0.908	0.9	0.138	0.992
DEPDC5	WDR59	4446988	4435017	9606.ENSP00000383105	9606.ENSP00000262144	0	0	0	0	0.233	0.188	0.9	0.894	0.992
CCNE2	CDK1	4449487	4446389	9606.ENSP00000429089	9606.ENSP00000378699	0	0	0	0	0.599	0.412	0.9	0.725	0.992
MCM4	CCNA1	4435007	4434435	9606.ENSP00000262105	9606.ENSP00000255465	0	0	0	0	0.171	0.895	0.9	0.284	0.992
REC8	STAG3	4451688	4451258	9606.ENSP00000482546	9606.ENSP00000477973	0	0	0	0	0.253	0.378	0.9	0.849	0.992
STRAP	GEMIN2	4447735	4438419	9606.ENSP00000392270	9606.ENSP00000308533	0	0	0	0	0	0.553	0.9	0.836	0.992
TRHR	TRH	4449558	4437963	9606.ENSP00000430711	9606.ENSP00000303452	0	0	0	0	0	0.379	0.9	0.887	0.992
CDK1	MCM4	4446389	4435007	9606.ENSP00000378699	9606.ENSP00000262105	0	0	0	0	0.943	0.478	0	0.734	0.991
PSMB4	PSMD5	4436872	4432839	9606.ENSP00000290541	9606.ENSP00000210313	0	0	0	0	0.095	0.873	0.9	0.365	0.991
HSPA2	HSPH1	4446310	4439219	9606.ENSP00000378199	9606.ENSP00000318687	0	0	0.44	0.754	0.215	0.881	0.9	0.295	0.991
CCNB1	AURKA	4434484	4432988	9606.ENSP00000256442	9606.ENSP00000216911	0	0	0	0	0.925	0.291	0	0.858	0.991
CKS2	CDC20	4444630	4443940	9606.ENSP00000364976	9606.ENSP00000361540	0	0	0	0	0.909	0.772	0	0.618	0.991
STAG3	RAD21	4451258	4437395	9606.ENSP00000477973	9606.ENSP00000297338	0	0	0	0	0.253	0.573	0.9	0.775	0.991
SNRPA1	SNRPC	4434347	4433898	9606.ENSP00000254193	9606.ENSP00000244520	0	0	0	0	0.306	0.742	0.9	0.563	0.991
PSMD2	PSMD5	4438562	4432839	9606.ENSP00000310129	9606.ENSP00000210313	0	0	0	0	0.074	0.852	0.9	0.434	0.991
BUB3	AURKB	4443208	4438898	9606.ENSP00000357858	9606.ENSP00000313950	0	0	0	0	0.414	0.264	0.9	0.821	0.991
PCNA	CCNE1	4445167	4435118	9606.ENSP00000368458	9606.ENSP00000262643	0	0	0	0	0.271	0.845	0.9	0.339	0.991
CCNA2	MCM4	4436109	4435007	9606.ENSP00000274026	9606.ENSP00000262105	0	0	0	0	0.797	0.182	0.9	0.551	0.991
PSMD9	PSMD5	4449949	4432839	9606.ENSP00000440485	9606.ENSP00000210313	0	0	0	0	0.073	0.806	0.9	0.569	0.991
SKP2	CCNA2	4436120	4436109	9606.ENSP00000274255	9606.ENSP00000274026	0	0	0	0	0.368	0.602	0.9	0.702	0.991
CDK2	ORC2	4435732	4433622	9606.ENSP00000266970	9606.ENSP00000234296	0	0	0	0	0.166	0.844	0.9	0.417	0.991
GEMIN2	SNRPG	4438419	4436020	9606.ENSP00000308533	9606.ENSP00000272348	0	0	0	0	0.134	0.907	0.9	0.075	0.991
CACNB4	CACNA1A	4449886	4442347	9606.ENSP00000438949	9606.ENSP00000353362	0	0	0	0	0.266	0.618	0.9	0.727	0.991
CDC26	FBXO5	4444341	4433479	9606.ENSP00000363322	9606.ENSP00000229758	0	0	0	0	0	0.985	0	0.444	0.991
PSMD13	PSMB10	4447954	4442129	9606.ENSP00000396937	9606.ENSP00000351314	0	0	0	0	0.647	0.729	0.9	0.219	0.991
CKS1B	CCNE1	4438654	4435118	9606.ENSP00000311083	9606.ENSP00000262643	0	0	0	0	0.162	0.87	0.9	0.343	0.991
PSMD1	PSMD5	4438504	4432839	9606.ENSP00000309474	9606.ENSP00000210313	0	0	0	0	0.096	0.827	0.9	0.464	0.99
PSMA1	USP14	4448731	4434912	9606.ENSP00000414359	9606.ENSP00000261601	0	0	0	0	0.494	0.786	0.9	0.227	0.99
STX4	STX6	4439148	4434615	9606.ENSP00000317714	9606.ENSP00000258301	0	0	0	0	0.064	0.648	0.9	0.751	0.99
PSMD3	PSMD5	4435463	4432839	9606.ENSP00000264639	9606.ENSP00000210313	0	0	0	0	0.085	0.826	0.9	0.465	0.99
PSMD12	PSMD5	4441829	4432839	9606.ENSP00000348442	9606.ENSP00000210313	0	0	0	0	0.127	0.826	0.9	0.455	0.99
MCM10	ORC3	4448957	4434570	9606.ENSP00000418268	9606.ENSP00000257789	0	0	0	0	0.127	0.711	0.9	0.681	0.99
A4GALT	B3GALNT1	4447164	4446073	9606.ENSP00000384794	9606.ENSP00000376532	0	0	0	0	0	0	0.9	0.906	0.99
MCMBP	MCM2	4442320	4435544	9606.ENSP00000353098	9606.ENSP00000265056	0	0	0	0	0.859	0.823	0	0.64	0.99
NEK2	UBE2C	4442784	4441865	9606.ENSP00000355966	9606.ENSP00000348838	0	0	0	0	0.825	0	0.9	0.51	0.99
MCM7	CCNA2	4438312	4436109	9606.ENSP00000307288	9606.ENSP00000274026	0	0	0	0	0.719	0.182	0.9	0.654	0.99
HIST2H2BF	HIST2H2AB	4450175	4440399	9606.ENSP00000445831	9606.ENSP00000332790	0	0	0	0	0.737	0.368	0.9	0.507	0.99
NEK2	AURKA	4442784	4432988	9606.ENSP00000355966	9606.ENSP00000216911	0	0	0.361	0.69	0.877	0	0.9	0.679	0.99
PTTG1	PLK1	4446209	4437632	9606.ENSP00000377536	9606.ENSP00000300093	0	0	0	0	0.706	0	0.9	0.691	0.99
AURKB	CCNA2	4438898	4436109	9606.ENSP00000313950	9606.ENSP00000274026	0	0	0	0	0.969	0.177	0	0.661	0.99
CKS1B	CDKN1B	4438654	4433436	9606.ENSP00000311083	9606.ENSP00000228872	0	0	0	0	0.061	0.674	0.9	0.723	0.99
CDC26	UBE2C	4444341	4441865	9606.ENSP00000363322	9606.ENSP00000348838	0	0	0	0	0	0.858	0.9	0.382	0.99
PSMD8	PSMD5	4432854	4432839	9606.ENSP00000215071	9606.ENSP00000210313	0	0	0	0	0.081	0.869	0.9	0.29	0.99
PSMC1	PSMD5	4434851	4432839	9606.ENSP00000261303	9606.ENSP00000210313	0	0	0	0	0.064	0.882	0.9	0.204	0.99
PSMB9	PSMD5	4444464	4432839	9606.ENSP00000363993	9606.ENSP00000210313	0	0	0	0	0	0.862	0.9	0.36	0.99
CCNB1	NCAPG	4434484	4434176	9606.ENSP00000256442	9606.ENSP00000251496	0	0	0	0	0.867	0	0.9	0.374	0.99
VAMP2	SNAP29	4438921	4432869	9606.ENSP00000314214	9606.ENSP00000215730	0	0	0	0	0.062	0.807	0.9	0.543	0.99
HIST2H2BF	H2AFV	4450175	4438410	9606.ENSP00000445831	9606.ENSP00000308405	0	0	0	0	0.887	0.374	0.8	0.406	0.99
VAMP7	STX6	4435117	4434615	9606.ENSP00000262640	9606.ENSP00000258301	0	0	0	0	0.094	0.525	0.9	0.814	0.99
STRAP	SMN2	4447735	4445446	9606.ENSP00000392270	9606.ENSP00000370119	0	0	0	0	0.081	0.764	0.9	0.62	0.99
STXBP3	VAMP2	4443442	4438921	9606.ENSP00000359025	9606.ENSP00000314214	0	0	0	0	0.061	0.475	0.9	0.823	0.99
PSMD10	PSMD5	4433032	4432839	9606.ENSP00000217958	9606.ENSP00000210313	0	0	0	0	0.104	0.823	0.9	0.474	0.99
STX12	VAMP8	4444293	4435329	9606.ENSP00000363054	9606.ENSP00000263864	0	0	0	0	0.081	0.689	0.9	0.695	0.99
CDK1	CDT1	4446389	4437709	9606.ENSP00000378699	9606.ENSP00000301019	0	0	0	0	0.687	0.861	0	0.788	0.99
ANAPC2	MAD2L1	4438903	4437296	9606.ENSP00000314004	9606.ENSP00000296509	0	0	0	0	0.074	0.855	0.9	0.39	0.99
BUB1	CCNA2	4437860	4436109	9606.ENSP00000302530	9606.ENSP00000274026	0	0	0	0	0.97	0.079	0	0.698	0.99
CDC26	MAD2L1	4444341	4437296	9606.ENSP00000363322	9606.ENSP00000296509	0	0	0	0	0.048	0.903	0.9	0	0.99
ANAPC16	UBE2C	4451237	4441865	9606.ENSP00000477760	9606.ENSP00000348838	0	0	0	0	0	0.858	0.9	0.391	0.99
TRH	GNRH1	4437963	4436220	9606.ENSP00000303452	9606.ENSP00000276414	0	0	0	0	0.062	0	0.9	0.905	0.99
CCNA2	MCM5	4436109	4432914	9606.ENSP00000274026	9606.ENSP00000216122	0	0	0	0	0.749	0.182	0.9	0.541	0.989
CDK4	CCNB1	4434582	4434484	9606.ENSP00000257904	9606.ENSP00000256442	0	0	0	0	0.213	0.265	0.9	0.832	0.989
PSMD5	PSMC4	4432839	4432671	9606.ENSP00000210313	9606.ENSP00000157812	0	0	0	0	0.063	0.827	0.9	0.41	0.989
CCNB1	FBXO5	4434484	4433479	9606.ENSP00000256442	9606.ENSP00000229758	0	0	0	0	0.784	0	0.9	0.553	0.989
STRAP	SMN1	4447735	4445441	9606.ENSP00000392270	9606.ENSP00000370083	0	0	0	0	0.081	0.764	0.9	0.584	0.989
STRAP	DDX20	4447735	4443368	9606.ENSP00000392270	9606.ENSP00000358716	0	0	0	0	0.076	0.679	0.9	0.695	0.989
PSMB8	PSMD5	4444469	4432839	9606.ENSP00000364016	9606.ENSP00000210313	0	0	0	0	0.061	0.869	0.9	0.223	0.989
CCNE2	CDC6	4449487	4432832	9606.ENSP00000429089	9606.ENSP00000209728	0	0	0	0	0.627	0.315	0.9	0.639	0.989
PSMD6	PSMD5	4448980	4432839	9606.ENSP00000418695	9606.ENSP00000210313	0	0	0	0	0.064	0.803	0.9	0.491	0.989
CDC27	PLK1	4449717	4437632	9606.ENSP00000434614	9606.ENSP00000300093	0	0	0	0	0.176	0.607	0.9	0.726	0.989
VAMP2	STX6	4438921	4434615	9606.ENSP00000314214	9606.ENSP00000258301	0	0	0	0	0.08	0.34	0.9	0.842	0.989
CCNB1	CDC6	4434484	4432832	9606.ENSP00000256442	9606.ENSP00000209728	0	0	0	0	0.809	0.787	0	0.756	0.989
STX4	VAMP8	4439148	4435329	9606.ENSP00000317714	9606.ENSP00000263864	0	0	0	0	0.084	0.509	0.9	0.792	0.989
PCNA	MCM6	4445167	4435383	9606.ENSP00000368458	9606.ENSP00000264156	0	0	0	0	0.98	0.11	0	0.448	0.989
CCNA2	MCM6	4436109	4435383	9606.ENSP00000274026	9606.ENSP00000264156	0	0	0	0	0.718	0.306	0.9	0.548	0.989
MAD2L1	NCAPG	4437296	4434176	9606.ENSP00000296509	9606.ENSP00000251496	0	0	0	0	0.982	0	0	0.414	0.989
CCNE2	CKS1B	4449487	4438654	9606.ENSP00000429089	9606.ENSP00000311083	0	0	0	0	0.166	0.863	0.9	0.166	0.989
DEPDC5	SEH1L	4446988	4446956	9606.ENSP00000383105	9606.ENSP00000382779	0	0	0	0	0.062	0.167	0.9	0.883	0.989
MCM3	CCNA2	4451546	4436109	9606.ENSP00000480987	9606.ENSP00000274026	0	0	0	0	0.695	0.182	0.9	0.621	0.989
ANAPC13	UBE2C	4449189	4441865	9606.ENSP00000421842	9606.ENSP00000348838	0	0	0	0	0	0.858	0.9	0.312	0.989
HIST1H2BO	HIST1H2AC	4451211	4444942	9606.ENSP00000477527	9606.ENSP00000367022	0	0	0	0	0.318	0.731	0.9	0.51	0.989
PSMD11	PSMD5	4434931	4432839	9606.ENSP00000261712	9606.ENSP00000210313	0	0	0	0	0.078	0.81	0.9	0.418	0.988
CCNB2	MCM2	4436767	4435544	9606.ENSP00000288207	9606.ENSP00000265056	0	0	0	0	0.865	0.803	0	0.592	0.988
REC8	STAG2	4451688	4433042	9606.ENSP00000482546	9606.ENSP00000218089	0	0	0	0	0.253	0.378	0.9	0.783	0.988
PLK1	RAD21	4437632	4437395	9606.ENSP00000300093	9606.ENSP00000297338	0	0	0	0	0.186	0.369	0.9	0.794	0.988
VAMP8	SNAP25	4435329	4434401	9606.ENSP00000263864	9606.ENSP00000254976	0	0	0	0	0.062	0.561	0.9	0.752	0.988
RBM8A	SNRNP200	4450692	4439101	9606.ENSP00000463058	9606.ENSP00000317123	0	0	0	0	0.109	0.877	0.9	0.097	0.988
CDK2	MCM5	4435732	4432914	9606.ENSP00000266970	9606.ENSP00000216122	0	0	0	0	0.729	0.157	0.9	0.535	0.988
ORC4	CDC45	4450015	4448376	9606.ENSP00000441953	9606.ENSP00000405726	0	0	0	0	0.233	0.084	0.9	0.861	0.988
HIST3H2A	HIST1H2BK	4442727	4441923	9606.ENSP00000355656	9606.ENSP00000349430	0	0	0	0	0.224	0.735	0.9	0.505	0.988
EAF2	ELL	4436090	4435141	9606.ENSP00000273668	9606.ENSP00000262809	0	0	0	0	0.061	0.379	0.9	0.827	0.988
STX4	VAMP7	4439148	4435117	9606.ENSP00000317714	9606.ENSP00000262640	0	0	0	0	0.087	0.555	0.9	0.752	0.988
PSMB2	PSMD5	4444140	4432839	9606.ENSP00000362334	9606.ENSP00000210313	0	0	0	0	0.104	0.873	0.9	0.081	0.988
PSMB1	PSMD5	4435028	4432839	9606.ENSP00000262193	9606.ENSP00000210313	0	0	0	0	0.103	0.818	0.9	0.371	0.988
PSMB6	PSMD5	4435950	4432839	9606.ENSP00000270586	9606.ENSP00000210313	0	0	0	0	0.062	0.816	0.9	0.405	0.988
SKP2	CDKN1B	4436120	4433436	9606.ENSP00000274255	9606.ENSP00000228872	0	0	0	0	0	0.521	0.9	0.771	0.988
PRPF19	PHF5A	4433393	4432935	9606.ENSP00000227524	9606.ENSP00000216252	0	0	0	0	0.337	0.796	0.9	0.28	0.988
PSMD12	PSMA8	4441829	4438656	9606.ENSP00000348442	9606.ENSP00000311121	0	0	0	0	0.261	0.733	0.9	0.458	0.987
RET	GFRA1	4441779	4441735	9606.ENSP00000347942	9606.ENSP00000347591	0	0	0	0	0.076	0.447	0.9	0.791	0.987
CDC45	CDT1	4448376	4437709	9606.ENSP00000405726	9606.ENSP00000301019	0	0	0	0	0.852	0	0	0.918	0.987
PSMA7	PSMD5	4443629	4432839	9606.ENSP00000359910	9606.ENSP00000210313	0	0	0	0	0.092	0.866	0.9	0.124	0.987
PSMD14	PSMB10	4447392	4442129	9606.ENSP00000386541	9606.ENSP00000351314	0	0	0	0	0.339	0.735	0.9	0.38	0.987
EAF2	AFF4	4436090	4435588	9606.ENSP00000273668	9606.ENSP00000265343	0	0	0	0	0.062	0.873	0.9	0.099	0.987
PSMC6	PSMD5	4448198	4432839	9606.ENSP00000401802	9606.ENSP00000210313	0	0	0	0	0.064	0.825	0.9	0.3	0.987
PSMB3	PSMD5	4451799	4432839	9606.ENSP00000483688	9606.ENSP00000210313	0	0	0	0	0.105	0.873	0.9	0.05	0.987
MCM6	ORC3	4435383	4434570	9606.ENSP00000264156	9606.ENSP00000257789	0	0	0	0	0.341	0.386	0.9	0.717	0.987
CDKN1A	SKP2	4447168	4436120	9606.ENSP00000384849	9606.ENSP00000274255	0	0	0	0	0	0.624	0.9	0.693	0.987
STX12	SNAP23	4444293	4434103	9606.ENSP00000363054	9606.ENSP00000249647	0	0	0	0	0.079	0.711	0.9	0.599	0.987
VAMP7	SNAP25	4435117	4434401	9606.ENSP00000262640	9606.ENSP00000254976	0	0	0	0	0.063	0.512	0.9	0.751	0.987
PSMD13	PSMD5	4447954	4432839	9606.ENSP00000396937	9606.ENSP00000210313	0	0	0	0	0.063	0.813	0.9	0.383	0.987
SMN1	DDX20	4445441	4443368	9606.ENSP00000370083	9606.ENSP00000358716	0	0	0	0	0.061	0.605	0.9	0.706	0.987
STX12	VAMP7	4444293	4435117	9606.ENSP00000363054	9606.ENSP00000262640	0	0	0	0	0.095	0.658	0.9	0.643	0.987
PSMB10	PSMD11	4442129	4434931	9606.ENSP00000351314	9606.ENSP00000261712	0	0	0	0	0.248	0.731	0.9	0.439	0.987
CCNA2	FBXO5	4436109	4433479	9606.ENSP00000274026	9606.ENSP00000229758	0	0	0	0	0.963	0	0	0.632	0.986
MAD1L1	BUB3	4447221	4443208	9606.ENSP00000385334	9606.ENSP00000357858	0	0	0	0	0.093	0.266	0.9	0.822	0.986
ATP8A1	TMEM30A	4445582	4433504	9606.ENSP00000371084	9606.ENSP00000230461	0	0	0	0	0.078	0.523	0.9	0.733	0.986
SMN2	GEMIN7	4445446	4435937	9606.ENSP00000370119	9606.ENSP00000270257	0	0	0	0	0.063	0.742	0.9	0.514	0.986
PSMD14	PSMD5	4447392	4432839	9606.ENSP00000386541	9606.ENSP00000210313	0	0	0	0	0.096	0.806	0.9	0.314	0.986
PSMB9	USP14	4444464	4434912	9606.ENSP00000363993	9606.ENSP00000261601	0	0	0	0	0.493	0.711	0.9	0.195	0.986
MAD1L1	BUB1	4447221	4437860	9606.ENSP00000385334	9606.ENSP00000302530	0	0	0	0	0.063	0.345	0.9	0.799	0.986
HSPA2	HSP90AA1	4446310	4440643	9606.ENSP00000378199	9606.ENSP00000335153	0	0	0	0	0.317	0.632	0.9	0.533	0.986
ORC4	CDT1	4450015	4437709	9606.ENSP00000441953	9606.ENSP00000301019	0	0	0	0	0.062	0	0.9	0.869	0.986
CCNA2	AURKA	4436109	4432988	9606.ENSP00000274026	9606.ENSP00000216911	0	0	0	0	0.964	0.177	0	0.582	0.986
STX12	VAMP3	4444293	4432634	9606.ENSP00000363054	9606.ENSP00000054666	0	0	0	0	0.135	0.692	0.9	0.562	0.986
SEC13	NPRL2	4445779	4433560	9606.ENSP00000373312	9606.ENSP00000232501	0	0	0	0	0.081	0.079	0.9	0.855	0.986
PSMB10	PSMD1	4442129	4438504	9606.ENSP00000351314	9606.ENSP00000309474	0	0	0	0	0.328	0.716	0.9	0.39	0.986
RB1	CCND2	4435747	4434845	9606.ENSP00000267163	9606.ENSP00000261254	0	0	0	0	0.062	0.522	0.9	0.742	0.986
HIST2H2AA3	HIST1H2BK	4451142	4441923	9606.ENSP00000475814	9606.ENSP00000349430	0	0	0	0	0.675	0.715	0.8	0.335	0.986
STRA6	RBP4	4450543	4443752	9606.ENSP00000456609	9606.ENSP00000360522	0	0	0	0	0	0	0.9	0.875	0.986
SMN1	GEMIN7	4445441	4435937	9606.ENSP00000370083	9606.ENSP00000270257	0	0	0	0	0.063	0.742	0.9	0.483	0.985
CDK1	CCND3	4446389	4444072	9606.ENSP00000378699	9606.ENSP00000362082	0	0	0	0	0.064	0.796	0.72	0.756	0.985
PSMB10	PSMD2	4442129	4438562	9606.ENSP00000351314	9606.ENSP00000310129	0	0	0	0	0.188	0.731	0.9	0.401	0.985
PLK1	STAG2	4437632	4433042	9606.ENSP00000300093	9606.ENSP00000218089	0	0	0	0	0.236	0.538	0.9	0.633	0.985
CDK1	CCND1	4446389	4433391	9606.ENSP00000378699	9606.ENSP00000227507	0	0	0	0	0.095	0.767	0.72	0.775	0.985
RET	PLCG1	4441779	4433874	9606.ENSP00000347942	9606.ENSP00000244007	0	0	0	0	0.053	0.835	0.9	0.151	0.985
CCNA1	CDC6	4434435	4432832	9606.ENSP00000255465	9606.ENSP00000209728	0	0	0	0	0.52	0.351	0.9	0.6	0.985
TRH	OXT	4437963	4433016	9606.ENSP00000303452	9606.ENSP00000217386	0	0	0	0	0.062	0	0.9	0.861	0.985
PSMC5	PSMD5	4438605	4432839	9606.ENSP00000310572	9606.ENSP00000210313	0	0	0	0	0.063	0.858	0.9	0.057	0.985
BUB1	NCAPG	4437860	4434176	9606.ENSP00000302530	9606.ENSP00000251496	0	0	0	0	0.974	0	0	0.478	0.985
SNRPC	PHF5A	4433898	4432935	9606.ENSP00000244520	9606.ENSP00000216252	0	0	0	0	0.858	0	0.9	0	0.985
HIST2H2AA3	HIST2H2AB	4451142	4440399	9606.ENSP00000475814	9606.ENSP00000332790	0	0	0	0.983	0.664	0.958	0	0.483	0.985
NPRL3	SEH1L	4451811	4446956	9606.ENSP00000483814	9606.ENSP00000382779	0	0	0	0	0.063	0.187	0.9	0.836	0.985
PSMA1	PSMD5	4448731	4432839	9606.ENSP00000414359	9606.ENSP00000210313	0	0	0	0	0.096	0.822	0.9	0.186	0.985
PSMD4	PSMA8	4443212	4438656	9606.ENSP00000357879	9606.ENSP00000311121	0	0	0	0	0.285	0.734	0.9	0.339	0.985
CDT1	ORC5	4437709	4437402	9606.ENSP00000301019	9606.ENSP00000297431	0	0	0	0	0.116	0	0.9	0.853	0.985
SNRNP70	EFTUD2	4451051	4447727	9606.ENSP00000472998	9606.ENSP00000392094	0	0	0	0	0.458	0.134	0.9	0.73	0.985
REC8	SYCP3	4451688	4446091	9606.ENSP00000482546	9606.ENSP00000376658	0	0	0	0	0.081	0.326	0.9	0.778	0.984
HIST1H2BK	H2AFV	4441923	4438410	9606.ENSP00000349430	9606.ENSP00000308405	0	0	0	0	0.154	0.735	0.9	0.406	0.984
PSMB5	PSMD5	4442653	4432839	9606.ENSP00000355325	9606.ENSP00000210313	0	0	0	0	0.063	0.813	0.9	0.195	0.984
CDC7	ORC2	4447780	4433622	9606.ENSP00000393139	9606.ENSP00000234296	0	0	0	0	0.129	0.266	0.9	0.79	0.984
MCM10	ORC5	4448957	4437402	9606.ENSP00000418268	9606.ENSP00000297431	0	0	0	0	0.131	0.38	0.9	0.738	0.984
VAMP2	VAMP3	4438921	4432634	9606.ENSP00000314214	9606.ENSP00000054666	0	0	0	0.967	0	0.846	0.9	0.821	0.984
DEPDC5	SEC13	4446988	4445779	9606.ENSP00000383105	9606.ENSP00000373312	0	0	0	0	0	0.167	0.9	0.828	0.984
PSMA5	PSMD5	4435972	4432839	9606.ENSP00000271308	9606.ENSP00000210313	0	0	0	0	0.12	0.827	0.9	0.072	0.984
VAMP8	VAMP7	4435329	4435117	9606.ENSP00000263864	9606.ENSP00000262640	0	0	0	0	0.155	0.074	0.9	0.824	0.984
PSMC3	PSMD5	4451553	4432839	9606.ENSP00000481029	9606.ENSP00000210313	0	0	0	0	0.067	0.832	0.9	0.131	0.984
VAMP7	VAMP3	4435117	4432634	9606.ENSP00000262640	9606.ENSP00000054666	0	0	0	0	0.093	0.074	0.9	0.826	0.983
CDK1	MCM7	4446389	4438312	9606.ENSP00000378699	9606.ENSP00000307288	0	0	0	0	0.956	0.157	0	0.574	0.983
UBE2C	UBE2S	4441865	4435448	9606.ENSP00000348838	9606.ENSP00000264552	0	0	0	0.778	0.703	0.369	0.9	0.857	0.983
ANAPC13	MAD2L1	4449189	4437296	9606.ENSP00000421842	9606.ENSP00000296509	0	0	0	0	0	0.96	0.6	0	0.983
ANAPC13	FBXO5	4449189	4433479	9606.ENSP00000421842	9606.ENSP00000229758	0	0	0	0	0	0.973	0	0.411	0.983
REC8	SMC1A	4451688	4439602	9606.ENSP00000482546	9606.ENSP00000323421	0	0	0	0	0.329	0.35	0.9	0.666	0.983
SMC3	BUB1	4442527	4437860	9606.ENSP00000354720	9606.ENSP00000302530	0	0	0	0	0.542	0.144	0.9	0.634	0.983
UBE2C	ANAPC1	4441865	4440924	9606.ENSP00000348838	9606.ENSP00000339109	0	0	0	0	0.082	0.8	0.9	0.184	0.983
PTTG1	CCNB1	4446209	4434484	9606.ENSP00000377536	9606.ENSP00000256442	0	0	0	0	0.929	0	0	0.778	0.983
REC8	STAG1	4451688	4445748	9606.ENSP00000482546	9606.ENSP00000372689	0	0	0	0	0.253	0.378	0.9	0.691	0.983
CCNA2	RB1	4436109	4435747	9606.ENSP00000274026	9606.ENSP00000267163	0	0	0	0	0.108	0.451	0.9	0.698	0.983
BUB3	PLK1	4443208	4437632	9606.ENSP00000357858	9606.ENSP00000300093	0	0	0	0	0.341	0	0.9	0.775	0.983
UBE2C	CDC6	4441865	4432832	9606.ENSP00000348838	9606.ENSP00000209728	0	0	0	0	0.723	0.085	0.9	0.437	0.983
HIST1H2BK	HIST2H2AB	4441923	4440399	9606.ENSP00000349430	9606.ENSP00000332790	0	0	0	0	0.226	0.559	0.9	0.539	0.982
CDK4	CDC37	4434582	4433199	9606.ENSP00000257904	9606.ENSP00000222005	0	0	0	0	0.063	0.963	0	0.514	0.982
STX1A	SNAP29	4433256	4432869	9606.ENSP00000222812	9606.ENSP00000215730	0	0	0	0	0.079	0.557	0.9	0.621	0.982
MAD1L1	BUB1B	4447221	4436731	9606.ENSP00000385334	9606.ENSP00000287598	0	0	0	0	0.063	0.345	0.9	0.752	0.982
RB1	CCNE1	4435747	4435118	9606.ENSP00000267163	9606.ENSP00000262643	0	0	0	0	0.064	0.576	0.9	0.603	0.982
CKS1B	MAD2L1	4438654	4437296	9606.ENSP00000311083	9606.ENSP00000296509	0	0	0	0	0.977	0	0	0.269	0.982
CDC45	PCNA	4448376	4445167	9606.ENSP00000405726	9606.ENSP00000368458	0	0	0	0	0.794	0.86	0	0.45	0.982
MCM3	CDK1	4451546	4446389	9606.ENSP00000480987	9606.ENSP00000378699	0	0	0	0	0.927	0.157	0	0.74	0.982
PSMB10	PSMD5	4442129	4432839	9606.ENSP00000351314	9606.ENSP00000210313	0	0	0	0	0.061	0.808	0.9	0.124	0.982
PSMA2	PSMD5	4433278	4432839	9606.ENSP00000223321	9606.ENSP00000210313	0	0	0	0	0.095	0.825	0.9	0	0.982
CDT1	ORC3	4437709	4434570	9606.ENSP00000301019	9606.ENSP00000257789	0	0	0	0	0.159	0	0.9	0.813	0.982
PSMD5	PSMA4	4432839	4432626	9606.ENSP00000210313	9606.ENSP00000044462	0	0	0	0	0.093	0.821	0.9	0.05	0.982
BUB3	CCNB1	4443208	4434484	9606.ENSP00000357858	9606.ENSP00000256442	0	0	0	0	0.279	0.102	0.9	0.755	0.982
PSMD9	PSMD10	4449949	4433032	9606.ENSP00000440485	9606.ENSP00000217958	0	0	0	0	0.103	0.163	0.9	0.791	0.982
GNRH1	OXT	4436220	4433016	9606.ENSP00000276414	9606.ENSP00000217386	0	0	0	0	0.081	0	0.9	0.822	0.982
ADRM1	PSMB9	4451336	4444464	9606.ENSP00000478877	9606.ENSP00000363993	0	0	0	0	0.65	0.412	0.9	0.248	0.982
CDC27	CDK1	4449717	4446389	9606.ENSP00000434614	9606.ENSP00000378699	0	0	0	0	0.094	0.314	0.9	0.746	0.982
HSPA2	STIP1	4446310	4442171	9606.ENSP00000378199	9606.ENSP00000351646	0	0	0	0	0.229	0.67	0.9	0.398	0.982
PSMA6	PSMD5	4434884	4432839	9606.ENSP00000261479	9606.ENSP00000210313	0	0	0	0	0.092	0.816	0.9	0.05	0.982
CDK1	ORC5	4446389	4437402	9606.ENSP00000378699	9606.ENSP00000297431	0	0	0	0	0.784	0	0.9	0.22	0.981
CDC20	MCM5	4443940	4432914	9606.ENSP00000361540	9606.ENSP00000216122	0	0	0	0	0.96	0.127	0	0.503	0.981
ANAPC7	UBE2C	4447848	4441865	9606.ENSP00000394394	9606.ENSP00000348838	0	0	0	0	0.128	0.8	0.9	0.072	0.981
CDK1	MCM2	4446389	4435544	9606.ENSP00000378699	9606.ENSP00000265056	0	0	0	0	0.947	0.157	0	0.613	0.981
PSMB8	PSMB5	4444469	4442653	9606.ENSP00000364016	9606.ENSP00000355325	0	0	0.437	0.957	0	0.812	0.9	0.766	0.981
ORC1	CDK2	4443772	4435732	9606.ENSP00000360623	9606.ENSP00000266970	0	0	0	0	0.262	0.567	0.9	0.479	0.981
SNRNP70	PRPF19	4451051	4433393	9606.ENSP00000472998	9606.ENSP00000227524	0	0	0	0	0.575	0.476	0.9	0.251	0.981
NPRL3	SEC13	4451811	4445779	9606.ENSP00000483814	9606.ENSP00000373312	0	0	0	0	0	0	0.9	0.82	0.981
PSMA3	PSMD5	4432961	4432839	9606.ENSP00000216455	9606.ENSP00000210313	0	0	0	0	0.081	0.81	0.9	0.05	0.981
ANAPC4	UBE2C	4449373	4441865	9606.ENSP00000426654	9606.ENSP00000348838	0	0	0	0	0.062	0.694	0.9	0.445	0.981
CDKN1A	RB1	4447168	4435747	9606.ENSP00000384849	9606.ENSP00000267163	0	0	0	0	0.055	0.41	0.9	0.699	0.981
CDC20	CDK2	4443940	4435732	9606.ENSP00000361540	9606.ENSP00000266970	0	0	0	0	0.453	0.892	0	0.711	0.981
MAD2L1	AURKA	4437296	4432988	9606.ENSP00000296509	9606.ENSP00000216911	0	0	0	0	0.923	0.169	0	0.724	0.981
HIST1H2BO	HIST3H2A	4451211	4442727	9606.ENSP00000477527	9606.ENSP00000355656	0	0	0	0	0.242	0.731	0.9	0.185	0.981
STX6	SNAP25	4434615	4434401	9606.ENSP00000258301	9606.ENSP00000254976	0	0	0	0	0	0.265	0.9	0.766	0.981
STX4	SNAP29	4439148	4432869	9606.ENSP00000317714	9606.ENSP00000215730	0	0	0	0	0.079	0.557	0.9	0.61	0.981
STX6	SNAP29	4434615	4432869	9606.ENSP00000258301	9606.ENSP00000215730	0	0	0	0	0.044	0.467	0.9	0.663	0.98
VAMP8	STX1A	4435329	4433256	9606.ENSP00000263864	9606.ENSP00000222812	0	0	0	0	0.062	0.546	0.9	0.596	0.98
ADRM1	PSMA6	4451336	4434884	9606.ENSP00000478877	9606.ENSP00000261479	0	0	0	0	0.266	0.748	0.9	0.057	0.98
PSMA7	PSMA8	4443629	4438656	9606.ENSP00000359910	9606.ENSP00000311121	0	0	0.447	0.98	0	0.813	0.9	0.209	0.98
PCNA	MCM2	4445167	4435544	9606.ENSP00000368458	9606.ENSP00000265056	0	0	0	0	0.963	0.11	0	0.463	0.98
HIST2H2BF	HIST1H2AC	4450175	4444942	9606.ENSP00000445831	9606.ENSP00000367022	0	0	0	0	0.283	0.731	0.9	0.109	0.98
PSMB7	PSMD5	4434704	4432839	9606.ENSP00000259457	9606.ENSP00000210313	0	0	0	0	0.081	0.802	0.9	0.05	0.98
SKP2	CCNE1	4436120	4435118	9606.ENSP00000274255	9606.ENSP00000262643	0	0	0	0	0.172	0.472	0.9	0.6	0.98
BUB1	MCM4	4437860	4435007	9606.ENSP00000302530	9606.ENSP00000262105	0	0	0	0	0.966	0.05	0	0.417	0.979
MCM3	ORC6	4451546	4433062	9606.ENSP00000480987	9606.ENSP00000219097	0	0	0	0	0.453	0	0.9	0.656	0.979
CDK1	CCND2	4446389	4434845	9606.ENSP00000378699	9606.ENSP00000261254	0	0	0	0	0.064	0.313	0.9	0.713	0.979
AURKB	RAD21	4438898	4437395	9606.ENSP00000313950	9606.ENSP00000297338	0	0	0	0	0.081	0.185	0.9	0.753	0.979
SNAP25	VAMP3	4434401	4432634	9606.ENSP00000254976	9606.ENSP00000054666	0	0	0	0	0.062	0.323	0.9	0.713	0.979
MCM7	CDK2	4438312	4435732	9606.ENSP00000307288	9606.ENSP00000266970	0	0	0	0	0.406	0.178	0.9	0.623	0.979
CDK1	H2AFV	4446389	4438410	9606.ENSP00000378699	9606.ENSP00000308405	0	0	0	0	0.661	0.085	0.9	0.428	0.979
CDKN1A	CKS1B	4447168	4438654	9606.ENSP00000384849	9606.ENSP00000311083	0	0	0	0	0.061	0.674	0.9	0.403	0.979
HIST3H2A	HIST2H2AB	4442727	4440399	9606.ENSP00000355656	9606.ENSP00000332790	0	0	0	0.983	0	0.801	0.9	0.355	0.979
PSMD6	CDC23	4448980	4446340	9606.ENSP00000418695	9606.ENSP00000378350	0	0	0	0	0.062	0.798	0.9	0	0.979
HIST2H2BF	HIST3H2A	4450175	4442727	9606.ENSP00000445831	9606.ENSP00000355656	0	0	0	0	0.193	0.731	0.9	0.185	0.979
NEK2	CCNB2	4442784	4436767	9606.ENSP00000355966	9606.ENSP00000288207	0	0	0	0	0.955	0	0	0.564	0.979
CDK1	ORC1	4446389	4443772	9606.ENSP00000378699	9606.ENSP00000360623	0	0	0	0	0.483	0.376	0.9	0.425	0.979
VAMP7	STX1A	4435117	4433256	9606.ENSP00000262640	9606.ENSP00000222812	0	0	0	0	0.063	0.513	0.9	0.596	0.979
USP14	PSMD10	4434912	4433032	9606.ENSP00000261601	9606.ENSP00000217958	0	0	0	0	0.137	0.572	0.9	0.513	0.979
STX3	SNAP25	4440878	4434401	9606.ENSP00000338562	9606.ENSP00000254976	0	0	0	0	0.079	0.557	0.8	0.776	0.979
UBE2C	CCNA1	4441865	4434435	9606.ENSP00000348838	9606.ENSP00000255465	0	0	0	0	0.657	0.164	0.9	0.355	0.979
CDT1	CCNE1	4437709	4435118	9606.ENSP00000301019	9606.ENSP00000262643	0	0	0	0	0.35	0.305	0.9	0.605	0.979
PSMA8	PSMD11	4438656	4434931	9606.ENSP00000311121	9606.ENSP00000261712	0	0	0	0	0.141	0.732	0.9	0.159	0.978
STX6	STX1A	4434615	4433256	9606.ENSP00000258301	9606.ENSP00000222812	0	0	0	0	0.064	0.3	0.9	0.704	0.978
CCND3	RB1	4444072	4435747	9606.ENSP00000362082	9606.ENSP00000267163	0	0	0	0	0.062	0.522	0.9	0.573	0.978
SMN2	SNRPD3	4445446	4432879	9606.ENSP00000370119	9606.ENSP00000215829	0	0	0	0	0.148	0.574	0.9	0.468	0.978
CDK1	HSP90AA1	4446389	4440643	9606.ENSP00000378699	9606.ENSP00000335153	0	0	0	0	0.088	0.55	0.9	0.546	0.978
PCNA	MCM5	4445167	4432914	9606.ENSP00000368458	9606.ENSP00000216122	0	0	0	0	0.936	0.11	0	0.641	0.978
CKS2	MAD2L1	4444630	4437296	9606.ENSP00000364976	9606.ENSP00000296509	0	0	0	0	0.957	0	0	0.523	0.978
SMC3	BUB1B	4442527	4436731	9606.ENSP00000354720	9606.ENSP00000287598	0	0	0	0	0.542	0.144	0.9	0.524	0.978
GEMIN2	SNRPD3	4438419	4432879	9606.ENSP00000308533	9606.ENSP00000215829	0	0	0	0	0.078	0.52	0.9	0.553	0.977
PCNA	CDK4	4445167	4434582	9606.ENSP00000368458	9606.ENSP00000257904	0	0	0	0	0.31	0.472	0.9	0.466	0.977
SNRPB	SMN1	4448654	4445441	9606.ENSP00000412566	9606.ENSP00000370083	0	0	0	0	0.22	0.578	0.9	0.39	0.977
PSMD9	PSMA3	4449949	4432961	9606.ENSP00000440485	9606.ENSP00000216455	0	0	0	0	0.196	0.061	0.9	0.737	0.977
CCNB2	CCNA2	4436767	4436109	9606.ENSP00000288207	9606.ENSP00000274026	0	0	0	0.743	0.97	0.086	0	0.806	0.977
CDC16	CCNB1	4442371	4434484	9606.ENSP00000353549	9606.ENSP00000256442	0	0	0	0	0.093	0.476	0.9	0.587	0.977
SNRPB	SMN2	4448654	4445446	9606.ENSP00000412566	9606.ENSP00000370119	0	0	0	0	0.22	0.574	0.9	0.394	0.977
PDS5A	BUB1	4437960	4437860	9606.ENSP00000303427	9606.ENSP00000302530	0	0	0	0	0.287	0.052	0.9	0.708	0.977
BUB1	RAD21	4437860	4437395	9606.ENSP00000302530	9606.ENSP00000297338	0	0	0	0	0.445	0.06	0.9	0.622	0.977
STX12	SNAP25	4444293	4434401	9606.ENSP00000363054	9606.ENSP00000254976	0	0	0	0	0.052	0.62	0.9	0.456	0.977
CCNA1	ORC2	4434435	4433622	9606.ENSP00000255465	9606.ENSP00000234296	0	0	0	0	0.142	0.487	0.9	0.526	0.976
CCNA1	CDKN1B	4434435	4433436	9606.ENSP00000255465	9606.ENSP00000228872	0	0	0	0	0.058	0.597	0.9	0.455	0.976
CCNB2	CDK4	4436767	4434582	9606.ENSP00000288207	9606.ENSP00000257904	0	0	0	0	0.199	0.265	0.9	0.651	0.976
HIST1H2BO	HIST2H2AB	4451211	4440399	9606.ENSP00000477527	9606.ENSP00000332790	0	0	0	0	0.628	0.368	0.9	0.107	0.976
ANAPC10	BUB3	4451304	4443208	9606.ENSP00000478501	9606.ENSP00000357858	0	0	0	0	0.151	0.05	0.9	0.746	0.976
PSMD9	PSMB4	4449949	4436872	9606.ENSP00000440485	9606.ENSP00000290541	0	0	0	0	0.136	0.348	0.9	0.633	0.976
ANAPC13	UBE2S	4449189	4435448	9606.ENSP00000421842	9606.ENSP00000264552	0	0	0	0	0	0.731	0.9	0.213	0.976
SNRPD1	GEMIN7	4437667	4435937	9606.ENSP00000300413	9606.ENSP00000270257	0	0	0	0	0.099	0.555	0.9	0.483	0.976
ORC1	SKP2	4443772	4436120	9606.ENSP00000360623	9606.ENSP00000274255	0	0	0	0	0.378	0.336	0.9	0.479	0.975
SMN1	SNRPD3	4445441	4432879	9606.ENSP00000370083	9606.ENSP00000215829	0	0	0	0	0.148	0.574	0.9	0.414	0.975
NEK2	BUB1	4442784	4437860	9606.ENSP00000355966	9606.ENSP00000302530	0	0	0	0	0.935	0	0	0.64	0.975
CDC16	PLK1	4442371	4437632	9606.ENSP00000353549	9606.ENSP00000300093	0	0	0	0	0.113	0.382	0.9	0.61	0.975
CDC23	CCNB1	4446340	4434484	9606.ENSP00000378350	9606.ENSP00000256442	0	0	0	0	0.13	0.358	0.9	0.619	0.975
CCNB2	CDC6	4436767	4432832	9606.ENSP00000288207	9606.ENSP00000209728	0	0	0	0	0.748	0.707	0	0.691	0.975
CCNA1	MCM5	4434435	4432914	9606.ENSP00000255465	9606.ENSP00000216122	0	0	0	0	0.518	0.182	0.9	0.46	0.975
PTTG1	BUB1B	4446209	4436731	9606.ENSP00000377536	9606.ENSP00000287598	0	0	0	0	0.821	0.305	0	0.816	0.975
CDC20	CDC6	4443940	4432832	9606.ENSP00000361540	9606.ENSP00000209728	0	0	0	0	0.76	0.556	0	0.791	0.975
DDX20	SNRPD1	4443368	4437667	9606.ENSP00000358716	9606.ENSP00000300413	0	0	0	0	0.063	0.492	0.9	0.547	0.975
SNRNP70	LSM2	4451051	4444602	9606.ENSP00000472998	9606.ENSP00000364813	0	0	0	0	0.188	0.266	0.9	0.617	0.974
CDK1	RB1	4446389	4435747	9606.ENSP00000378699	9606.ENSP00000267163	0	0	0	0	0.063	0.478	0.9	0.547	0.974
ORC1	CCNA1	4443772	4434435	9606.ENSP00000360623	9606.ENSP00000255465	0	0	0	0	0.331	0.525	0.9	0.297	0.974
ORC1	CCNB1	4443772	4434484	9606.ENSP00000360623	9606.ENSP00000256442	0	0	0	0	0.439	0.353	0.9	0.387	0.974
CDKN1A	CDKN1B	4447168	4433436	9606.ENSP00000384849	9606.ENSP00000228872	0	0	0	0.739	0	0.689	0.9	0.872	0.974
STX3	STX6	4440878	4434615	9606.ENSP00000338562	9606.ENSP00000258301	0	0	0	0	0.064	0.786	0.54	0.757	0.974
PTTG1	CCNB2	4446209	4436767	9606.ENSP00000377536	9606.ENSP00000288207	0	0	0	0	0.936	0	0	0.613	0.974
SNRNP70	PRPF8	4451051	4450629	9606.ENSP00000472998	9606.ENSP00000460348	0	0	0	0	0.219	0.514	0.9	0.402	0.974
PSMD9	PSMC1	4449949	4434851	9606.ENSP00000440485	9606.ENSP00000261303	0	0	0	0	0.089	0.314	0.9	0.637	0.974
CDC23	PLK1	4446340	4437632	9606.ENSP00000378350	9606.ENSP00000300093	0	0	0	0	0.112	0.269	0.9	0.64	0.973
STX12	SNAP29	4444293	4432869	9606.ENSP00000363054	9606.ENSP00000215730	0	0	0	0	0.052	0.607	0.9	0.382	0.973
STAG3	SYCP3	4451258	4446091	9606.ENSP00000477973	9606.ENSP00000376658	0	0	0	0	0.081	0	0.9	0.732	0.973
[truncated: 2,127 more rows]

## Sheet: Sheet3
Supplementary table S5 - Protein-Protein interaction analysis with top 200 predicted/known binding partners of FUS-ALS DEGs (versus control), GSE10638 dataset
[truncated: 6,177 more rows]

[truncated: 1 more sheets: Sheet4]
